# Supplementary material for: Senolytic‐Resistant Senescent Cells Have a Distinct SASP Profile and Functional Impact: The Path to Developing Senosensitizers
Source: Aging Cell. 2025 Dec 29;25(1):e70358. doi: 10.1111/acel.70358 (PMC12748526; doi:10.1111/acel.70358)
Supplement: Supplementary file 1 — Appendix S1: acel70358‐sup‐0001‐AppendixS1.zip. [file ACEL-25-e70358-s001.zip]

Archive with 6 entries (5 files):
- acel70358-sup-0001-AppendixS1/
- acel70358-sup-0001-AppendixS1/251212Raw data master file.xlsx
- acel70358-sup-0001-AppendixS1/DEG_list.xlsx
- acel70358-sup-0001-AppendixS1/results_GOBP_enrichment_DNregulatedGenes.tsv.xlsx
- acel70358-sup-0001-AppendixS1/results_GOBP_enrichment_UPregulatedGenes.tsv.xlsx
- acel70358-sup-0001-AppendixS1/Supplemental Figures1-10.docx
