# Supplementary material for: Senolytic‐Resistant Senescent Cells Have a Distinct SASP Profile and Functional Impact: The Path to Developing Senosensitizers
Source: Aging Cell. 2025 Dec 29;25(1):e70358. doi: 10.1111/acel.70358 (PMC12748526; doi:10.1111/acel.70358)
Supplement: Supplementary file 1 — Appendix S1: acel70358‐sup‐0001‐AppendixS1.zip. [file ACEL-25-e70358-s001.zip › acel70358-sup-0001-AppendixS1/251212Raw data master file.xlsx]

## Sheet: Fig. 1
	Figure 1A								Figure 1B
	Vehicle	Dasatinib	JAKi + Dasatinib						Dasatinib	JAKi + Dasatinib
	3.125	4.34783	0						93.4689	116.981
	0	10.7143	4						66.7235	74.8821
	6.52174	10	4.25532						77.0777	91.4482
	0	14.9254	7.14286						70.2359	80.574
	4.34783	20.8333	3.94737						74.0504	94.3798
	1-way ANOVA; and post hoc comparisons with by Tukey’s multiple comparison								Paired t test
	Tukey's multiple comparisons test	Mean Diff.	95.00% CI of diff.	Below threshold?	Summary	Adjusted P Value			P value	0.0062
	Vehicle vs. Dasatinib	-9.365	-16.40 to -2.331	Yes	*	0.0103			P value summary	**
	Vehicle vs. JAKi + Dasatinib	-1.07	-8.104 to 5.964	No	ns	0.9138			Significantly different (P < 0.05)?	Yes
	Dasatinib vs. JAKi + Dasatinib	8.295	1.261 to 15.33	Yes	*	0.0213			One- or two-tailed P value?	Two-tailed
									t, df	t=5.274, df=4
									Number of pairs	5
	Figure 1C								Figure 1D
	Vehicle	Dasatinib	LPS + Dasatinib						Dasatinib	LPS + Dasatinib
	2.8169	6.66667	22.2222						82.0098	52.1584
	0	13.5135	15.3846						76.4762	69.5673
	3.33333	13.3333	26.087						78.723	77.9767
	5.88235	18.9655	21.875						69.2584	51.2825
	2.5974	16.0714	30.5556						54.7448	37.7177
	1-way ANOVA; and post hoc comparisons with by Tukey’s multiple comparison								Paired t test
	Tukey's multiple comparisons test	Mean Diff.	95.00% CI of diff.	Below threshold?	Summary	Adjusted P Value			P value	0.0442
	Vehicle vs. Dasatinib	-10.78	-18.12 to -3.449	Yes	**	0.0053			P value summary	*
	Vehicle vs. LPS + Dasatinib	-20.3	-27.63 to -12.96	Yes	****	<0.0001			Significantly different (P < 0.05)?	Yes
	Dasatinib vs. LPS + Dasatinib	-9.515	-16.85 to -2.179	Yes	*	0.0121			One- or two-tailed P value?	Two-tailed
									t, df	t=2.898, df=4
									Number of pairs	5

## Sheet: Fig. 2
	Figure 2C
		Macrophages a					T cells					Unknown					NK cells					Macrophage b					Endothelial cells					Preadipocytes a					Preadipocytes b					Preadipocytes c					Macrophage c
	PH2AX	0.913605	0.605908	0.836613	0.535606	0.542801	2.53641	2.29434	2.33048	3.015	2.50149	0.794149	0.820847	0.700449	0.409129	0.692144	0.203624	0.272479	0.224723	0.270888	0.231849	0.679922	0.714824	0.866163	0.568304	0.490937	0.711957	0.566726	0.550825	0.628319	0.838734	1.00371	0.819287	0.705805	0.913343	0.634156	1.50019	1.32307	1.10983	1.48325	1.43243	1.85119	1.84278	1.35811	1.59068	1.43854	0.880466	0.794479	0.995057
	P21	0.335624	0.354564	0.352961	0.397672	0.379725	0.223517	0.189225	0.225203	0.251993	0.225206	0.236967	0.235911	0.255665	0.497311	0.295869	2.25963	2.28768	2.49614	2.76767	2.46485	0.862102	0.959495	0.822672	0.907834	0.795883	0.355154	0.359434	0.307014	0.405687	0.410546	0.637859	0.55814	0.597551	0.679761	0.537263	0.923249	0.91534	0.821106	1.17011	1.02024	1.27641	1.24101	1.19805	1.58481	1.36393	1.6277	1.98768	2.12249
	p16-flag	0.478052	0.584685	0.46234	0.399872	0.37578	0.308226	0.260761	0.271858	0.260645	0.258585	0.238705	0.224527	0.19747	0.130145	0.196614	0.294702	0.311499	0.257223	0.314906	0.242731	1.11745	1.28297	1.14138	0.994693	0.794818	0.318103	0.336526	0.295444	0.268692	0.228359	1.14776	1.34024	1.0794	1.06045	0.924184	0.845225	0.927857	0.685126	0.704688	0.561326	2.21759	2.71433	1.91445	2.04076	1.79845	3.54606	4.21626	3.07403
	Figure 2D
		Cluster A						Cluster B							Cluster C
	p-c-Jun	0.619886	0.44634	0.595202	0.703347	0.611931		0.949287	0.781447	0.938532	1.18613	1.00719			1.2371	1.10458	1.25688	1.59483	1.5208
	IL-6	0.977524	1.01679	0.856855	0.97212	0.755652		1.07455	1.02052	0.88429	1.15053	0.926663			1.81511	2.04956	1.70703	2.15267	1.61267
	ACTIVIN A	1.10921	1.11142	1.01122	1.10676	1.07448		1.28301	1.37149	1.15083	1.53497	1.30141			1.85178	2.16009	1.91796	2.15677	2.1171
	P-STAT3	0.690239	0.620921	0.557103	0.660165	0.568593		0.87522	0.887176	0.646133	0.983449	0.845361			1.65864	1.48351	1.13018	1.52237	1.54007
	IL-1A	0.584836	0.732184	0.570582	0.638809	0.656934		0.802984	0.936651	0.753382	0.842151	0.723994			1.1605	1.46988	1.16914	1.35015	1.38589
	CXCL1	1.02445	1.27975	1.03881	1.19697	0.761041		0.95299	0.936088	0.836565	0.989392	0.704603			1.77892	2.58041	1.94958	2.18761	1.48459
	IL-10	0.706708	0.742176	0.584525	0.759641	0.573971		0.696177	0.587408	0.444965	0.784229	0.562132			1.32807	1.66625	1.17546	1.77325	1.41131
	P38	0.846764	0.908339	0.864893	0.831615	0.691102		0.861994	0.770594	0.926968	0.843298	0.654581			1.6475	1.94007	1.65715	1.73368	1.57254
	P-NFKB	0.849462	0.923348	0.799815	0.831785	0.69898		0.986561	0.976666	1.42691	1.09935	0.674978			1.59331	1.90444	1.81424	1.67364	1.51056
	TNF-A	0.664261	0.799036	0.582912	0.658537	0.515728		0.743732	0.842297	0.630473	0.733187	0.54815			1.36091	2.11046	1.17767	1.53178	1.37327
	Figure 2E
	Cluster A			Cluster B			Cluster C
	Vehicle treated	Senolytics treated		Vehicle treated	Senolytics treated		Vehicle treated	Senolytics treated
	104.632	98.3352		63.7982	270.03		53.0796	36.3045
	115.371	75.3472		57.8635	71.2166		48.5729	29.7947
	65.6862	72.285		43.7685	135.015		212.319	45.0676
	92.1245	170.62		158.754	219.585		104.907	46.3195
	122.186	141.68		175.816	103.858		81.1217	26.2379
	Mann Whitney test			Mann Whitney test			Mann Whitney test
	P value	0.8413		P value	0.2222		P value	0.0079
	Exact or approximate P value?	Exact		Exact or approximate P value?	Exact		Exact or approximate P value?	Exact
	P value summary	ns		P value summary	ns		P value summary	**
	Significantly different (P < 0.05)?	No		Significantly different (P < 0.05)?	No		Significantly different (P < 0.05)?	Yes
	One- or two-tailed P value?	Two-tailed		One- or two-tailed P value?	Two-tailed		One- or two-tailed P value?	Two-tailed
	Sum of ranks in column A,B	26 , 29		Sum of ranks in column C,D	21 , 34		Sum of ranks in column E,F	40 , 15
	Mann-Whitney U	11		Mann-Whitney U	6		Mann-Whitney U	0
[truncated: 2 more columns]

## Sheet: Fig. 3
	Figure 3B
	preadipocytes	p16 expression						preadipocytes	p21 expression
	Non-Sen	Sen	Senolytic-resistant Sen.					Non-Sen	Sen	Senolytic-resistant Sen.
	1	8.15951	10.8379					1	2.29309	2.73916
	1	10.7132	8.85018					1	3.84016	2.84228
	1	3.64916	4.25972					1	2.51166	2.76788
	1	30.1027	23.5702					1	5.8527	4.77077
	1	18.1675	27.0709					1	4.1578	5.26887
	1	10.5544	11.991					1	4.30384	4.14091
	1	16.0331	18.0341					1	5.68413	4.41677
	1	26.2977	25.0073					1	4.16782	3.43523
	1	10.2391	9.43143					1	5.20805	3.72339
	Tukey's multiple comparisons test	Mean Diff.	95.00% CI of diff.	Below threshold?	Summary	Adjusted P Value		Tukey's multiple comparisons test	Mean Diff.	95.00% CI of diff.	Below threshold?	Summary	Adjusted P Value
	Column A vs. Column B	-13.88	-21.99 to -5.765	Yes	***	0.0007		Column A vs. Column B	-3.224	-4.283 to -2.165	Yes	****	<0.0001
	Column A vs. Column C	-14.45	-22.57 to -6.335	Yes	***	0.0005		Column A vs. Column C	-2.789	-3.848 to -1.731	Yes	****	<0.0001
	Column B vs. Column C	-0.5707	-8.686 to 7.544	No	ns	0.9832		Column B vs. Column C	0.4349	-0.6240 to 1.494	No	ns	0.5683
	Figure 3D
	Gamma H2AX quantification
	Total Sen	Senolytic-resisatnt senescent cells
	60	100
	46.1538	66.6667
	100	75
	100	75
	87.5	66.6667
	80	50
	66.6667	60
	66.6667	25
	100	66.6667
	75	100
	75	80
	50	66.6667
	12.5	75
	Unpaired t test
	P value	0.9117
	P value summary	ns
	Significantly different (P < 0.05)?	No
	One- or two-tailed P value?	Two-tailed
	t, df	t=0.1120, df=24

## Sheet: Fig. 4
	Figure 4E
	IL-1 α			IL-1β			IL-8			CXCL1			CXCL5			GPNMB
	Total SCs	Senolytic-resistant SCs		Total SCs	Senolytic-resistant SCs		Total SCs	Senolytic-resistant SCs		Total SCs	Senolytic-resistant SCs		Total SCs	Senolytic-resistant SCs		Total SCs	Senolytic-resistant SCs
	13.4205	10.4824		7.23817	5.2746		60.3187	41.6018		22.2591	15.6455		16.0344	11.1917		2.95588	4.42444
	9.51438	6.42		7.73441	4.12335		84.1645	50.8478		50.5185	30.0225		18.8659	10.2021		4.52075	7.11878
	9.78123	7.90029		8.02915	5.69774		50.4597	25.0973		30.0466	12.0446		13.4375	8.32445		3.45627	4.57824
	1.48248	0.579273		1.20871	0.428442		46.4879	15.6503		14.2451	5.63616		11.7869	7.29358		3.47102	4.60484
	8.48856	1.23246		5.41871	2.04361		42.49	11.4791		35.5253	4.40726		12.1383	1.37888		4.80474	8.30618
	13.3143	1.75493		7.26523	2.96523		69.3372	18.1588		38.2675	9.96789		19.0322	2.95802		3.00813	4.65678
	7.1645	0.970616		4.43956	1.69174		39.9491	9.0265		32.1546	5.31355		11.915	2.13367
	Paired t test			Paired t test			Paired t test			Paired t test			Paired t test			Paired t test
	P value	0.0141		P value	0.0008		P value	0.0002		P value	0.0015		P value	0.0017		P value	0.0043
	P value summary	*		P value summary	***		P value summary	***		P value summary	**		P value summary	**		P value summary	**
	Significantly different (P < 0.05)?	Yes		Significantly different (P < 0.05)?	Yes		Significantly different (P < 0.05)?	Yes		Significantly different (P < 0.05)?	Yes		Significantly different (P < 0.05)?	Yes		Significantly different (P < 0.05)?	Yes
	One- or two-tailed P value?	Two-tailed		One- or two-tailed P value?	Two-tailed		One- or two-tailed P value?	Two-tailed		One- or two-tailed P value?	Two-tailed		One- or two-tailed P value?	Two-tailed		One- or two-tailed P value?	Two-tailed
	t, df	t=3.422, df=6		t, df	t=6.176, df=6		t, df	t=8.419, df=6		t, df	t=5.514, df=6		t, df	t=5.396, df=6		t, df	t=4.941, df=5
	Number of pairs	7		Number of pairs	7		Number of pairs	7		Number of pairs	7		Number of pairs	7		Number of pairs	6

## Sheet: Fig. 5
	Figure 5B
	IL-1β			IL-6			IL-8			CCL2 (MCP1)			CCL5
	Total SCs CM	Senolytic-resistant SCs CM		Total SCs CM	Senolytic-resistant SCs CM		Total SCs CM	Senolytic-resistant SCs CM		Total SCs CM	Senolytic-resistant SCs CM		Total SCs CM	Senolytic-resistant SCs CM
	1.11334	0.733536		4.39345	2.87993		9.39598	4.3656		3.56496	1.7295		6.34597	1.94955
	1.23979	1.19063		2.15045	1.58847		5.60841	6.0154		7.96181	5.9563		1.75871	2.15997
	2.82904	1.91769		5.49843	2.56669		2.18282	1.40218		3.62082	1.27882		1.92901	0.586263
	1.814	1.17281		3.37083	1.52659		2.21381	1.7714		3.7476	1.8816		0.765624	0.691696
	1.43972	0.928436		2.7278	1.21995		3.91541	2.2828		5.03458	1.8744		1.18078	1.01004
	Paired t test			Paired t test			Paired t test			Paired t test			Paired t test
	P value	0.025		P value	0.0118		P value	0.1876		P value	0.0008		P value	0.2681
	P value summary	*		P value summary	*		P value summary	ns		P value summary	***		P value summary	ns
	Significantly different (P < 0.05)?	Yes		Significantly different (P < 0.05)?	Yes		Significantly different (P < 0.05)?	No		Significantly different (P < 0.05)?	Yes		Significantly different (P < 0.05)?	No
	One- or two-tailed P value?	Two-tailed		One- or two-tailed P value?	Two-tailed		One- or two-tailed P value?	Two-tailed		One- or two-tailed P value?	Two-tailed		One- or two-tailed P value?	Two-tailed
	t, df	t=3.495, df=4		t, df	t=4.390, df=4		t, df	t=1.588, df=4		t, df	t=9.093, df=4		t, df	t=1.285, df=4
	Number of pairs	5		Number of pairs	5		Number of pairs	5		Number of pairs	5		Number of pairs	5
	Figure 5C
	Conditioned Media (mt-DNA)
	ND2							CO3
	Non-senescent	Senescent	Senolytic-resistant					Non-senescent	Senescent	Senolytic-resistant
	85.1822	130.362	64.9904					70.9169	308.078	266.632
	45.4173	115.481	77.2977					38.472	203.412	120.102
	53.357	65.0397	57.21					36.3902	136.094	107.722
	20.9746	52.1055	19.5137					606.501	1040.82	662.232
	Tukey's multiple comparisons test	Mean Diff.	95.00% CI of diff.	Below threshold?	Summary	Adjusted P Value		Tukey's multiple comparisons test	Mean Diff.	95.00% CI of diff.	Below threshold?	Summary	Adjusted P Value
	Column A vs. Column B	-39.51	-99.48 to 20.45	No	ns	0.2115		Column A vs. Column B	-234	-879.1 to 411.0	No	ns	0.5876
	Column A vs. Column C	-3.52	-63.48 to 56.44	No	ns	0.9853		Column A vs. Column C	-101.1	-746.2 to 544.0	No	ns	0.901
	Column B vs. Column C	35.99	-23.97 to 95.96	No	ns	0.2658		Column B vs. Column C	132.9	-512.1 to 778.0	No	ns	0.8363

## Sheet: Fig. 6
	Figure 6B						Figure 6C
	Grip strength						Hanging Bar
	Non-Sen	Sen	Dasatinib resistant Sen				Non-Sen	Sen	Dasatinib resistant Sen
	1.05792	1.03702	1.01351				5616.6	242.5	900.6
	1.09971	0.937761	1.0318				2143.2	874.8	3133.9
	1.05531	0.979556	1.05531				404.7	870.2	1409.7
	1.08143	1.07621	0.982168				1292.85	858.75	808.5
	1.04486	0.98478	1.06053				3100.5	1760	651
	1.10024	0.871413	0.866711				1848	1458.6	1271.1
	0.992094	0.880816	1.08143				918	693.25	1473.2
	0.912162	0.951344	1.19898				2351.7	643.5	1306.6
	1.0783	0.985825	0.902758				4375.8	856	2467.5
	0.973286	0.865143	0.891787				2692.3	1257.3	598.85
	0.94821	1.01874	1.0015				1512	1866.2	1831.33
	1.02187	0.854172	1.05008				1432.9	1331.07	2099.9
	0.835365	0.901191	1.07986				2280.63	1380.6	1183
	0.940373	0.819692	0.990527				2447.5	1694.67	2407.47
	0.858874	0.943508	0.896489				1771.6	2464	2803.5
	Unpaired t test	Sen vs Dasa-resi SC					Unpaired t test	Sen vs Dasa-resi SC
	P value	0.0354					P value	0.1214
	P value summary	*					P value summary	ns
	Significantly different (P < 0.05)?	Yes					Significantly different (P < 0.05)?	No
	One- or two-tailed P value?	Two-tailed					One- or two-tailed P value?	Two-tailed
	t, df	t=2.211, df=28					t, df	t=1.597, df=28
	Unpaired t test	non-Sen vs Sen					Unpaired t test	non-Sen vs Sen
	P value	0.052					P value	0.0081
	P value summary	ns					P value summary	**
	Significantly different (P < 0.05)?	No					Significantly different (P < 0.05)?	Yes
	One- or two-tailed P value?	Two-tailed					One- or two-tailed P value?	Two-tailed
	t, df	t=2.030, df=28					t, df	t=2.851, df=28

## Sheet: Fig. S1
	Figure S1A
	Vehicle	si-Ctrl +D	si-Jak1 +D
	1.12298	0.670416	0.938696
	0.866479	0.615829	0.767944
	1.01054	0.716378	0.854139
	Tukey's multiple comparisons test	Mean Diff.	95.00% CI of diff.	Below threshold?	Summary	Adjusted P Value
	Vehicle vs. si-Ctrl +D	0.3325	0.09765 to 0.5673	Yes	*	0.0115
	Vehicle vs. si-Jak1 +D	0.1464	-0.08840 to 0.3812	No	ns	0.2152
	si-Ctrl +D vs. si-Jak1 +D	-0.1861	-0.4209 to 0.04876	No	ns	0.1114
	Figure S1B
		Vehicle							JAKi
	IL-1α	1	1	1	1	1	1	1	0.789582	0.679715	0.875406	0.76452	0.860854	0.851764	0.814077
	IL-1β	1	1	1	1	1	1	1	0.900181	0.766742	1.05385	0.79852	0.48861	1.05801	0.779145
	IL-6	1	1	1	1	1	1	1	0.936269	0.762195	0.617899	0.601395	0.270652	0.477819	0.279321
	CCL2	1	1	1	1	1	1	1	0.683179	0.527569	0.543926	0.295768	0.35009	0.438041	0.328282
	IL-1α		IL-1β		IL-6		CCL2
	Paired t test		Paired t test		Paired t test		Paired t test
	P value	0.0003	P value	0.0677	P value	0.0032	P value	<0.0001
	P value summary	***	P value summary	ns	P value summary	**	P value summary	****
	Significantly different (P < 0.05)?	Yes	Significantly different (P < 0.05)?	No	Significantly different (P < 0.05)?	Yes	Significantly different (P < 0.05)?	Yes
	One- or two-tailed P value?	Two-tailed	One- or two-tailed P value?	Two-tailed	One- or two-tailed P value?	Two-tailed	One- or two-tailed P value?	Two-tailed
	t, df	t=7.558, df=6	t, df	t=2.225, df=6	t, df	t=4.735, df=6	t, df	t=10.34, df=6
	Number of pairs	7	Number of pairs	7	Number of pairs	7	Number of pairs	7
	Figure S1C
		Vehicle							LPS
	IL-1α	1	1	1	1	1	1	1	11.8391	14.0793	9.32194	11.369	14.6618	8.64221	25.2603
	IL-1β	1	1	1	1	1	1	1	10.2383	60.187	36.2599	28.2875	41.3126	28.4047	76.6893
	IL-6	1	1	1	1	1	1	1	17.585	9.75268	10.2383	6.51856	12.0305	8.04046	20.5442
	CCL2	1	1	1	1	1	1	1	35.7322	22.5016	18.8659	40.1292	19.1968	13.2574	39.7934
	IL-1α		IL-1β		IL-6		CCL2
	Paired t test		Paired t test		Paired t test		Paired t test
	P value	0.001	P value	0.0033	P value	0.0012	P value	0.0008
	P value summary	**	P value summary	**	P value summary	**	P value summary	***
	Significantly different (P < 0.05)?	Yes	Significantly different (P < 0.05)?	Yes	Significantly different (P < 0.05)?	Yes	Significantly different (P < 0.05)?	Yes
	One- or two-tailed P value?	Two-tailed	One- or two-tailed P value?	Two-tailed	One- or two-tailed P value?	Two-tailed	One- or two-tailed P value?	Two-tailed
	t, df	t=5.949, df=6	t, df	t=4.696, df=6	t, df	t=5.724, df=6	t, df	t=6.175, df=6
	Number of pairs	7	Number of pairs	7	Number of pairs	7	Number of pairs	7
	Figure S1D
	SAbetaGal IntDen /nuclei
	Vehicle	JAKi	Dasatinib	Dasatinib+JAKi	Vehicle	LPS	Dasatinib	Dasatinib+LPS
	10469.9	10629.9	14504.9	10042	9602.34	8859.67	10685.1	6253.62
	14162.1	15572.5	18179.4	12020.6	5294.29	7033.05	4535.46	7980.58
	6812.64	10922.7	3268.67	2940.47	19605.5	11316.2	17015.6	14334
	13098	8409.72	7636	13177.8	11906.9	16477.1	7299.43	15827.7
	Tukey's multiple comparisons test		Summary	Adjusted P Value	Tukey's multiple comparisons test		Summary	Adjusted P Value
	Vehcile vs. JAKi		ns	0.9998	Vehcile vs. LPS		ns	0.9975
	Vehcile vs. Dasatinib		ns	0.9999	Vehcile vs. Dasatinib		ns	0.9627
	Vehcile vs. JAKi + Dasatinib		ns	0.9608	Vehcile vs. LPS + Dasatinib		ns	0.999
	JAKi vs. Dasatinib		ns	0.9988	LPS vs. Dasatinib		ns	0.9912
	JAKi vs. JAKi + Dasatinib		ns	0.9416	LPS vs. LPS + Dasatinib		ns	>0.9999
	Dasatinib vs. JAKi + Dasatinib		ns	0.9752	Dasatinib vs. LPS + Dasatinib		ns	0.9861
	Figure S1E
	CDKN2A expression
	Young	Sen vehicle	Sen JAKi	Sen vehicle Dasatinib	Sen JAKi Dasatinib			Young	Sen vehicle	Sen LPS	Sen vehicle Dasatinib	Sen LPS Dasatinib
	1.01877	2.7937	3.67385	5.56377	4.11145			1.0231	4.76695	4.82177	4.67538	3.52557
	0.942434	2.72859	3.93483	3.68866	4.86903			0.94223	3.93324	4.81939	3.67245	3.37447
	1.04153	2.75316	3.30542	3.36738	5.55026			1.03735	3.91053	4.90235	4.91315	4.10967
	One-way ANOVA
	Tukey's multiple comparisons test		Summary	Adjusted P Value				Tukey's multiple comparisons test			Summary	Adjusted P Value
	Young vs. Sen vehicle		*	0.0436				Young vs. Sen vehicle			****	<0.0001
	Young vs. Sen JAKi		**	0.0034				Young vs. Sen LPS			****	<0.0001
	Young vs. Sen vehicle Dasatinib		***	0.0008				Young vs. Sen vehicle Dasatinib			****	<0.0001
	Young vs. Sen JAKi Dasatinib		***	0.0002				Young vs. Sen LPS Dasatinib			****	<0.0001
	Sen vehicle vs. Sen JAKi		ns	0.4798				Sen vehicle vs. Sen LPS			ns	0.3579
	Sen vehicle vs. Sen vehicle Dasatinib		ns	0.109				Sen vehicle vs. Sen vehicle Dasatinib			ns	0.9622
	Sen vehicle vs. Sen JAKi Dasatinib		*	0.0165				Sen vehicle vs. Sen LPS Dasatinib			ns	0.5252
	Sen JAKi vs. Sen vehicle Dasatinib		ns	0.8063				Sen LPS vs. Sen vehicle Dasatinib			ns	0.7044
	Sen JAKi vs. Sen JAKi Dasatinib		ns	0.2161				Sen LPS vs. Sen LPS Dasatinib			*	0.0336
	Sen vehicle Dasatinib vs. Sen JAKi Dasatinib		ns	0.7385				Sen vehicle Dasatinib vs. Sen LPS Dasatinib			ns	0.2345

## Sheet: Fig. S2
	Figure S2A
		Macrophages a										T cells										Unknown										NK cells										Macrophage b
	F4/80	0.395279	0.442273	0.771746	0.479308	0.93313	0.389165	0.495596	0.633377	0.408056	0.630791	0.063854	0.091612	0.139222	0.06131	0.05343	0.08367	0.10132	0.05467	0.061808	0.066336	0.086602	0.132146	0.21873	0.12424	0.087728	0.112081	0.149148	0.101106	0.106087	0.123374	0.564346	0.689948	0.803351	0.543781	0.582759	0.395138	0.514566	0.492481	0.48141	0.561925	1.51662	1.64237	2.70338	1.81314	3.85053	1.00933	1.61117	1.77859
	CD11b	0.891605	0.492658	0.682599	1.70207	1.75057	0.547496	0.731215	1.04812	0.65782	0.728391	0.123479	0.073071	0.113547	0.077974	0.054167	0.070056	0.102483	0.075168	0.074244	0.063881	0.164022	0.106597	0.166094	0.119021	0.084691	0.115126	0.153384	0.107893	0.119407	0.10671	0.552613	0.310857	0.386563	0.367217	0.326021	0.300273	0.371381	0.385874	0.344353	0.294823	2.35279	0.946744	1.74613	2.56102	4.74294	1.13161	1.60698	2.48667
	CD34	0.353498	0.110783	0.240935	0.15381	0.159196	0.11447	0.1988	0.153803	0.169144	0.146591	0.141824	0.071312	0.122656	0.102079	0.098742	0.091389	0.103679	0.111071	0.103694	0.100688	0.176938	0.085679	0.139172	0.137917	0.181628	0.098521	0.153102	0.154179	0.153717	0.16371	0.339802	0.32943	0.305994	0.273014	0.337967	0.238888	0.291072	0.497832	0.340371	0.431508	0.462794	0.187828	0.345426	0.244869	0.346929	0.202314	0.307105	0.258799
	Sca-1	0.241263	0.080278	0.195055	0.057747	0.101561	0.054971	0.133471	0.083341	0.089502	0.063351	0.139529	0.088718	0.121801	0.139123	0.211422	0.06954	0.105189	0.117584	0.098243	0.068049	0.113111	0.070994	0.089195	0.083459	0.190051	0.054352	0.10006	0.123286	0.081373	0.092246	0.200527	0.12381	0.166547	0.10529	0.118106	0.097215	0.145397	0.102333	0.120166	0.102516	0.240969	0.107245	0.242624	0.096237	0.129389	0.073441	0.165312	0.106036
	c-kit	1.13089	0.690264	0.807054	1.45756	3.19435	0.342305	0.890309	2.68037	0.996405	1.32562	0.681109	0.550468	0.586939	0.467647	1.16034	0.43462	0.555305	0.869761	0.640611	0.52703	0.445316	0.440642	0.412494	0.351753	0.665614	0.246636	0.46759	0.766588	0.627714	0.711898	0.786232	0.660264	0.743822	0.901133	1.03175	0.676783	0.757703	0.716103	0.646665	1.10559	0.974767	0.596825	0.973764	0.522729	0.761739	0.489893	0.696636	0.652975
	CD31	0.281225	0.058799	0.210698	0.042899	0.062257	0.056948	0.128072	0.063865	0.072386	0.050925	0.088491	0.042853	0.076071	0.035243	0.05681	0.038898	0.062895	0.048978	0.047042	0.040624	0.11426	0.063268	0.105258	0.043056	0.059102	0.058664	0.094155	0.067438	0.063696	0.053035	0.247517	0.079853	0.172832	0.059764	0.104392	0.099326	0.140264	0.065752	0.112544	0.075198	0.268082	0.073936	0.225741	0.04667	0.06671	0.067988	0.131876	0.06368
	CD146	0.301905	0.086172	0.261474	0.085357	0.178429	0.079534	0.166276	0.14956	0.121572	0.088981	0.08754	0.042402	0.07586	0.041778	0.068097	0.038539	0.068778	0.06874	0.062561	0.047068	0.178218	0.092399	0.148566	0.102417	0.24462	0.087407	0.158152	0.185088	0.113453	0.130832	0.628125	0.433881	0.516698	0.372229	0.877635	0.306286	0.537193	0.574566	0.432213	0.491381	0.397888	0.179313	0.370009	0.161646	0.392385	0.174471	0.266535	0.250616
	CD3	0.997402	0.288014	0.762988	0.355344	0.797997	0.158579	0.46658	0.389693	0.293255	0.24458	4.66251	2.80776	3.93712	5.23871	9.59604	1.92961	3.26975	6.47967	2.83685	3.03334	0.294265	0.239151	0.348362	0.190989	0.17626	0.139476	0.261421	0.206985	0.164859	0.226249	0.843269	0.815504	0.854351	0.744162	1.05288	0.574209	0.826086	1.03461	0.634559	0.931847	0.822024	0.411965	0.851305	0.527907	0.676905	0.302383	0.467446	0.467216
	CD4	1.39638	0.507889	0.955734	0.267978	0.684558	0.187915	0.651262	0.444718	0.401542	0.215909	6.6063	4.15173	4.18164	3.98685	12.5209	3.17244	4.59808	7.52695	3.96156	2.78699	0.359973	0.350764	0.349655	0.133783	0.162349	0.158954	0.307429	0.168628	0.209038	0.180326	0.791184	0.62024	0.798821	0.323494	0.329043	0.487282	0.493062	0.435377	0.422037	0.401983	0.896293	0.552906	1.19141	0.226713	0.459422	0.298499	0.519513	0.312739
	CD8	0.799668	0.283529	0.808438	0.304052	0.749343	0.234949	0.495977	0.330873	1.02218	0.342199	4.02297	2.16197	3.45753	8.90687	9.46449	3.7617	3.43083	5.94901	4.70355	4.66097	0.367644	0.246095	0.37057	0.244009	0.225524	0.227254	0.321581	0.174108	0.344521	0.28138	0.785215	0.787642	0.908737	0.624894	0.799601	0.578803	0.704901	0.788985	0.789279	0.686276	0.700285	0.419436	0.819859	0.360856	0.444775	0.411954	0.500666	0.400096
	CD161	0.540258	0.343517	0.81187	0.292646	0.439479	0.324855	0.375698	0.345243	0.320052	0.390242	0.231272	0.278	0.345738	0.343915	0.674064	0.145248	0.198227	0.257304	0.192723	0.333105	0.40819	0.310989	0.549301	0.294265	0.529048	0.201384	0.35155	0.382202	0.221805	0.332002	0.542519	0.851159	0.66261	0.497153	0.656469	0.638307	0.537089	0.39086	0.476931	0.689005	0.567405	0.653412	0.772338	0.545524	0.37104	0.518462	0.552829	0.501173
	CD335	0.807204	0.547104	0.573258	0.37356	0.459322	0.453914	0.499063	0.451344	0.478283	0.403665	0.322875	0.268318	0.348801	0.237741	0.398602	0.214348	0.329408	0.306295	0.223687	0.240348	0.456835	0.34598	0.355524	0.353519	0.912499	0.276459	0.341019	0.404979	0.273329	0.352873	0.952443	0.916845	1.50848	1.05475	2.34417	1.1784	1.54123	1.07526	1.09067	1.33156	0.91873	0.933933	1.01136	0.726386	0.714584	0.93608	3.88457	0.748369
	CD11c	0.460339	0.275278	0.422572	0.45105	0.716097	0.144829	0.374125	0.485747	0.364885	0.459538	0.084784	0.057764	0.085404	0.073685	0.053168	0.044324	0.081472	0.07777	0.094343	0.096046	0.100351	0.07687	0.119733	0.117462	0.067437	0.056507	0.114643	0.124892	0.131288	0.132716	0.327607	0.348118	0.25429	0.27946	0.236443	0.125226	0.293262	0.401727	0.392077	0.258216	0.998104	0.746494	0.846034	1.12449	1.2564	0.253783	0.821006	1.52326
	CD45	1.1082	0.490174	0.877275	1.46307	1.63757	0.658596	0.842189	0.914413	0.644932	0.667728	1.07946	0.512794	0.884568	1.3097	2.13027	0.55777	0.929116	1.14818	0.725699	0.831561	0.362306	0.167749	0.284561	0.164701	0.311561	0.157194	0.291151	0.236052	0.155837	0.165137	0.485519	0.419742	0.44982	0.370255	0.279825	0.363611	0.387447	0.360653	0.301732	0.285757	1.64669	0.798522	1.46375	2.07508	2.51396	0.972979	1.3823	1.48774
	Figure S2B
		Macrophages a										T cells										Unknown										NK cells										Macrophage b
	pH2AX	0.913605	0.605908	0.836613	0.535606	0.542801	0.457533	0.69942	0.497785	0.703373	0.493043	2.53641	2.29434	2.33048	3.015	2.50149	2.18187	2.72702	2.1551	2.47881	2.24141	0.794149	0.820847	0.700449	0.409129	0.692144	0.465903	0.759547	0.509235	0.522652	0.55181	0.203624	0.272479	0.224723	0.270888	0.231849	0.376505	0.295604	0.236296	0.312663	0.230492	0.679922	0.714824	0.866163	0.568304	0.490937	0.647663	0.670077	0.72743
	p21	0.335624	0.354564	0.352961	0.397672	0.379725	0.399452	0.352094	0.346188	0.401429	0.362746	0.223517	0.189225	0.225203	0.251993	0.225206	0.194611	0.226207	0.192665	0.233341	0.200703	0.236967	0.235911	0.255665	0.497311	0.295869	0.315824	0.290767	0.310268	0.417651	0.421752	2.25963	2.28768	2.49614	2.76767	2.46485	3.30561	2.39719	2.25001	2.79768	2.73981	0.862102	0.959495	0.822672	0.907834	0.795883	1.20369	0.853838	0.796426
	CENP-B	0.391554	0.476942	0.375548	0.430395	0.450768	0.448726	0.423563	0.429918	0.436038	0.450878	0.199855	0.166847	0.194249	0.236842	0.220812	0.185632	0.191334	0.195985	0.19492	0.189595	0.216657	0.219764	0.199757	0.309943	0.275267	0.245952	0.238874	0.248022	0.282672	0.302538	1.40855	1.22568	1.39159	1.44893	1.44979	2.15253	1.34116	1.24278	1.5249	1.52938	0.958376	1.0334	0.883342	0.935005	0.909846	1.14381	0.953702	0.86318
	p-c-Jun	0.301488	0.26041	0.340932	0.370209	0.357753	0.301952	0.282029	0.330215	0.320319	0.34619	0.118426	0.094308	0.128781	0.104042	0.093088	0.118942	0.100311	0.099349	0.092186	0.114239	0.205682	0.177432	0.244731	0.45552	0.270578	0.28224	0.261216	0.290027	0.370094	0.42988	2.37212	2.43234	2.65445	2.83288	2.72852	3.98459	2.62915	2.76469	6.37982	3.12435	0.774198	0.767366	0.775664	0.745646	0.778543	1.29781	0.79442	0.649651
	IL-6	0.415331	0.466707	0.372493	0.48964	0.398277	0.574424	0.430503	0.347924	0.456143	0.421369	0.202681	0.171569	0.163104	0.174458	0.158778	0.204848	0.164907	0.134133	0.178159	0.148085	0.196353	0.193699	0.188344	0.252432	0.211521	0.261518	0.215472	0.196428	0.249272	0.235296	1.04818	1.05007	1.1898	1.20744	1.22282	1.21093	1.14753	1.12135	1.18274	1.25602	0.94845	1.02299	0.858315	0.956946	0.735186	1.3086	0.957404	0.776878
	Activin A	0.357237	0.483534	0.428188	0.356641	0.372314	0.35132	0.45817	0.420892	0.426116	0.439011	0.220469	0.170996	0.193537	0.213549	0.183119	0.151323	0.182779	0.191962	0.203291	0.181158	0.187785	0.177861	0.175821	0.166785	0.207825	0.160706	0.198878	0.191794	0.182534	0.188722	0.563462	0.626373	0.59152	0.607191	0.657558	0.763779	0.641705	0.762167	0.678357	0.713819	0.992294	1.1149	0.99994	0.882237	0.780735	0.943694	1.05766	0.916343
	p-STAT3	0.323791	0.425551	0.26763	0.282055	0.279688	0.36952	0.338021	0.321781	0.358605	0.343488	0.13215	0.104901	0.111486	0.111419	0.141796	0.127775	0.112384	0.101493	0.124355	0.093327	0.148951	0.1328	0.134767	0.18376	0.163815	0.179559	0.154387	0.147587	0.168493	0.168559	0.988364	1.21331	1.15562	1.453	1.71487	1.63394	1.4927	1.64222	1.24223	1.476	1.34886	1.40982	0.940236	1.13495	1.10141	1.2337	1.20847	1.43564
	IL-1α	0.348293	0.44548	0.391942	0.301543	0.297469	0.834508	0.365854	0.332856	0.414939	0.309329	0.379365	0.336375	0.34877	0.436781	0.454932	0.353437	0.409569	0.343895	0.388557	0.322668	0.209429	0.271775	0.287183	0.182614	1.58312	0.24111	0.37412	0.1876	0.1935	0.356101	0.492301	0.551394	0.529358	0.638841	0.759623	0.836507	0.559432	28.9571	0.567469	0.864271	0.692706	0.850931	0.746161	0.643631	0.587571	1.23072	0.696604	0.603504
	CXCL1	0.391796	0.440533	0.365554	0.3262	0.280189	0.447521	0.429585	0.333129	0.420336	0.377624	0.194965	0.185578	0.178125	0.201205	0.158664	0.199656	0.179715	0.151045	0.184803	0.167299	0.233109	0.213699	0.19541	0.274622	0.196344	0.236189	0.219914	0.214669	0.25384	0.26151	1.04035	1.19805	1.30001	1.36891	1.09652	1.34534	1.21048	1.15125	1.35058	1.21623	0.997631	1.02718	0.885132	0.851375	0.660234	1.14032	1.09499	0.74464
	IL10	0.396686	0.488109	0.329527	0.378664	0.314203	0.526554	0.470506	0.341964	0.45897	0.426253	0.213719	0.16905	0.149822	0.206985	0.182602	0.25353	0.202473	0.165447	0.205074	0.174985	0.269813	0.24111	0.21208	0.484862	0.252944	0.311862	0.304394	0.297082	0.353057	0.405344	2.24529	2.08549	2.37835	2.67319	2.28434	2.3176	2.25196	2.04377	2.1831	2.63772	1.02014	1.20274	0.838835	1.02334	0.715516	1.46344	1.10684	0.84944
	p38	0.718221	0.762772	0.776407	0.731798	0.677661	0.724165	0.877227	0.726041	0.801893	0.777305	0.541035	0.404724	0.577681	0.566161	0.520251	0.45323	0.546219	0.490989	0.521883	0.552332	0.496195	0.342717	0.411757	0.261909	0.358162	0.325049	0.409059	0.373961	0.310336	0.354531	0.753736	0.583858	0.735757	0.754145	0.671687	0.799017	0.762738	0.653855	0.742483	0.777405	1.35368	1.3196	1.84626	1.07737	0.80636	1.35343	1.25679	0.954093
	p-NfKB	0.535187	0.609942	0.583713	0.717924	0.588964	0.476041	0.515694	0.564467	0.573097	0.606525	0.290271	0.248765	0.333209	0.305298	0.279726	0.254959	0.252236	0.248364	0.28574	0.34023	0.283961	0.280627	0.328423	0.308094	0.304362	0.263991	0.2999	0.287987	0.272597	0.352691	0.814255	1.25575	0.921297	1.06001	0.953563	1.04306	1.0121	6.05266	0.908698	1.09797	1.0166	1.2267	1.17927	0.968363	0.810493	1.17556	1.04216	0.878904
	TNF-α	0.440713	0.675306	0.367481	0.596749	0.43688	0.687223	0.622759	0.406994	0.629703	0.550764	0.151274	0.13929	0.153239	0.153837	0.125959	0.16982	0.139644	0.126918	0.169493	0.126196	0.150858	0.180297	0.144624	0.172057	0.14547	0.188298	0.195853	0.148325	0.185179	0.179019	5.23413	0.550055	0.622512	0.805788	0.582302	0.637664	0.607076	0.615905	0.670844	0.677486	1.25637	1.5505	0.897967	1.419	1.21766	1.99106	1.50956	1.0785
																																							abnormal value, removed from the analisis
	Figure S2C
		Vehicle Cluster a					DQ Cluster a					Vehicle Cluster b					DQ Cluster b					Vehicle Cluster c					DQ Cluster c
	p-c-Jun	0.619886	0.44634	0.595202	0.703347	0.611931	0.602484	0.631479	0.616525	0.653361	0.681131	0.949287	0.781447	0.938532	1.18613	1.00719	0.982462	0.878579	0.961163	1.11174	1.74798	1.12751	1.26652	1.57084	1.60952	1.4796	1.2371	1.10458	1.25688	1.59483	1.5208
	IL-6	0.977524	1.01679	0.856855	0.97212	0.755652	1.8998	0.921694	0.816868	1.00957	0.937862	1.07455	1.02052	0.88429	1.15053	0.926663	1.54382	1.02392	0.891103	1.62746	1.03345	3.38129	2.00974	1.71771	2.19579	1.74653	1.81511	2.04956	1.70703	2.15267	1.61267
	Activin A	1.10921	1.11142	1.01122	1.10676	1.07448	1.12092	1.06444	1.0185	1.05896	1.12701	1.28301	1.37149	1.15083	1.53497	1.30141	1.49751	1.39147	1.3074	1.73962	1.55781	2.07425	2.2113	1.98241	2.10394	2.0389	1.85178	2.16009	1.91796	2.15677	2.1171
	p-STAT3	0.690239	0.620921	0.557103	0.660165	0.568593	0.760455	0.57812	0.539367	0.637058	0.633658	0.87522	0.887176	0.646133	0.983449	0.845361	1.17521	0.82504	0.874077	0.971848	0.906775	1.59354	1.3481	2.07637	1.46265	1.41895	1.65864	1.48351	1.13018	1.52237	1.54007
	IL-1α	0.584836	0.732184	0.570582	0.638809	0.656934	0.860061	0.596602	0.571012	0.655396	0.621459	0.802984	0.936651	0.753382	0.842151	0.723994	1.00593	0.822029	0.776892	1.13299	0.842598	1.60998	1.31496	1.33675	1.39119	1.20339	1.1605	1.46988	1.16914	1.35015	1.38589
	CXCL1	1.02445	1.27975	1.03881	1.19697	0.761041	1.99565	1.07013	0.936813	1.3456	1.06334	0.95299	0.936088	0.836565	0.989392	0.704603	1.29261	0.954981	0.798423	1.26046	0.891846	3.69179	2.28836	1.82522	2.48658	1.83295	1.77892	2.58041	1.94958	2.18761	1.48459
	IL10	0.706708	0.742176	0.584525	0.759641	0.573971	1.06011	0.730795	0.634371	0.811916	0.708351	0.696177	0.587408	0.444965	0.784229	0.562132	1.00059	0.717079	0.66653	1.01311	0.656578	1.9611	1.68541	1.54672	1.95437	1.55683	1.32807	1.66625	1.17546	1.77325	1.41131
	p38	0.846764	0.908339	0.864893	0.831615	0.691102	1.12903	0.857403	0.704898	0.938717	0.873664	0.861994	0.770594	0.926968	0.843298	0.654581	1.0598	0.851433	0.768561	1.13918	1.02903	2.05462	1.88486	1.58626	1.97457	1.84272	1.6475	1.94007	1.65715	1.73368	1.57254
	p-NfKB	0.849462	0.923348	0.799815	0.831785	0.69898	1.04114	0.783473	0.736237	0.86607	0.842799	0.986561	0.976666	1.42691	1.09935	0.674978	1.19393	0.937326	0.807194	1.22353	1.80163	1.95971	1.72805	1.59402	2.1584	1.79375	1.59331	1.90444	1.81424	1.67364	1.51056
	TNF-α	0.664261	0.799036	0.582912	0.658537	0.515728	0.964084	0.683751	0.552426	0.786973	0.694992	0.743732	0.842297	0.630473	0.733187	0.54815	1.1182	0.771441	0.641294	1.02493	3.84976	2.04701	1.67483	1.39831	1.82888	1.54244	1.36091	2.11046	1.17767	1.53178	1.37327
[truncated: 52 more columns]

## Sheet: Fig. S3
	Figure S3A
		Vehicle treated					Senolytics treated
	NK cell	63.9172	119.253	184.691	98.6822	33.4567	21.4722	26.4657	17.6152	19.4748	8.97138
		Mann Whitney test
		P value	0.0079
		Exact or approximate P value?	Exact
		P value summary	**
		Significantly different (P < 0.05)?	Yes
		One- or two-tailed P value?	Two-tailed
		Sum of ranks in column A,B	40 , 15
		Mann-Whitney U	0
	Figure S3B
	Macrophages	Vehicle treated					Senolytics treated
	Cluster a	100	105.942	157.136	127.882	87.2524	135.754	126.206	146.115	63.0777	87.2016
	Cluster b	84.236	118.085	58.4139	111.412	127.853	124.855	63.1528	94.1006	129.11	126.886
	Cluster c	51.0205	168.367	2.55104	119.898	158.163	198.98	7.65311	56.1223	237.245	137.755
		Cluster a		Cluster b		Cluster c
		Mann Whitney test		Mann Whitney test		Mann Whitney test
		P value	0.8413	P value	0.5476	P value	0.5476
		Exact or approximate P value?	Exact	Exact or approximate P value?	Exact	Exact or approximate P value?	Exact
		P value summary	ns	P value summary	ns	P value summary	ns
		Significantly different (P < 0.05)?	No	Significantly different (P < 0.05)?	No	Significantly different (P < 0.05)?	No
		One- or two-tailed P value?	Two-tailed	One- or two-tailed P value?	Two-tailed	One- or two-tailed P value?	Two-tailed
		Sum of ranks in column A,B	29 , 26	Sum of ranks in column A,B	24 , 31	Sum of ranks in column A,B	24 , 31
		Mann-Whitney U	11	Mann-Whitney U	9	Mann-Whitney U	9

## Sheet: Fig. S4
	Figure S4A							Figure S4B								Figure S4C
	Non-Sen	Sen	Senolytic-resistant Sen.					Total SCs	Dasatinib-Resistant SCs			Total SCs	Dasatinib-Resistant SCs			Total SCs	Dasatinib-Resistant SCs
	82.3529	0	0					0.838026	2.55852			1.34623	0.265196			23.0605	55.6392
	84.8485	0	0					1.98134	2.69481			0.408465	0.107216			20.4898	72.1103
	85.7143	0	0					1.33358	0.808989			1.20652	0.692707			18.6113	29.1079
	73.3333	0	0					0.55575	1.86746			0.758991	1.49922			55.9838	22.2546
								0.61104	1.46086			1.434	0.643272			43.2597	82.3424
	Tukey's multiple comparisons test	Mean Diff.	95.00% CI of diff.	Below threshold?	Summary	Adjusted P Value		0.478671	2.08003			1.18527	0.537825			38.833	149.34
	Non-SCs vs. Total SCs	81.56	75.10 to 88.02	Yes	****	<0.0001		2.68851	1.65284			0.796112	1.35975			34.9131	40.2181
	Non-SCs vs. Senolytic-resistant SCs.	81.56	75.10 to 88.02	Yes	****	<0.0001		1.19581	0.8699			0.487384	0.0282191			10.9486	100.101
	Total SCs vs. Senolytic-resistant SCs.	0	-6.461 to 6.461	No	ns	>0.9999		0.729998	0.974664			0.477991	0.32873			44.8121	43.1958
								0.17912				1.14404	2.13334
								0.408155				1.755	1.22938			Paired t test
													0.8704			P value	0.0564
													0.41566			P value summary	ns
													0.83208			Significantly different (P < 0.05)?	No
																One- or two-tailed P value?	Two-tailed
								Unpaired t test				Unpaired t test				t, df	t=2.229, df=8
								P value	0.0592			P value	0.3209			Number of pairs	9
								P value summary	ns			P value summary	ns
								Significantly different (P < 0.05)?	No			Significantly different (P < 0.05)?	No
								One- or two-tailed P value?	Two-tailed			One- or two-tailed P value?	Two-tailed
								t, df	t=2.014, df=18			t, df	t=1.015, df=23
	Figure S4D														Figure S4E
	HUVECs	p16 expression						HUVECs	p21 expression						HUVECs SAbGal
	Non-Sen	Sen	Senolytic-resistant Sen.					Non-Sen	Sen	Senolytic-resistant Sen.					Total SCs	Quercetin-Resistant SCs
	0.784504	2.11389	2.16107					0.777523	7.8534	5.12182					138.82	209.427
	1.08746	1.2828	1.13344					1.05719	7.96773	7.61112					206.612	261.641
	1.12804	2.32885	2.3812					1.16529	6.79583	7.44386					151.82	1482.76
															312.521	210.451
	Tukey's multiple comparisons test	Mean Diff.	95.00% CI of diff.	Below threshold?	Summary	Adjusted P Value		Tukey's multiple comparisons test	Mean Diff.	95.00% CI of diff.	Below threshold?	Summary	Adjusted P Value
	Column A vs. Column B	-0.9085	-2.189 to 0.3722	No	ns	0.1542		Column A vs. Column B	-6.539	-8.777 to -4.301	Yes	***	0.0003		Paired t test
	Column A vs. Column C	-0.8919	-2.173 to 0.3888	No	ns	0.1622		Column A vs. Column C	-5.726	-7.963 to -3.488	Yes	***	0.0006		P value	0.3842
	Column B vs. Column C	0.01661	-1.264 to 1.297	No	ns	0.9991		Column B vs. Column C	0.8134	-1.424 to 3.051	No	ns	0.5401		P value summary	ns
															Significantly different (P < 0.05)?	No
															One- or two-tailed P value?	Two-tailed
															t, df	t=1.017, df=3
															Number of pairs	4

[truncated: 5 more sheets: Fig. S5, Fig. S6, Fig. S7, Fig. S8, Fig. S9]
