# Supplementary material for: Senolytic‐Resistant Senescent Cells Have a Distinct SASP Profile and Functional Impact: The Path to Developing Senosensitizers
Source: Aging Cell. 2025 Dec 29;25(1):e70358. doi: 10.1111/acel.70358 (PMC12748526; doi:10.1111/acel.70358)
Supplement: Supplementary file 1 — Appendix S1: acel70358‐sup‐0001‐AppendixS1.zip. [file ACEL-25-e70358-s001.zip › acel70358-sup-0001-AppendixS1/DEG_list.xlsx]

## Sheet: DEG_list
Gene	log2FoldChange	logCPM	LR	Pvalue	FC	padj	DMSO_1	DMSO_2	DMSO_3	DMSO_4	DMSO_5	DMSO_6	DASATINIB_1	DASATINIB_2	DASATINIB_3	DASATINIB_4	DASATINIB_5	DASATINIB_6	GeneSymbol
ENSG00000165072.10	1.38094	2.08526	405.297	3.87067e-90	2.60438	2.50346e-87	2.30101	2.43849	2.36516	2.35177	2.32944	2.39709	6.00612	6.40618	6.00686	6.18152	6.12333	6.27581	MAMDC2
ENSG00000000419.12	-0.162557	4.26993	1.31674	0.251179	0.89344	0.648962	22.2431	22.3742	15.7439	22.777	22.6034	16.1461	15.8284	16.0411	22.7477	16.0186	15.9887	22.1666	DPM1
ENSG00000000457.14	0.0396859	2.50581	0.120454	0.728542	1.02789	0.915973	6.13604	4.87698	4.96923	6.25903	6.17893	4.94827	5.07376	6.55993	6.26802	4.94932	4.87599	6.4179	SCYL3
ENSG00000000971.16	-0.327027	6.72895	1.20752	0.271824	0.797178	0.664844	139.339	139.721	66.4395	145.828	148.215	68.0944	66.6311	67.2393	142.624	68.3664	68.5473	150.643	CFH
ENSG00000107796.13	1.30782	9.41904	1368.32	1.61081e-299	2.47567	1.87531e-295	386.002	388.832	396.774	400.874	391.167	399.954	948.577	1009.05	946.393	1007.46	978.712	961.69	ACTA2
ENSG00000001084.13	-0.0161138	3.9715	0.0262344	0.871329	0.988893	0.96101	14.7151	17.3047	13.7848	17.4253	17.3128	13.7832	16.1103	14.0423	17.5505	13.9238	13.8909	17.6196	GCLC
ENSG00000001167.14	-0.0388369	3.25586	0.112388	0.737441	0.973439	0.918782	10.7949	10.4385	8.07499	9.57373	10.8181	8.13297	8.1744	8.50741	10.9429	9.24148	8.16444	11.0596	NFYA
ENSG00000001460.18	-0.0867345	3.2878	2.37586	0.123224	0.941652	0.433143	10.1699	10.0106	9.65177	10.2404	9.55463	10.3246	9.21517	9.55802	9.79379	9.24148	9.75197	9.11768	STPG1
ENSG00000060718.22	1.12878	3.43661	198.107	5.40776e-45	2.18674	1.14468e-42	6.39171	6.84489	6.61767	6.29607	8.01484	6.71184	14.9611	15.9898	15.0171	14.6015	12.5868	15.8908	COL11A1
ENSG00000001497.16	-0.0192252	4.60111	0.0869356	0.76811	0.986763	0.931627	22.1295	25.5614	25.4912	22.5918	24.7947	25.7516	25.9109	23.3697	22.9566	26.1226	23.0759	22.7587	LAS1L
ENSG00000001561.7	0.13377	1.06117	0.265489	0.606374	1.09716	0.847073	2.67031	1.34759	1.40954	2.12955	2.744	1.40401	1.40938	2.74184	2.74226	1.64293	1.41744	2.79451	ENPP4
ENSG00000159251.8	1.09065	2.10535	8.20279	0.0041826	2.1297	0.0362845	1.96012	1.9893	6.68934	1.99993	2.03332	2.00328	6.43978	6.58555	1.98487	6.61279	7.48407	6.4179	ACTC1
ENSG00000001629.10	-0.163565	5.62554	1.03102	0.30992	0.892816	0.66555	58.0651	57.3259	39.1327	59.3312	59.2229	39.5006	39.4192	40.3846	59.2328	39.8	39.8584	60.2714	ANKIB1
ENSG00000001630.17	0.0782935	2.05213	0.559094	0.454625	1.05577	0.746382	3.46573	4.53474	4.13306	3.57395	4.54042	3.71548	4.59674	3.66433	3.99586	4.68235	3.62864	4.49963	CYP51A1
ENSG00000002016.18	0.188566	1.71226	3.1196	0.0773558	1.13963	0.316325	2.69872	2.97325	2.81908	3.6295	3.1783	2.80802	3.70775	3.51059	3.7347	2.81352	3.17506	3.71812	RAD52
ENSG00000002330.13	-0.036853	5.36825	0.135152	0.713149	0.974779	0.910341	35.4527	40.8982	46.4909	45.6465	35.7114	46.4007	46.3143	41.7939	36.5112	36.8221	46.6621	36.5655	BAD
ENSG00000002549.12	-0.0508119	5.25755	0.873221	0.350065	0.965393	0.681857	38.7764	40.5346	37.7948	40.5541	40.0939	35.6139	37.1642	36.5665	38.5483	36.0007	35.7761	40.9467	LAP3
ENSG00000002834.18	0.0271917	9.68409	0.283001	0.594741	1.01903	0.838558	768.937	851.354	860.035	779.342	769.266	859.903	866.486	808.152	785.618	869.274	865.601	787.057	LASP1
ENSG00000002919.14	0.0943577	4.65163	1.62218	0.202789	1.06759	0.570533	22.8113	23.1229	26.7813	23.1473	22.8798	26.8474	27.0601	27.5978	23.2439	27.1289	27.2148	23.3744	SNX11
ENSG00000003056.8	0.00324787	5.56467	0.00443849	0.946883	1.00225	0.980923	48.719	48.449	46.2043	44.8132	45.3845	49.7567	45.3386	46.8164	48.3682	49.9656	48.7032	44.949	M6PR
ENSG00000003096.14	0.0398405	3.03709	0.111231	0.738747	1.028	0.919937	9.06202	7.05879	9.22174	7.0553	8.82422	7.17414	7.19867	9.48115	7.07764	9.32362	7.03049	9.33082	KLHL13
ENSG00000003137.8	-0.028442	6.46933	0.197359	0.656861	0.980479	0.879188	93.2621	94.3739	95.3709	81.3489	90.3545	82.066	82.9148	84.4847	82.0328	96.2551	85.0463	95.1554	CYP26B1
ENSG00000003393.15	0.0323287	4.19902	0.0826134	0.773787	1.02266	0.933674	20.2546	20.4063	15.9828	15.8142	20.2937	16.0091	16.0886	16.3229	20.7106	20.9473	16.0454	20.8167	ALS2
ENSG00000003400.15	0.116725	1.74509	0.616041	0.432522	1.08427	0.731631	2.6135	3.20854	2.69963	2.68509	3.82975	3.90383	3.90289	3.27996	3.8914	3.94303	2.72148	2.69978	CASP10
ENSG00000003402.20	-0.0332275	6.40123	0.261733	0.608932	0.977232	0.848903	89.5407	90.652	77.8114	87.4598	89.5846	77.7341	78.4482	79.9491	91.3303	81.325	78.2993	91.4373	CFLAR
ENSG00000003436.16	-0.357634	4.66402	1.43239	0.231375	0.780443	0.616446	33.9755	33.9678	15.72	35.3876	35.5732	15.6324	16.0669	16.1948	34.1085	16.2445	16.2155	33.9841	TFPI
ENSG00000003509.16	0.0347434	2.43405	0.0697031	0.79177	1.02437	0.940778	6.02241	4.53474	4.56309	6.05534	6.021	4.58871	4.61843	6.32931	6.13744	4.62074	4.5925	6.13371	NDUFAF7
ENSG00000003756.17	0.135761	4.98548	3.41084	0.0647695	1.09867	0.279587	32.9244	31.1656	28.2386	32.7766	27.5781	28.2343	29.8571	32.364	35.3621	30.2504	35.7761	35.4524	RBM5
ENSG00000004059.11	-0.134986	5.46563	2.13371	0.144092	0.910678	0.474344	43.1795	49.4971	50.4568	45.7761	37.5868	50.5956	43.8859	39.1289	38.3394	42.059	50.9144	38.5311	ARF5
ENSG00000004139.14	0.0908331	4.39706	2.04611	0.152596	1.06498	0.491431	19.4308	19.6791	22.266	19.666	19.4449	21.6594	22.1598	22.8829	19.7965	22.4876	22.6223	20.3194	SARM1
ENSG00000004142.12	0.00739479	6.87426	0.00798361	0.928803	1.00514	0.973541	104.256	109.967	128.125	126.44	104.568	128.33	128.73	126.432	106.713	107.92	128.817	107.091	POLDIP2
ENSG00000125266.8	1.00172	2.53077	261.507	8.05427e-59	2.00239	2.28702e-56	3.66458	3.80747	3.89415	3.8332	3.88897	3.95519	7.43718	7.73866	7.65221	7.68069	8.22114	7.81516	EFNB2
ENSG00000004455.17	-0.0478705	6.48564	0.887167	0.346246	0.967363	0.680702	85.6773	90.8017	95.0126	94.3485	84.7283	95.4554	92.0649	89.7378	84.1482	85.0832	93.5509	84.2379	AK2
ENSG00000004478.8	0.00211729	6.14315	0.000680132	0.979194	1.00147	0.991317	62.6671	76.2349	77.2142	63.7014	66.2507	77.3403	77.4725	66.0093	64.2472	77.8954	74.0469	64.4869	FKBP4
ENSG00000130176.8	0.981052	6.21297	704.785	2.72421e-155	1.9739	1.05718e-151	48.8895	50.2458	49.7878	50.3871	49.6486	50.3902	97.2254	100.603	95.4829	100.773	99.7876	97.3816	CNN1
ENSG00000004534.15	0.0808894	4.60454	1.47152	0.225106	1.05767	0.6065	22.0159	23.2512	22.6243	25.7954	25.3672	22.6011	26.2795	25.7785	26.1168	22.7751	22.5089	26.1216	RBM6
ENSG00000004660.15	0.195724	2.23392	2.73575	0.0981256	1.1453	0.372839	3.92025	4.94115	5.35148	3.96282	3.9482	4.02368	5.399	4.33058	3.99586	5.38059	5.49966	5.37588	CAMKK1
ENSG00000004700.16	-0.3362	4.51526	1.14445	0.284714	0.792125	0.664844	30.1405	29.9678	14.0715	31.5729	32.4739	14.2798	13.8986	13.8373	31.4707	14.2524	14.3445	32.9421	RECQL
ENSG00000004766.17	-0.142245	2.30647	0.469665	0.493141	0.906108	0.774262	6.05082	5.11228	3.60747	6.20348	6.15919	3.647	3.62102	4.33058	6.21579	3.63498	3.62864	6.37054	VPS50
ENSG00000139116.18	0.97372	0.795007	73.3689	1.07548e-17	1.9639	6.0196e-16	1.02267	1.41176	1.12285	1.11107	1.12524	1.14718	2.23332	1.84498	2.35051	2.38225	2.49469	2.46296	KIF21A
ENSG00000149596.6	0.949216	3.08621	286.628	2.69993e-64	1.93082	8.98075e-62	5.65311	5.83955	5.73372	5.85164	5.82359	5.85574	11.0365	11.4799	10.8123	11.3567	11.623	11.0833	JPH2
ENSG00000004864.13	0.114688	2.02643	2.84682	0.0915547	1.08274	0.35553	3.72139	3.85025	3.7747	4.09245	3.86923	3.86958	4.22814	4.30495	4.30927	3.94303	4.19562	4.23913	SLC25A13
ENSG00000004866.20	-0.0793849	4.41561	3.11878	0.0773948	0.946461	0.316373	21.9307	22.1389	22.1226	22.1288	21.7348	21.2827	20.5336	20.8841	20.5017	20.5571	20.241	21.3851	ST7
ENSG00000004897.12	-0.18806	5.18185	1.13331	0.28707	0.877785	0.664844	43.1511	43.3367	28.3342	44.4984	43.9434	28.2685	28.2526	28.5203	44.5813	28.6691	28.5188	44.5938	CDC27
ENSG00000004961.15	-0.0705293	4.97466	1.65046	0.198897	0.952289	0.564908	32.7255	33.7966	30.5321	30.9618	30.5393	34.2955	29.7487	29.5197	32.1759	31.8112	31.8073	28.845	HCCS
ENSG00000004975.12	0.0339742	4.48296	0.198099	0.656259	1.02383	0.878747	20.1126	20.8127	24.0816	22.9621	20.2345	24.0051	24.1763	24.2922	20.6322	21.6045	24.3799	20.6273	DVL2
ENSG00000005007.12	0.00806143	6.98643	0.0399542	0.84157	1.0056	0.958022	125.902	129.732	131.254	121.644	121.308	128.501	126.042	126.048	122.461	132.4	130.801	125.042	UPF1
ENSG00000005020.13	-0.103943	4.56192	0.867554	0.351633	0.930486	0.682873	26.2486	26.5239	20.3786	26.7583	26.2358	20.3581	20.5119	20.8585	26.848	20.6804	20.4111	26.8557	SKAP2
ENSG00000005022.6	0.0548538	6.07532	0.764455	0.381938	1.03875	0.701054	70.536	65.3901	62.3065	64.5903	61.0588	72.6488	63.4871	70.3911	72.474	70.1736	73.4233	62.3555	SLC25A5
ENSG00000005059.16	-0.0850705	2.84757	0.673292	0.411906	0.942738	0.718189	7.89731	7.9144	6.28321	7.94416	7.81743	6.31803	6.37473	6.45743	7.99173	6.38689	6.29342	8.00461	MCUB
ENSG00000005073.6	-0.0215698	3.79648	0.121163	0.727776	0.98516	0.915973	13.9481	13.0481	14.5732	14.3884	13.1475	14.5024	13.5951	14.9648	13.1106	13.3077	14.5713	13.12	HOXA11
ENSG00000005075.15	-0.122218	4.88733	3.03678	0.0813974	0.918774	0.327676	31.6176	31.8501	32.3717	26.6472	30.026	32.3093	27.2769	27.5722	26.9264	32.5916	28.2921	26.9978	POLR2J
ENSG00000005100.13	-0.104035	4.16363	3.10443	0.0780796	0.930427	0.318613	19.1467	19.2085	17.9896	18.7956	19.0303	17.0193	16.5656	16.7586	17.7333	16.9222	16.3856	18.8037	DHX33
ENSG00000134569.10	0.936802	1.75045	21.8866	2.89245e-06	1.91428	5.27804e-05	1.93172	2.05347	3.67914	2.074	2.0728	2.08889	4.53169	4.81745	2.53333	4.84664	5.15947	4.76014	LRP4
ENSG00000005175.10	0.0325258	2.59497	0.0145975	0.903834	1.0228	0.967342	7.58483	3.99998	4.10917	7.7775	7.89639	4.14354	4.09804	7.89241	7.86115	4.1484	4.19562	8.05198	RPAP3
ENSG00000005194.15	0.0515675	4.70269	0.511152	0.474641	1.03639	0.760182	23.6635	23.9785	27.8325	23.9991	25.9002	27.8233	28.0792	28.5972	24.1058	28.1557	25.5139	24.2033	CIAPIN1
ENSG00000249669.10	0.917392	4.12403	296.914	1.54895e-66	1.8887	5.63529e-64	11.6471	11.8502	12.0169	11.907	12.9896	12.1567	22.7235	23.2672	22.7477	23.1858	21.1482	23.6586	CARMN
ENSG00000005238.19	-0.0348145	6.95691	0.31187	0.576535	0.976157	0.826502	113.801	130.78	132.234	130.866	114.004	132.182	133.132	119.616	116.246	117.798	133.126	116.541	FAM214B
ENSG00000005243.10	-0.160047	7.25939	3.17773	0.0746484	0.894996	0.308724	130.59	170.716	173.636	170.883	149.795	174.08	173.592	137.297	134.214	135.398	152.856	134.752	COPZ2
ENSG00000005302.19	0.0658373	3.69122	1.42614	0.232396	1.04669	0.617564	12.0448	13.1336	12.2319	12.8514	13.029	12.2423	13.4867	12.838	13.6068	12.9381	12.3601	13.6173	MSL3
ENSG00000005339.15	0.093697	5.99894	1.76942	0.183453	1.0671	0.543529	58.1219	68.2992	69.0675	58.4238	58.078	59.0539	68.3223	60.5768	58.8672	69.7834	69.3411	69.1286	CREBBP
ENSG00000005436.14	-0.342417	1.35547	2.96316	0.0851811	0.788719	0.338341	3.18165	3.12298	2.2696	3.111	3.277	1.83206	1.84303	1.81935	2.55944	1.78669	1.87102	3.29184	GCFC2
ENSG00000005448.17	-0.214774	2.963	3.7639	0.0523703	0.861681	0.238069	8.26661	8.34221	9.03062	6.46273	8.72551	9.07468	7.04689	7.0468	6.55531	9.03611	6.52021	6.58368	WDR54
ENSG00000005469.11	-0.0179689	2.46667	0.0144568	0.904296	0.987622	0.967541	4.31795	6.35291	4.94534	6.44421	6.41582	4.5031	6.46146	4.5612	5.85015	4.55913	4.5358	6.51263	CROT
ENSG00000111341.10	0.907343	4.77145	442.563	2.9963e-98	1.87559	2.32553e-95	18.8626	19.0801	19.2558	18.9623	18.675	19.2623	36.1668	36.874	35.1009	35.323	35.0958	35.334	MGP
ENSG00000257335.8	0.871765	2.54548	213.025	3.00512e-48	1.8299	6.85993e-46	4.03388	4.12832	4.18084	4.16652	4.06664	4.17778	7.45887	7.66179	7.46939	7.68069	7.54077	7.53097	MGAM
ENSG00000005700.15	-0.254034	4.2954	0.895309	0.344043	0.838548	0.679616	25.2543	22.8662	12.9964	26.499	26.9464	13.0641	12.8362	14.4011	26.5346	13.1845	13.2105	26.7847	IBTK
ENSG00000005801.18	-0.148447	2.3734	0.913522	0.339182	0.902221	0.675462	5.96559	6.05345	4.15695	5.96275	6.00126	4.21202	4.20645	4.27933	6.05909	4.1484	4.19562	6.20476	ZNF195
ENSG00000005810.18	-0.0031526	5.5495	0.000299178	0.9862	0.997817	0.994227	55.9629	38.3955	36.1464	56.8868	56.9132	36.6583	36.427	54.7088	57.039	36.6784	36.74	58.6373	MYCBP2
ENSG00000005812.11	-0.210907	3.62453	1.10081	0.294088	0.863994	0.664844	14.8856	14.9946	9.22174	15.518	15.0821	9.26303	9.21517	9.3274	15.3567	9.40577	9.29839	15.5356	FBXL3
ENSG00000067177.15	0.871247	2.01832	142.416	7.88743e-33	1.82924	9.0025e-31	3.0112	2.82352	2.79519	2.81471	2.86244	2.84226	4.70516	5.32994	5.22335	5.33952	5.72645	5.28115	PHKA1
ENSG00000005884.18	0.0367406	7.52987	0.672005	0.412353	1.02579	0.718189	174.082	189.71	191.865	176.586	174.412	187.692	192.89	183.14	177.934	193.825	193.168	181.904	ITGA3
ENSG00000005889.15	-0.0828246	3.67859	0.159259	0.68984	0.944207	0.897687	15.7378	11.6791	9.29341	16.0735	16.3653	9.50274	9.38863	13.1199	16.0096	9.46738	9.58188	16.6013	ZFX
ENSG00000005893.16	0.0287566	6.58689	0.0797616	0.777621	1.02013	0.935427	105.136	83.8285	85.0263	106.552	105.456	84.7884	85.4083	110.289	107.601	85.802	85.4998	107.47	LAMP2
ENSG00000145423.5	0.868725	7.09843	628.481	1.06979e-138	1.82605	2.07574e-135	95.9892	97.4755	96.5655	97.3113	96.3952	98.1949	177.018	183.165	171.639	177.477	177.803	175.746	SFRP2
ENSG00000006015.17	-0.163791	4.43348	2.91329	0.0878524	0.892676	0.345692	18.3797	23.8929	24.5833	24.0917	21.0241	24.5359	24.5882	19.1929	18.8563	18.9964	21.5451	18.8748	REX1BD
ENSG00000106624.11	0.835163	5.33301	452.456	2.10703e-100	1.78406	2.04417e-97	28.8053	29.1977	28.7642	28.8878	28.8021	29.3129	51.9302	53.0944	50.1181	51.4853	52.1617	51.4142	AEBP1
ENSG00000099998.17	0.830001	1.95757	153.674	2.72943e-35	1.77769	3.57034e-33	2.75554	2.80213	2.81908	2.77768	2.78348	2.80802	5.00871	5.09932	4.90995	4.92879	4.98938	4.87855	GGT5
ENSG00000105664.11	0.827003	9.78797	678.729	1.26304e-149	1.774	2.94087e-146	629.171	642.222	638.474	642.032	626.539	645.912	1126.38	1158.6	1101.87	1145.18	1123.91	1128.46	COMP
ENSG00000006118.14	0.100908	4.94492	2.8805	0.0896579	1.07245	0.350385	28.1235	28.5346	32.8017	28.5545	29.5522	30.58	33.0011	33.6453	28.7807	33.1256	31.5805	30.8343	TMEM132A
ENSG00000006125.18	-0.00878776	7.41855	0.0594009	0.807445	0.993927	0.946885	173.116	172.898	167.162	172.753	166.436	176.785	166.979	172.301	175.165	169.858	173.494	165.516	AP2B1
ENSG00000143127.13	0.815783	1.84476	140.848	1.73706e-32	1.76025	1.96338e-30	2.55668	2.60961	2.58018	2.62954	2.58607	2.60255	4.55338	4.71495	4.43985	4.64127	4.6492	4.47595	ITGA10
ENSG00000006282.21	-0.0712617	5.70634	0.820464	0.365045	0.951805	0.690933	46.1339	56.4917	57.3611	55.3869	47.8916	57.2732	57.4593	48.5332	47.3497	48.7334	56.0171	47.4119	SPATA20
ENSG00000006327.13	0.0563549	8.23209	0.615718	0.432643	1.03984	0.731672	270.895	301.881	325.054	275.009	271.241	324.446	326.824	302.961	276.916	328.545	326.578	277.414	TNFRSF12A
ENSG00000006451.8	-0.103938	5.18174	0.914733	0.338862	0.93049	0.675287	40.2536	40.7913	31.3682	40.943	40.6269	31.3162	31.5701	32.1846	41.1339	31.7701	31.6939	41.1361	RALA
ENSG00000006453.14	-0.0184694	4.75647	0.104711	0.746248	0.98728	0.923057	28.1519	26.9517	28.7881	25.0732	26.1963	27.8233	25.5856	27.4184	25.3071	29.0388	27.4416	26.0742	BAIAP2L1
ENSG00000006459.11	0.261565	2.49943	1.85021	0.173759	1.19878	0.528741	4.1191	4.21388	4.30029	6.87012	6.67245	4.33188	6.85175	7.0468	6.92094	4.33322	4.25231	7.081	KDM7A
ENSG00000006468.14	-0.147187	1.46773	0.810307	0.368029	0.90301	0.693005	2.10216	3.20854	3.12966	3.25914	3.13882	2.20874	3.20905	2.25498	2.19381	2.21795	2.15451	3.26816	ETV1
ENSG00000095637.22	0.813664	1.48319	109.051	1.58147e-25	1.75767	1.3439e-23	1.90331	2.01069	2.05458	2.05548	2.01358	2.0204	3.46924	3.68996	3.63023	3.32693	3.74204	3.57603	SORBS1
ENSG00000006534.16	-0.0751123	4.73603	0.662175	0.415793	0.949268	0.72044	22.9533	25.155	30.0065	29.4434	26.1568	29.9122	30.0523	28.2897	23.5051	23.7198	26.3643	23.5402	ALDH3B1
ENSG00000006576.16	-0.217448	4.54588	1.10547	0.293069	0.860086	0.664844	28.6064	28.4491	17.3684	29.2397	29.1179	17.4474	17.3896	17.3479	29.5119	17.5383	17.5195	29.816	PHTF2
ENSG00000223764.2	0.798804	0.710245	61.5497	4.31715e-15	1.73966	2.06832e-13	1.16471	1.15507	1.17064	1.16662	1.2042	1.19854	2.05986	2.04998	1.98487	2.05366	2.15451	2.06036	LINC02593
ENSG00000006607.14	0.0631263	5.49836	1.82517	0.176699	1.04473	0.533489	45.9919	43.0158	43.4091	46.3317	42.4826	43.7126	43.8425	48.2513	46.8796	43.9689	47.5125	46.6541	FARP2
ENSG00000006625.18	-0.00864964	1.61215	0.00871311	0.92563	0.994022	0.972122	3.3521	3.25132	2.98631	3.07396	2.82296	2.68816	2.68866	2.76747	3.02954	2.93674	3.23176	3.43393	GGCT
ENSG00000006638.12	0.0536043	1.56518	0.146039	0.70235	1.03785	0.905251	3.03961	2.37432	3.44023	2.57398	3.37571	2.41421	2.68866	3.51059	2.40274	3.20371	2.43799	3.41025	TBXA2R
ENSG00000006652.14	-0.0342554	4.73372	0.0905466	0.763483	0.976536	0.931627	29.7996	25.7111	22.696	30.2026	29.9865	22.8579	22.8753	27.3928	30.3738	22.9599	22.9058	30.787	IFRD1
ENSG00000006695.12	0.0574767	3.01733	0.828941	0.362579	1.04064	0.689279	8.35183	7.57216	7.62107	8.14786	8.07406	7.65355	7.69738	8.73803	8.51406	7.96821	7.76756	8.50194	COX10
ENSG00000006704.10	-0.0754695	3.69932	1.38986	0.238429	0.949033	0.628146	13.4084	13.2834	13.8565	12.0366	13.4633	13.7148	12.4025	12.7611	12.0921	13.9854	12.0766	12.1016	GTF2IRD1
ENSG00000006712.15	-0.00609238	5.57493	0.00597006	0.938412	0.995786	0.97692	42.4125	51.2297	52.0097	43.054	45.6214	51.9483	52.1253	44.6126	43.4844	52.3889	48.93	43.5991	PAF1
ENSG00000006715.16	-0.08989	5.18136	0.820422	0.365057	0.939594	0.690933	39.9127	40.2993	31.8222	40.3504	39.936	31.8812	32.1121	32.6459	40.6638	32.1809	32.0341	40.8519	VPS41
ENSG00000175265.17	0.777381	1.2129	6.88047	0.00871426	1.71402	0.0637658	1.93172	1.21925	1.29009	1.25921	3.04011	1.28415	2.10323	3.27996	3.4213	3.45015	1.19065	3.59971	GOLGA8A
ENSG00000006744.19	-0.0206695	5.99958	0.195261	0.658574	0.985775	0.87966	59.7128	66.0104	66.8696	64.7199	62.0656	66.8102	67.2599	62.9087	61.1393	63.3554	65.0887	61.2661	ELAC2
ENSG00000163431.13	0.77666	5.88125	437.939	3.04025e-97	1.71316	2.21216e-94	42.4409	43.572	43.7435	43.9243	43.0156	44.0208	73.3744	76.0029	73.0747	76.0471	74.3871	73.9124	LMOD1
ENSG00000151729.11	0.775294	6.25077	444.917	9.21062e-99	1.71154	7.65929e-96	54.6278	56.0211	56.4055	56.2202	56.7751	56.7425	94.4717	97.1689	94.4904	95.947	100.411	94.8476	SLC25A4
ENSG00000006831.10	-0.0200847	3.39044	0.0862904	0.768947	0.986175	0.931627	10.9369	11.0374	9.86678	10.4256	9.57437	11.1293	9.84397	9.99364	11.0213	10.4326	11.4529	9.73342	ADIPOR2
ENSG00000007047.15	-0.0479465	6.15812	0.438875	0.507666	0.967312	0.783087	64.4	76.128	77.023	76.1084	64.553	76.8951	77.4508	67.7518	65.8926	66.7029	77.6189	65.9789	MARK4
ENSG00000007080.11	0.0227275	5.58612	0.0890882	0.76534	1.01588	0.931627	42.6966	46.5238	52.9175	43.7762	46.8651	52.8729	52.1687	50.1476	43.5366	52.4094	48.3063	43.6228	CCDC124
ENSG00000007168.13	-0.0652773	6.71349	0.690722	0.405919	0.955762	0.715041	112.721	113.882	95.0126	114.181	112.82	95.0445	95.6209	97.1689	115.201	95.906	95.4786	115.593	PAFAH1B1
ENSG00000007202.15	0.0762751	8.47987	1.52037	0.217563	1.05429	0.594434	327.397	339.485	379.716	331.673	327.404	379.51	382.375	380.886	334.373	383.419	382.425	335.175	KIAA0100
ENSG00000007237.18	0.0623549	2.34577	0.481061	0.487942	1.04417	0.770463	5.227	5.47591	5.32759	4.53687	4.50094	4.58871	4.7702	4.68932	4.70102	5.58596	5.72645	5.54166	AC005747.1
ENSG00000007255.10	-0.152696	2.07922	1.47048	0.225271	0.899568	0.606662	4.51681	3.46522	4.89756	3.90727	4.63913	4.93115	3.72943	5.02244	3.49965	4.3743	3.40185	3.52866	TRAPPC6A
ENSG00000007341.19	0.0140575	3.263	0.038695	0.844054	1.00979	0.958022	9.31769	9.36894	8.79171	10.2589	8.9624	10.2047	9.62714	9.89114	10.3422	8.93343	10.2056	8.83349	ST7L
ENSG00000007376.8	-0.0520203	4.34889	0.627145	0.428405	0.964585	0.72987	18.4365	20.1924	21.8837	21.6103	20.0963	21.8306	21.9863	20.756	18.8824	19.1196	20.1843	18.8985	RPUSD1
ENSG00000007384.15	-0.078042	6.13699	1.93768	0.163921	0.947343	0.512948	64.1727	74.3098	75.3268	74.3121	69.9818	75.0973	75.521	67.5211	65.762	66.5181	69.5111	65.7894	RHBDF1
ENSG00000175315.3	0.766517	0.978373	68.4672	1.29006e-16	1.70116	6.79587e-15	1.42038	1.45454	1.45732	1.42587	1.44109	1.45537	2.45015	2.53685	2.40274	2.42332	2.55139	2.43928	CST6
ENSG00000007520.4	-0.0403525	5.39692	0.275567	0.599622	0.972417	0.842782	37.356	44.7912	46.1565	43.1096	38.337	46.1439	46.2927	39.7183	38.2872	40.9089	45.6415	38.389	TSR3
ENSG00000007541.16	0.0870335	4.14698	0.949144	0.329937	1.06218	0.671999	15.6242	16.7058	19.4947	15.8328	15.8915	19.2623	19.5578	18.8598	16.0096	19.5509	19.5039	15.8908	PIGQ
ENSG00000007545.16	0.0284126	2.73307	0.106633	0.74401	1.01989	0.922545	7.1303	5.9465	6.25932	7.16641	6.75141	6.02696	6.04949	7.45679	6.92094	6.0583	6.18003	7.27046	CRAMP1
ENSG00000007866.21	0.0584004	5.4182	1.04707	0.306184	1.04131	0.664844	39.6002	41.0907	44.9858	40.7578	39.7188	44.8598	45.2519	45.1508	40.481	44.7903	45.4714	40.5204	TEAD3
ENSG00000007923.16	0.0735265	5.68232	1.89062	0.169133	1.05229	0.522292	47.4123	49.6254	52.2008	47.9983	48.4838	54.2084	54.7056	53.9144	50.2487	54.8122	53.6358	48.4776	DNAJC11
ENSG00000007944.15	0.0364711	1.01938	0.0396124	0.84224	1.0256	0.958022	1.59082	2.4171	2.19793	1.5555	1.55954	2.41421	2.25501	1.58873	1.69759	2.48493	2.60809	1.53935	MYLIP
ENSG00000008018.9	-0.104351	6.18995	2.8413	0.09187	0.930223	0.356161	77.4959	78.3098	74.6818	66.3309	77.582	79.258	67.5634	68.6742	70.907	80.0312	67.47	67.0209	PSMB1
ENSG00000260604.2	0.763363	4.33878	274.118	1.43716e-61	1.69744	4.40301e-59	14.4595	14.9304	15.2899	15.1846	14.8847	15.2557	24.8051	25.7016	25.4638	25.9788	25.5139	25.4821	AL590004.3
ENSG00000008083.14	0.125828	3.3176	1.50997	0.219144	1.09113	0.596928	10.9369	10.9732	8.74393	8.66635	8.98214	8.78361	8.8032	8.89178	11.0735	11.3157	10.9426	11.2491	JARID2
ENSG00000008086.13	0.0347189	2.43449	0.0389012	0.843645	1.02436	0.958022	6.27808	4.21388	4.25251	6.35162	6.35659	4.31476	4.29318	6.58555	6.39861	4.31269	4.30901	6.53631	CDKL5
ENSG00000136235.16	0.73776	5.46397	376.675	6.59075e-84	1.66758	3.48771e-81	32.7824	33.2833	33.3034	33.2025	32.5134	33.5421	55.3777	56.4769	54.1662	55.4283	54.7131	55.014	GPNMB
ENSG00000164694.17	0.736042	7.57413	494.347	1.61384e-109	1.6656	1.87884e-106	140.646	143.443	144.108	143.569	140.773	145.418	236.255	243.563	234.163	240.422	235.862	238.717	FNDC1
ENSG00000008282.8	-0.0675229	4.5367	0.633217	0.426178	0.954275	0.728142	25.0555	25.1764	20.952	25.3324	24.8539	20.8889	21.0973	21.3454	25.5683	21.1527	20.8647	25.5295	SYPL1
ENSG00000008283.16	-0.0801256	6.62618	2.48457	0.114967	0.945975	0.41541	102.296	103.7	104.999	101.756	90.9862	104.804	94.0598	95.3239	92.7929	95.7211	105.627	92.9056	CYB561
ENSG00000008294.21	-0.0965112	6.85981	0.523694	0.46927	0.935292	0.756787	133.629	123.058	95.6815	135.588	135.463	96.4142	96.3364	107.701	136.565	96.8507	97.0661	138.589	SPAG9
ENSG00000008300.17	-0.0281251	2.58014	0.141587	0.706708	0.980694	0.90677	6.19285	5.9465	6.45044	5.74053	6.27763	5.46193	5.63751	5.99618	5.43229	6.11991	5.38626	6.46526	CELSR3
ENSG00000008311.15	0.336777	2.68078	1.71968	0.189734	1.26293	0.550158	4.09069	4.29945	4.37196	8.11082	8.31095	4.41749	8.08767	8.53303	8.4096	4.33322	4.42241	8.59667	AASS
ENSG00000008324.11	-0.132975	2.10214	2.8141	0.0934395	0.911949	0.360463	4.54521	4.42779	3.87026	4.59243	4.52068	4.62295	3.92458	4.09995	4.6749	3.90196	3.79873	3.83653	SS18L2
ENSG00000008382.15	-0.0933291	2.07828	1.27719	0.258422	0.937357	0.657605	3.80662	4.19249	4.61087	4.55539	4.00742	4.57159	4.42328	4.20245	3.76081	3.84035	4.36571	3.76548	MPND
ENSG00000187634.12	0.728726	1.59541	75.259	4.12853e-18	1.65718	2.39126e-16	2.18738	2.2032	2.55629	2.22214	2.19125	2.24299	3.83785	3.89496	3.18625	3.88142	3.85543	3.86021	SAMD11
ENSG00000082512.15	0.722468	2.45204	10.1485	0.00144415	1.65	0.015133	7.04508	3.48661	3.60747	3.53691	3.67182	3.59563	3.53429	7.45679	7.54774	7.57801	7.37068	7.60201	TRAF5
ENSG00000008441.16	-0.082297	8.90657	1.68827	0.193829	0.944553	0.557862	462.504	513.003	519.619	514	433.295	518.456	488.621	454.07	441.687	447.554	522.978	442.527	NFIX
ENSG00000008513.16	0.0526591	6.49264	0.924123	0.336395	1.03717	0.674259	83.007	94.2242	85.0741	84.2192	88.4001	95.2157	95.9678	87.2265	95.1172	96.3578	90.2057	84.9721	ST3GAL1
ENSG00000245532.9	0.696554	6.35275	10.1069	0.00147717	1.62063	0.0154374	51.9859	52.6842	54.0403	53.7573	106.404	54.9789	107.698	109.161	108.411	110.836	54.4296	115.167	NEAT1
ENSG00000008710.20	0.00411454	8.55364	0.00747179	0.931117	1.00286	0.974292	353.674	390.736	395.508	390.875	362.346	357.799	392.696	367.407	357.356	361.67	384.182	394.263	PKD1
ENSG00000008838.20	-0.00430693	5.40962	0.00641232	0.936176	0.997019	0.975997	43.6056	42.6522	44.6275	40.0726	39.6794	44.4317	40.872	42.8958	40.3765	44.9957	45.0745	40.3783	MED24
ENSG00000008853.16	-0.0393134	4.45371	0.364459	0.54604	0.973118	0.80733	19.9989	23.0587	23.3649	22.6103	20.5306	23.2517	23.5258	20.9866	20.4494	21.0911	23.1326	20.4378	RHOBTB2
ENSG00000008869.12	0.211757	3.51346	2.1116	0.146187	1.1581	0.47904	13.1243	9.2406	9.41286	9.20337	12.8711	9.46849	9.432	13.7605	13.5024	13.4926	9.185	13.6647	HEATR5B
ENSG00000008952.17	-0.18868	5.88661	1.09141	0.29616	0.877408	0.664844	70.252	71.0157	45.6548	72.9233	71.9164	45.9384	46.2276	46.0732	72.7352	46.3717	46.0951	73.794	SEC62
ENSG00000276043.5	0.694064	1.07762	12.4465	0.000418785	1.61783	0.00514293	1.39197	2.50266	1.43343	1.40736	1.42135	1.43825	2.79707	1.48623	2.74226	2.77244	3.00497	2.79451	UHRF1
ENSG00000009307.16	-0.0587278	8.38766	0.647609	0.420969	0.96011	0.724881	357.51	361.923	305.249	363.154	357.075	305.252	307.461	313.211	364.903	308.994	307.017	366.554	CSDE1
ENSG00000009335.18	-0.0082846	6.97983	0.0374739	0.846503	0.994274	0.958022	129.567	131.122	120.504	127.292	129.284	121.652	121.445	123.691	132.177	125.397	120.936	130.987	UBE3C
ENSG00000009413.16	-0.261395	3.62135	1.04514	0.306629	0.834281	0.664844	15.5958	15.6363	8.40946	15.7957	16.0692	8.50966	8.39122	8.45616	16.1663	8.39947	8.50463	16.7671	REV3L
ENSG00000009780.15	0.156962	1.64129	1.40241	0.236321	1.11494	0.624858	3.46573	3.55079	2.58018	2.57398	2.78348	2.60255	2.6453	2.63935	3.63023	3.57337	3.40185	3.64707	FAM76A
ENSG00000009830.11	0.00082925	4.37811	0.000227397	0.987969	1.00057	0.994455	21.2773	21.3261	21.7165	19.666	19.5436	20.906	20.0132	20.4229	19.7704	21.9331	21.9986	20.5325	POMT2
ENSG00000009844.16	-0.218383	4.46548	1.21635	0.270077	0.859528	0.664075	26.7599	26.8448	16.58	27.6842	27.7558	16.4885	16.609	16.7842	27.4748	16.9016	16.8959	27.4004	VTA1
ENSG00000009954.11	-0.100488	5.99133	1.88876	0.169342	0.932718	0.522662	66.0761	69.8179	62.4498	69.9604	69.508	56.9137	60.0612	58.0144	64.2472	57.2971	57.2645	71.0232	BAZ1B
ENSG00000010017.13	-0.0544003	5.98863	0.574021	0.448666	0.962995	0.742146	67.6101	68.3205	58.1734	68.1827	67.4154	58.2321	58.5868	59.4237	69.0527	58.6526	58.285	69.3417	RANBP9
ENSG00000010030.14	-0.0150718	1.51784	0.0235007	0.878162	0.989607	0.961565	2.86917	2.65239	2.67574	3.111	2.46762	3.13333	2.71034	3.04934	2.95119	2.54654	3.28846	2.51032	ETV7
ENSG00000010072.16	0.0896839	2.3526	0.620025	0.431038	1.06414	0.731244	4.88611	4.42779	4.39586	5.68498	5.66566	4.36612	5.05208	5.76556	5.82404	4.3743	4.36571	5.80216	SPRTN
ENSG00000010165.20	-0.0621021	4.83872	0.885312	0.346751	0.957867	0.681138	30.0268	30.3314	30.6993	26.2954	27.0649	30.6485	26.7782	27.2391	26.4824	30.9692	29.8229	26.5478	EEF1AKNMT
ENSG00000116690.12	0.682167	4.98192	280.299	6.46419e-63	1.60455	2.09045e-60	23.9192	24.4063	24.5356	24.0732	23.9655	24.7071	38.8121	39.9233	38.4439	38.6088	38.8378	39.0758	PRG4
ENSG00000010244.18	0.094767	5.84896	3.34266	0.0675054	1.06789	0.287454	60.082	54.9944	54.0403	57.9609	53.2019	53.9344	54.402	61.2687	61.3483	57.1534	61.5735	61.3845	ZNF207
ENSG00000010256.11	0.0419163	6.51782	0.216973	0.641356	1.02948	0.86981	93.1485	83.6788	101.726	81.0526	80.1484	101.825	88.0536	100.961	81.9022	102.375	102.282	82.1775	UQCRC1
ENSG00000010270.13	0.0247574	4.6484	0.154291	0.694468	1.01731	0.900423	23.0954	26.1603	23.6755	26.1657	23.2154	26.4022	26.6698	24.241	26.4302	23.9252	26.8746	23.6349	STARD3NL
ENSG00000010278.14	-0.06516	5.97677	0.814669	0.366743	0.955839	0.692381	55.8209	68.1922	59.8457	68.2753	64.553	69.2587	69.4498	58.655	65.8142	57.79	59.986	57.3111	CD9
ENSG00000010292.13	0.0691467	5.08284	1.6166	0.203567	1.0491	0.571755	31.5608	32.0426	35.4296	32.0544	32.2568	34.8434	35.6248	36.3871	32.2542	35.7953	35.2092	32.7526	NCAPD2
ENSG00000012048.23	0.682074	0.754861	10.5313	0.00117368	1.60444	0.0126989	1.05108	1.06951	1.09896	1.07404	2.15177	1.11293	2.12491	2.20373	2.14157	2.17688	1.07725	2.24982	BRCA1
ENSG00000010318.21	0.0208363	0.869341	0.0318823	0.858286	1.01455	0.958468	1.76127	1.5401	2.03069	1.99993	1.61876	1.66084	1.7563	2.0756	1.54089	1.58132	2.04111	1.89458	PHF7
ENSG00000169851.15	0.663719	3.94774	192.411	9.46558e-44	1.58416	1.86777e-41	11.7039	11.9358	12.0647	11.944	11.8051	12.1738	18.7122	19.2442	18.6996	18.9348	18.937	19.0406	PCDH7
ENSG00000010361.14	0.0472571	2.36448	0.29494	0.587072	1.0333	0.832788	4.88611	4.64169	5.56649	4.8702	4.59965	5.53042	5.20386	5.71431	4.64878	5.33952	5.72645	4.66541	FUZ
ENSG00000010404.18	0.044827	4.1695	0.775275	0.37859	1.03156	0.700277	18.2661	17.1764	18.1807	17.166	17.5695	17.7556	17.4763	19.1417	17.681	18.791	18.0865	18.1406	IDS
ENSG00000175455.15	0.663677	2.45297	8.80608	0.00300229	1.58412	0.0280519	3.3805	3.48661	3.63136	3.64802	7.3239	3.66412	7.04689	7.30304	7.36493	6.77708	3.62864	7.55465	CCDC14
ENSG00000170160.17	0.661904	1.04233	4.76754	0.0290012	1.58217	0.156456	1.05108	1.11229	1.19453	1.74068	3.02037	1.1643	2.75371	2.89559	3.02954	1.80722	1.13395	3.00765	CCDC144A
ENSG00000010626.15	0.00889264	2.39219	0.0124893	0.911017	1.00618	0.969699	4.99974	4.91976	5.68594	4.90723	4.93524	5.65028	5.29059	5.58619	4.75325	5.50381	5.49966	4.76014	LRRC23
ENSG00000010704.18	-0.0403347	3.9687	0.563156	0.452991	0.972429	0.745298	15.9651	16.171	15.7677	16.1476	14.6281	16.1118	15.1129	15.298	15.435	15.0739	16.7258	15.0146	HFE
ENSG00000010803.16	-0.0446325	3.86277	0.415944	0.518968	0.969537	0.790384	13.38	15.2727	15.4572	15.3143	13.3449	15.4098	15.3297	13.9398	13.5285	13.7801	15.7619	13.5936	SCMH1
ENSG00000162804.14	0.651929	4.18251	196.552	1.1811e-44	1.57127	2.45542e-42	13.9481	14.2459	14.191	14.1291	13.9569	14.2627	22.1815	22.8829	21.7553	22.2206	22.1687	21.9772	SNED1
ENSG00000010818.10	-0.0844541	5.86327	0.811787	0.367593	0.943141	0.692702	63.633	64.5772	51.3885	64.2199	63.9213	51.4689	51.8218	52.915	64.874	51.896	51.8782	65.221	HIVEP2
ENSG00000120937.9	0.64084	2.56329	110.284	8.4923e-26	1.55924	7.32351e-24	4.57362	4.59891	4.58698	4.62946	4.59965	4.64007	6.7867	7.40554	7.10376	7.35211	7.42737	7.17573	NPPB
ENSG00000011009.11	0.0761036	4.72813	1.15511	0.282482	1.05417	0.664844	24.0896	25.2619	28.3103	24.4436	24.163	28.2514	28.4911	28.0847	24.602	28.587	28.6889	24.6533	LYPLA2
ENSG00000011021.23	-0.0242842	3.0914	0.167788	0.682085	0.983308	0.893441	8.49387	8.83418	8.52891	8.87005	8.5281	8.06448	8.39122	8.25116	8.43571	8.1325	8.16444	8.97559	CLCN6
ENSG00000162552.15	0.637564	1.65459	10.0138	0.00155368	1.5557	0.0160925	3.94865	2.18181	2.17404	2.18511	2.17151	2.20874	2.16827	4.2537	4.0481	4.1484	4.36571	4.12072	WNT4
ENSG00000108846.16	0.632135	1.71506	59.6882	1.11141e-14	1.54986	5.05432e-13	2.47146	2.48127	2.91464	2.48139	2.48736	2.55118	4.07636	4.09995	3.39518	4.04571	4.13892	4.09704	ABCC3
ENSG00000011114.15	0.0320527	2.06505	0.0660025	0.797249	1.02247	0.942961	4.77247	3.44383	4.01361	4.18503	4.69835	3.51002	3.51261	4.9712	4.15257	3.96357	3.45855	4.90223	BTBD7
ENSG00000011132.12	-0.119481	4.09287	2.45267	0.117325	0.920519	0.4203	15.2265	18.5026	18.7541	18.4993	16.4048	18.7486	18.3436	15.8105	15.4089	15.5873	17.4061	15.4409	APBA3
ENSG00000011143.17	-0.074143	2.03259	0.714992	0.397791	0.949906	0.710726	4.00547	4.34223	4.39586	3.61098	4.06664	4.46885	4.01131	3.76683	3.68246	4.51805	3.91213	3.67075	MKS1
ENSG00000011198.10	-0.0242417	3.92418	0.0698208	0.791598	0.983337	0.940778	16.5048	14.909	13.4504	16.7031	16.5429	13.4922	13.5951	15.4517	16.8192	13.6363	13.5507	16.8381	ABHD5
ENSG00000279821.1	0.628248	0.848324	17.0715	3.59985e-05	1.54569	0.000550716	1.98853	1.28342	1.31398	1.29625	1.28316	1.30128	1.45274	2.30622	2.29828	2.34117	2.3813	2.2735	AC145098.2
ENSG00000011243.18	-0.0506478	5.26519	0.525289	0.468594	0.965503	0.756325	37.2139	41.433	41.9517	34.7395	37.271	41.8634	38.8121	36.1309	35.1009	42.2643	38.9512	35.1682	AKAP8L
ENSG00000011258.16	0.130385	1.20955	0.388835	0.532913	1.09459	0.799712	2.89757	2.82352	1.69623	2.31473	1.69772	1.72933	1.73462	1.71686	2.89896	2.0742	3.06167	3.00765	MBTD1
ENSG00000011260.14	-0.0853429	3.48652	1.79349	0.180501	0.94256	0.539096	10.9937	11.9572	10.464	11.8699	11.7656	11.8142	11.1883	10.6343	11.8831	10.4326	10.3189	10.4439	UTP18
ENSG00000011275.18	0.0105247	6.19922	0.081976	0.774637	1.00732	0.933992	71.5871	74.0745	73.4633	72.8307	71.4426	75.4569	74.3718	74.1067	73.4926	74.3015	74.6139	71.4495	RNF216
ENSG00000011295.16	0.0844838	3.75049	1.71797	0.189955	1.06031	0.550662	13.5788	13.155	12.3514	12.7032	14.1543	12.3621	13.0964	13.8886	14.5732	14.1292	12.2467	14.612	TTC19
ENSG00000011304.20	0.0113936	7.45246	0.0601179	0.80631	1.00793	0.946634	163.656	181.347	179.824	172.846	165.469	183.137	184.629	171.993	170.36	177.785	182.793	167.481	PTBP1
ENSG00000163359.16	0.619092	9.06045	400.349	4.62247e-89	1.53591	2.69074e-86	416.313	421.089	425.562	421.355	414.699	427.52	646.753	658.478	638.215	648.033	641.476	647.497	COL6A3
ENSG00000011376.12	0.0695782	4.05882	1.58584	0.207921	1.04941	0.577733	15.5674	15.8074	17.3445	15.9994	15.8717	16.7111	17.3245	17.8348	15.9051	17.2918	17.3494	16.5066	LARS2
ENSG00000011405.13	-0.2988	4.8903	1.1798	0.277397	0.812928	0.664844	38.1798	38.4169	19.4708	39.6838	40.2519	19.7246	19.4061	19.6542	39.4363	19.7973	19.9008	40.8519	PIK3C2A
ENSG00000011422.12	-0.0401233	6.56954	0.581207	0.445839	0.972572	0.739804	87.9499	98.9942	100.292	99.1075	90.7888	100.147	100.977	92.249	89.7894	90.9567	97.9733	89.969	PLAUR
ENSG00000251562.8	0.610152	6.07483	10.2998	0.00133042	1.52642	0.0140935	45.6226	46.5238	47.9005	46.5539	85.0441	48.1814	86.1889	88.3284	88.1963	87.0136	47.7393	90.5137	MALAT1
ENSG00000011454.17	-0.0648426	4.86849	0.625152	0.429139	0.95605	0.730595	31.4472	31.5934	26.399	31.6655	31.4079	26.4364	26.6481	26.9316	32.0453	26.5538	26.5344	32.1842	RABGAP1
ENSG00000011465.17	0.168513	7.99036	2.02968	0.154253	1.1239	0.494307	211.608	215.229	216.926	287.99	286.896	217.792	292.76	299.681	290.105	219.269	219.646	292.784	DCN
ENSG00000113240.13	0.603319	2.08276	9.27905	0.0023179	1.51921	0.0225816	2.84076	2.93047	3.01021	5.29611	2.96115	3.06485	5.35564	5.53494	5.48452	2.97781	5.61305	5.73111	CLK4
ENSG00000011485.15	-0.0583794	5.89768	1.27267	0.259266	0.960342	0.657622	58.6049	62.3954	63.1187	62.1274	55.0773	63.0263	59.6492	57.7837	56.151	57.0712	63.6713	56.2928	PPP5C
ENSG00000011523.14	-0.031878	3.42108	0.313953	0.575265	0.978146	0.825595	10.9653	10.3529	11.1569	10.7218	10.364	11.0951	10.321	11.198	10.1594	10.6174	10.8859	10.1834	CEP68
ENSG00000011566.15	-0.163385	3.89132	0.817902	0.365794	0.892928	0.691665	17.7263	16.8555	11.4913	18.2216	17.8458	11.5231	11.4485	12.1205	18.3862	11.6032	11.4529	18.5196	MAP4K3
ENSG00000169231.13	0.602685	4.37531	153.069	3.6993e-35	1.51854	4.78525e-33	16.0219	16.3636	17.2251	16.4809	16.1679	16.6084	24.9568	25.7016	23.5312	25.5886	25.2304	25.1743	THBS3
ENSG00000095752.7	0.600076	3.07621	23.0591	1.57101e-06	1.5158	3.01312e-05	6.22126	6.31013	6.35488	6.24052	6.19867	8.80073	10.7763	11.0443	10.5773	10.6585	10.6024	7.34151	IL11
ENSG00000012061.15	-0.130375	6.06538	3.82132	0.0506045	0.913594	0.232218	69.3997	71.3152	73.2961	72.3492	59.6178	73.3851	63.4871	63.0624	60.8782	61.5688	73.8202	61.0529	ERCC1
ENSG00000012174.12	-0.129253	4.2908	0.716571	0.397271	0.914305	0.71045	22.8397	21.6256	15.8394	23.1844	23.018	15.8208	15.8284	16.9123	23.5573	15.9159	15.8753	23.6349	MBTPS2
ENSG00000012211.13	-0.130789	3.05682	3.3186	0.0685003	0.913332	0.290204	7.44279	8.87696	8.83949	8.83302	8.76499	9.02332	8.91161	7.76429	7.70444	7.72177	7.54077	7.6257	PRICKLE3
ENSG00000012232.9	-0.0827939	6.28781	2.88647	0.0893265	0.944227	0.349325	75.7062	82.3953	83.3779	82.2748	74.6604	83.2131	79.2071	75.2085	73.1531	73.9729	80.6239	73.2256	EXTL3
ENSG00000012660.14	0.0676346	7.45604	0.982005	0.321704	1.048	0.668105	187.632	169.882	160.401	163.253	187.618	160.006	161.211	183.652	191.932	187.951	161.021	191.827	ELOVL5
ENSG00000226085.3	0.595192	0.776391	6.26915	0.0122858	1.51067	0.0831577	1.30675	1.0909	2.34127	1.09255	1.12524	1.19854	1.82135	2.3831	1.0969	2.34117	2.60809	2.10772	UQCRFS1P1
ENSG00000012963.15	0.151378	0.994322	1.86977	0.171501	1.11063	0.526118	2.01694	1.754	1.72012	2.16659	1.69772	1.72933	1.84303	2.1781	2.19381	1.74561	2.3246	2.20245	UBR7
ENSG00000012983.11	-0.153943	4.98345	0.575902	0.447923	0.898791	0.74157	38.7764	33.6683	23.3888	40.1837	39.9755	23.4914	23.2222	27.5978	40.272	23.6582	23.6429	40.8046	MAP4K5
ENSG00000013016.16	-0.0944185	3.84369	2.46012	0.11677	0.93665	0.419185	13.7777	15.2513	15.4572	14.7772	13.7792	15.4612	14.5925	13.5811	13.2151	13.8211	14.7414	13.2621	EHD3
ENSG00000180867.11	0.593291	2.14662	40.8475	1.64582e-10	1.50868	5.3822e-09	4.23273	3.35827	3.41634	3.37025	3.39545	3.40729	4.31487	5.56056	5.43229	5.48328	5.78315	5.42324	PDIA3P1
ENSG00000013288.9	0.0205834	6.93219	0.247793	0.618634	1.01437	0.854954	118.886	117.005	124.828	125.07	123.44	118.159	123.722	129.917	119.458	119.461	118.554	126.369	MAN2B2
ENSG00000013293.6	-0.0411071	2.6265	0.0892194	0.765172	0.971909	0.931627	7.07349	7.05879	5.08868	5.90719	7.04753	5.13661	5.11713	5.15057	7.23434	6.18152	5.04608	7.34151	SLC7A14
ENSG00000118257.16	0.586155	6.49684	287.325	1.90295e-64	1.50124	6.51593e-62	70.8485	72.2564	73.0572	72.6455	71.1662	73.2995	107.395	110.443	107.131	109.44	107.782	108.299	NRP2
ENSG00000120885.22	0.583943	8.37866	342.935	1.4645e-76	1.49894	6.55756e-74	264.958	267.378	267.693	265.861	263.088	269.313	402.519	408.202	391.751	398.472	398.98	395.849	CLU
ENSG00000013364.19	-0.0241475	8.18314	0.115174	0.734329	0.983402	0.917379	261.094	311.442	315.498	291.915	262.891	315.2	316.893	274.466	267.122	288.56	314.841	267.42	MVP
ENSG00000013374.16	-0.0466362	5.47616	0.740213	0.389593	0.968191	0.705662	46.3896	46.9517	42.9313	46.9057	46.3321	41.6922	42.0645	42.8445	45.9655	42.1411	41.8995	47.3883	NUB1
ENSG00000013375.16	-0.193092	5.94535	1.13512	0.286685	0.874729	0.664844	73.7177	74.2243	47.5182	74.7195	75.983	47.8219	47.6153	48.2257	75.6341	47.8708	48.363	76.8253	PGM3
ENSG00000280143.1	0.583348	0.695893	23.6349	1.16457e-06	1.49832	2.29406e-05	1.30675	1.19786	1.21842	1.18514	1.18446	1.52386	1.73462	2.10123	2.06322	2.01259	2.09781	1.56303	AP000892.4
ENSG00000013441.16	0.203739	3.36522	0.970346	0.324594	1.15168	0.669072	12.6698	8.94114	7.62107	13.0551	7.54105	7.6878	7.56728	11.1468	13.1367	7.68069	13.2672	13.5463	CLK1
ENSG00000104881.16	0.580831	4.7556	193.881	4.52076e-44	1.49571	9.07425e-42	21.3909	21.7111	21.7882	21.6844	21.4584	21.8135	32.394	33.0815	31.8363	32.4889	32.5444	31.9711	PPP1R13L
ENSG00000013523.10	0.0437745	3.64413	0.466698	0.49451	1.03081	0.77457	11.4483	13.0267	13.2115	11.7218	11.7854	12.3964	13.2048	12.0436	11.7525	13.2461	13.2105	12.5042	ANGEL1
ENSG00000013561.18	-0.0277232	5.15834	0.140418	0.707866	0.980967	0.907376	38.2366	36.1496	32.5389	38.6468	38.0803	32.4634	32.7843	35.5159	38.9923	32.8791	32.6011	38.981	RNF14
ENSG00000145990.11	0.579899	1.9506	75.8179	3.11067e-18	1.49474	1.81072e-16	2.9828	3.05881	3.10577	3.111	3.07959	3.13333	4.51001	4.6637	4.57043	4.68235	4.70589	4.59436	GFOD1
ENSG00000013573.17	0.0822033	2.01424	0.847906	0.357145	1.05863	0.6868	3.52254	4.08554	4.39586	4.05541	3.6126	3.61275	4.44496	3.92058	3.60411	3.88142	4.5358	4.40491	DDX11
ENSG00000164066.13	0.576786	1.9933	11.4732	0.000706057	1.49152	0.00819533	3.15324	2.80213	2.84297	2.7962	4.50094	2.8765	4.35823	5.27869	5.145	5.19576	2.66478	5.37588	INTU
ENSG00000013588.8	-0.0747018	6.6611	2.63159	0.104757	0.949538	0.389766	104.227	105.518	106.623	95.7743	104.094	106.533	96.8785	98.6808	95.8485	107.016	96.4992	96.0554	GPRC5A
ENSG00000123416.15	0.575613	8.83342	349.851	4.5665e-78	1.49031	2.12653e-75	363.049	366.608	369.825	366.783	364.517	367.268	547.273	555.313	538.058	546.561	550.816	538.014	TUBA1B
ENSG00000013810.19	-0.00173575	2.49528	0.000671895	0.97932	0.998798	0.991317	5.39744	5.90372	5.25591	5.88868	5.54721	5.53042	5.70256	5.35557	6.00686	5.29845	5.49966	5.68375	TACC3
ENSG00000014123.10	0.0281209	3.37748	0.0124669	0.911097	1.01968	0.969699	12.9255	7.12296	7.26272	13.2032	13.5028	7.3796	7.2854	13.5042	13.2673	7.35211	7.42737	13.6884	UFL1
ENSG00000014138.9	0.0370475	0.731896	0.0857188	0.769692	1.02601	0.931627	1.33516	1.86095	1.7679	1.51846	1.36213	1.69508	1.90808	1.40936	1.43642	1.70454	1.98441	1.49198	POLA2
ENSG00000014164.7	-0.106401	3.32575	3.47286	0.0623832	0.928902	0.272009	10.3688	10.4598	10.5835	10.4441	9.55463	10.5301	9.49704	9.66052	9.37592	9.50845	10.4323	9.40187	ZC3H3
ENSG00000014216.15	-0.0679397	7.41592	0.632889	0.426298	0.953999	0.72824	150.418	185.475	187.899	185.271	151.137	188.086	187.859	158.643	154.428	155.955	188.746	154.906	CAPN1
ENSG00000171316.12	0.5672	1.6247	14.3836	0.000149095	1.48164	0.00201598	2.55668	2.2032	2.24571	3.3147	2.23073	2.27723	3.27409	4.04871	3.96975	2.58761	4.19562	4.09704	CHD7
ENSG00000014824.14	-0.2012	4.36995	1.07614	0.299564	0.869827	0.664844	24.885	24.9838	15.6722	25.4065	25.5053	15.8036	15.6549	15.8105	25.6728	15.7927	15.8753	26.1452	SLC30A9
ENSG00000014914.21	0.0373168	1.88584	0.136652	0.711632	1.0262	0.90952	3.60776	3.20854	4.06139	4.03689	3.43493	3.28743	3.62102	4.17683	3.21236	3.30639	3.91213	4.04967	MTMR11
ENSG00000014919.12	-0.0266083	3.1956	0.119684	0.729377	0.981726	0.916208	9.7154	9.77536	8.38557	9.79594	9.14007	8.40692	8.47795	8.58428	9.87214	8.50216	8.78811	9.92288	COX15
ENSG00000180914.10	0.563024	6.4082	10.6595	0.00109508	1.47736	0.0119874	59.0878	61.5398	62.4259	61.3496	103.699	62.9578	106.332	110.75	108.646	108.536	61.5168	111.259	OXTR
ENSG00000015171.19	-0.0323266	5.08702	0.224043	0.635977	0.977842	0.866578	35.9924	35.1014	31.2966	36.3691	35.9483	31.2991	31.5267	33.1584	36.7463	31.5648	31.3537	36.8496	ZMYND11
ENSG00000235750.10	0.554451	1.8453	45.9593	1.20738e-11	1.46861	4.27245e-10	3.26687	2.8663	2.81908	2.77768	2.80322	2.8765	3.6427	4.50995	4.28315	4.31269	4.4791	4.38122	KIAA0040
ENSG00000015532.10	0.0267728	5.66068	0.239671	0.624444	1.01873	0.858349	50.0258	51.6147	53.8731	47.1279	46.49	51.2463	50.3257	50.1732	47.4542	54.2167	54.3162	49.7802	XYLT2
ENSG00000015676.18	0.0277855	6.48671	0.122026	0.726847	1.01945	0.91589	80.5923	81.8606	96.9716	95.2929	80.7406	97.0478	97.6157	99.2958	82.2678	83.7072	97.8032	82.5565	NUDCD3
ENSG00000016864.18	-0.082273	5.11681	0.773431	0.379158	0.944568	0.700478	37.8673	38.2244	30.7232	38.2764	37.9816	30.7683	30.963	31.4672	38.6267	31.0103	30.9568	38.7916	GLT8D1
ENSG00000017260.19	-0.0883134	6.6765	0.847261	0.357328	0.940622	0.68696	112.182	113.647	90.1628	113.496	112.682	90.0448	90.7206	92.5052	114.731	90.8334	90.7727	114.93	ATP2C1
ENSG00000017483.15	0.106606	4.4818	1.64181	0.200078	1.07669	0.566328	19.9137	20.6202	23.9622	20.203	19.9581	24.1763	24.5015	24.3947	20.5017	24.6029	24.6067	20.2957	SLC38A5
ENSG00000075624.16	0.545246	12.6315	335.657	5.63371e-75	1.45927	2.42917e-72	5102.71	5176.36	5197.98	5185.41	5125.47	5174.86	7517.06	7680.34	7420.22	7580.95	7558.4	7426.24	ACTB
ENSG00000018189.13	-0.131339	3.52668	0.859393	0.353908	0.912984	0.684419	13.2379	13.3689	9.53232	13.3514	12.8316	9.62259	9.60546	9.76302	13.5285	9.61113	9.29839	13.7357	RUFY3
ENSG00000018408.14	-0.0866839	6.82978	0.871174	0.35063	0.941685	0.68234	124.567	125.796	100.412	126.495	125.059	100.404	101.432	103.037	126.719	101.964	101.432	126.984	WWTR1
ENSG00000018510.16	-0.105224	4.2482	0.260135	0.610027	0.929661	0.849867	17.84	23.5079	13.9043	24.0177	24.3406	14.0572	18.3653	14.0423	24.0797	14.0881	14.1744	24.5585	AGPS
ENSG00000167552.14	0.543903	8.28411	297.932	9.2979e-67	1.45791	3.49181e-64	250.782	254.01	255.414	254.343	252.349	254.879	369.756	376.94	363.702	371.548	373.24	363.713	TUBA1A
ENSG00000018699.13	0.00708105	2.89407	0.00427702	0.947856	1.00492	0.981196	6.87464	7.89301	6.40266	8.31452	8.27147	6.42077	7.63233	6.8418	8.43571	6.46903	6.40682	8.47826	TTC27
ENSG00000018869.16	0.00308491	0.964995	0.00100893	0.974661	1.00214	0.990162	1.8749	1.9893	1.72012	1.8703	1.85565	2.07177	1.90808	1.84498	2.14157	1.95098	1.92772	1.70512	ZNF582
ENSG00000019144.19	0.0881954	7.53941	3.31984	0.0684484	1.06304	0.290204	173.57	175.764	192.462	175.901	173.642	190.431	196.337	200.103	179.292	196.946	196.173	181.335	PHLDB1
ENSG00000197989.14	0.537781	1.63156	13.2293	0.000275611	1.45174	0.00352601	2.30101	3.48661	2.34127	2.29621	2.28995	2.34572	3.92458	2.45997	3.86528	3.86088	3.91213	3.8839	SNHG12
ENSG00000019549.13	0.0703746	5.46889	0.910375	0.340015	1.04999	0.676543	43.3216	39.9998	40.4466	47.7575	47.023	40.5108	44.2979	49.5582	48.1593	40.8473	40.482	48.3829	SNAI2
ENSG00000019995.6	0.0296201	4.45199	0.222188	0.637378	1.02074	0.867066	20.0273	22.9518	20.5936	22.9066	22.6232	20.6149	23.309	21.1404	23.1656	20.8036	20.5812	23.2323	ZRANB1
ENSG00000174945.13	0.537379	2.04912	60.1606	8.74237e-15	1.45133	4.05492e-13	3.52254	3.2941	3.36856	3.33321	3.29674	3.35592	4.44496	5.02244	4.96218	4.96986	5.04608	4.90223	AMZ1
ENSG00000156299.13	0.536482	3.03694	43.46	4.32718e-11	1.45043	1.47301e-09	7.81209	6.41708	6.49822	6.44421	6.47504	6.55774	8.08767	10.1218	9.84602	9.98079	10.3189	9.99393	TIAM1
ENSG00000020256.20	-0.0737351	4.18079	2.16137	0.141519	0.950175	0.469774	18.8342	19.0373	19.2558	18.0179	17.8458	18.3206	17.1944	17.5017	17.002	18.1954	18.0298	17.8328	ZFP64
ENSG00000020426.11	-0.0318341	2.57435	0.0327363	0.856421	0.978176	0.958468	7.04508	5.17645	4.61087	7.16641	7.20546	4.62295	4.64011	6.50868	7.18211	4.68235	4.70589	7.2231	MNAT1
ENSG00000167553.15	0.533803	7.6812	275.067	8.92436e-62	1.44774	2.80804e-59	166.042	167.849	168.954	168.05	166.495	168.738	243.454	247.612	239.021	243.708	244.423	238.599	TUBA1C
ENSG00000020922.12	-0.271505	2.00331	1.09905	0.294474	0.828455	0.664844	5.02814	5.02671	2.69963	5.12945	5.29058	2.72241	2.68866	2.6906	5.19724	2.71083	2.77818	5.32852	MRE11
ENSG00000021355.13	0.00685692	3.59962	0.0154998	0.900921	1.00476	0.967018	12.0732	12.3636	11.5391	11.9625	11.6867	12.5847	11.9689	11.9667	12.6666	12.2193	12.4168	11.5096	SERPINB1
ENSG00000021574.12	-0.12698	2.77339	0.533086	0.465313	0.915746	0.754024	8.20979	7.2513	5.2798	8.11082	8.29121	5.34208	5.35564	6.04743	8.30513	5.25737	5.38626	8.45458	SPAST
ENSG00000174579.4	0.531716	2.56928	10.0046	0.00156153	1.44565	0.0161594	7.24394	4.36362	4.39586	4.37021	4.3825	4.46885	4.44496	7.61054	7.36493	7.47533	7.76756	7.55465	MSL2
ENSG00000021762.20	0.11195	5.08744	2.09472	0.147809	1.08069	0.481339	30.5382	30.9303	36.7436	30.9804	30.5985	36.0248	37.0125	37.694	31.1834	37.1507	37.1369	31.6159	OSBPL5
ENSG00000021776.11	-0.0591049	4.2422	0.226297	0.634284	0.959859	0.86517	21.4477	18.909	15.935	21.74	21.6164	15.9235	15.9802	18.6292	21.9903	16.0391	16.0454	22.0956	AQR
ENSG00000021826.17	0.0552771	0.601616	0.229953	0.631559	1.03906	0.863375	1.33516	1.41176	1.64845	1.5555	1.42135	1.30128	1.56116	1.56311	1.27972	1.37595	1.53083	1.70512	CPS1
ENSG00000022267.19	0.0858564	9.54235	2.32633	0.127202	1.06132	0.442037	774.561	693.516	701.688	784.75	685.604	700.377	706.25	813.636	791.468	707.568	796.09	791.936	FHL1
ENSG00000022277.12	-0.0413053	6.08402	0.597077	0.439696	0.971775	0.735479	67.6669	71.358	72.1971	63.5533	65.4611	72.2722	66.978	65.2918	63.4376	72.3299	69.2844	63.6817	RTF2
ENSG00000022567.9	-0.128037	2.91252	2.60956	0.106221	0.915076	0.393329	7.44279	8.23526	7.95554	8.24044	8.17276	6.8317	7.35045	6.8418	6.92094	6.75655	6.69031	8.17039	SLC45A4
ENSG00000022840.16	-0.0232189	7.43986	0.130602	0.717809	0.984035	0.911741	158.628	184.384	186.418	175.846	158.027	186.356	185.626	165.946	161.193	171.275	187.782	161.608	RNF10
ENSG00000022976.15	0.136675	2.19413	3.12463	0.0771175	1.09937	0.315752	4.17592	4.14971	4.89756	4.148	4.42198	4.1949	4.7702	5.04807	4.15257	4.94932	4.5925	4.90223	ZNF839
ENSG00000089472.16	0.531628	3.7804	65.2331	6.6542e-16	1.44556	3.33915e-14	10.8517	11.016	12.5903	10.9811	10.8378	11.1293	16.5439	16.9379	14.2598	16.5936	16.5557	16.5302	HEPH
ENSG00000023171.18	-0.00673454	5.0474	0.0187017	0.891225	0.995343	0.964393	33.663	33.6469	34.3785	33.9803	31.0723	31.7614	32.0688	32.8765	31.6535	32.0782	34.869	34.363	GRAMD1B
ENSG00000230630.5	0.53097	1.16291	8.34696	0.00386333	1.4449	0.0342551	1.47719	1.60427	1.55288	1.7592	2.78348	1.57523	2.86212	2.71622	2.89896	2.36171	1.53083	3.00765	DNM3OS
ENSG00000023228.14	0.0261697	5.26029	0.151157	0.697432	1.0183	0.902769	40.1967	40.5987	35.6208	40.6097	34.8626	35.6652	35.9283	36.5408	40.9511	35.9391	41.5593	41.1361	NDUFS1
ENSG00000023287.13	-0.231954	4.2208	0.94778	0.330285	0.851481	0.671999	23.5783	22.032	13.0203	24.2769	24.3011	13.1497	13.053	13.8117	24.2102	13.205	13.2105	24.9138	RB1CC1
ENSG00000023318.8	-0.10347	5.8269	0.933692	0.333905	0.930792	0.673435	63.1501	63.6789	49.1667	64.1458	63.3291	49.0033	49.5668	50.3269	64.3517	49.8218	49.5536	64.2974	ERP44
ENSG00000023330.15	0.104309	5.21299	3.21715	0.0728705	1.07498	0.30331	34.6857	34.3314	36.6242	34.9802	33.9742	39.5519	38.6603	40.6152	37.347	39.2044	40.0284	34.6946	ALAS1
ENSG00000184009.12	0.524055	11.7941	302.875	7.78821e-68	1.43799	3.02234e-65	2875.7	2916.09	2940.33	2922.71	2891.13	2932.87	4183.4	4271.92	4133.6	4221.2	4210.87	4113.64	ACTG1
ENSG00000023516.9	-0.265479	4.88137	1.16804	0.279804	0.831922	0.664844	37.0719	37.4116	20.3547	38.3505	38.7515	20.5978	20.3384	20.6279	38.3133	20.6804	20.808	39.3363	AKAP11
ENSG00000023572.9	-0.0733926	2.8324	0.971395	0.324333	0.9504	0.668915	7.64164	7.4866	6.45044	7.72194	7.12649	7.07141	6.48314	6.71368	7.80891	6.51011	6.8037	7.05732	GLRX2
ENSG00000023608.5	0.133248	3.6148	0.317988	0.572819	1.09676	0.825036	8.09616	11.9572	8.50502	16.0735	16.4442	8.52678	15.5682	11.5311	15.7745	8.76913	8.78811	15.8435	SNAPC1
ENSG00000023697.13	0.0168267	3.37874	0.0617338	0.803776	1.01173	0.945316	10.8517	9.62562	9.72344	10.2219	10.3443	11.0095	9.8006	11.3517	11.0474	10.4942	10.0922	9.68606	DERA
ENSG00000023734.11	-0.0295337	6.93805	0.265349	0.606469	0.979737	0.847092	128.345	129.967	114.388	127.551	128.455	114.375	115.265	117.438	130.976	117.634	115.096	131.295	STRAP
ENSG00000023902.14	0.100661	4.38427	1.58893	0.207479	1.07226	0.577448	18.749	19.0587	22.481	19.0734	18.8724	22.4128	22.5501	23.0622	19.2219	22.693	22.7924	19.23	PLEKHO1
ENSG00000168769.13	0.521148	1.78994	11.4804	0.000703334	1.4351	0.00818004	2.49987	2.52405	2.60407	2.49991	4.08638	2.61967	4.22814	4.30495	4.28315	4.18947	2.55139	4.35754	TET2
ENSG00000024048.10	-0.141947	4.39741	0.991523	0.31937	0.906295	0.667752	24.2033	24.4277	17.3445	24.3695	24.538	17.4131	17.4112	17.7067	24.7848	17.3534	17.5195	25.0085	UBR2
ENSG00000024422.12	-0.0364955	9.89797	0.336872	0.561641	0.975021	0.818664	872.369	1006.71	1019.19	1007.65	872.472	1017.96	1023.97	917.134	891.574	902.112	1023.9	893.462	EHD2
ENSG00000188783.6	0.518776	4.49226	9.69182	0.0018509	1.43274	0.0187375	16.4764	16.8341	27.5458	16.6475	16.6022	16.9508	28.2093	29.3916	16.5841	28.1557	28.5188	28.253	PRELP
ENSG00000025039.15	-0.103102	1.15717	0.566486	0.451659	0.931029	0.744262	2.55668	2.54544	2.29349	2.51843	1.81617	1.88343	1.86472	1.8706	2.03711	1.82776	2.72148	2.534	RRAGD
ENSG00000025156.13	0.0075105	1.88461	0.00315652	0.955196	1.00522	0.983223	3.72139	4.21388	3.0341	4.31466	3.49415	3.04772	3.46924	3.07497	4.30927	3.08049	3.68534	4.35754	HSF2
ENSG00000025293.17	0.0412414	5.31128	0.556908	0.455509	1.029	0.747011	41.1342	40.6629	37.4364	37.0727	41.0415	37.4459	37.7497	39.2314	41.9696	42.5108	37.5338	42.0597	PHF20
ENSG00000025434.19	0.0326235	0.402355	0.0598536	0.806727	1.02287	0.946768	1.1363	1.3262	1.45732	1.11107	1.10549	1.42113	1.36601	1.22999	1.0969	1.47864	1.58753	1.08939	NR1H3
ENSG00000025708.14	-0.170561	3.24815	1.72472	0.189087	0.888497	0.549514	9.23247	9.21921	11.4197	11.0922	7.62002	11.4375	9.25853	9.55802	7.7828	7.78338	11.5096	7.81516	TYMP
ENSG00000025770.19	-0.0544854	3.98772	0.331496	0.564779	0.962938	0.820662	13.8629	16.4705	17.5595	17.2772	13.9174	17.4816	17.6498	15.2211	14.1814	14.3346	17.803	14.1857	NCAPH2
ENSG00000025772.8	-0.0626377	5.3309	1.17604	0.278164	0.957512	0.664844	41.9296	42.3741	42.8596	39.3504	36.8959	42.8736	37.9882	38.6164	37.582	41.0732	43.3736	37.6785	TOMM34
ENSG00000025796.14	-0.211685	6.12254	1.15868	0.281739	0.863528	0.664844	84.3989	85.0477	52.3919	86.571	86.9985	52.7701	52.3855	53.1457	86.786	53.1282	53.239	88.2402	SEC63
ENSG00000025800.14	0.00120641	6.32744	0.000772334	0.977829	1.00084	0.991196	81.3593	82.9729	81.825	76.2936	81.7671	77.4259	78.3398	79.1291	78.7159	84.7135	77.222	83.2906	KPNA6
ENSG00000178776.5	0.518358	2.08265	18.1142	2.08044e-05	1.43232	0.00032998	4.57362	3.25132	3.24911	3.29618	3.23752	3.30455	3.66438	5.27869	5.11889	5.33952	5.32957	5.18642	C5orf46
ENSG00000026103.22	-0.170558	4.70217	0.66513	0.414755	0.888499	0.719394	32.1858	28.3421	19.0646	32.647	33.5991	19.1253	18.9941	22.0885	33.2728	19.058	19.3905	33.6762	FAS
ENSG00000259426.6	0.517287	1.47246	16.7607	4.2403e-05	1.43126	0.000638623	3.0112	2.11764	2.15015	2.11104	2.11228	2.1745	2.36342	3.45934	3.36906	3.38854	3.51525	3.45761	AC027237.5
ENSG00000183160.9	0.514971	3.48451	9.11998	0.00252833	1.42897	0.0243464	8.09616	8.3636	13.9521	8.25896	8.25173	8.3898	13.9203	14.5036	8.33125	14.0265	14.2878	13.9726	TMEM119
ENSG00000026559.14	0.0328135	1.32329	0.0892419	0.765143	1.02301	0.931627	2.13057	2.67378	2.65185	2.20362	2.19125	2.68816	2.73203	2.25498	2.21992	2.75191	2.89157	2.17877	KCNG1
ENSG00000169116.11	0.50542	0.774262	15.1482	9.93937e-05	1.41954	0.00137919	1.24993	1.3262	1.31398	1.31477	1.3029	1.76357	1.99481	2.12685	2.06322	2.11527	2.15451	1.4683	PARM1
ENSG00000026950.17	-0.106226	3.41278	2.20608	0.137467	0.929015	0.462408	9.57336	10.631	11.5391	11.3885	11.2326	11.4889	11.3618	10.7111	9.74155	9.85757	9.75197	9.73342	BTN3A1
ENSG00000027001.10	0.0411347	2.85304	0.314839	0.574726	1.02892	0.825242	7.61323	7.63633	6.66545	6.72198	7.24494	6.69472	6.74333	6.81617	7.73056	7.66016	6.8604	7.74411	MIPEP
ENSG00000027075.15	0.0290434	1.89125	0.0493926	0.824124	1.02034	0.952433	4.1191	4.14971	3.17744	3.12952	3.11907	4.10929	3.20905	3.25434	4.23092	4.21001	4.36571	3.12606	PRKCH
ENSG00000027697.14	-0.0567595	4.47597	0.118213	0.730981	0.961421	0.916663	26.5043	20.5133	17.4879	26.8324	26.9859	17.4816	17.6714	23.3185	26.9525	17.7231	17.803	26.9741	IFNGR1
ENSG00000027847.14	-0.0396939	5.68052	0.433143	0.510451	0.972861	0.784161	48.4633	48.4062	55.1632	54.3869	50.0039	55.0987	53.0577	55.17	47.6109	48.1173	51.7081	47.6724	B4GALT7
ENSG00000027869.11	0.130891	1.57624	0.729077	0.393182	1.09497	0.708032	2.32942	2.60961	3.48802	2.46287	2.4084	3.52714	3.44756	3.27996	2.40274	3.368	3.62864	2.43928	SH2D2A
ENSG00000028116.17	0.0285839	2.41506	0.0160897	0.899063	1.02001	0.966764	6.50534	3.82886	3.91804	6.49977	6.71193	3.92095	3.92458	6.76493	6.68589	3.88142	3.96883	6.70209	VRK2
ENSG00000175426.11	0.503828	2.10534	11.5535	0.000676235	1.41797	0.00794499	3.15324	3.22993	3.273	3.20359	5.01421	3.27031	5.26891	5.40682	5.27559	5.27791	3.17506	5.30483	PCSK1
ENSG00000028203.18	-0.158543	4.253	0.993681	0.318844	0.895929	0.667752	22.2715	22.032	15.266	22.7584	22.6232	15.3414	15.308	15.5542	22.8522	15.4641	15.4217	23.0665	VEZT
ENSG00000156466.10	0.5031	4.48595	133.993	5.48147e-31	1.41726	5.80138e-29	18.2093	18.909	18.6585	18.4623	18.2801	18.663	26.4096	25.9322	26.169	26.5128	26.3643	26.24	GDF6
ENSG00000028310.18	0.0509999	4.5639	1.0536	0.30468	1.03598	0.664844	21.9875	23.3582	23.7233	22.4992	23.4325	24.1763	25.0219	24.3179	23.479	24.8493	23.3594	23.0192	BRD9
ENSG00000028528.15	-0.0675807	6.24736	3.45974	0.0628803	0.954237	0.27346	76.7005	78.3954	79.221	77.4417	75.1934	79.1039	74.3718	74.9267	72.7352	74.5684	75.5211	72.8704	SNX1
ENSG00000028839.10	-0.0553447	2.27231	0.127221	0.721331	0.962364	0.912571	5.73833	5.41174	3.89415	5.77757	3.81001	4.70856	3.90289	4.07433	5.85015	3.92249	6.00994	4.71278	TBPL1
ENSG00000029153.14	-0.138531	2.15824	1.00426	0.316282	0.908443	0.667479	3.57936	5.0695	3.70303	5.14796	5.05369	5.03388	5.0304	3.79246	5.145	3.77874	3.68534	3.62339	ARNTL2
ENSG00000029363.17	-0.0331573	4.8513	0.0206692	0.885684	0.977279	0.962772	35.8788	23.2298	20.5697	37.2579	37.0736	20.769	20.4468	33.0303	37.1903	20.8652	20.8647	38.3179	BCLAF1
ENSG00000029364.12	0.014538	6.10636	0.0637388	0.800681	1.01013	0.944403	72.0701	72.1494	64.4327	63.6829	71.9953	66.8958	64.9615	66.4449	73.5187	74.4041	64.6919	70.8574	SLC39A9
ENSG00000171723.15	0.498479	2.17624	9.45143	0.00210985	1.41272	0.020869	3.29528	5.47591	3.41634	3.37025	3.41519	3.42441	5.57247	3.45934	5.48452	5.64757	5.95324	5.6127	GPHN
ENSG00000029639.11	-0.0205055	1.93383	0.0509748	0.821376	0.985887	0.951772	4.09069	4.10693	3.41634	4.07393	3.69156	3.44153	3.46924	3.51059	4.15257	3.45015	3.79873	4.1444	TFB1M
ENSG00000029725.17	0.135624	5.08802	0.662006	0.415853	1.09857	0.72044	31.9869	26.2031	26.614	41.2763	41.2389	26.8131	33.7384	42.2039	41.2123	27.0673	27.1014	41.8229	RABEP1
ENSG00000107282.8	0.498384	0.494126	18.6148	1.59975e-05	1.41263	0.000257241	1.05108	1.21925	1.31398	1.07404	1.08575	1.11293	1.66957	1.51186	1.38419	1.684	1.75762	1.70512	APBA1
ENSG00000030066.13	0.0381459	3.65887	0.106006	0.744738	1.02679	0.922856	13.8345	10.8235	10.9657	14.0736	13.8976	10.941	11.1666	14.683	14.312	11.0076	10.8859	14.3041	NUP160
ENSG00000030110.13	0.0160391	4.8047	0.034467	0.852717	1.01118	0.958022	24.8282	27.9571	31.0338	26.8879	24.4591	31.2306	30.2474	28.1103	24.8632	28.895	31.4104	25.0795	BAK1
ENSG00000030582.18	0.103167	8.34036	2.88055	0.0896554	1.07413	0.350385	296.575	300.491	345.791	300.119	296.746	335.181	347.986	354.62	303.059	349.04	347.386	311.99	GRN
ENSG00000031003.10	-0.0191758	4.72308	0.0157234	0.900213	0.986796	0.967018	30.6802	23.4437	21.382	31.11	31.1315	21.4539	21.4009	29.0072	31.6274	21.4813	21.5451	31.9	FAM13B
ENSG00000196295.12	0.49664	2.62097	10.3062	0.00132582	1.41092	0.0140935	4.40318	4.55613	4.65865	4.59243	7.46209	4.70856	7.39382	7.66179	7.57386	7.59855	4.70589	7.69674	GARS-DT
ENSG00000031698.13	0.0392908	7.61659	0.434997	0.509547	1.02761	0.783943	179.479	192.234	209.4	181.79	188.862	209.437	210.8	203.307	183.34	211.465	200.652	183.751	SARS1
ENSG00000031823.14	-0.0289071	5.60533	0.210024	0.646748	0.980163	0.87324	45.1397	51.5292	52.2963	44.8873	48.7405	52.1366	51.2363	46.5089	45.3126	52.6969	47.6826	45.3516	RANBP3
ENSG00000032219.19	-0.0960355	2.56943	0.176141	0.674711	0.9356	0.889378	7.44279	5.56147	4.20473	7.49973	7.48183	4.24627	4.18477	5.76556	7.70444	4.16893	4.19562	7.98093	ARID4A
ENSG00000032389.12	0.111639	4.36835	1.81805	0.177546	1.08046	0.534797	17.982	20.5561	18.6346	18.2216	20.4319	23.012	23.0921	20.8073	22.5388	23.1242	20.2977	18.4959	EIPR1
ENSG00000133048.13	0.49347	5.15002	150.11	1.64068e-34	1.40783	2.07618e-32	29.1462	29.4972	30.1021	29.3878	29.0982	29.6725	41.8043	42.537	40.0892	41.6893	41.7861	41.2072	CHI3L1
ENSG00000032742.17	0.248007	1.2935	1.03876	0.30811	1.18757	0.664844	3.06802	1.62566	1.64845	1.96289	3.23752	1.69508	1.66957	3.22871	3.13401	2.58761	1.70093	3.26816	IFT88
ENSG00000033011.12	-0.0406628	5.3248	0.335999	0.562148	0.972208	0.819112	41.3046	42.588	43.2418	36.6098	36.5998	43.1818	38.2484	37.899	36.9813	43.5992	43.2602	37.0391	ALG1
ENSG00000033030.15	0.0117261	2.39948	0.0131747	0.908618	1.00816	0.968755	5.48266	4.53474	5.47093	5.83312	5.34981	4.62295	4.92198	6.09868	4.93607	4.62074	4.87599	5.99162	ZCCHC8
ENSG00000033050.9	-0.0284977	4.32318	0.196926	0.657214	0.980441	0.879233	20.3398	18.4598	21.382	19.3512	20.1161	21.3854	19.3844	21.9604	18.5951	20.6188	19.3339	18.6616	ABCF2
ENSG00000033100.16	-0.0744983	8.04346	2.92698	0.08711	0.949672	0.343542	271.463	274.737	278.181	272.972	248.184	277.634	252.691	257.426	250.381	255.085	276.344	250.393	CHPF2
ENSG00000033170.17	0.169558	4.31962	2.11237	0.146113	1.12471	0.47904	22.2147	16.8983	17.1295	16.8883	22.327	17.1734	17.2161	23.3185	22.7477	22.9189	17.236	22.9008	FUT8
ENSG00000033178.13	-0.318347	3.49584	1.15759	0.281967	0.801988	0.664844	14.8004	14.4598	7.19105	15.4069	15.5164	7.20838	7.13362	7.02117	15.4089	7.26996	7.31398	15.6066	UBA6
ENSG00000187257.16	0.491714	1.74854	8.30324	0.00395744	1.40611	0.0348506	2.38624	2.45988	2.53239	4.09245	2.60581	2.53406	4.11972	4.22808	4.23092	2.526	4.13892	4.26281	RSBN1L
ENSG00000137124.8	0.491663	6.21873	179.374	6.63974e-41	1.40607	1.15373e-38	62.3262	61.7965	62.187	61.9237	61.0588	62.0845	83.4135	89.5584	86.4726	88.369	87.9378	86.5824	ALDH1B1
ENSG00000033800.13	0.0360118	3.61446	0.0638488	0.800513	1.02528	0.944403	13.9197	10.1176	10.2013	13.7958	13.9964	10.2732	10.2776	14.5292	14.2075	10.2888	10.2622	14.4225	PIAS1
ENSG00000033867.16	-0.221733	5.03796	1.11091	0.291884	0.857535	0.664844	40.424	39.7645	24.2489	41.2948	41.7127	24.3133	24.263	24.446	41.6562	24.4591	24.55	42.1308	SLC4A7
ENSG00000034053.14	-0.0326517	2.50245	0.109058	0.741219	0.977622	0.921438	5.51107	5.00532	6.23542	6.12941	4.97473	6.18106	5.59415	6.38055	5.04054	5.11362	6.40682	5.04433	APBA2
ENSG00000034152.19	-0.101476	7.9554	3.24136	0.0718012	0.932079	0.300016	244.987	262.052	269.342	266.102	229.134	269.33	247.14	237.516	228.391	230.811	264.267	228.937	MAP2K3
ENSG00000182492.16	0.49154	8.41302	153.946	2.37935e-35	1.40594	3.18396e-33	277.713	281.389	300.614	280.138	277.874	282.308	403.603	411.559	372.321	402.497	403.516	396.726	BGN
ENSG00000034533.11	0.102481	0.995406	0.508316	0.475869	1.07362	0.760981	2.01694	2.24598	1.62456	1.61105	2.19125	1.62659	1.79967	1.63998	2.29828	2.34117	1.53083	2.32086	ASTE1
ENSG00000034677.13	0.0309375	3.74738	0.0227153	0.8802	1.02168	0.961828	16.0787	9.96787	10.1774	16.4624	16.464	10.239	10.1692	16.8354	16.5841	10.2888	10.3189	16.8144	RNF19A
ENSG00000034693.15	-0.141633	2.61757	0.890412	0.345366	0.906492	0.680098	7.1019	7.10157	4.99312	7.14789	6.94882	4.99964	5.05208	5.09932	7.23434	5.03147	4.93268	7.24678	PEX3
ENSG00000034713.8	-0.0577425	5.92065	2.59631	0.107113	0.960766	0.396059	61.5308	61.989	61.0881	62.22	60.7232	62.8037	58.9337	60.1412	60.0686	59.1044	59.3056	58.3768	GABARAPL2
ENSG00000035115.22	-0.112809	2.62516	0.735612	0.39107	0.924786	0.706414	6.95986	6.97323	5.18424	6.98123	6.81064	5.23935	5.26891	5.27869	7.10376	5.19576	5.04608	7.24678	SH3YL1
ENSG00000035141.8	0.0259006	3.7379	0.147545	0.700892	1.01812	0.904287	14.0333	14.139	12.3514	13.2588	12.0815	13.1497	12.4459	12.6074	14.3381	13.3077	14.628	13.4279	FAM136A
ENSG00000196230.13	0.490856	7.30921	228.271	1.42036e-51	1.40528	3.51825e-49	130.306	131.828	133.309	132.199	130.804	132.713	185.084	188.495	183.314	186.226	186.025	182.804	TUBB
ENSG00000035681.9	-0.0139398	4.42947	0.051838	0.819895	0.990384	0.951214	20.7375	22.8662	20.068	22.851	22.4258	20.7006	21.9213	20.6023	23.0611	20.2902	19.9575	22.3798	NSMAF
ENSG00000035687.10	-0.105808	4.3736	0.850413	0.356436	0.929284	0.686229	23.2374	23.294	17.8223	23.4436	22.9785	17.8412	17.9967	18.1679	23.6357	18.0106	17.803	23.7533	ADSS2
ENSG00000035862.12	-0.0179873	10.6555	0.20831	0.648096	0.98761	0.873717	1633.32	1543.61	1672.62	1655.09	1583.48	1649.59	1571.74	1716.29	1555.83	1576.06	1619.85	1577.5	TIMP2
ENSG00000035928.16	-0.0740786	3.92191	0.299424	0.584243	0.949949	0.831688	17.3854	15.3154	12.4708	17.629	17.5892	12.5676	12.576	14.6573	17.7072	12.6095	12.6435	17.9749	RFC1
ENSG00000036054.13	-0.23744	3.88765	1.16421	0.280594	0.848249	0.664844	18.2945	18.1603	10.6552	18.8882	18.7934	10.8383	10.7546	10.7111	18.6474	10.9049	10.8859	19.1353	TBC1D23
ENSG00000036257.13	0.038977	4.90027	0.0652026	0.798454	1.02739	0.943401	33.8334	34.695	24.4639	35.221	24.005	24.4503	25.1737	24.856	35.3882	24.7877	36.0029	35.4761	CUL3
ENSG00000036549.13	0.0346679	3.68809	0.0216001	0.883156	1.02432	0.961828	15.9082	9.13365	9.36508	15.7402	16.5035	9.41713	9.32358	16.6561	16.4797	9.15933	9.46848	16.7434	AC118549.1
ENSG00000037042.9	-0.0737314	4.52168	2.15286	0.142305	0.950177	0.471142	22.7261	24.1924	24.4639	24.1658	22.1494	23.2004	22.7886	22.1141	21.468	21.7688	23.4728	22.5929	TUBG2
ENSG00000204172.12	0.485039	0.960017	5.32809	0.0209844	1.39962	0.121846	1.24993	1.90373	1.29009	1.29625	2.4084	1.3184	2.47183	1.69123	2.50721	2.58761	1.30404	2.534	AGAP9
ENSG00000037474.15	0.0298781	5.60008	0.191572	0.661612	1.02093	0.880787	51.0768	51.6575	44.9381	44.4058	50.9909	44.8598	45.2302	46.0476	52.1552	52.7586	45.0745	52.2194	NSUN2
ENSG00000037637.11	-0.063002	4.41405	1.79402	0.180437	0.95727	0.539096	21.8454	21.5828	22.3376	21.4807	20.8465	22.2415	20.5119	21.3198	20.2666	21.1116	21.4317	20.2957	FBXO42
ENSG00000037749.12	-0.119557	3.68327	0.758204	0.383891	0.92047	0.701897	14.6867	14.2459	10.6552	14.8328	14.8255	10.6842	10.6896	11.1211	15.0694	10.6996	10.7158	15.1567	MFAP3
ENSG00000180739.14	0.484773	0.816007	24.211	8.63365e-07	1.39937	1.73298e-05	1.39197	1.41176	1.40954	1.40736	1.61876	1.42113	2.08154	2.0756	1.98487	2.05366	1.75762	2.03668	S1PR5
ENSG00000037897.17	0.0141325	3.20355	0.0149048	0.902831	1.00984	0.967248	7.8689	10.1176	10.2968	7.96268	8.11354	10.3417	10.4077	8.19991	7.99173	10.3915	10.3189	8.07566	METTL1
ENSG00000037965.6	-0.068999	5.99372	1.92922	0.164843	0.953299	0.514457	65.934	66.6949	65.2689	66.8124	58.8676	67.2725	60.6466	61.7299	62.0012	60.8911	68.0937	60.0346	HOXC8
ENSG00000038002.9	0.128808	3.03718	1.15258	0.28301	1.09339	0.664844	6.7326	7.50799	6.97603	9.25893	9.27826	6.98579	9.36695	8.84053	9.29757	7.02352	7.03049	9.42555	AGA
ENSG00000038210.14	-0.167286	2.66497	0.897497	0.343454	0.890517	0.679616	7.24394	7.57216	4.89756	7.61084	7.63976	4.91403	5.11713	5.02244	7.67833	4.94932	4.93268	7.72043	PI4K2B
ENSG00000038219.13	-0.10891	4.61779	0.234804	0.627985	0.927288	0.861029	22.5272	30.9945	17.2967	31.6655	32.2173	17.6186	23.9378	17.6298	31.549	17.6615	17.803	32.5868	BOD1L1
ENSG00000038274.17	0.0270724	4.45534	0.239917	0.624266	1.01894	0.858255	22.8397	21.4972	20.5697	21.6844	22.7613	20.9231	20.7287	22.6779	23.3223	22.1179	20.5812	22.9245	MAT2B
ENSG00000038358.15	0.0563144	5.09618	0.964021	0.326176	1.03981	0.670493	31.6745	32.2138	35.7163	32.2396	33.2833	35.8364	36.0801	36.8996	32.5676	36.3293	34.5855	32.4921	EDC4
ENSG00000038382.20	-0.0283962	7.90934	0.256597	0.612468	0.98051	0.850979	247.061	254.501	224.69	254.232	251.283	224.693	230.466	230.648	256.493	226.888	225.826	257.45	TRIO
ENSG00000038427.16	0.0367358	10.1724	0.0281975	0.866645	1.02579	0.960128	1400.61	839.461	859.437	1433.82	1436.18	865.947	851.633	1477.96	1457.37	862.497	866.338	1495.84	VCAN
ENSG00000038532.16	-0.0320633	4.28019	0.424426	0.514737	0.978021	0.787281	19.1467	19.401	20.3069	20.0548	19.7607	18.9883	19.4061	19.7567	18.5168	18.791	18.4834	19.8931	CLEC16A
ENSG00000039068.19	0.0725825	2.65672	0.933916	0.333847	1.0516	0.673435	6.70419	5.86094	6.52211	5.79609	6.09996	5.77013	5.81098	6.79055	5.95462	6.73601	6.35012	6.8205	CDH1
ENSG00000039123.16	0.0187215	3.94547	0.00542352	0.941293	1.01306	0.978441	19.3172	10.7165	10.7507	20.0548	19.8002	10.8211	10.733	19.6798	20.0577	10.9049	10.8292	20.3668	MTREX
ENSG00000039319.17	0.028151	2.99012	0.00784205	0.929435	1.0197	0.973702	10.4256	4.98393	4.99312	10.5181	10.897	5.01676	4.92198	10.4293	10.9952	4.90825	5.04608	11.3912	ZFYVE16
ENSG00000039523.20	-0.0577034	6.93212	1.0785	0.299032	0.960792	0.664844	111.983	128.513	130.084	128.551	117.893	129.819	130.877	117.643	114.47	115.868	124.508	114.599	RIPOR1
ENSG00000039560.14	-0.144696	7.15594	0.874683	0.349662	0.90457	0.681756	167.093	161.047	113.982	170.346	170.917	114.752	114.55	121.769	171.039	115.477	116.003	173.473	RAI14
ENSG00000039650.12	-0.0647971	4.28321	0.974648	0.323524	0.95608	0.668579	17.4991	20.77	20.952	19.7771	19.129	20.906	20.9455	18.5523	17.9683	19.0785	19.3905	18.0222	PNKP
ENSG00000040199.18	0.090899	3.20604	0.465969	0.494847	1.06503	0.77457	9.31769	10.5882	7.66886	7.5738	10.5417	7.6878	8.6731	7.81554	10.734	10.8639	7.71086	10.7991	PHLPP2
ENSG00000040275.17	0.131065	2.98143	0.218845	0.639921	1.0951	0.868699	4.80088	8.08552	5.13646	10.5737	10.9168	5.18798	10.321	6.61118	10.6818	5.17523	5.21617	10.8939	SPDL1
ENSG00000040341.18	-0.0773277	4.01311	0.56775	0.451154	0.947812	0.743957	17.8116	17.2833	14.0954	18.0364	17.8656	14.0914	14.2239	14.888	18.125	14.2729	14.1744	18.1643	STAU2
ENSG00000158163.15	0.481812	2.19337	50.4902	1.1976e-12	1.3965	4.61672e-11	3.66458	3.72191	3.72692	3.74061	4.20483	3.76685	5.35564	5.48369	5.3017	5.42167	4.76259	5.32852	DZIP1L
ENSG00000134198.10	0.480598	1.58821	12.6295	0.000379701	1.39532	0.00469265	2.2442	2.31015	2.34127	2.2777	3.39545	2.31148	3.62102	3.74121	3.65635	3.61444	2.2112	3.62339	TSPAN2
ENSG00000040633.13	-0.00785069	5.6877	0.0111531	0.915893	0.994573	0.97061	46.2476	50.7163	55.7844	54.6091	46.3716	55.9206	56.18	52.9407	47.2191	48.2816	56.3573	47.4593	PHF23
ENSG00000040731.10	-0.289172	2.17079	1.26791	0.260159	0.818371	0.657945	5.73833	5.7112	3.01021	5.90719	5.88281	3.0306	3.05727	3.07497	5.7718	3.08049	3.06167	5.84953	CDH10
ENSG00000040933.15	-0.039006	4.52006	0.35387	0.551931	0.973325	0.812233	24.0612	24.2566	21.3342	24.351	23.9458	21.3512	21.531	21.8323	24.5236	21.6045	21.3183	24.5585	INPP4A
ENSG00000041357.16	-0.122842	5.12363	0.983739	0.321278	0.918377	0.66791	39.3729	39.6362	29.457	40.1282	39.7583	29.3814	29.662	30.0065	40.272	29.8602	29.7662	40.2599	PSMA4
ENSG00000041802.11	0.0305872	4.93768	0.40441	0.52482	1.02143	0.793686	31.2199	29.925	29.4331	29.1656	30.4208	31.5731	29.7054	31.9028	31.8363	32.2219	30.2198	29.5792	LSG1
ENSG00000041880.14	-0.0349347	4.73089	0.436055	0.509033	0.976076	0.783943	25.2543	26.0961	28.0236	27.6842	25.8212	27.9432	27.3203	27.4184	25.0982	25.4243	26.8746	25.1269	PARP3
ENSG00000243302.3	0.476086	1.13102	8.72264	0.00314283	1.39096	0.029169	2.64191	1.68983	1.60066	1.62957	1.73721	1.66084	1.64789	2.61372	2.69003	2.77244	2.66478	2.79451	AC018638.4
ENSG00000041988.15	-0.0252273	3.53444	0.0774101	0.780838	0.982666	0.93765	10.4256	12.4919	12.8531	11.0366	10.2061	12.7559	12.3592	10.6599	10.3945	12.0345	13.0404	10.3728	THAP3
ENSG00000042088.14	0.0400042	2.24085	0.257968	0.61152	1.02812	0.850625	4.26114	4.96254	4.7781	4.37021	4.30353	4.96539	4.98703	4.48433	4.57043	5.01093	5.21617	4.35754	TDP1
ENSG00000042286.15	-0.11171	4.22559	2.7828	0.0952814	0.92549	0.365853	19.374	18.6523	20.5458	17.4623	19.8397	20.478	17.7365	18.8598	16.9759	19.9	16.8959	17.0039	AIFM2
ENSG00000137809.17	0.474066	10.2066	239.853	4.23384e-54	1.38902	1.14629e-51	976	993.792	996.235	990.02	978.047	1001.52	1372.6	1407.59	1351.31	1377.41	1370.32	1365.5	ITGA11
ENSG00000135913.11	0.466222	1.49753	29.6884	5.07376e-08	1.38149	1.19815e-06	2.21579	2.26737	2.31738	2.25918	2.76374	2.29435	3.27409	3.38246	3.34295	3.32693	2.60809	3.29184	USP37
ENSG00000042493.16	-0.158582	4.42065	1.8819	0.170118	0.895905	0.523253	24.0328	24.3421	24.7984	19.4252	17.8261	24.8441	18.3219	18.6548	18.2295	23.0421	24.9469	18.2827	CAPG
ENSG00000172201.12	0.466054	1.25441	8.92126	0.0028187	1.38133	0.0265926	1.73286	1.81817	2.86686	1.81475	1.81617	1.8663	2.84044	2.92122	1.82817	2.9162	3.00497	2.96029	ID4
ENSG00000042832.12	-0.264452	0.701638	1.07821	0.299099	0.832515	0.664844	2.18738	2.03208	2.05458	1.11107	1.12524	1.93479	1.10582	1.12749	1.0969	2.13581	2.2112	1.11307	TG
ENSG00000043093.15	0.0160536	3.10481	0.0059748	0.938387	1.01119	0.97692	10.454	6.52403	6.47433	10.7589	10.3048	6.48926	6.50482	10.5061	10.6818	6.57172	6.40682	10.7991	DCUN1D1
ENSG00000078687.17	0.465846	2.43764	30.0258	4.26339e-08	1.38113	1.02128e-06	5.2554	4.34223	4.61087	4.37021	4.30353	4.40037	5.24723	6.6368	6.05909	6.61279	6.57691	6.51263	TNRC6C
ENSG00000043514.17	0.0973143	2.78737	0.617678	0.431911	1.06978	0.7313	5.68152	7.78606	6.99992	5.79609	7.60028	5.88998	7.95757	5.94493	6.58142	8.00928	5.72645	8.0283	TRIT1
ENSG00000044090.9	-0.0273776	5.72072	0.181549	0.670046	0.981202	0.886138	50.1394	56.1495	57.0506	50.1649	48.6023	56.8966	54.2069	49.9426	48.6816	55.3051	56.4707	48.7618	CUL7
ENSG00000044115.21	0.00346002	8.85728	0.0104109	0.91873	1.0024	0.971643	464.691	471.378	465.985	448.28	455.503	473.219	457.224	464.858	462.006	481.275	465.6	454.724	CTNNA1
ENSG00000044446.12	0.0905357	3.46935	2.95633	0.0855422	1.06477	0.339428	10.3972	10.5026	10.5596	10.87	10.976	10.8383	11.4485	11.8386	11.5697	11.2335	10.8292	11.2728	PHKA2
ENSG00000044459.15	0.142344	0.633847	0.639237	0.423987	1.1037	0.726653	1.1079	1.5401	1.17064	1.72216	1.81617	1.18142	1.84303	1.40936	1.88041	1.19112	1.13395	1.89458	CNTLN
ENSG00000044524.11	0.039961	0.755379	0.0283483	0.866293	1.02809	0.960128	2.04535	1.17647	1.19453	1.99993	2.11228	1.19854	1.21423	2.15248	2.11546	1.17059	1.19065	2.08404	EPHA3
ENSG00000121957.14	0.462238	0.530499	7.67273	0.00560617	1.37768	0.0456356	1.1079	1.754	1.07507	1.05552	1.06601	1.07869	1.58284	1.10186	1.74982	1.78669	1.87102	1.79985	GPSM2
ENSG00000046647.13	0.0198379	3.17107	0.0997909	0.752081	1.01385	0.926402	9.09043	8.77001	8.64837	8.40711	9.06111	9.46849	8.75983	9.3274	9.29757	9.5906	8.56132	8.47826	GEMIN8
ENSG00000046651.15	-0.125362	2.24625	0.617842	0.43185	0.916774	0.7313	5.08496	5.60425	3.75081	5.55536	5.60644	3.74973	4.11972	3.84371	5.64122	3.77874	3.79873	5.63638	OFD1
ENSG00000198556.14	0.462163	1.4188	34.2451	4.85902e-09	1.37761	1.3125e-07	2.15898	2.33154	2.22182	2.20362	2.21099	2.20874	2.97054	2.94684	3.13401	3.12156	3.23176	3.0787	ZNF789
ENSG00000047188.16	0.108567	2.72835	0.234027	0.628554	1.07816	0.861303	6.53375	5.00532	4.65865	8.38859	8.58733	4.72568	5.96276	7.94366	8.59241	4.64127	4.70589	8.92822	YTHDC2
ENSG00000187498.16	0.461891	11.1848	232.551	1.65556e-52	1.37735	4.38046e-50	1927.37	1960.57	1981.24	1963.52	1931.16	1986.38	2676.52	2749.58	2671.61	2716.97	2680.32	2689.12	COL4A1
ENSG00000047249.18	-0.0905562	5.56547	3.05601	0.0804391	0.939161	0.324938	49.4576	50.0105	44.3169	50.0352	48.3851	50.4587	44.7098	45.4839	50.4576	44.8314	45.1879	44.2622	ATP6V1H
ENSG00000047315.16	-0.120693	5.62995	0.981652	0.321791	0.919745	0.668146	55.8493	56.4275	41.9756	56.5165	56.4987	41.9319	42.1729	42.8958	57.1957	42.2849	42.4097	57.2875	POLR2B
ENSG00000047346.12	-0.117719	3.20085	0.672675	0.412121	0.921644	0.718189	10.7097	10.6737	7.59718	10.6107	9.89023	7.61931	7.67569	7.71304	10.8907	7.53694	7.71086	10.9886	FAM214A
ENSG00000047410.14	-0.0948013	5.23383	0.218944	0.639846	0.936401	0.868698	40.7365	40.9624	27.2591	48.2205	47.8324	27.7035	31.8953	32.1334	48.2899	27.6834	27.555	50.2538	TPR
ENSG00000047578.13	-0.0379286	4.76657	0.484801	0.486256	0.974052	0.76947	24.9135	27.786	28.9792	27.962	28.1901	27.361	28.9898	27.0085	25.5944	26.4717	25.6273	27.0215	KIAA0556
ENSG00000047579.19	-0.0170564	2.48836	0.0392615	0.842932	0.988247	0.958022	5.6247	6.09623	5.16035	4.99982	5.64592	6.0612	5.44237	5.17619	5.98074	6.22259	5.27287	4.99696	DTNBP1
ENSG00000047621.12	-0.0833421	3.02961	0.212332	0.644946	0.943869	0.87186	9.77221	7.78606	6.23542	10.0182	9.96919	6.28379	6.26631	8.09741	10.0288	6.32528	6.29342	10.136	C12orf4
ENSG00000047634.15	0.0199877	1.93502	0.00350676	0.952779	1.01395	0.982565	5.08496	2.24598	2.2696	4.9813	5.52747	2.34572	2.32005	5.25307	5.11889	2.23849	2.3813	5.39956	SCML1
ENSG00000122641.11	0.457673	8.08344	10.5119	0.00118606	1.37332	0.012809	205.188	209.154	212.578	207.567	323.199	213.495	330.402	339.63	332.075	330.804	212.616	337.236	INHBA
ENSG00000041982.16	0.457449	3.72276	71.2717	3.11273e-17	1.37311	1.6777e-15	10.9085	10.9518	11.0613	10.87	11.9433	11.0437	15.6116	15.7336	15.2522	15.3203	14.1177	15.2988	TNC
ENSG00000158008.10	0.457386	5.33519	142.817	6.444e-33	1.37305	7.5021e-31	33.2653	34.0533	34.2351	34.221	33.8163	34.4153	46.2059	47.5338	46.0961	47.111	47.0589	46.3226	EXTL1
ENSG00000047932.14	0.0353453	4.38704	0.0226297	0.880424	1.0248	0.961828	25.6521	14.8021	15.1705	26.5176	26.2555	15.2386	15.0478	26.9828	26.8219	15.3203	15.2516	27.1873	GOPC
ENSG00000048028.11	0.0263723	2.9005	0.159043	0.690039	1.01845	0.89769	7.81209	7.85023	6.92825	7.18493	7.3239	7.08853	7.00353	7.09805	7.96561	7.66016	7.37068	7.79147	USP28
ENSG00000048052.21	-0.202344	3.33857	1.17367	0.278648	0.869137	0.664844	12.1016	12.278	7.64497	12.407	12.4171	7.6878	7.78411	7.91804	12.2488	7.86552	7.82426	12.3622	HDAC9
ENSG00000048140.18	-0.0891339	5.99368	1.14641	0.284303	0.940087	0.664844	56.5311	69.3473	70.3098	69.6271	57.3673	70.4572	69.233	58.8344	57.3002	58.1186	69.5111	57.5243	TSPAN17
ENSG00000048162.20	0.0770591	4.20982	1.42968	0.231817	1.05487	0.617014	17.073	17.3475	19.3274	17.3512	17.2734	19.3822	19.5578	19.9617	17.4982	19.633	19.7307	17.4775	NOP16
ENSG00000048342.16	0.0685384	3.33666	1.56435	0.211029	1.04865	0.58218	9.40291	9.71119	9.89067	9.75891	10.1863	10.0335	10.5595	10.6599	10.2639	10.4531	9.52518	10.136	CC2D2A
ENSG00000048392.12	-0.301775	4.59095	1.27882	0.258119	0.811254	0.657554	31.1347	31.0801	15.9589	32.184	32.6911	16.0605	16.0886	16.2204	31.758	16.3266	16.3856	32.2316	RRM2B
ENSG00000048405.10	-0.161128	3.02828	0.927148	0.335605	0.894325	0.673944	9.54495	9.58284	6.49822	9.62928	9.53489	6.5235	6.48314	6.5343	9.84602	6.46903	6.46352	9.99393	ZNF800
ENSG00000048471.14	-0.0782315	5.22543	3.17512	0.0747676	0.947218	0.308887	38.4355	38.8447	39.276	36.4802	38.0803	39.2266	35.95	36.5665	35.5449	38.424	35.8328	35.6182	SNX29
ENSG00000048544.6	-0.0488879	4.79428	0.469871	0.493046	0.966681	0.774241	29.3734	29.7325	25.5629	29.6286	29.2759	25.4947	25.7157	26.1885	30.0343	25.7118	25.5706	30.0055	MRPS10
ENSG00000048649.13	-0.291497	4.18857	1.15119	0.283301	0.817054	0.664844	23.3226	23.3796	11.9691	24.0917	24.8342	12.2765	12.0339	12.0949	23.9752	12.2398	12.3601	25.1743	RSF1
ENSG00000048707.15	-0.065247	5.51492	0.619937	0.431071	0.955782	0.731244	49.4008	49.9677	41.1395	49.3871	49.1748	41.2299	41.4574	42.2039	50.4054	41.7509	41.1624	50.7038	VPS13D
ENSG00000048740.18	-0.140403	4.53726	3.05772	0.0803542	0.907266	0.324708	25.5668	25.8181	21.1192	25.7583	25.4264	22.0874	20.6637	21.0379	25.0982	20.6804	20.5245	24.0849	CELF2
ENSG00000048828.17	0.0906794	7.2855	3.17983	0.0745524	1.06487	0.308436	161.611	160.833	147.381	145.587	143.892	147.147	148.245	153.39	164.614	167.086	166.521	165.492	FAM120A
ENSG00000048991.16	-0.014009	4.20104	0.0366261	0.848228	0.990337	0.958022	19.6012	18.7807	16.8189	19.8141	18.8132	16.831	16.9342	18.1167	20.0054	16.9838	17.3494	20.0589	R3HDM1
ENSG00000049130.16	-0.303539	3.8633	1.29842	0.254503	0.810262	0.652769	18.7206	18.7593	9.67566	19.7215	19.4054	9.65683	9.67051	9.78864	19.1958	9.91918	9.86537	19.23	KITLG
ENSG00000049167.14	-0.101026	2.23829	0.66753	0.413914	0.932369	0.718771	5.34063	4.8342	3.91804	5.42573	5.34981	4.12641	3.94626	4.43308	5.4584	3.9841	3.91213	5.18642	ERCC8
ENSG00000049192.15	0.157847	3.95823	0.872377	0.350298	1.11562	0.681968	12.3573	13.5614	12.0886	18.7215	18.8329	12.208	17.6714	17.1686	19.1436	12.0755	12.19	19.5616	ADAMTS6
ENSG00000049239.12	-0.037464	6.97482	0.807139	0.368967	0.974366	0.693489	119.227	129.54	131.063	129.625	123.756	130.83	130.574	124.152	120.764	122.357	126.039	120.898	H6PD
ENSG00000168038.11	0.456242	1.49656	32.3038	1.31855e-08	1.37196	3.38117e-07	2.21579	2.28876	2.31738	2.31473	2.68477	2.3286	3.23073	3.33121	3.2646	3.34747	2.77818	3.26816	ULK4
ENSG00000049246.14	0.0653178	1.82938	0.347317	0.555636	1.04632	0.815213	3.97706	3.31549	3.01021	3.38877	3.92845	3.0306	3.03558	3.71558	4.02198	3.5323	3.00497	4.07335	PER3
ENSG00000176014.13	0.455704	8.13572	209.363	1.89184e-47	1.37145	4.15562e-45	234.476	237.56	239.264	237.862	234.582	239.366	325.089	331.43	321.132	327.148	325.614	321.416	TUBB6
ENSG00000120519.14	0.455457	1.08904	7.04354	0.00795515	1.37122	0.0595986	1.67605	1.47593	1.52899	1.64809	2.68477	1.54098	2.25501	2.71622	2.69003	2.38225	1.53083	2.72346	SLC10A7
ENSG00000049540.17	0.140675	7.77858	2.35713	0.124712	1.10242	0.436659	191.893	194.673	243.54	194.419	191.724	236.798	245.102	249.969	196.059	245.679	244.48	200.257	ELN
ENSG00000049541.11	0.0093542	2.47873	0.0176257	0.894382	1.0065	0.965093	4.97133	5.56147	5.44704	5.44425	5.62618	5.95847	5.98444	5.58619	5.6151	5.64757	5.21617	5.13906	RFC2
ENSG00000049618.23	-0.0631349	5.17403	0.556136	0.455821	0.957182	0.747213	38.8048	39.187	39.6583	32.3507	38.4752	32.7202	32.8927	33.4146	32.437	40.1696	32.5444	39.8573	ARID1B
ENSG00000137801.11	0.453362	13.062	93.9463	3.24205e-22	1.36923	2.37383e-20	6961.42	7076.48	7144.53	7087.5	7866.74	7178.66	10013.1	10243.2	9939.57	10111.7	8922.54	10077.6	THBS1
ENSG00000255717.7	0.447578	2.86213	8.12973	0.00435452	1.36375	0.0373859	5.2554	6.13901	5.44704	5.37018	8.92292	5.5133	8.95497	8.04616	8.98417	9.03611	5.49966	9.21241	SNHG1
ENSG00000049769.14	-0.0510299	3.24648	0.181935	0.669716	0.965247	0.885802	7.92572	10.6737	10.918	9.20337	7.9951	10.8896	10.6245	8.30241	8.14843	9.57006	11.056	8.17039	PPP1R3F
ENSG00000049860.14	0.0294252	5.84257	0.0375003	0.84645	1.02061	0.958022	66.1045	46.5238	47.136	66.4235	66.9811	47.3253	47.3118	69.3149	67.5902	47.3369	47.6826	68.1339	HEXB
ENSG00000049883.15	-0.193148	2.90837	1.12406	0.289045	0.874695	0.664844	8.94839	8.96253	5.75761	8.99968	9.21904	5.78725	5.81098	5.86806	9.08863	5.81186	5.89654	9.14136	PTCD2
ENSG00000050130.18	-0.23714	4.92339	1.22268	0.268834	0.848425	0.663772	37.6969	37.5613	22.1226	38.3134	38.7515	22.0703	22.3332	22.4216	38.4439	22.4465	22.5656	38.4364	JKAMP
ENSG00000139263.11	0.447076	1.55181	27.8213	1.33054e-07	1.36327	2.99038e-06	2.49987	2.35293	2.36516	2.35177	2.82296	2.39709	3.12232	3.56184	3.4213	3.47069	2.83488	3.50498	LRIG3
ENSG00000050327.15	0.0264302	0.833497	0.0616759	0.803866	1.01849	0.945316	1.61923	1.83956	1.91124	1.57402	1.55954	1.81494	1.79967	1.63998	1.56701	1.93044	2.04111	1.63408	ARHGEF5
ENSG00000050393.11	-0.0215968	4.0282	0.121764	0.727129	0.985142	0.91589	16.9593	17.048	15.3377	17.129	16.5824	15.3414	15.4598	15.6823	17.3154	15.5051	15.4784	17.3354	MCUR1
ENSG00000050405.13	-0.133759	7.80979	1.05683	0.303939	0.911454	0.664844	256.066	258.309	187.373	259.75	259.614	187.161	188.662	191.494	261.455	189.368	189.993	262.471	LIMA1
ENSG00000050426.16	-0.120732	4.50144	3.70739	0.054172	0.919721	0.244446	23.976	24.2566	20.8803	24.1658	23.4523	24.4674	21.0323	21.4223	24.4714	21.0295	21.0915	20.8404	LETMD1
ENSG00000050438.17	0.160305	0.829575	2.34789	0.125453	1.11752	0.438133	1.70446	1.88234	1.62456	1.51846	1.52006	1.60947	1.73462	1.58873	1.82817	1.97151	2.09781	1.8709	SLC4A8
ENSG00000050748.17	-0.029683	4.66109	0.252366	0.615414	0.979636	0.852935	26.3054	26.5026	23.7711	26.5546	26.216	23.7996	23.9811	24.3435	26.7958	24.0484	23.813	26.832	MAPK9
ENSG00000050820.17	-0.0634731	5.30471	2.01153	0.156108	0.956958	0.498057	38.7195	41.2618	41.8084	39.0356	39.5807	41.6408	39.7228	38.3858	37.3992	40.0669	38.6677	37.3707	BCAR1
ENSG00000205208.5	0.446869	1.08213	11.5278	0.000685636	1.36308	0.00803035	1.59082	1.62566	1.64845	1.61105	2.44788	1.64372	2.5152	2.53685	2.48109	2.50547	1.64423	2.48664	C4orf46
ENSG00000051108.15	-0.0728208	7.35792	2.04703	0.152503	0.950777	0.491403	169.792	153.261	173.851	168.716	169.674	173.532	156.137	178.399	154.585	159.405	155.691	154.787	HERPUD1
ENSG00000051128.19	0.0931607	4.5874	0.972642	0.324022	1.0667	0.668867	20.908	21.2192	26.6857	22.0918	21.794	26.6077	26.7131	27.2647	21.468	25.794	26.0242	21.4798	HOMER3
ENSG00000160097.18	0.445991	0.770936	6.74922	0.00937887	1.36225	0.0674422	1.22153	2.07486	1.24231	1.22218	1.26342	1.4725	2.12491	1.28124	2.11546	2.11527	2.2679	1.77617	FNDC5
ENSG00000051382.9	0.039477	3.01423	0.130632	0.717778	1.02774	0.911741	8.9768	8.27804	6.99992	9.09227	7.28442	6.96867	7.00353	7.73866	9.21922	7.06459	8.84481	9.18873	PIK3CB
ENSG00000104435.13	0.445527	1.72904	5.49177	0.0191062	1.36181	0.114059	2.27261	2.33154	3.20133	2.35177	4.06664	2.36284	4.20645	4.27933	2.95119	4.3743	2.3813	4.19177	STMN2
ENSG00000103888.17	0.443101	10.458	211.876	5.35291e-48	1.35952	1.19843e-45	1176.56	1194.99	1202.53	1193.22	1176.8	1209.66	1619.05	1656.79	1598.08	1625.64	1609.47	1616.6	CEMIP
ENSG00000185499.16	0.442836	1.78615	14.9741	0.000108995	1.35927	0.00150525	2.72713	2.75935	3.70303	2.74064	2.744	2.77377	4.1414	4.20245	2.95119	4.10732	4.25231	4.07335	MUC1
ENSG00000051825.15	0.0317803	1.4985	0.00878073	0.925343	1.02227	0.972122	3.69299	1.64705	1.67234	3.8332	3.88897	1.7122	1.66957	3.86933	3.76081	1.70454	1.70093	4.04967	MPHOSPH9
ENSG00000052126.14	-0.119876	1.45234	0.404577	0.524735	0.920266	0.793686	3.12483	2.71657	2.12626	3.38877	3.39545	2.0204	2.14659	2.4856	3.13401	2.01259	2.04111	3.52866	PLEKHA5
ENSG00000052723.11	0.0302289	3.52287	0.0343348	0.852997	1.02117	0.958022	13.3232	9.13365	9.3173	13.4625	13.4239	9.29727	9.36695	13.8886	13.6591	9.38523	9.35509	13.6173	SIKE1
ENSG00000052749.14	0.0336732	5.70256	0.314901	0.574688	1.02362	0.825242	47.952	54.4383	54.1598	48.739	48.168	54.9789	55.291	50.5063	49.8047	55.6131	55.6203	49.1881	RRP12
ENSG00000052795.13	0.0243606	5.54012	0.0329357	0.855989	1.01703	0.958468	53.0086	52.7698	38.9654	39.2949	53.3599	39.1752	39.159	39.8721	54.2967	53.4157	39.2914	54.9903	FNIP2
ENSG00000052802.13	-0.0904885	4.4613	0.31492	0.574677	0.939205	0.825242	26.3338	20.8983	17.3684	26.925	26.5319	17.8925	17.3896	22.3448	27.1614	17.5383	17.4061	25.719	MSMO1
ENSG00000052841.15	0.0406563	5.28467	0.416226	0.518826	1.02858	0.790384	41.191	39.3795	35.9552	36.869	41.1205	36.0077	36.2536	38.9752	42.0219	41.0527	36.1163	42.1782	TTC17
ENSG00000053254.15	-0.0310811	5.38958	0.296197	0.586277	0.978687	0.832788	43.6341	44.1067	39.3955	44.1651	43.3709	39.3636	39.7011	40.3846	44.5291	39.8205	39.3481	44.5701	FOXN3
ENSG00000196569.12	0.441871	5.36923	10.5374	0.0011698	1.35836	0.0126687	31.5608	32.171	32.6344	31.8692	48.9379	32.8915	49.9354	51.2238	49.9875	50.0477	32.7712	51.059	LAMA2
ENSG00000053372.5	0.104275	4.87742	1.54889	0.2133	1.07495	0.586638	26.2202	26.8234	31.8461	26.5546	26.3542	31.9155	32.1989	32.4153	26.6913	32.2425	32.2609	26.8084	MRTO4
ENSG00000053501.13	-0.0597702	3.42282	0.353521	0.552127	0.959417	0.812346	9.11884	11.8716	12.0647	10.0922	10.0679	12.0882	12.099	9.58364	9.37592	11.1514	11.1694	9.40187	USE1
ENSG00000053747.16	-0.046287	2.96449	0.354909	0.551347	0.968425	0.811935	8.2382	8.27804	7.16716	8.25896	8.21225	7.17414	7.22036	7.32867	8.38348	7.20835	7.14389	8.40721	LAMA3
ENSG00000053770.12	0.0225966	3.61861	0.00948782	0.922404	1.01579	0.971921	15.1697	8.70584	8.88727	15.5735	15.5559	8.88634	8.95497	15.7336	15.4872	9.05665	9.0716	15.5356	AP5M1
ENSG00000053900.10	0.0705625	2.22697	0.104217	0.746826	1.05013	0.923457	5.70993	3.42244	3.51191	5.79609	5.17214	3.51002	3.46924	5.99618	5.98074	3.49122	3.40185	6.03898	ANAPC4
ENSG00000054116.12	-0.0354565	5.80271	0.398108	0.528068	0.975723	0.795725	51.0768	58.866	59.4157	54.5721	55.2945	59.4477	59.8444	53.7607	52.1813	57.0507	55.3368	52.3379	TRAPPC3
ENSG00000054118.15	0.0675723	6.22112	1.60048	0.205836	1.04795	0.5748	69.1157	71.8713	78.5759	70.0901	76.6542	70.7825	79.1854	78.7191	70.5153	79.4767	70.9853	78.5778	THRAP3
ENSG00000054148.18	0.107581	6.12275	1.15492	0.282521	1.07742	0.664844	60.0536	64.9195	78.0742	60.8311	60.1902	78.1964	78.253	75.0035	61.5572	78.4704	78.5261	61.7871	PHPT1
ENSG00000054267.22	-0.241124	3.27896	1.10382	0.293429	0.846086	0.664844	11.988	12.0641	6.88047	12.5551	12.1407	7.00292	6.89511	6.99555	12.2749	7.06459	6.9171	12.7648	ARID4B
ENSG00000150667.8	0.440327	1.66352	8.56917	0.00341903	1.35691	0.0311215	2.35783	2.45988	3.82248	2.46287	2.44788	2.4827	3.75112	3.92058	2.48109	3.88142	3.91213	3.81285	FSIP1
ENSG00000054282.16	-0.120639	3.72223	0.895018	0.344121	0.91978	0.679616	14.8856	15.016	11.133	15.0735	14.9439	11.1122	11.1883	11.3774	15.2261	11.2335	11.1694	15.2514	SDCCAG8
ENSG00000054356.14	0.277918	2.00545	3.24487	0.0716473	1.21244	0.299656	3.06802	3.10159	3.94194	3.111	3.51389	4.79417	4.96535	5.02244	3.78693	4.90825	4.36571	3.10238	PTPRN
ENSG00000162458.13	0.440242	6.93235	174.132	9.26463e-40	1.35683	1.54084e-37	102.154	103.871	104.521	103.996	102.574	104.65	140.201	143.396	138.445	141.477	140.95	139.299	FBLIM1
ENSG00000054523.17	-0.0990885	5.445	0.874782	0.349635	0.933623	0.681756	48.2645	48.6629	37.8426	48.8131	48.5233	37.9253	38.0966	38.6421	49.2823	38.157	38.1574	49.6144	KIF1B
ENSG00000054598.9	-0.0222693	3.90795	0.143355	0.704968	0.984683	0.905875	14.6299	15.6577	14.7166	15.6291	13.8976	15.7523	15.0695	14.5548	15.2261	14.314	16.1021	14.1383	FOXC1
ENSG00000171793.16	0.439122	6.33374	160.411	9.20076e-37	1.35578	1.33894e-34	67.4396	68.6628	69.2347	68.8123	67.6128	69.0361	92.542	94.8371	91.8788	93.5443	92.4736	91.6978	CTPS1
ENSG00000135486.17	0.43841	6.60617	169.471	9.65573e-39	1.35511	1.51908e-36	81.5582	82.5237	83.4496	82.5896	82.4778	83.7782	112.165	114.184	111.022	112.438	110.787	111.946	HNRNPA1
ENSG00000054965.10	-0.025994	6.48588	0.495196	0.481619	0.982144	0.765775	90.4498	91.5076	92.0502	88.7561	87.1564	92.2878	87.7284	89.3278	87.1778	90.7102	90.9428	86.914	FAM168A
ENSG00000054967.13	0.0460542	3.65967	0.680131	0.409542	1.03244	0.716328	11.7607	12.6203	12.2319	12.7032	11.9236	12.9614	13.2048	12.7611	12.9539	12.4863	13.4373	12.149	RELT
ENSG00000054983.17	0.0243635	3.43724	0.0866255	0.768512	1.01703	0.931627	11.5051	9.81814	9.98624	11.5737	11.4498	9.89654	9.97406	11.9924	11.5958	9.98079	9.86537	11.7227	GALC
ENSG00000055044.11	-0.102515	3.57563	0.429622	0.512174	0.931408	0.785311	13.9765	12.5347	9.55621	14.2958	13.72	9.63971	9.58377	10.9161	14.3642	9.67274	9.35509	14.6357	NOP58
ENSG00000159403.18	0.437705	3.6284	25.0482	5.59136e-07	1.35445	1.1624e-05	9.97106	10.139	12.6381	10.0737	10.0087	10.1534	14.7226	15.0417	11.5697	14.6837	14.7981	14.4936	C1R
ENSG00000055130.17	0.0254506	5.06804	0.0894042	0.764936	1.0178	0.931627	35.9356	36.3421	30.3887	36.4617	29.7299	30.3745	30.5944	31.134	36.6941	30.7433	37.1369	36.7549	CUL1
ENSG00000055147.19	-0.12673	3.90377	0.954199	0.328653	0.915905	0.671608	16.9309	17.1978	12.5186	17.0735	17.1549	12.5333	12.641	12.9149	17.2371	12.63	12.7002	17.3118	FAM114A2
ENSG00000055163.20	-0.147579	2.30403	2.59608	0.107129	0.902764	0.396059	5.36903	5.41174	5.47093	4.31466	5.2511	5.08525	4.4016	4.48433	4.3615	5.50381	4.25231	4.61805	CYFIP2
ENSG00000055208.19	-0.108214	5.26156	0.891499	0.345071	0.927736	0.67998	43.0091	43.2511	32.9928	43.3503	42.8182	33.0455	33.1746	33.594	43.9806	33.1461	32.9413	44.2385	TAB2
ENSG00000055211.14	-0.104348	5.70344	0.924128	0.336393	0.930225	0.674259	58.2356	58.5238	45.0336	58.8127	58.1174	44.9111	45.4904	46.1245	59.2328	45.5502	45.358	59.1347	GINM1
ENSG00000055332.18	-0.159371	4.95755	1.05241	0.304954	0.895416	0.664844	36.1345	36.556	25.0134	37.0357	36.4813	25.1009	25.0653	25.4966	37.1119	25.3627	25.1737	37.4654	EIF2AK2
ENSG00000055483.19	-0.0117835	5.27578	0.0753471	0.783705	0.991866	0.938093	36.5322	39.7431	39.7538	38.9801	39.1464	39.004	40.3299	38.4627	37.7387	38.6088	37.4204	38.5074	AC022966.1
ENSG00000055609.18	0.135193	4.9251	0.825877	0.363468	1.09824	0.690012	35.6799	27.8074	24.2728	25.2213	36.0075	24.5359	24.3931	32.4153	36.6157	34.8917	24.4933	37.4891	KMT2C
ENSG00000055917.15	-0.118561	4.93629	0.932209	0.33429	0.921106	0.673435	34.5152	34.8448	25.9212	35.0358	34.5665	26.0255	26.106	26.496	35.2576	26.2253	26.0242	35.5945	PUM2
ENSG00000055950.16	-0.0716469	5.20876	0.62112	0.430631	0.951551	0.730964	40.5092	35.0159	41.6412	36.295	31.8422	41.7778	33.0011	39.1546	32.4893	37.1918	41.9562	32.6579	MRPL43
ENSG00000056050.7	-0.100653	1.84197	0.494265	0.482031	0.932611	0.766185	4.1191	3.78608	2.91464	4.12948	4.06664	2.94499	2.94885	3.20309	4.15257	2.95727	2.89157	4.21545	HPF1
ENSG00000056097.16	-0.120351	6.19286	1.00322	0.316532	0.919964	0.667479	82.6661	83.251	61.9481	83.5711	83.4254	62.0161	62.6198	63.4724	84.0699	62.7188	62.7641	84.5221	ZFR
ENSG00000056558.11	-0.109027	2.83534	2.04256	0.152952	0.927213	0.492168	7.58483	7.65772	7.71664	6.55532	6.90934	7.72204	6.54819	6.66243	6.45084	7.63962	7.14389	6.48895	TRAF1
ENSG00000056586.16	0.0327743	5.02632	0.066697	0.796208	1.02298	0.942617	36.5606	27.4223	27.8563	36.9246	36.3234	27.9603	28.0141	38.309	37.4253	28.0119	27.7251	37.8206	RC3H2
ENSG00000143387.13	0.436124	5.88213	146.793	8.70877e-34	1.35296	1.07859e-31	49.5712	50.3741	50.5046	50.2945	49.4709	50.51	67.8236	69.4686	66.7806	68.1815	67.6968	66.9498	CTSK
ENSG00000056998.20	0.0619662	2.59445	0.482643	0.487228	1.04389	0.769752	5.36903	5.41174	6.546	5.42573	6.39608	6.07833	6.43978	6.76493	5.40617	6.65386	5.38626	5.87321	GYG2
ENSG00000057019.16	-0.181478	8.13805	1.23007	0.267393	0.881799	0.662912	333.874	338.458	222.23	339.358	340.433	221.628	224.807	229.034	339.257	225.821	226.677	337.994	DCBLD2
ENSG00000057252.13	-0.0711727	4.44779	0.683902	0.408246	0.951864	0.715765	23.5499	23.8074	19.6141	23.6658	23.5707	19.6904	19.7313	20.0898	24.1058	19.7357	19.674	23.9428	SOAT1
ENSG00000057294.14	0.21861	0.65748	3.52614	0.0604084	1.16361	0.265387	1.27834	1.39037	1.74401	1.44439	1.32265	1.35264	1.66957	1.74248	1.30584	1.64293	1.87102	1.77617	PKP2
ENSG00000057608.17	-0.0696001	7.31338	0.749842	0.386526	0.952902	0.703968	171.298	173.347	143.439	173.697	172.161	143.14	144.407	147.009	175.113	144.886	144.522	174.917	GDI2
ENSG00000057657.17	0.0924391	0.763689	0.548736	0.458834	1.06617	0.749825	1.78968	1.86095	1.43343	1.40736	1.73721	1.43825	1.51779	1.46061	1.88041	1.9099	1.41744	1.91827	PRDM1
ENSG00000057663.16	-0.00472973	3.36346	0.00111734	0.973334	0.996727	0.990077	11.7607	9.0267	8.50502	11.907	11.8446	8.52678	8.543	11.4286	12.0137	8.5843	8.56132	12.1016	ATG5
ENSG00000057757.10	0.0371299	4.84612	0.473468	0.491396	1.02607	0.773295	26.8452	28.3207	30.0543	27.2953	27.5979	29.9293	30.2474	29.6222	27.4226	30.271	29.5961	27.4241	PITHD1
ENSG00000057935.13	-0.0476147	4.06703	0.414616	0.519636	0.967535	0.790384	17.7263	17.9251	15.4094	17.9253	17.5892	15.4098	15.5465	15.8361	18.0728	15.5873	15.3083	18.117	MTA3
ENSG00000279041.1	0.435215	1.23297	21.2052	4.12653e-06	1.35211	7.31218e-05	1.98853	2.24598	1.86346	1.85179	2.05306	1.8663	2.49352	2.33185	2.82061	2.89566	2.60809	2.81819	AC102945.2
ENSG00000058063.16	0.031166	5.65866	0.0323683	0.857222	1.02184	0.958468	59.2582	39.4651	40.2794	60.1645	59.9731	40.3567	40.3299	62.0118	60.9826	40.4982	40.5387	61.5503	ATP11B
ENSG00000101825.8	0.434534	4.87166	51.0743	8.89361e-13	1.35147	3.49795e-11	23.7203	24.1282	26.1362	27.1657	23.7484	24.3475	34.7358	35.644	31.6796	30.5379	34.8123	34.5998	MXRA5
ENSG00000058091.17	0.0342945	4.32252	0.116993	0.732319	1.02406	0.916663	21.7886	17.5828	17.8223	21.8511	21.4782	17.8754	17.975	22.8572	22.2776	17.9079	17.6329	22.3798	CDK14
ENSG00000058262.10	-0.021236	9.76708	0.244385	0.621057	0.985388	0.856691	877.454	900.702	910.324	827.359	840.788	909.506	853.476	858.044	833.438	918.993	890.151	835.274	SEC61A1
ENSG00000058272.19	0.0347527	5.26676	0.0280442	0.867005	1.02438	0.960128	46.3044	28.4705	29.1942	47.5168	47.0428	29.3301	29.0115	48.6101	48.1071	29.3879	29.3126	48.8802	PPP1R12A
ENSG00000058453.17	-0.0339606	3.6917	0.277517	0.598333	0.976735	0.841686	11.7891	13.5828	13.737	13.5921	12.8514	12.5676	13.8553	12.3767	12.0398	12.2193	12.5868	13.2147	CROCC
ENSG00000058600.16	0.0117587	3.73304	0.0485408	0.825622	1.00818	0.952899	12.8118	13.4545	13.4026	12.8699	12.7922	13.7832	13.4867	13.248	13.1106	13.6774	13.7208	12.6937	POLR3E
ENSG00000058668.14	-0.0876938	8.4735	1.76272	0.184286	0.941026	0.544071	380.974	386.394	341.013	385.097	380.606	323.196	326.239	332.865	368.377	326.306	325.614	388.011	ATP2B4
ENSG00000058729.11	-0.275594	3.17545	1.12699	0.288418	0.82611	0.664844	11.4483	11.6577	6.0443	11.5181	12.0223	6.19818	6.09285	6.22681	11.7003	6.0583	6.23673	12.2674	RIOK2
ENSG00000058799.15	-0.0901068	4.1191	2.20195	0.137836	0.939453	0.462979	18.124	18.2673	18.4913	17.7771	15.9112	18.4747	16.3705	16.6304	16.1402	16.8811	18.8236	16.2224	YIPF1
ENSG00000058804.12	-0.12373	2.78953	0.834872	0.360867	0.917812	0.68879	7.8689	7.87162	5.8054	7.94416	7.67924	5.77013	5.81098	5.86806	8.07008	5.8324	5.66975	8.0283	NDC1
ENSG00000147224.12	0.434416	6.59319	147.089	7.50375e-34	1.35136	9.3934e-32	83.0922	81.7964	82.4701	82.1082	80.5432	82.6652	106.441	113.876	110.343	112.684	111.411	111.07	PRPS1
ENSG00000059145.18	-0.0704368	4.02601	1.79026	0.180894	0.95235	0.5395	16.8173	15.9999	17.1773	16.9809	15.9112	16.8652	15.5465	16.7842	15.3567	15.5668	16.3856	15.5593	UNKL
ENSG00000059378.13	-0.0438586	4.82581	0.323935	0.569252	0.970057	0.822646	29.1746	30.4384	25.8495	30.573	25.3277	30.9395	27.0818	26.4447	30.8178	26.1636	31.2403	25.9084	PARP12
ENSG00000054277.14	0.432746	2.05342	8.46785	0.00361478	1.3498	0.032547	3.15324	3.22993	3.24911	4.92575	3.19804	3.28743	4.98703	5.17619	4.96218	3.28586	5.10278	5.06801	OPN3
ENSG00000117228.10	0.432107	2.76103	9.41053	0.00215743	1.3492	0.0213035	5.05655	5.21923	5.25591	5.59239	7.9951	5.27359	8.21776	8.55866	8.27901	7.53694	5.21617	8.33617	GBP1
ENSG00000059691.12	-0.0975506	3.51148	2.83461	0.0922535	0.934618	0.356928	11.988	12.1069	11.2524	11.7403	10.9957	12.2251	10.6462	10.8136	11.4391	10.946	11.623	10.5386	GATB
ENSG00000059728.11	0.142614	3.12407	2.25589	0.133107	1.1039	0.45351	9.43132	7.65772	7.76442	7.64787	9.33748	7.77341	7.82747	9.89114	9.63709	9.69328	7.71086	9.63869	MXD1
ENSG00000059758.8	-0.134609	4.53464	0.977483	0.322821	0.910916	0.668394	26.4475	26.6095	19.2319	26.8324	26.7885	19.2794	19.341	19.6029	27.057	19.4276	19.4472	27.2583	CDK17
ENSG00000185052.12	0.431325	4.05104	51.9043	5.82727e-13	1.34847	2.32333e-11	15.4253	13.7967	13.9282	13.8143	13.7595	13.9373	16.9559	19.731	19.1697	19.4276	19.7307	19.2063	SLC24A3
ENSG00000059804.16	-0.0455029	5.58847	0.815468	0.366509	0.968952	0.69234	49.7985	50.4169	45.4398	46.8687	49.7473	50.7497	45.8373	46.6882	50.8232	49.4111	45.6415	45.3042	SLC2A3
ENSG00000060069.16	0.0544979	4.18479	0.537962	0.463279	1.0385	0.752432	16.3344	17.3903	19.638	16.9438	16.8983	19.5363	19.6879	19.1673	16.7408	19.3455	19.3339	16.7434	CTDP1
ENSG00000101680.15	0.426645	3.24593	58.7281	1.81038e-14	1.3441	8.01384e-13	7.84049	7.93579	8.0511	8.01823	8.62681	8.04736	10.9281	11.1211	10.8385	11.0692	10.1489	10.8702	LAMA1
ENSG00000060237.17	-0.141077	7.62832	3.41127	0.0647526	0.906842	0.279587	216.381	219.143	197.79	218.937	216.874	175.758	176.736	179.911	195.902	177.108	176.783	222.211	WNK1
ENSG00000060339.14	-0.197522	4.5702	1.08345	0.297926	0.872047	0.664844	28.5496	28.6416	18.0851	29.0915	29.2166	18.2521	18.1268	18.3217	29.3552	18.257	18.37	29.887	CCAR1
ENSG00000060491.16	-0.115238	5.27696	2.39754	0.121526	0.92323	0.42974	33.9187	39.8287	43.1463	40.943	40.6862	42.9763	43.127	37.9246	34.8398	36.3909	35.7761	34.8603	OGFR
ENSG00000060642.10	-0.0255907	3.83072	0.119447	0.729635	0.982418	0.916333	12.8686	14.1176	15.3377	13.2403	14.9242	15.3585	15.1996	14.478	13.0584	15.1971	13.0404	13.1437	PIGV
ENSG00000060656.20	0.144396	2.52312	3.53368	0.060134	1.10527	0.264592	5.36903	5.17645	6.18764	5.20352	5.42877	5.23935	5.89771	6.38055	5.19724	6.22259	6.00994	6.22844	PTPRU
ENSG00000060688.13	0.0803952	4.16884	1.19777	0.273768	1.05731	0.664844	18.9479	16.77	16.58	16.7772	16.2666	19.2965	16.7824	19.4492	19.2742	19.1196	19.674	16.5776	SNRNP40
ENSG00000142632.17	0.426124	2.24835	34.235	4.88415e-09	1.34362	1.31623e-07	3.83502	3.93581	3.98972	3.96282	3.92845	4.46885	5.44237	5.63744	5.48452	5.54489	5.66975	4.87855	ARHGEF19
ENSG00000060749.15	-0.243632	3.60232	1.06904	0.301161	0.844616	0.664844	15.2549	14.8662	8.60059	15.518	15.6349	8.66376	8.60805	8.55866	15.6701	8.66645	8.67472	16.0803	QSER1
ENSG00000060762.19	0.0504334	3.62853	0.462974	0.496237	1.03558	0.775567	12.6982	12.5347	11.2763	13.3143	11.0352	11.7286	11.7954	12.223	13.4762	11.3773	13.7208	12.9305	MPC1
ENSG00000196549.10	0.425243	1.41202	7.58746	0.00587756	1.3428	0.0473348	2.01694	1.94652	1.98291	2.22214	3.23752	2.00328	3.03558	3.35684	3.2646	2.79298	1.98441	3.38657	MME
ENSG00000060982.15	-0.157572	6.3806	1.11012	0.292056	0.896533	0.664844	96.7847	97.6894	67.5146	98.8298	98.4483	67.5293	67.8887	68.9305	99.1131	68.428	68.4906	99.3235	BCAT1
ENSG00000061273.18	-0.0442238	7.08017	0.713466	0.398295	0.969811	0.711062	126.158	141.582	143.319	141.513	128.218	142.986	142.261	131.404	127.815	129.34	140.837	127.813	HDAC7
ENSG00000011201.12	0.425181	0.676057	16.7731	4.21258e-05	1.34274	0.000636094	1.24993	1.41176	1.29009	1.40736	1.3029	1.3184	1.84303	1.71686	1.82817	1.684	1.92772	1.84722	ANOS1
ENSG00000061676.15	-0.125313	6.57106	0.42873	0.512613	0.916805	0.785552	116.897	96.406	71.3371	120.088	118.643	71.4332	71.5964	88.6359	119.693	72.3916	72.2326	120.661	NCKAP1
ENSG00000061794.13	0.029348	4.37519	0.0527285	0.818382	1.02055	0.950669	23.209	17.4545	17.679	23.6288	23.3931	17.6186	17.7799	24.3179	23.7401	17.9285	17.8597	23.7297	MRPS35
ENSG00000061936.9	0.0999502	4.54987	3.67318	0.0552946	1.07174	0.248069	21.7602	22.0962	24.1294	22.0918	23.1759	22.31	24.7183	25.2147	22.5649	24.7877	23.1326	24.5349	SFSWAP
ENSG00000061938.19	0.00219206	4.72181	0.00116256	0.9728	1.00152	0.989868	25.5668	27.8715	28.2147	27.462	24.1037	24.6386	26.6698	25.2403	24.5498	25.1779	28.5755	28.2056	TNK2
ENSG00000061987.16	-0.131031	4.40233	0.808667	0.368515	0.913179	0.69338	24.4305	23.8074	17.3206	24.7954	24.538	17.3789	17.3462	18.0142	25.1504	17.415	17.3494	25.3874	MON2
ENSG00000197696.10	0.421315	3.68659	36.3441	1.65377e-09	1.33915	4.83748e-08	10.312	10.5882	12.0647	10.6478	10.6206	11.6944	15.1129	15.6055	13.2151	15.5257	15.1949	13.7594	NMB
ENSG00000062194.16	0.0434535	3.71563	0.0641899	0.799992	1.03058	0.944192	15.4537	15.0801	10.4879	15.6291	10.3245	10.5985	10.5595	10.8393	15.8268	10.5558	16.2155	16.104	GPBP1
ENSG00000062282.15	-0.106002	2.46976	0.307822	0.579019	0.929159	0.828431	4.71566	5.83955	7.23883	5.16648	4.00742	7.27687	5.87602	4.89432	3.99586	5.56542	7.71086	4.02599	DGAT2
ENSG00000236088.10	0.42063	1.22321	24.8811	6.09778e-07	1.33851	1.25425e-05	1.8749	2.03208	1.93513	1.88882	2.17151	1.93479	2.68866	2.56247	2.71614	2.66976	2.3813	2.69978	COX10-AS1
ENSG00000090924.15	0.418261	4.65447	98.8103	2.77881e-23	1.33632	2.1007e-21	21.2489	21.54	21.7643	21.5918	21.3005	21.8135	28.7296	29.2634	28.4673	28.8745	28.8023	28.6556	PLEKHG2
ENSG00000062598.18	-0.00471816	5.58736	0.00865379	0.925883	0.996735	0.972144	46.8157	45.3474	50.5523	47.0168	48.6023	50.3902	48.5694	51.8644	45.7043	49.2057	46.492	45.7542	ELMO2
ENSG00000062650.19	-0.118436	4.61919	0.825773	0.363498	0.921186	0.690012	28.0383	27.8715	20.7609	28.1101	27.5781	20.8033	20.8154	21.1404	28.8329	20.6804	20.4111	29.0582	WAPL
ENSG00000062716.13	-0.0254587	6.40802	0.162404	0.686953	0.982508	0.895946	89.5975	86.8659	78.6237	90.6634	89.5846	78.4875	79.1203	83.9978	91.7482	79.1481	78.8095	91.7215	VMP1
ENSG00000062725.10	-0.178425	4.13951	1.04422	0.306842	0.883667	0.664844	20.908	20.9411	13.7848	21.1844	21.1821	13.8689	13.8336	13.9398	21.468	13.8827	13.8909	21.7403	APPBP2
ENSG00000062822.14	0.128676	2.08477	2.32571	0.127252	1.09329	0.442037	3.72139	3.78608	4.58698	3.79616	4.00742	4.1949	4.61843	4.71495	3.81305	4.62074	4.36571	4.16808	POLD1
ENSG00000154553.15	0.41802	4.08352	80.8237	2.46782e-19	1.33609	1.48094e-17	14.2038	14.5026	14.6449	14.555	14.4109	14.6393	19.2326	19.731	19.1697	19.4687	19.5606	19.159	PDLIM3
ENSG00000063169.10	9.0465e-05	4.00001	2.62823e-06	0.998706	1.00006	0.999375	14.8288	16.6202	16.2694	16.3142	16.3455	15.3927	16.9125	15.6055	15.6701	15.6489	15.0815	16.625	BICRA
ENSG00000063176.16	-0.0723282	4.4378	0.666625	0.414231	0.951102	0.718914	23.3226	19.7004	23.9383	23.0177	19.129	23.8339	19.6446	23.9591	19.4831	20.0643	24.2098	19.4668	SPHK2
ENSG00000063177.13	-0.00544999	8.16041	0.00318912	0.954966	0.996229	0.983223	245.101	296.469	323.693	284.953	245.143	324.155	324.07	276.798	251.478	284.576	324.083	252.382	RPL18
ENSG00000182013.18	0.417126	0.786302	10.9012	0.00096102	1.33526	0.0107372	1.27834	1.51871	1.33787	1.33329	1.87539	1.33552	1.95145	1.79373	2.11546	2.09473	1.30404	2.08404	PNMA8A
ENSG00000063244.12	0.0826753	7.19034	1.84093	0.174842	1.05898	0.530494	134.567	136.32	154.524	136.347	134.693	154.441	155.639	158.668	137.426	156.119	155.691	137.76	U2AF2
ENSG00000063245.14	-0.0863642	7.4834	1.65818	0.197849	0.941893	0.563585	160.19	192.106	194.779	192.197	171.608	194.421	195.166	168.585	164.144	165.997	183.303	164.26	EPN1
ENSG00000063322.15	-0.0727178	5.5429	2.76774	0.0961817	0.950845	0.367612	47.0146	48.1067	49.1189	48.276	44.6541	49.0375	45.6205	45.7145	44.1373	44.9341	48.0795	44.2385	MED29
ENSG00000153885.14	0.416081	4.2177	82.8777	8.72908e-20	1.3343	5.40553e-18	15.539	15.9571	16.0544	16.0179	15.8125	16.129	20.9889	21.6785	20.9979	21.3991	21.4317	21.1009	KCTD15
ENSG00000063601.17	0.0356726	3.59637	0.278036	0.597991	1.02503	0.841409	12.3857	11.3155	11.3002	12.7032	12.4368	11.3348	11.622	13.0942	12.8494	11.4184	11.1694	12.8832	MTMR1
ENSG00000206190.12	0.412967	6.17747	138.923	4.57761e-32	1.33142	5.12429e-30	60.9911	62.2243	62.7126	62.257	61.4142	62.8208	82.0475	84.3566	81.6932	83.0706	82.7217	82.0828	ATP10A
ENSG00000214517.10	0.41209	7.07395	155.278	1.21726e-35	1.33061	1.70739e-33	114.028	115.807	116.896	115.922	114.379	116.584	153.47	156.823	152.104	154.559	154.047	152.04	PPME1
ENSG00000063854.13	-0.0571302	5.53322	0.460218	0.497522	0.961174	0.776636	40.282	45.5399	51.5318	50.7945	43.2525	51.5031	51.5182	47.3545	41.4212	41.8125	48.6465	41.4914	HAGH
ENSG00000063978.16	-0.0240294	5.92223	0.409646	0.522149	0.983482	0.792654	59.0594	61.9676	61.6136	61.5719	59.7559	62.4955	61.3839	60.3975	59.6768	59.8231	60.6096	58.7558	RNF4
ENSG00000064012.22	-0.0767739	2.1871	1.08199	0.298252	0.948176	0.664844	4.68725	4.74864	4.46753	4.83316	4.8168	4.22915	4.29318	4.27933	4.54432	4.16893	4.08222	4.83119	CASP8
ENSG00000064042.18	0.179265	7.60023	2.96675	0.0849924	1.13231	0.33786	208.057	165.71	167.592	165.494	216.677	168.361	174.936	226.676	220.269	222.761	168.959	222.329	LIMCH1
ENSG00000064102.15	0.240984	3.35498	1.86321	0.172255	1.1818	0.527179	7.67005	7.85023	8.00332	12.2403	12.0815	8.06448	12.2508	12.633	12.4055	8.07089	7.99435	12.6227	INTS13
ENSG00000163393.13	0.411499	1.8518	11.2955	0.000776954	1.33007	0.00891162	2.75554	2.84491	2.91464	2.87027	4.10612	2.91075	4.16309	4.33058	4.25703	4.31269	2.83488	4.28649	SLC22A15
ENSG00000064199.6	-0.204387	1.82228	2.23173	0.135202	0.867907	0.457964	2.78394	4.10693	3.17744	4.05541	4.00742	4.09217	4.1414	2.94684	3.63023	2.87513	2.83488	2.84187	SPA17
ENSG00000064205.10	0.139084	4.48472	1.67913	0.19504	1.10121	0.558588	19.2888	19.5293	25.0134	19.5734	19.3659	24.8612	25.1737	25.5991	19.7182	25.2395	25.2871	19.68	CCN5
ENSG00000064225.12	0.0256237	1.16418	0.0330395	0.855765	1.01792	0.958468	2.52828	1.81817	1.86346	2.46287	2.48736	1.91767	1.86472	2.61372	2.55944	1.86883	1.81432	2.48664	ST3GAL6
ENSG00000223749.11	0.409503	1.67006	8.01849	0.00463022	1.32823	0.0394043	2.9828	2.39571	2.43683	2.42584	3.51389	2.4827	3.12232	3.97183	3.8914	3.9841	2.2679	4.00231	MIR503HG
ENSG00000064309.14	-0.0309687	1.46374	0.124588	0.724111	0.978763	0.914228	2.69872	3.01603	2.38905	2.70361	2.94141	2.68816	2.66698	2.4856	3.02954	2.6903	2.3813	2.72346	CDON
ENSG00000064313.12	-0.173443	3.9437	1.07829	0.299079	0.886724	0.664844	18.0672	18.2245	12.1603	18.3327	18.517	12.1738	12.1857	12.3767	18.5168	12.2604	12.3601	18.638	TAF2
ENSG00000064393.16	-0.00390305	7.05702	0.0024184	0.960778	0.997298	0.984888	143.515	145.561	128.412	118.662	143.695	120.077	121.033	123.511	136.93	148.151	120.936	146.735	HIPK2
ENSG00000064419.13	0.0664077	5.27296	1.72977	0.188441	1.04711	0.548594	39.8558	37.7111	36.6958	36.3135	39.403	36.6754	36.9691	40.2564	40.6899	41.1759	36.9101	40.7335	TNPO3
ENSG00000064490.14	0.0788979	4.11076	0.760249	0.383251	1.05621	0.701321	15.1981	15.4224	18.8974	16.7031	15.3585	18.937	19.0158	19.3979	15.5395	17.6409	19.2205	15.6066	RFXANK
ENSG00000160271.16	0.409243	0.958785	14.5053	0.000139766	1.32799	0.00189424	1.53401	1.62566	1.69623	1.51846	1.52006	1.91767	2.34174	2.20373	2.06322	2.32064	2.43799	1.82354	RALGDS
ENSG00000064547.14	-0.0958447	0.695764	0.645407	0.421759	0.935724	0.725386	1.36356	1.79678	1.81568	1.5555	1.77669	1.43825	1.71294	1.38373	1.33195	1.54025	1.30404	1.70512	LPAR2
ENSG00000064601.18	0.0776712	7.72937	1.84923	0.173873	1.05531	0.528741	196.581	199.336	223.687	199.289	196.818	222.98	225.024	229.495	200.942	225.821	224.976	201.181	CTSA
ENSG00000064607.17	0.143859	5.20028	3.59633	0.0579074	1.10486	0.256387	32.3562	40.064	33.2078	32.8507	37.7053	33.2681	40.6335	34.1321	40.3243	40.7446	34.6989	40.5204	SUGP2
ENSG00000064651.14	-0.196349	3.23675	1.05933	0.303368	0.872757	0.664844	11.3346	11.3155	7.19105	11.4811	11.4498	7.2255	7.19867	7.25179	11.622	7.22889	7.20058	11.7701	SLC12A2
ENSG00000064652.11	-0.0888497	2.94226	1.9157	0.166332	0.940272	0.516935	8.03935	8.08552	7.16716	8.0923	7.83717	7.97887	7.22036	7.30304	8.20066	7.22889	7.14389	7.27046	SNX24
ENSG00000064655.19	-0.0674695	0.884763	0.424288	0.514805	0.95431	0.787281	1.96012	1.94652	1.67234	1.96289	1.59902	1.8663	1.64789	1.66561	1.90652	1.64293	2.15451	1.72881	EYA2
ENSG00000148677.6	0.408213	7.04118	9.50525	0.00204885	1.32704	0.0204218	101.245	103.165	104.521	107.885	157.178	104.924	159.151	163.434	159.443	151.991	105.457	161.158	ANKRD1
ENSG00000064687.13	-0.114061	1.93536	1.24498	0.264513	0.923984	0.66218	3.49413	4.23527	4.32418	4.22207	3.90871	3.35592	3.92458	3.38246	3.31683	3.32693	3.45855	4.26281	ABCA7
ENSG00000064703.12	0.0258797	4.6254	0.0249291	0.874544	1.0181	0.961057	28.7769	19.6363	19.9247	29.1101	29.1179	19.8958	20.0565	29.9297	29.3552	20.1259	20.1276	29.3897	DDX20
ENSG00000064726.10	-0.189208	5.5955	1.20632	0.272062	0.877087	0.664844	57.5822	58.0104	37.6037	59.2386	58.6899	37.5486	38.0532	38.5396	58.5538	38.4651	38.3842	58.6373	BTBD1
ENSG00000064763.11	-0.214125	1.74427	3.65866	0.0557783	0.862069	0.24995	3.80662	3.80747	2.79519	3.85171	3.277	3.66412	2.84044	2.86997	3.83916	2.85459	3.11836	2.84187	FAR2
ENSG00000064932.16	0.0652694	5.81885	1.0257	0.31117	1.04628	0.66555	51.645	52.342	60.1324	52.3685	54.2877	59.9785	60.5599	61.7043	52.7297	60.583	57.7181	52.7878	SBNO2
ENSG00000064933.17	0.364502	1.71378	1.72832	0.188626	1.28744	0.548859	4.20432	2.09625	2.12626	2.05548	4.34302	2.1745	2.14659	4.38183	4.30927	4.23054	2.15451	4.52332	PMS1
ENSG00000064961.19	-0.0883735	5.76115	1.60455	0.205259	0.940583	0.574245	57.5254	49.1335	58.9618	58.2386	52.2149	58.8998	50.2389	60.3975	49.5957	50.1709	55.2234	49.7091	HMG20B
ENSG00000064995.18	0.0405922	3.65553	0.374954	0.540316	1.02854	0.803411	13.2379	12.4705	11.6825	11.5737	13.1278	12.3279	11.7737	12.8124	13.5024	13.6568	11.623	12.7884	TAF11
ENSG00000064999.15	0.0732449	4.60617	2.27911	0.131127	1.05208	0.449657	24.743	23.1657	23.5322	23.4806	22.8995	24.3133	23.5908	25.9578	25.0721	25.1779	25.684	24.2507	ANKS1A
ENSG00000065000.18	-0.0752483	8.25899	3.43074	0.0639932	0.949179	0.277161	303.024	320.02	323.501	319.877	295.582	323.298	305.293	298.272	289.792	293.427	312.97	290.463	AP3D1
ENSG00000065029.15	-0.102489	4.01275	2.07973	0.149266	0.931425	0.48419	17.1582	17.262	17.464	15.9994	14.4899	17.4987	14.9177	15.1186	14.6776	16.1623	17.803	14.7777	ZNF76
ENSG00000065054.14	0.0921565	5.84131	1.75183	0.185647	1.06596	0.545371	52.1279	52.8982	61.3508	52.9055	52.2939	61.1428	61.6224	62.8574	53.3565	61.8563	61.8003	53.3799	SLC9A3R2
ENSG00000065057.9	-0.0930069	3.34324	0.751837	0.385895	0.937567	0.703617	8.72113	11.1229	11.3719	11.1477	8.78474	11.3006	11.4051	9.09677	8.93193	9.01557	11.5096	8.92822	NTHL1
ENSG00000065060.17	0.0496886	4.08071	0.50524	0.477207	1.03504	0.761986	17.7263	15.6149	17.679	15.6105	17.2931	15.7694	15.8935	18.6035	16.0357	18.257	15.8753	18.0933	UHRF1BP1
ENSG00000065135.12	-0.108629	5.29185	0.736007	0.390943	0.927469	0.706414	44.5999	43.0586	32.9211	45.1095	44.9897	32.8743	33.0445	34.7727	45.8088	33.1256	33.168	45.8252	GNAI3
ENSG00000065150.21	0.020033	7.65214	0.0530973	0.817759	1.01398	0.950229	216.977	181.903	180.923	220.196	217.704	180.62	181.745	223.96	222.201	182.755	182.056	222.116	IPO5
ENSG00000065154.12	-0.0911668	6.78499	0.876523	0.349156	0.938763	0.68134	121.3	122.823	96.7327	122.977	121.861	96.5683	97.6591	99.5008	123.532	98.0007	97.8032	123.811	OAT
ENSG00000065183.16	0.0322961	4.42649	0.149063	0.699433	1.02264	0.904087	22.5556	19.8502	19.3035	23.0918	23.2154	19.3479	20.0782	23.4466	23.6357	19.6535	19.4472	23.7533	WDR3
ENSG00000065243.20	-0.22011	3.48048	1.04755	0.306072	0.8585	0.664844	13.6356	13.647	8.17056	13.981	13.9569	8.2357	8.15271	8.19991	14.1031	8.25572	8.27784	14.4225	PKN2
ENSG00000065268.10	0.0656265	4.982	0.653888	0.418726	1.04654	0.722729	28.1803	28.5774	34.4023	28.573	30.9933	34.3126	34.5406	35.234	28.8329	34.6453	31.4671	28.8687	WDR18
ENSG00000119681.12	0.407397	10.8678	183.301	9.22102e-42	1.32629	1.63505e-39	1584.86	1607.37	1622.14	1611.65	1583.76	1629.57	2124.82	2168.16	2107.05	2140.22	2122.81	2121.55	LTBP2
ENSG00000065320.9	0.00327422	0.754213	0.000681631	0.979171	1.00227	0.991317	1.47719	1.43315	1.86346	1.74068	1.42135	1.84918	1.73462	1.92185	1.41031	1.51971	1.98441	1.44462	NTN1
ENSG00000065357.20	-0.0817736	4.90288	1.99012	0.158329	0.944895	0.501841	31.3052	31.7004	30.8665	27.6657	30.9144	31.9326	28.1659	28.6997	28.8329	32.3041	28.0086	27.8977	DGKA
ENSG00000065413.20	0.208953	2.69789	2.16543	0.141145	1.15585	0.469409	7.38597	5.26201	5.32759	5.27759	7.30416	5.39344	5.37732	7.73866	7.54774	7.63962	5.27287	7.69674	ANKRD44
ENSG00000065427.14	0.00041111	6.55004	7.72158e-05	0.992989	1.00029	0.996597	92.8928	93.1547	98.3811	88.4598	90.7295	98.2292	93.1708	95.8108	89.1104	99.3356	95.3652	89.2822	KARS1
ENSG00000198093.11	0.405086	1.54654	12.0541	0.00051678	1.32417	0.00628012	2.30101	2.35293	2.34127	2.29621	3.277	2.34572	3.42587	3.53621	3.39518	3.38854	2.3246	3.38657	ZNF649
ENSG00000065485.20	-0.0150609	5.66385	0.104829	0.74611	0.989615	0.923057	49.0883	48.5987	52.8219	52.2574	49.9644	52.6674	51.5182	53.8632	48.5511	49.2673	50.5742	48.6197	PDIA5
ENSG00000065491.8	2.59804e-06	3.6505	9.94092e-10	0.999975	1	0.999975	11.2778	13.3475	13.4743	11.4996	12.0025	13.4237	13.5084	11.9155	11.5697	13.5952	12.927	11.5806	TBC1D22B
ENSG00000279118.1	0.40386	2.83929	6.44593	0.0111207	1.32304	0.0771555	5.19859	5.34757	5.39926	6.57384	8.70577	5.46193	8.75983	9.14802	8.85358	7.10567	5.44296	9.04663	AC093535.2
ENSG00000065526.12	0.0119337	5.66663	0.0257631	0.87248	1.00831	0.96101	50.6507	55.4008	45.6548	50.7574	55.0773	45.7844	49.9354	46.637	56.0466	50.5201	45.9817	56.3638	SPEN
ENSG00000116774.12	0.403555	3.89918	22.2281	2.4211e-06	1.32276	4.47403e-05	12.0732	12.3208	15.3377	12.2773	12.1407	12.8587	17.6064	18.1167	13.9464	17.7231	17.7463	16.7671	OLFML3
ENSG00000065548.18	-0.0779202	4.45108	0.116351	0.733026	0.947422	0.916663	27.2713	18.8876	15.4572	28.7953	28.3678	15.5811	15.4381	23.3441	28.1278	15.8543	15.7619	28.6793	ZC3H15
ENSG00000065559.15	-0.0878029	4.08838	0.678064	0.410254	0.940955	0.716821	18.8342	18.9946	14.8121	19.166	18.2209	14.8448	14.9177	15.1442	19.2219	15.0328	14.9114	19.3011	MAP2K4
ENSG00000065600.12	-0.0737947	2.829	1.39027	0.238359	0.950136	0.628146	7.30075	7.46521	6.8088	6.98123	7.36338	7.51658	6.7867	6.76493	7.33881	7.14674	6.52021	6.58368	PACC1
ENSG00000065613.15	0.0239258	4.24063	0.00741892	0.931361	1.01672	0.974292	12.1016	24.1068	12.6859	24.9435	25.15	12.8758	24.4581	12.7867	24.8109	12.897	12.9837	25.7426	SLK
ENSG00000065615.14	-0.139345	1.65349	0.319341	0.572004	0.907932	0.824602	4.03388	2.8663	2.10237	4.16652	4.14561	2.12313	2.14659	3.02372	4.02198	2.17688	2.15451	4.04967	CYB5R4
ENSG00000065621.15	0.0232127	1.81042	0.0546038	0.815238	1.01622	0.948436	3.23847	3.80747	3.08188	3.46284	3.04011	3.8867	3.59934	3.12622	3.86528	3.42961	4.02552	3.10238	GSTO2
ENSG00000065665.21	0.154086	2.72951	1.73858	0.187319	1.11272	0.54722	7.32916	5.66842	5.73372	7.35159	5.66566	5.77013	5.78929	7.66179	7.46939	5.75025	7.71086	7.53097	SEC61A2
ENSG00000065717.15	0.232501	1.4317	3.83057	0.0503258	1.17487	0.231304	2.44305	2.24598	2.43683	2.24066	2.23073	3.04772	2.75371	3.20309	2.84673	3.10103	3.23176	2.24982	TLE2
ENSG00000140682.19	0.402097	5.82506	83.1197	7.72325e-20	1.32143	4.80824e-18	47.7247	48.3634	52.2008	48.276	47.7732	48.6437	65.3301	66.6243	60.0424	65.327	65.4289	64.4395	TGFB1I1
ENSG00000065809.13	-0.0141498	3.84328	0.0385942	0.844255	0.99024	0.958022	15.1697	14.3529	13.2115	15.3328	15.0229	13.2353	13.3349	14.478	15.4611	13.3693	13.0971	15.5119	FAM107B
ENSG00000065833.9	-0.11188	4.45436	2.37774	0.123075	0.925381	0.433014	23.5783	23.786	21.7882	23.888	23.551	19.7931	19.9481	20.2692	21.8075	20.0232	19.8441	24.0849	ME1
ENSG00000065882.16	0.0732568	5.44962	3.24239	0.071756	1.05209	0.299958	41.2478	43.2297	42.334	41.9059	42.226	44.3119	45.382	44.9201	45.0775	45.6118	44.6776	42.9834	TBC1D1
ENSG00000065883.16	0.00568852	4.91692	0.0038971	0.950223	1.00395	0.981894	32.8108	33.0052	26.9724	33.184	27.6374	27.0357	27.1468	27.4697	33.5078	27.211	32.4877	33.7236	CDK13
ENSG00000101605.12	0.400998	2.77684	15.243	9.4524e-05	1.32042	0.0013179	6.30648	6.24596	6.83269	5.29611	5.33006	5.41057	7.00353	7.35429	6.55531	8.52269	8.78811	8.59667	MYOM1
ENSG00000065923.10	0.0286802	6.37173	0.166538	0.683207	1.02008	0.893888	87.5806	88.7696	76.3063	75.4232	87.4723	76.2787	76.9738	78.4885	89.241	90.4227	76.655	89.448	SLC9A7
ENSG00000260565.7	0.400883	2.04673	9.60566	0.00193979	1.32032	0.0195017	3.06802	4.49196	3.22522	3.16655	3.96794	3.27031	4.96535	3.58746	5.06665	5.05201	3.96883	5.18642	ERVK13-1
ENSG00000065978.19	-0.126611	9.12141	3.73968	0.0531346	0.915981	0.240511	569.799	602.029	608.253	601.497	497.117	608.946	533.656	521.565	506.744	512.799	612.617	508.032	YBX1
ENSG00000065989.16	0.112394	4.13177	3.82511	0.0504901	1.08102	0.231876	16.1355	16.5133	17.7984	16.3698	16.1876	17.7898	18.6255	18.8342	17.1065	18.6678	18.8236	17.0986	PDE4A
ENSG00000066027.12	0.05432	3.47561	0.303035	0.581986	1.03837	0.830416	12.2721	10.9732	9.72344	12.3699	9.57437	10.3417	9.84397	11.2493	12.4838	9.83704	12.8136	11.8175	PPP2R5A
ENSG00000066044.15	0.0722843	5.82992	1.67746	0.195262	1.05138	0.558835	52.8949	53.711	59.5829	53.7203	53.0637	59.4477	59.9094	61.1918	54.1139	60.1723	60.1561	54.1851	ELAVL1
ENSG00000066084.13	0.0322622	4.71567	0.148574	0.699902	1.02261	0.904156	28.1519	28.4063	23.8905	23.6103	27.7953	23.9024	24.0462	24.4204	28.7807	29.0798	23.6996	28.845	DIP2B
ENSG00000066117.15	0.0883289	4.71732	2.37892	0.122982	1.06314	0.432896	23.976	25.9892	27.8325	24.9991	24.1235	25.7858	28.1659	26.9828	24.6281	27.6217	28.4055	26.761	SMARCD1
ENSG00000066135.13	0.00540233	4.37345	0.0110903	0.916129	1.00375	0.97061	20.0558	21.3475	21.6209	19.6845	20.274	20.906	21.0323	20.346	19.7965	21.8304	20.808	20.4615	KDM4A
ENSG00000066136.20	0.0168174	4.3827	0.112906	0.73686	1.01173	0.918782	19.516	20.8127	21.7165	20.6474	20.3135	21.1115	21.8345	21.1916	19.9532	21.0706	21.0915	20.5089	NFYC
ENSG00000066322.15	0.0834504	6.64521	1.80683	0.178889	1.05955	0.537071	92.0406	93.3686	105.978	93.3485	92.2298	105.917	106.679	108.828	94.0465	107.057	106.932	94.2792	ELOVL1
ENSG00000066379.15	-0.00682465	1.39625	0.00605056	0.937999	0.995281	0.976878	2.32942	2.631	2.81908	2.64805	2.34918	2.70528	2.77539	2.56247	2.35051	2.526	3.00497	2.43928	ZNRD1
ENSG00000066422.5	-0.144972	3.12875	0.53784	0.463329	0.904397	0.752432	10.7097	9.34755	6.52211	10.6107	10.9562	6.59199	6.56987	7.58492	10.9952	6.42796	6.63361	11.2017	ZBTB11
ENSG00000066427.24	0.217074	2.26273	1.73162	0.188204	1.16237	0.548179	3.63617	3.7433	3.79859	5.7035	5.60644	3.81822	5.59415	5.79119	5.66734	3.88142	3.85543	5.70743	ATXN3
ENSG00000066455.13	-0.182763	5.34301	1.14531	0.284533	0.881014	0.664844	47.9236	48.6415	31.7027	49.0353	49.2735	31.9326	31.852	32.5178	49.0734	32.1809	32.3176	49.7091	GOLGA5
ENSG00000066557.6	-0.00759245	1.37413	0.000312828	0.985889	0.994751	0.994087	3.55095	1.24064	1.31398	3.96282	3.86923	1.30128	1.27928	3.66433	3.78693	1.31434	1.30404	3.76548	LRRC40
ENSG00000066583.12	0.0793218	1.80492	0.800602	0.370914	1.05652	0.69424	3.06802	3.14437	3.72692	3.66653	3.1783	3.30455	3.75112	3.84371	3.16013	3.20371	3.85543	3.59971	ISOC1
ENSG00000066629.17	-0.112521	4.28154	3.10044	0.0782709	0.92497	0.31917	20.5955	20.8127	20.522	20.74	20.4319	17.9097	18.0834	18.3985	18.2295	18.0928	17.8597	21.0062	EML1
ENSG00000066651.20	-0.207032	1.56215	0.539306	0.462721	0.866318	0.752432	3.83502	3.03742	1.86346	3.98134	4.00742	1.88343	1.86472	2.35747	3.96975	1.88937	1.92772	4.04967	TRMT11
ENSG00000066654.14	0.0269445	3.23896	0.0114064	0.914947	1.01885	0.97061	11.7323	6.43847	6.59378	12.2218	12.1012	6.6776	6.61324	12.223	12.0659	6.75655	6.69031	12.3858	THUMPD1
ENSG00000066697.14	0.0304112	4.17413	0.340431	0.55958	1.0213	0.817432	17.9252	17.1336	17.3206	18.5734	18.1222	17.8583	17.9099	19.321	18.7518	17.4972	17.4061	18.2117	MSANTD3
ENSG00000066739.12	0.0326088	4.17499	0.033969	0.853773	1.02286	0.958022	21.2205	14.0534	14.3104	21.4622	21.3992	14.3996	14.3757	22.1654	21.7814	14.3962	14.4012	22.0482	ATG2B
ENSG00000066777.9	-0.198736	4.33446	0.971344	0.324345	0.871313	0.668915	24.601	23.8288	15.0749	25.2213	24.9921	15.2044	15.0695	15.503	25.3333	15.2792	15.1949	25.8611	ARFGEF1
ENSG00000066827.16	-0.119487	3.1013	3.39008	0.0655898	0.920515	0.282082	9.14724	9.2406	8.69615	8.75894	8.03458	9.31439	7.87084	7.99491	8.33125	8.25572	9.0716	7.79147	ZFAT
ENSG00000066855.16	-0.125628	4.01596	2.75374	0.097027	0.916605	0.370114	17.4707	17.647	14.5015	17.6475	17.4905	16.1975	14.6142	14.8623	17.8377	14.6426	14.5713	15.9145	MTFR1
ENSG00000066926.11	-0.0117419	4.04861	0.0305483	0.861252	0.991894	0.959349	15.2265	15.401	17.5595	17.3327	16.306	17.4987	17.4112	18.0142	15.5134	15.731	16.4423	15.5356	FECH
ENSG00000066933.16	0.0315366	4.08322	0.0335549	0.854657	1.0221	0.958022	19.7433	13.2834	13.522	20.24	19.8792	13.612	13.5517	20.7048	20.2666	13.7185	13.5507	20.5799	MYO9A
ENSG00000100941.9	0.400755	4.47408	6.51976	0.0106682	1.3202	0.0746692	16.5048	16.663	17.0817	26.9064	20.3727	17.2248	27.6021	28.0591	27.6838	16.9016	22.7924	28.4898	PNN
ENSG00000067064.11	-0.198676	4.58687	1.16618	0.280188	0.87135	0.664844	28.7769	28.8127	18.539	29.5915	29.6115	18.3377	18.5387	18.6292	29.6686	18.791	18.7669	29.4134	IDI1
ENSG00000067066.17	-0.145191	5.33713	1.07512	0.299792	0.90426	0.664844	46.3612	46.9303	33.16	47.3872	47.2007	33.3195	33.4131	34.0296	47.2452	33.7211	33.735	47.7435	SP100
ENSG00000067082.15	-0.0242385	5.59832	0.135908	0.712384	0.98334	0.909751	51.2473	49.3046	44.723	51.8685	51.1094	44.6714	44.9917	48.072	52.3902	45.0984	44.7343	52.48	KLF6
ENSG00000067113.17	0.0740121	5.68636	1.62485	0.202417	1.05264	0.569902	53.7756	47.6361	50.7912	47.702	52.9848	48.1643	48.5477	56.4513	51.9985	55.5721	48.7599	54.9666	PLPP1
ENSG00000163083.6	0.40001	1.73933	26.7885	2.26981e-07	1.31952	4.94854e-06	2.72713	2.78074	2.81908	2.7962	2.78348	3.15046	3.81616	3.92058	3.78693	3.84035	3.96883	3.38657	INHBB
ENSG00000067167.8	-0.184364	7.14148	1.17936	0.277486	0.880037	0.664844	168.912	168.47	110.828	171.549	170.759	110.232	111.926	112.518	171.901	112.479	112.374	171.389	TRAM1
ENSG00000181744.8	0.398491	1.44274	7.03408	0.00799727	1.31813	0.0598741	2.15898	2.09625	2.15015	3.25914	2.09254	2.14026	3.0139	3.33121	3.29071	2.17688	3.40185	3.29184	DIPK2A
ENSG00000067182.8	-0.00944677	7.4722	0.0386776	0.844089	0.993473	0.958022	165.503	178.801	186.322	182.568	169.101	186.065	187.447	179.271	169.08	172.795	183.87	169.423	TNFRSF1A
ENSG00000067191.16	0.155896	3.07654	1.23035	0.26734	1.11411	0.662912	8.09616	6.54542	9.819	7.68491	6.61323	9.0062	8.36954	10.6599	6.89483	9.01557	10.9426	7.55465	CACNB1
ENSG00000067208.14	-0.219143	4.65404	1.17517	0.278342	0.859076	0.664844	30.7086	30.7164	18.6824	31.2767	31.783	18.8856	18.8423	18.9879	31.2618	18.9758	19.1638	31.9	EVI5
ENSG00000067221.14	-0.0204782	4.87239	0.134186	0.714131	0.985906	0.910715	28.3508	30.5881	30.9143	28.6286	27.1636	30.9053	29.662	28.3666	27.5532	29.9013	31.3537	27.6609	STOML1
ENSG00000067225.18	-0.0964823	11.5615	1.09995	0.294277	0.935311	0.664844	2622.25	3332.84	3375.59	3324.62	2697.19	3387.32	3381.42	2754.12	2683.94	2713.56	3297.75	2697.15	PKM
ENSG00000067248.10	-0.0525279	4.68799	0.0536254	0.816871	0.964245	0.949577	32.0722	21.4117	18.4196	33.2395	33.3623	18.5603	18.3436	28.6228	33.1944	18.6678	18.7102	33.8183	DHX29
ENSG00000067334.14	-0.172342	3.7593	0.312307	0.576268	0.887401	0.826366	18.1809	12.278	8.17056	18.9808	19.6225	8.35556	8.19608	12.633	18.6996	8.37894	8.39123	19.5853	DNTTIP2
ENSG00000067365.15	-0.0458584	4.84078	0.553184	0.457019	0.968713	0.748329	26.277	30.0961	30.4126	30.073	26.907	30.4088	30.3558	27.6234	26.848	27.211	30.2198	26.9268	METTL22
ENSG00000067369.13	0.0127981	5.87794	0.0308792	0.86051	1.00891	0.959033	62.6387	63.251	55.6649	53.1277	62.7368	53.7632	54.2719	55.1444	61.6617	64.6287	54.1461	63.9895	TP53BP1
ENSG00000256525.8	0.396924	0.965615	11.8231	0.000584991	1.3167	0.00699945	1.81809	1.77539	1.5051	1.83327	1.5398	1.48962	1.90808	2.02435	2.48109	1.9099	2.43799	2.48664	POLG2
ENSG00000067533.6	0.277136	2.70804	1.66858	0.196448	1.21179	0.5606	4.57362	4.68447	4.7781	8.01823	8.21225	4.81129	8.0443	8.27678	8.14843	4.80557	4.87599	8.2888	RRP15
ENSG00000067560.12	-0.0641737	9.43921	0.629161	0.427663	0.956493	0.72938	616.814	750.2	758.166	751.862	619.571	760.75	764.274	647.818	629.283	638.956	759.52	632.767	RHOA
ENSG00000067596.12	0.0270885	5.37691	0.302593	0.582261	1.01895	0.830416	38.8048	42.695	43.4807	39.406	41.5548	40.8874	43.7341	40.9739	39.6452	43.9073	40.7088	42.2255	DHX8
ENSG00000067601.8	-0.0828775	0.818717	0.541866	0.46166	0.944173	0.752287	2.01694	1.86095	1.57677	1.64809	1.95436	1.59235	1.47443	1.53748	1.85429	1.76615	1.41744	1.82354	PMS2P4
ENSG00000159640.16	0.39535	2.1854	21.2979	3.93155e-06	1.31526	7.00936e-05	3.7498	3.76469	4.61087	3.77764	3.75079	3.81822	5.33396	5.35557	4.28315	5.27791	5.38626	5.23379	ACE
ENSG00000067704.10	-0.0801246	5.8418	0.792017	0.373491	0.945976	0.696438	62.4115	63.1227	51.0063	63.2014	62.6776	50.9723	51.3447	52.2744	63.751	51.5058	51.3679	63.8711	IARS2
ENSG00000067798.16	0.0687286	5.36397	0.143754	0.704577	1.04879	0.905704	49.1451	31.4651	32.0133	45.8687	50.1026	32.3093	32.1121	51.5569	50.4054	34.481	32.431	51.5327	NAV3
ENSG00000067829.19	0.0253017	5.76188	0.0482823	0.82608	1.01769	0.953037	46.0203	46.9944	61.2075	60.3126	46.5887	61.2798	60.9719	62.5499	47.5586	47.9941	61.6302	47.6961	IDH3G
ENSG00000067836.12	-0.0556012	2.82882	0.323723	0.569379	0.962193	0.822657	7.64164	6.31013	7.74053	6.31459	7.40287	7.79053	6.43978	7.99491	6.32026	7.86552	6.35012	6.39422	ROGDI
ENSG00000067900.8	0.0324829	5.0824	0.0139834	0.905868	1.02277	0.968244	42.7818	22.2673	22.9827	44.6651	44.6344	23.2517	22.7235	44.8945	44.6335	23.268	23.3027	46.2515	ROCK1
ENSG00000067955.15	0.0763886	4.30121	0.891035	0.345197	1.05438	0.680098	21.1068	17.6898	17.894	21.1474	19.2277	17.8925	18.0184	22.1654	21.5724	18.0722	19.7307	21.6219	CBFB
ENSG00000067992.15	0.038252	1.53697	0.254831	0.613694	1.02687	0.852044	2.75554	2.8663	2.93853	2.9073	2.76374	2.68816	2.90549	2.89559	2.79449	2.79298	2.94827	3.05502	PDK3
ENSG00000163918.10	0.393269	0.908101	13.1616	0.000285738	1.31337	0.00364754	1.5056	1.56149	1.48121	1.57402	1.95436	1.48962	2.05986	2.12685	2.24604	2.05366	1.53083	2.32086	RFC4
ENSG00000068024.16	0.0509323	3.51055	0.593218	0.441178	1.03593	0.736477	10.3972	11.9572	11.6825	10.6107	11.6472	10.7184	12.099	10.9674	11.0213	12.2193	10.6591	12.1016	HDAC4
ENSG00000068028.17	0.0536115	5.49544	0.915789	0.338583	1.03786	0.674963	41.9012	42.5453	47.3271	42.5725	43.825	47.2055	47.6153	48.6101	42.7793	47.8503	45.6982	42.8649	RASSF1
ENSG00000068079.7	-0.247603	2.64498	1.15303	0.282915	0.842295	0.664844	4.37477	7.87162	8.07499	7.74046	4.42198	7.94463	8.00093	4.61245	4.5182	4.49752	8.10774	4.49963	IFI35
ENSG00000096060.14	0.39309	0.786036	11.0325	0.00089526	1.3132	0.010119	1.30675	1.62566	1.33787	1.3518	1.77669	1.36976	2.03818	1.71686	2.01099	2.0742	1.36074	2.06036	FKBP5
ENSG00000068120.15	-0.0780857	5.28395	1.15946	0.281578	0.947314	0.664844	34.6857	40.941	42.549	41.9615	36.9354	42.5312	42.715	37.2071	35.5188	35.8569	40.4253	35.6182	COASY
ENSG00000125482.13	0.391427	1.9573	5.74331	0.0165515	1.31169	0.102605	2.89757	2.84491	2.89075	3.49987	4.87602	2.89363	4.46665	4.9712	4.80548	3.90196	2.94827	4.85487	TTF1
ENSG00000068305.17	-0.097821	5.30529	0.855819	0.354911	0.934443	0.685188	43.8045	44.2993	34.4023	44.591	43.4302	34.4496	34.6273	35.2596	44.738	34.8712	34.2453	44.9963	MEF2A
ENSG00000068308.13	-0.0607414	6.35174	1.09385	0.295619	0.958771	0.664844	85.2796	86.2028	87.3198	79.1453	74.6406	87.2882	76.9087	78.2579	76.1304	84.1796	87.9945	76.3043	OTUD5
ENSG00000068323.17	-0.0800736	7.23413	1.42864	0.231987	0.946009	0.617169	135.078	161.261	163.531	161.253	143.398	163.344	164.073	142.012	138.34	139.854	155.351	138.541	TFE3
ENSG00000068354.16	-0.0190883	3.81061	0.0969889	0.755473	0.986856	0.927047	12.9255	13.54	14.3343	14.6291	14.1938	14.7763	14.9177	14.7342	13.633	13.3899	13.3806	13.2384	TBC1D25
ENSG00000068366.20	-0.20444	5.8267	1.18917	0.275498	0.867875	0.664844	68.0646	68.8767	43.2418	70.1456	70.3766	43.4558	43.2571	44.0233	70.019	43.9894	43.9973	70.668	ACSL4
ENSG00000115414.20	0.389635	15.0745	171.78	3.02258e-39	1.31006	4.8204e-37	29493.8	29903.1	30235.3	29898.7	29387	30318.7	39051.2	39883.7	38702.9	39217.5	38983.5	38972.4	FN1
ENSG00000068394.11	-0.0553902	4.14023	0.644344	0.422142	0.962334	0.725386	15.823	18.0106	19.0169	17.166	18.4776	19.0226	19.0808	17.3992	16.2446	18.0517	16.2155	16.2934	GPKOW
ENSG00000068400.13	0.0182317	4.67445	0.101447	0.750101	1.01272	0.924581	24.4021	25.7967	27.1635	23.7954	26.3937	24.6044	26.1928	25.5991	23.9752	27.4164	23.9263	26.4768	GRIPAP1
ENSG00000068438.15	0.0502059	6.01099	0.840934	0.35913	1.03541	0.688	59.9968	60.8553	67.6102	63.7199	60.1113	67.5122	68.0838	69.4174	61.2177	65.2243	68.2638	61.4082	FTSJ1
ENSG00000068650.18	-0.0735643	5.56806	1.83311	0.175761	0.950287	0.53162	49.7701	50.3955	47.4705	50.2575	49.6288	44.192	44.5147	45.3557	47.2452	44.5644	44.2808	50.9406	ATP11A
ENSG00000068654.16	0.0641659	6.1297	2.09227	0.148046	1.04548	0.481573	69.002	72.5558	66.8934	66.2384	65.4019	70.3374	69.9702	68.6742	73.1269	74.055	73.9903	69.5786	POLR1A
ENSG00000068697.7	-0.0870841	8.02172	2.13367	0.144096	0.941424	0.474344	275.582	278.523	239.335	278.916	251.717	281.778	241.286	245.357	280.912	241.798	263.7	239.167	LAPTM4A
ENSG00000068724.17	-0.00293842	5.75431	0.00563161	0.94018	0.997965	0.978095	52.7813	55.3153	55.9038	52.9611	53.7744	53.3009	54.4237	53.6069	52.0507	55.1408	53.1823	54.7061	TTC7A
ENSG00000116679.16	0.388465	5.82818	10.0794	0.00149934	1.309	0.015655	66.0476	45.2832	45.9654	46.6094	45.3253	46.1439	46.1409	69.238	67.6685	65.9841	69.3978	68.205	IVNS1ABP
ENSG00000068784.13	-0.0258327	2.16136	0.0319301	0.858181	0.982253	0.958468	4.63044	4.47057	3.55969	5.25907	5.23136	3.61275	4.05467	4.27933	5.27559	3.61444	3.57194	5.37588	SRBD1
ENSG00000068796.17	-0.0880185	3.49837	0.241294	0.623273	0.940814	0.857997	13.5504	11.0802	8.69615	13.6477	13.7792	8.76649	8.69478	10.9418	13.9725	8.66645	8.78811	14.2331	KIF2A
ENSG00000068878.15	0.009359	5.80631	0.00731522	0.931841	1.00651	0.974532	62.4399	62.7163	48.5694	50.0538	62.0459	48.6266	48.8512	49.4557	63.9077	61.4661	48.4764	64.1553	PSME4
ENSG00000068885.15	-0.137593	1.33134	0.185982	0.666282	0.909035	0.883386	3.32369	2.01069	1.5051	3.51839	3.6126	1.48962	1.47443	2.51122	3.49965	1.49917	1.53083	3.4813	IFT80
ENSG00000068903.20	-0.081302	4.61275	0.941437	0.331909	0.945204	0.672712	25.7657	22.7593	26.9485	26.5546	21.5769	26.933	22.7669	26.4447	22.0164	22.2206	27.2148	22.0719	SIRT2
ENSG00000068912.14	-0.139141	6.38807	1.07259	0.300362	0.90806	0.664844	96.0176	97.0049	69.402	97.6446	96.9479	69.3443	70.057	71.2111	97.7812	70.3995	70.2482	98.1394	ERLEC1
ENSG00000068971.14	0.00653815	5.60695	0.0100709	0.920064	1.00454	0.97173	44.5715	45.6896	51.938	51.2945	46.0162	51.8284	52.2771	52.6844	45.5476	46.0431	50.8577	45.5884	PPP2R5B
ENSG00000147257.15	0.38798	0.936371	14.2228	0.000162391	1.30856	0.00217056	1.61923	1.51871	1.79179	1.53698	1.52006	1.78069	2.03818	2.33185	1.88041	2.3001	2.3813	1.96563	GPC3
ENSG00000069020.18	0.0892009	3.36641	1.02229	0.311976	1.06378	0.66555	9.91425	11.2085	9.19785	9.1293	11.0944	9.2459	10.3644	9.4299	11.3608	11.5005	9.185	11.4149	MAST4
ENSG00000069122.19	0.0471454	2.73922	0.0930878	0.760288	1.03322	0.930208	7.67005	5.39035	5.47093	7.72194	7.36338	5.53042	5.50742	8.02054	7.83503	5.50381	5.44296	8.00461	ADGRF5
ENSG00000069248.12	-0.000536802	3.99192	1.96754e-05	0.996461	0.999628	0.998004	17.8684	14.3529	13.5698	17.9623	17.8853	13.5778	13.6818	17.4504	18.2556	13.6363	13.6641	18.3301	NUP133
ENSG00000069275.13	-0.0697487	6.17763	0.71526	0.397703	0.952804	0.710713	78.0356	78.8873	65.2211	78.9416	78.3125	65.1494	65.6554	66.4961	79.9173	65.6761	65.599	80.0225	NUCKS1
ENSG00000069329.18	-0.128886	5.6912	1.01536	0.313622	0.914537	0.666497	58.8889	58.9944	43.4091	59.8497	59.065	43.2845	43.7124	44.1258	60.0947	43.9073	43.7138	60.153	VPS35
ENSG00000069345.12	0.0261752	5.78499	0.230592	0.631085	1.01831	0.863375	56.9004	57.5612	52.2247	57.5164	51.0502	52.2051	52.624	53.6069	58.0314	52.6969	58.7386	58.14	DNAJA2
ENSG00000069399.15	-0.134542	5.05981	2.94733	0.0860195	0.910959	0.340301	29.0326	36.3849	37.0064	36.4802	33.1254	36.9323	36.904	30.6472	29.9559	30.271	32.7712	30.0055	BCL3
ENSG00000176155.19	0.387835	2.90207	34.5881	4.07381e-09	1.30843	1.12121e-07	6.19285	6.28874	6.35488	6.31459	7.24494	6.40365	8.56469	8.73803	8.48795	8.64591	7.37068	8.59667	CCDC57
ENSG00000069431.11	0.204473	2.38745	1.86446	0.172111	1.15227	0.527131	4.09069	4.21388	4.2764	5.99978	5.98152	4.29763	5.98444	6.30368	6.16356	4.27162	4.25231	6.18108	ABCC9
ENSG00000069509.6	-0.190938	2.06023	1.05566	0.304208	0.876036	0.664844	4.94292	5.00532	3.15355	5.05537	4.99447	3.16758	3.20905	3.25434	5.01442	3.22425	3.23176	5.04433	FUNDC1
ENSG00000069667.16	-0.139412	3.41151	0.948219	0.330173	0.907889	0.671999	12.2437	12.2994	8.69615	12.2588	12.2986	8.78361	8.82488	8.94303	12.4055	8.76913	8.84481	12.5516	RORA
ENSG00000069702.11	-0.187147	3.95981	3.319	0.0684836	0.878341	0.290204	17.4707	17.647	15.3855	17.7586	17.5695	13.2525	13.3349	13.5555	15.3044	13.4104	13.3239	17.9275	TGFBR3
ENSG00000130347.13	0.387556	0.734073	6.18668	0.0128716	1.30818	0.0859237	1.22153	1.96791	1.24231	1.25921	1.3029	1.45537	2.03818	1.28124	1.98487	2.0742	2.04111	1.70512	RTN4IP1
ENSG00000069869.16	-0.163488	4.11451	0.446592	0.503958	0.892864	0.780093	22.0727	17.647	11.8736	22.4807	23.2944	11.9854	11.7954	15.2723	22.8783	11.8907	12.1333	23.5876	NEDD4
ENSG00000169635.10	0.386478	1.38934	23.5306	1.22942e-06	1.3072	2.39747e-05	2.18738	2.2032	2.34127	2.20362	2.30969	2.22587	2.97054	3.02372	2.76838	2.95727	2.94827	2.9366	HIC2
ENSG00000069956.12	-0.266788	4.5388	1.21081	0.271172	0.831168	0.664523	29.2598	29.2405	16.15	30.4248	30.4801	16.2488	16.1536	16.2461	30.1387	16.4909	16.499	30.5738	MAPK6
ENSG00000069966.18	0.0394667	4.34432	0.603125	0.437388	1.02773	0.733759	19.5444	21.0053	19.7813	19.2215	20.728	19.8102	20.707	19.8848	20.7889	21.4813	19.3339	20.8167	GNB5
ENSG00000069974.16	0.139053	2.43157	2.5782	0.108345	1.10118	0.398327	5.53948	5.0695	4.7781	4.72205	5.78411	4.79417	5.07376	5.68869	5.95462	5.99669	4.70589	5.99162	RAB27A
ENSG00000069998.12	0.0661426	3.58478	0.60922	0.435082	1.04691	0.733035	10.596	11.6577	13.0203	10.8329	10.9365	12.9956	13.053	12.3767	10.8907	13.164	13.0971	10.9175	HDHD5
ENSG00000070010.19	-0.094163	5.78969	2.74049	0.0978345	0.936816	0.37234	50.4803	58.8019	59.4157	58.7386	55.4919	59.345	59.0204	52.915	51.3717	52.0192	54.0327	51.4853	UFD1
ENSG00000070018.9	-0.121403	3.7816	0.876993	0.349027	0.919293	0.681316	15.5674	15.6363	11.5391	15.6846	15.5954	11.6259	11.6436	11.7617	15.879	11.6237	11.623	16.0803	LRP6
ENSG00000070047.13	0.0206579	4.44886	0.151698	0.696918	1.01442	0.902448	20.3398	21.9036	22.7916	22.5177	20.8662	21.3169	22.9187	22.0373	20.8151	21.1116	22.6223	22.3324	PHRF1
ENSG00000070061.15	0.146166	4.94512	3.76628	0.0522957	1.10662	0.237916	27.0156	31.9571	27.8802	27.5546	33.0267	27.9089	33.9118	29.7759	33.8473	34.1524	27.9519	33.9367	ELP1
ENSG00000070081.17	0.0180502	5.12891	0.0034829	0.952939	1.01259	0.982565	45.1681	21.7753	22.3376	47.4242	48.7602	22.721	22.2248	47.4057	46.6707	22.8572	22.9625	48.6197	NUCB2
ENSG00000070087.14	-0.130014	6.11627	3.322	0.0683585	0.913823	0.290026	75.0244	75.8713	62.3304	76.0899	68.5012	76.6896	62.8366	63.9337	76.5221	63.109	68.6607	62.2844	PFN2
ENSG00000070159.14	0.0684806	1.96358	0.350389	0.553893	1.04861	0.813633	4.09069	4.32084	3.34467	3.33321	4.18509	3.37304	3.55597	3.43371	4.3615	4.45644	3.23176	4.42859	PTPN3
ENSG00000070214.16	-0.0648782	5.32873	0.765973	0.381466	0.956026	0.700952	42.9523	43.4009	36.9825	43.4614	42.9564	36.5556	36.8824	37.489	43.2232	36.9659	36.7967	43.907	SLC44A1
ENSG00000070269.14	-0.0691694	3.34222	0.533798	0.465014	0.953187	0.753787	11.0506	10.9304	9.03062	11.0922	10.8773	9.05756	9.12844	9.30177	11.2302	9.09772	8.90151	11.2965	TMEM260
ENSG00000070366.14	0.0461562	5.64858	0.954238	0.328643	1.03251	0.671608	47.185	48.6415	52.0574	47.8872	48.5825	51.5374	52.4289	52.6332	48.1593	52.5943	51.0845	48.6434	SMG6
ENSG00000070367.16	-0.300213	4.36703	1.22454	0.268472	0.812133	0.663772	26.3622	26.5881	13.6654	27.8694	27.8545	13.749	13.53	13.7092	27.4487	13.9238	13.9476	27.8977	EXOC5
ENSG00000070371.16	0.0938986	3.89066	1.52414	0.216995	1.06725	0.593296	13.6925	13.54	15.9589	13.5366	15.5756	13.6634	15.5465	16.4254	13.5807	16.1418	13.6641	15.9855	CLTCL1
ENSG00000144218.19	0.38396	2.05986	8.41832	0.0037146	1.30492	0.0331992	4.43158	3.25132	4.25251	3.20359	3.23752	3.32168	3.72943	5.22744	3.81305	5.07254	5.27287	5.18642	AFF3
ENSG00000070413.20	-0.00492909	6.5561	0.00995818	0.920511	0.996589	0.971921	96.2733	97.4969	98.5962	88.9598	87.8671	96.0033	90.7857	92.2234	89.6327	99.6026	99.334	91.982	DGCR2
ENSG00000070423.18	0.00914446	5.22913	0.0357726	0.849986	1.00636	0.958022	37.4696	37.3046	39.061	35.9246	35.4351	38.7814	37.0125	38.2577	35.9105	39.1222	39.3481	36.0208	RNF126
ENSG00000140416.22	0.383193	10.8592	163.591	1.85838e-37	1.30423	2.77375e-35	1589.52	1612.4	1632.2	1612.33	1596.89	1630.48	2091.39	2140.07	2082.11	2105.8	2109.6	2088.07	TPM1
ENSG00000070476.15	0.0614868	3.69662	1.49032	0.222167	1.04354	0.601575	12.1016	13.0267	12.7814	12.7588	12.575	12.6189	13.5084	13.0174	13.0845	13.1229	13.1538	13.3094	ZXDC
ENSG00000070495.14	0.083631	4.71957	2.56889	0.108984	1.05968	0.400038	24.2601	27.3582	24.9417	24.7213	25.5053	26.4536	27.9491	25.5991	27.736	28.1146	26.8179	26.1689	JMJD6
ENSG00000070501.12	-0.116361	3.03702	1.94866	0.162732	0.922512	0.510378	8.91998	7.50799	7.78831	9.01819	8.54784	9.09181	7.37213	8.96865	8.48795	7.39318	7.37068	7.31783	POLB
ENSG00000204519.11	0.382767	1.10201	7.66052	0.00564422	1.30384	0.0458229	1.56242	1.64705	1.93513	1.64809	2.52685	1.66084	2.49352	2.61372	2.16769	2.56708	1.70093	2.55769	ZNF551
ENSG00000262209.3	0.380523	0.890932	15.7965	7.05318e-05	1.30181	0.00101249	1.59082	1.5401	1.55288	1.68512	1.5398	1.55811	1.97313	2.12685	2.11546	1.9099	2.2112	2.13141	PCDHGB3
ENSG00000070610.14	0.0821088	4.33076	2.69919	0.100399	1.05856	0.378532	18.8058	19.1015	20.3308	19.4437	19.1487	20.1698	21.0539	21.4991	19.7704	20.7625	20.9781	19.9405	GBA2
ENSG00000070614.15	0.0434687	9.05153	1.27464	0.258898	1.03059	0.657622	503.894	536.169	536.103	510.871	504.895	543.402	550.763	534.762	525.443	552.743	549.739	518.121	NDST1
ENSG00000070718.12	-0.092108	4.39448	3.27586	0.0703062	0.938151	0.29517	21.9591	22.1817	20.2353	22.1474	21.9125	21.471	19.8397	20.1923	21.7553	19.8589	19.674	20.4615	AP3M2
ENSG00000144152.13	0.380496	1.99964	8.14942	0.00430748	1.30179	0.0370915	3.06802	3.25132	4.65865	3.20359	3.21778	3.3388	4.64011	4.91995	3.18625	4.74396	4.93268	4.61805	FBLN7
ENSG00000070761.8	0.00883521	4.57007	0.023217	0.878894	1.00614	0.961653	21.8738	24.7913	22.5049	23.1844	24.4591	24.9811	25.1303	23.0879	25.0199	24.3359	22.5089	22.4508	CFAP20
ENSG00000070770.9	0.0393918	5.1958	0.763468	0.382246	1.02768	0.701054	36.9299	35.5079	35.358	37.5172	34.5862	36.5898	35.8849	38.4115	37.8693	35.7132	38.4409	36.5891	CSNK2A2
ENSG00000070778.13	-0.0199631	5.09177	0.120027	0.729006	0.986258	0.916069	35.5947	36.0212	34.9518	32.1285	35.3166	31.9497	32.1989	32.774	33.1422	36.1444	31.9207	36.4234	PTPN21
ENSG00000143028.9	0.37921	2.26266	8.05441	0.00453929	1.30063	0.0387437	3.72139	5.64703	4.06139	3.77764	3.81001	3.8867	5.74593	3.92058	5.32782	5.77079	6.00994	5.70743	SYPL2
ENSG00000070814.21	0.102347	4.57491	3.41891	0.0644537	1.07352	0.278534	21.9307	23.5293	25.0612	22.4066	22.1296	22.6353	25.1303	24.446	22.5126	25.3216	25.4572	25.0322	TCOF1
ENSG00000070831.17	-0.0412739	7.4472	0.503821	0.477826	0.971796	0.762452	182.093	184.32	163.483	184.271	161.284	186.082	164.615	167.688	185.977	165.012	185.741	163.195	CDC42
ENSG00000070882.13	0.0480332	4.88598	0.458439	0.498354	1.03385	0.777162	30.2257	31.5934	27.1874	26.925	31.2302	27.1898	28.4261	27.8284	31.9408	32.3657	27.2148	32.0185	OSBPL3
ENSG00000070950.10	-0.197897	2.1049	0.980187	0.322153	0.87182	0.668189	5.14177	5.15506	3.20133	5.24055	5.23136	3.23607	3.23073	3.25434	5.3017	3.24478	3.23176	5.37588	RAD18
ENSG00000070961.15	-0.201227	6.51417	1.11613	0.290752	0.86981	0.664844	110.023	111.101	69.4975	113.144	112.287	70.0805	69.4065	70.5705	113.53	70.5227	70.2482	115.451	ATP2B1
ENSG00000071051.14	0.0109414	4.10227	0.0190159	0.890321	1.00761	0.963928	18.4933	17.6256	17.1295	15.3328	18.4578	15.5126	15.6333	16.7586	17.002	19.058	15.5351	18.8985	NCK2
ENSG00000123374.11	0.378501	2.43873	37.4056	9.59462e-10	1.29999	2.85679e-08	4.54521	4.66308	4.68254	4.6665	4.61939	4.91403	6.09285	6.22681	6.08521	6.18152	6.29342	5.82584	CDK2
ENSG00000071082.11	-0.129209	7.90001	3.46586	0.0626479	0.914332	0.272653	241.095	259.336	262.485	259.102	211.564	263.114	231.919	222.166	215.907	218.51	263.814	216.906	RPL31
ENSG00000170989.10	0.377592	0.986841	7.94362	0.00482571	1.29917	0.0406519	1.56242	1.60427	2.31738	1.57402	1.55954	1.59235	2.34174	2.2806	1.59312	2.32064	2.43799	2.29718	S1PR1
ENSG00000071189.21	-0.236733	3.59939	1.07858	0.299014	0.848665	0.664844	15.1412	14.9946	8.69615	15.2587	15.3782	8.74937	8.71646	8.68678	15.5134	8.70752	8.78811	15.8908	SNX13
ENSG00000187123.15	0.376597	1.62599	6.83662	0.00893078	1.29828	0.0649826	2.35783	2.4171	2.43683	3.6295	2.60581	2.46557	3.66438	3.76683	3.68246	2.44386	3.51525	3.71812	LYPD6
ENSG00000071242.12	-0.0545851	8.12344	1.62507	0.202386	0.962871	0.569902	284.53	288.106	291.56	288.101	261.153	290.749	269.582	274.466	266.887	270.241	293.466	267.136	RPS6KA2
ENSG00000071243.16	0.218666	1.24954	3.6261	0.0568801	1.16366	0.253135	2.10216	1.9893	2.0068	2.62954	2.21099	2.00328	2.47183	2.79309	2.71614	1.99205	2.43799	2.72346	ING3
ENSG00000071246.11	-0.126781	2.95221	3.51423	0.0608441	0.915873	0.266676	7.18712	8.23526	8.36168	8.25896	7.63976	8.35556	8.02262	7.25179	7.05153	7.16728	7.59747	7.081	VASH1
ENSG00000082014.16	0.375888	4.86191	30.2833	3.73325e-08	1.29764	9.03587e-07	24.0328	24.2994	26.1123	24.2769	24.2222	28.7308	33.9769	34.5421	31.4968	33.9059	34.4721	28.7503	SMARCD3
ENSG00000134871.19	0.375861	11.4723	157.322	4.35385e-36	1.29761	6.1814e-34	2440.07	2474.75	2498.4	2481.21	2440.75	2503.93	3201.02	3271.07	3174.91	3225.46	3195.36	3187.61	COL4A2
ENSG00000071537.14	0.0291708	6.7434	0.029832	0.862872	1.02043	0.959931	124.937	84.406	85.7908	127.292	127.487	86.1239	85.8854	131.352	128.39	86.4591	86.9173	129.897	SEL1L
ENSG00000071539.14	0.204247	0.681938	1.37421	0.24109	1.15208	0.632725	1.19312	1.19786	1.19453	1.77771	1.79643	1.4725	1.99481	2.02435	1.93264	1.25273	1.13395	1.53935	TRIP13
ENSG00000071553.17	0.0353396	7.51419	0.509362	0.475415	1.0248	0.7609	170.531	182.63	191.506	176.401	170.759	191.168	192.586	186.061	174.486	189.697	192.828	174.586	ATP6AP1
ENSG00000071564.16	-0.0128756	5.4247	0.076799	0.781683	0.991115	0.937945	41.5887	44.2779	44.7947	41.1652	42.0088	44.7228	43.6257	42.2808	41.1078	44.852	43.2602	41.1835	TCF3
ENSG00000071575.11	0.0333114	5.0482	0.334691	0.56291	1.02336	0.819417	34.572	34.1389	30.9621	31.4618	34.0532	30.9738	31.2015	32.3896	35.3099	34.7685	31.2403	35.3577	TRIB2
ENSG00000142871.17	0.37517	9.56828	151.501	8.14505e-35	1.29699	1.04203e-32	652.892	662.136	667.859	662.884	652.518	667.708	856.967	873.803	846.235	860.936	855.169	850.786	CCN1
ENSG00000071655.18	-0.100799	6.19555	3.57297	0.0587273	0.932516	0.25947	77.8084	75.6574	79.6988	69.9975	72.0546	79.5319	67.9754	71.6723	67.3551	76.5605	73.1965	67.3998	MBD3
ENSG00000071794.16	-0.222524	3.05407	1.09754	0.294806	0.857065	0.664844	10.1131	10.1604	6.06819	10.4626	10.3048	6.12969	6.11453	6.14993	10.3684	6.18152	6.12333	10.6097	HLTF
ENSG00000071859.15	-0.0582617	6.52788	0.52415	0.469077	0.960421	0.756766	82.1547	99.529	100.961	83.2563	97.9547	100.661	101.432	86.304	84.096	101.718	84.2525	84.1195	FAM50A
ENSG00000071889.16	-0.0458041	5.46786	0.349679	0.554295	0.96875	0.813861	39.4297	47.4222	48.2111	46.3687	39.7188	48.1472	48.2007	41.4608	40.5071	41.9768	48.5898	40.6151	FAM3A
ENSG00000071894.17	0.0291897	5.4818	0.266122	0.605945	1.02044	0.847073	41.6171	42.2672	46.7537	46.2206	41.7522	46.3665	47.0299	48.0207	42.5181	43.1474	47.2857	42.8176	CPSF1
ENSG00000071967.12	-0.102581	8.7514	0.95314	0.328921	0.931365	0.671808	479.122	483.206	373.552	486.686	481.206	373.535	376.911	382.987	488.41	379.044	377.322	488.708	CYBRD1
ENSG00000071994.11	0.00338614	4.67353	0.00292871	0.956841	1.00235	0.983688	24.6294	23.7432	24.01	26.7953	26.3739	27.07	25.9109	27.8284	27.0047	24.2537	23.9263	23.9902	PDCD2
ENSG00000072042.13	0.0295076	5.00496	0.0902564	0.763851	1.02066	0.931627	34.8845	28.2138	28.5253	35.3506	34.981	28.5082	28.773	36.5921	35.571	28.8745	28.7456	35.6418	RDH11
ENSG00000072062.14	-0.00140148	5.32967	0.000732742	0.978405	0.999029	0.991317	37.6116	40.4276	41.9517	41.3504	37.725	41.8463	42.2163	40.5639	38.4439	39.0196	42.4664	38.4837	PRKACA
ENSG00000072071.16	-0.0792494	1.43193	0.897143	0.343549	0.94655	0.679616	2.35783	2.8663	2.7713	2.83323	2.66503	2.77377	2.88381	2.51122	2.53333	2.46439	2.55139	2.51032	ADGRL1
ENSG00000198948.12	0.372943	4.62633	5.8621	0.0154703	1.29499	0.0980434	18.124	18.7593	18.9691	23.5177	30.2037	19.2452	30.074	31.1853	30.3477	24.4591	19.2772	31.2843	MFAP3L
ENSG00000072121.16	0.0599006	4.49322	1.45498	0.227731	1.04239	0.609902	22.8397	21.4544	22.2899	21.5918	21.2216	22.6353	21.8562	23.9591	22.6171	23.3912	23.7563	22.2377	ZFYVE26
ENSG00000072134.15	-0.0332572	5.23136	0.675346	0.411194	0.977212	0.717709	38.0946	38.4169	38.9177	38.2208	36.6393	37.3603	36.6222	37.2327	36.1978	36.9043	37.9306	37.7259	EPN2
ENSG00000092820.18	0.371396	4.5104	59.7714	1.06542e-14	1.2936	4.86415e-13	19.4024	19.6577	20.9998	19.6474	19.5238	19.8958	25.9109	26.3935	24.158	25.9377	26.1943	25.6006	EZR
ENSG00000183098.11	0.370765	3.56706	8.82318	0.00297429	1.29304	0.0278573	9.23247	9.41172	9.53232	10.4256	13.6015	9.58835	14.2022	14.5805	14.2075	12.8148	9.41179	14.3751	GPC6
ENSG00000051180.17	0.370354	0.699508	11.0818	0.000871784	1.29267	0.00987287	1.36356	1.60427	1.29009	1.29625	1.50031	1.28415	1.73462	1.53748	1.90652	1.95098	1.64423	1.89458	RAD51
ENSG00000275131.3	0.370347	2.6174	9.38645	0.00218595	1.29266	0.0215303	4.88611	7.0374	5.0409	4.96278	4.97473	5.08525	7.19867	5.12494	7.18211	7.22889	7.37068	7.31783	AC241952.2
ENSG00000072274.13	0.0271598	6.73115	0.025288	0.873652	1.019	0.961057	124.312	83.2937	84.9069	126.958	126.856	84.7712	84.9747	130.199	127.998	85.7814	86.0101	128.003	TFRC
ENSG00000137975.8	0.367336	0.762558	7.85758	0.00506082	1.28997	0.0421144	1.30675	1.30481	1.31398	1.46291	1.95436	1.33552	1.86472	2.04998	1.98487	1.78669	1.30404	2.03668	CLCA2
ENSG00000072364.13	-0.141316	6.72899	1.04011	0.307795	0.906692	0.664844	121.869	123.015	87.6782	123.273	123.48	87.9217	87.9886	89.3534	124.943	88.1431	88.5048	125.919	AFF4
ENSG00000072401.15	0.0627582	2.96222	0.738499	0.390142	1.04446	0.706053	7.61323	7.89301	7.11937	8.35155	6.98831	7.43097	7.74074	7.66179	8.43571	7.18781	8.67472	8.07566	UBE2D1
ENSG00000072415.9	-0.14908	4.12121	0.979586	0.322301	0.901825	0.668338	20.0842	20.1924	14.1671	20.4807	20.2937	14.2113	14.2022	14.3242	20.6584	14.2935	14.2311	20.8641	MPP5
ENSG00000072422.17	-0.0726073	3.69838	0.53416	0.464863	0.950918	0.753749	14.0902	11.4224	14.3104	14.1291	14.0556	11.5916	11.6653	14.7598	11.4653	11.6032	11.5663	14.4462	RHOBTB1
ENSG00000243970.3	0.366972	0.808969	4.15911	0.0414112	1.28964	0.200211	1.5056	1.90373	1.24231	1.2407	1.83591	1.24991	1.7563	1.40936	2.29828	2.32064	1.30404	2.29718	PPIEL
ENSG00000072506.13	0.13818	5.62099	1.74519	0.186483	1.10052	0.546584	42.2989	42.9945	54.9482	43.0355	42.5615	55.0816	55.1175	56.3231	43.4061	55.4694	55.4502	43.5517	HSD17B10
ENSG00000072518.20	0.130776	4.85594	3.37558	0.0661692	1.09488	0.283526	25.3964	30.5881	29.1703	25.8324	25.6435	28.9705	32.0471	27.5209	28.5195	32.2219	32.4877	28.774	MARK2
ENSG00000072609.17	0.0670036	4.68299	1.53741	0.215004	1.04754	0.58905	23.8908	26.5667	24.5356	24.5732	24.005	26.5905	26.995	25.1635	26.7958	26.8003	27.2715	24.6059	CHFR
ENSG00000072682.18	0.0134498	7.9212	0.0644567	0.799586	1.00937	0.944001	225.357	252.063	254.96	228.27	231.897	254.673	256.876	236.644	229.958	257.426	249.582	230.452	P4HA2
ENSG00000120458.11	0.366449	1.43648	5.85914	0.0154964	1.28918	0.0981016	2.32942	2.07486	2.12626	3.25914	2.09254	2.14026	2.84044	3.30559	3.23848	2.15634	3.40185	3.31552	MSANTD2
ENSG00000072756.17	-0.13143	2.69766	0.716356	0.397342	0.912926	0.710468	7.52801	7.20852	5.23202	7.53677	7.58054	5.27359	5.24723	5.50931	7.73056	5.19576	5.21617	7.83884	TRNT1
ENSG00000072778.20	-0.0876358	7.46385	2.10642	0.146682	0.941064	0.479548	159.168	188.726	190.981	185.104	175.853	191.099	192.196	167.201	162.577	167.764	174.005	163.1	ACADVL
ENSG00000072786.13	-0.00893912	6.09989	0.0398244	0.841824	0.993823	0.958022	65.4227	70.6093	71.361	65.7754	68.1261	71.2448	70.6858	67.8286	65.8142	71.6728	67.9236	65.9789	STK10
ENSG00000072803.17	-0.0549518	5.8986	2.0049	0.156792	0.962627	0.498921	60.9911	61.6896	58.4601	60.2941	60.8614	62.1873	57.6544	58.6806	60.8782	59.1249	57.3212	57.0743	FBXW11
ENSG00000072818.12	0.165656	0.548812	1.22215	0.268938	1.12168	0.663772	1.1363	1.26203	1.72012	1.16662	1.18446	1.55811	1.62621	1.58873	1.17525	1.70454	1.81432	1.2078	ACAP1
ENSG00000072840.13	-0.0353034	6.35982	0.736781	0.390694	0.975827	0.706414	79.1435	85.283	86.197	85.2192	81.5105	81.1071	83.8689	80.5385	78.2197	79.2713	81.4176	83.1722	EVC
ENSG00000235387.5	0.366036	0.813889	6.62624	0.0100487	1.28881	0.0711602	1.36356	1.39037	1.40954	1.38884	1.40161	2.0204	2.0165	2.10123	2.03711	2.03312	2.15451	1.39726	SPAAR
ENSG00000072864.15	0.125847	3.26252	3.54711	0.0596494	1.09115	0.262846	8.6075	8.72723	9.5801	9.51818	8.64655	9.65683	10.4294	10.6343	9.45427	9.54952	10.6024	9.37819	NDE1
ENSG00000273142.1	0.365607	0.557446	8.93095	0.00280378	1.28842	0.0264734	1.27834	1.5401	1.19453	1.22218	1.14498	1.1643	1.51779	1.30686	1.67147	1.62239	1.87102	1.82354	LINC02604
ENSG00000143631.11	0.365502	4.06387	7.25685	0.00706309	1.28833	0.0545876	13.4368	12.9197	13.1876	14.6847	19.8792	13.3381	18.9507	20.8585	20.4494	17.9695	13.0971	21.0536	FLG
ENSG00000072958.8	-0.0640266	6.50885	0.761133	0.382974	0.956591	0.701321	81.5014	97.6038	99.0262	97.5891	83.4254	98.8798	99.1769	85.7659	83.5475	84.4055	97.6898	83.6932	AP1M1
ENSG00000073008.15	0.0082213	8.30023	0.0374037	0.846645	1.00571	0.958022	300.638	323.785	327.3	304.248	302.688	326.894	325.566	312.493	303.503	327.354	323.743	303.938	PVR
ENSG00000073050.11	0.031423	3.25903	0.216123	0.64201	1.02202	0.870317	9.7154	8.91974	10.0818	8.9256	9.08085	9.84518	9.25853	10.378	8.95805	10.1656	9.97876	9.11768	XRCC1
ENSG00000273899.5	0.365206	0.541231	9.48383	0.00207291	1.28807	0.0205912	1.1363	1.41176	1.14674	1.14811	1.44109	1.1643	1.71294	1.38373	1.67147	1.684	1.30404	1.68144	NOL12
ENSG00000073111.14	0.105488	2.87029	1.42463	0.232643	1.07586	0.61794	6.42011	6.73794	7.78831	6.59236	6.53426	7.91039	7.89252	7.96929	6.71201	8.00928	8.10774	6.65472	MCM2
ENSG00000116560.11	0.362708	6.11301	108.633	1.95306e-25	1.28584	1.6358e-23	59.5139	60.9837	61.1597	60.5349	59.8349	61.1942	77.6459	78.5398	77.2011	78.2445	78.0725	77.4648	SFPQ
ENSG00000073169.14	0.060096	4.37753	0.594191	0.440803	1.04254	0.736165	18.5786	19.1871	22.5049	18.9438	20.2345	22.3956	22.5284	22.7291	19.0914	22.693	20.8647	19.0879	SELENOO
ENSG00000073331.18	-0.0769893	1.70697	0.360395	0.548287	0.948034	0.809168	3.69299	2.69517	2.74741	3.68505	3.65208	3.32168	2.75371	3.81808	3.65635	2.75191	2.72148	3.00765	ALPK1
ENSG00000073417.15	-0.0487638	4.19527	0.265685	0.606241	0.966764	0.847073	20.0558	18.8021	16.15	20.1845	20.1358	16.1803	16.3488	17.7836	20.4233	16.2855	16.2722	20.5089	PDE8A
ENSG00000073464.12	-0.0610928	1.72337	0.618208	0.431714	0.958538	0.7313	3.15324	3.48661	3.51191	3.48136	3.1783	3.11621	3.29578	3.07497	3.00343	3.03942	3.28846	3.43393	CLCN4
ENSG00000073536.18	0.0984267	3.61033	1.8047	0.179145	1.07061	0.537389	11.079	11.3368	13.1398	11.3885	11.0352	12.5162	12.9663	13.2992	11.2041	12.9997	13.4373	11.7701	NLE1
ENSG00000073578.17	-0.0997478	2.30281	0.647993	0.420831	0.933196	0.724858	4.06229	5.47591	5.56649	4.16652	5.40903	5.56466	5.5291	4.30495	4.23092	5.58596	4.19562	4.23913	SDHA
ENSG00000073584.20	0.173454	0.648705	1.20922	0.271486	1.12776	0.664682	1.16471	1.21925	1.36176	1.79623	1.77669	1.23279	1.77799	1.8706	1.61924	1.25273	1.24735	1.82354	SMARCE1
ENSG00000073605.18	0.223756	2.86279	3.77797	0.0519317	1.16777	0.236722	5.73833	8.55611	6.18764	6.59236	6.90934	6.0612	8.49964	6.20118	8.22678	7.7423	7.31398	8.71508	GSDMB
ENSG00000073614.13	0.0754352	5.14599	1.04089	0.307615	1.05368	0.664844	34.8561	37.818	32.1566	31.7766	37.9816	32.1894	35.2128	33.2096	38.6528	39.1222	32.3743	38.839	KDM5A
ENSG00000073711.11	-0.141327	2.39705	0.688874	0.406548	0.906685	0.715191	6.22126	6.1604	4.18084	6.33311	5.72488	4.1949	4.18477	4.1512	6.45084	4.21001	4.19562	6.46526	PPP2R3A
ENSG00000073712.15	0.0339867	6.3483	0.0406987	0.840121	1.02384	0.958022	94.8813	64.4275	65.6272	95.904	96.1386	65.8	65.4602	100.193	98.2513	65.1421	65.8825	99.2288	FERMT2
ENSG00000073756.12	-0.182799	5.86706	1.07806	0.299131	0.880992	0.664844	68.8316	44.941	45.7981	70.6456	70.8899	70.7483	45.7072	72.4667	71.1682	46.2895	46.4353	45.4937	PTGS2
ENSG00000073792.15	-0.0328895	5.54439	0.293938	0.587708	0.977461	0.833068	48.8611	49.4115	43.4091	48.9242	48.9971	43.4044	43.9943	44.5101	49.9091	44.2975	43.6571	49.9933	IGF2BP2
ENSG00000073803.14	0.0523504	2.91842	0.396219	0.529048	1.03695	0.796711	8.01094	7.82884	6.85658	6.79605	8.03458	6.86594	6.96016	7.25179	8.20066	8.25572	6.8037	8.21775	MAP3K13
ENSG00000073849.15	-0.0293676	1.2423	0.0940644	0.759072	0.97985	0.929343	2.2442	2.24598	2.46072	2.074	2.48736	2.55118	2.34174	2.40872	2.16769	2.58761	2.04111	2.08404	ST6GAL1
ENSG00000073910.22	0.143002	5.11778	2.24069	0.134421	1.1042	0.456504	37.8673	30.3742	30.6276	30.4433	37.7447	30.8539	30.9413	39.7439	38.6267	38.958	30.7867	39.0521	FRY
ENSG00000073921.18	-0.0946098	7.89243	0.880287	0.348123	0.936526	0.681138	262.685	265.539	208.182	266.083	262.16	207.416	209.412	212.865	268.898	209.946	208.647	268.676	PICALM
ENSG00000073969.18	-0.093005	4.59017	1.20579	0.272168	0.937568	0.664844	26.1918	26.4598	21.4537	26.425	26.1173	22.2415	21.7044	22.0629	26.613	21.7072	21.5451	25.79	NSF
ENSG00000005483.21	0.359732	4.37813	9.38066	0.00219287	1.28319	0.021562	16.6184	16.9411	17.2251	23.9991	17.0167	17.3446	24.2847	24.9072	24.3669	17.3124	24.6634	24.748	KMT2E
ENSG00000074054.18	-0.0153572	5.27026	0.0332103	0.855397	0.989412	0.958231	41.9012	42.2672	34.474	37.4616	41.9298	34.5694	34.7574	35.3365	42.6226	39.4098	34.6989	42.9834	CLASP1
ENSG00000074071.14	0.00572831	5.55659	0.00477274	0.944922	1.00398	0.980287	41.2194	46.6308	52.1052	47.4057	41.8509	52.2222	52.3205	47.7645	42.1786	46.3306	51.9916	42.3439	MRPS34
ENSG00000182253.15	0.359155	3.96658	16.6976	4.38362e-05	1.28267	0.000657656	12.8402	13.0908	16.5322	13.0551	13.3054	13.2867	18.0834	18.5779	14.2075	18.216	17.9731	18.2354	SYNM
ENSG00000013619.14	0.359022	3.51589	50.7646	1.04133e-12	1.28256	4.05457e-11	9.82903	10.032	10.0818	9.99964	9.90997	10.1363	12.7711	13.0942	12.6666	12.8354	12.927	12.7411	MAMLD1
ENSG00000074219.13	0.0695538	3.90883	0.49737	0.480658	1.04939	0.765079	13.0391	13.262	16.58	14.9809	13.1672	16.6084	16.674	17.0404	13.3457	14.848	16.8959	13.4279	TEAD2
ENSG00000138759.19	0.358337	1.58061	9.01497	0.00267778	1.28195	0.025595	2.35783	2.82352	3.24911	2.37029	2.36892	2.43133	3.57765	3.04934	2.55944	3.55283	3.68534	3.59971	FRAS1
ENSG00000074319.13	-0.0892984	5.66987	2.77318	0.0958553	0.93998	0.36733	53.5483	54.0318	47.9722	54.2203	49.8855	54.7563	47.7237	48.3795	53.7483	47.8092	51.0278	47.2462	TSG101
ENSG00000074356.17	0.0121024	4.1678	0.0233091	0.878656	1.00842	0.961582	19.1751	19.3582	16.3889	16.8142	19.129	16.3687	16.4789	16.7329	19.6137	19.0169	16.3289	19.6089	NCBP3
ENSG00000171812.13	0.357599	4.48185	39.1122	4.0014e-10	1.28129	1.24225e-08	21.4193	19.2085	19.3274	19.1475	18.9711	19.4164	22.4416	26.1116	25.2288	25.5886	25.684	25.4821	COL8A2
ENSG00000074410.14	0.0927206	5.22144	2.41617	0.120088	1.06638	0.42702	34.4016	34.8875	39.3477	34.8876	34.5072	38.3363	39.6794	40.4871	35.0487	39.8	39.8584	36.0444	CA12
ENSG00000074416.14	-0.00804989	7.72091	0.026119	0.87161	0.994436	0.96101	196.95	214.78	220.82	218.344	197.351	220.566	222.226	210.635	201.439	204.052	222.368	201.655	MGLL
ENSG00000168824.14	0.357479	0.495447	8.9924	0.00271104	1.28119	0.0258281	1.1363	1.13368	1.48121	1.14811	1.18446	1.1643	1.60452	1.61436	1.22749	1.60186	1.64423	1.58671	NSG1
ENSG00000074582.14	0.0436308	3.44953	0.3881	0.5333	1.0307	0.799984	10.3404	10.3315	11.5869	10.1107	10.3245	11.5745	11.1883	11.6592	10.1333	11.7264	11.4529	10.1834	BCS1L
ENSG00000138185.20	0.356969	0.429698	9.38257	0.00219059	1.28073	0.0215577	1.30675	1.11229	1.09896	1.11107	1.18446	1.11293	1.2576	1.56311	1.51477	1.51971	1.47414	1.51567	ENTPD1
ENSG00000074603.19	-0.157621	4.31634	1.02534	0.311257	0.896502	0.66555	23.1806	23.3582	16.0544	23.5732	23.4128	16.0947	16.1103	16.3486	23.7924	16.2034	16.1588	23.9428	DPP8
ENSG00000147274.14	0.356486	5.06022	81.5749	1.68741e-19	1.2803	1.02317e-17	28.8053	29.2191	29.6004	29.2767	28.9205	29.6211	37.2943	38.0527	37.1119	37.5204	37.5338	37.2049	RBMX
ENSG00000074657.13	0.142071	5.51936	2.34098	0.12601	1.10349	0.439094	49.8269	40.1709	40.6856	40.1837	49.9447	40.7505	41.1755	52.3513	50.9799	51.5058	40.8789	51.2958	ZNF532
ENSG00000074695.6	-0.2516	6.95425	1.25611	0.262389	0.839964	0.660536	154.026	154.481	88.8249	161.142	160.494	89.2401	88.6824	89.9171	158.607	90.9567	90.6026	160.021	LMAN1
ENSG00000074696.13	-0.0702779	5.59875	1.93418	0.164302	0.952454	0.513642	50.7928	49.818	45.3681	51.2204	50.4382	49.9279	45.7723	47.7645	51.7634	45.7556	45.3013	46.9146	HACD3
ENSG00000074755.15	0.046255	5.8846	1.13857	0.285955	1.03258	0.664844	58.4344	61.4329	56.3099	55.7387	58.6899	58.078	58.8687	57.8094	61.8967	62.6777	58.3984	60.0583	ZZEF1
ENSG00000074800.16	0.107437	10.3496	1.88329	0.169961	1.07731	0.523186	1168.32	1183.72	1414.2	1184.88	1169.38	1416.59	1424.84	1451.77	1193.98	1428.77	1422.6	1198.04	ENO1
ENSG00000114270.17	0.356055	3.25703	20.3434	6.47171e-06	1.27992	0.000112453	7.75527	9.28338	9.22174	7.98119	7.89639	8.06448	11.1232	9.68614	9.61097	11.3362	11.3395	11.2254	COL7A1
ENSG00000074855.11	-0.0374128	2.41595	0.185697	0.666522	0.974401	0.883386	4.74407	5.77537	5.85318	5.40721	4.71809	5.56466	5.70256	4.91995	4.77937	5.15469	6.00994	4.97328	ANO8
ENSG00000074935.14	-0.0852274	2.76019	0.467325	0.49422	0.942636	0.77457	7.1303	7.65772	5.70983	7.68491	7.6595	5.68452	6.1579	5.81681	7.80891	5.75025	5.72645	7.76779	TUBE1
ENSG00000074964.17	-0.0738832	4.37687	1.08278	0.298076	0.950077	0.664844	21.5045	20.0641	22.5049	22.2399	18.675	22.4128	19.7096	21.6785	19.0391	19.2839	22.7924	19.0406	ARHGEF10L
ENSG00000075089.9	-0.228454	2.04179	1.06114	0.302956	0.853549	0.664844	5.08496	4.91976	2.98631	5.22203	5.13265	2.92787	2.99222	2.94684	5.27559	3.01888	3.00497	5.11537	ACTR6
ENSG00000279198.1	0.354381	1.26277	6.21855	0.0126418	1.27844	0.084783	1.81809	1.86095	2.86686	1.88882	2.15177	1.90055	2.84044	2.89559	1.90652	2.87513	2.49469	2.84187	AC008894.3
ENSG00000075142.13	-0.0381458	4.86492	0.348617	0.554897	0.973906	0.814437	27.2429	26.9304	30.3171	30.7952	30.4801	31.0423	30.3992	31.9796	27.8405	27.4985	27.3282	27.0925	SRI
ENSG00000075151.20	-0.145424	6.73633	1.04459	0.306756	0.904114	0.664844	122.721	124.085	87.3198	124.607	124.822	87.9902	87.7501	89.2509	125.569	88.328	88.6749	127.458	EIF4G3
ENSG00000096746.17	0.354366	5.0497	21.3729	3.78081e-06	1.27842	6.77173e-05	27.527	27.8715	28.2386	27.9064	34.3888	28.474	37.5545	39.1033	38.0782	38.5267	30.4466	38.6969	HNRNPH3
ENSG00000075213.11	-0.171338	1.5169	0.506228	0.476776	0.888018	0.761524	1.81809	3.59357	2.86686	3.74061	3.7113	1.96904	3.53429	1.9731	2.42886	2.01259	1.98441	3.71812	SEMA3A
ENSG00000075223.14	-0.251125	7.1792	1.26772	0.260194	0.840241	0.657945	179.138	182.053	103.589	187.993	187.243	104.513	103.687	106.112	184.332	106.503	106.138	186.782	SEMA3C
ENSG00000075234.17	-0.0938488	4.11067	0.955988	0.3282	0.93702	0.671394	14.9708	18.8876	19.1841	18.9252	15.4572	19.1596	19.2326	15.7336	15.3305	15.5462	18.9937	15.3935	TTC38
ENSG00000075239.14	0.0347096	4.19768	0.176955	0.674003	1.02435	0.888847	19.7433	19.9785	16.5322	18.9808	16.7403	16.557	16.674	16.9892	20.136	17.4767	19.9008	20.1773	ACAT1
ENSG00000075240.17	-0.0976523	3.66866	1.65431	0.198373	0.934553	0.564107	12.3289	13.7753	13.976	13.7402	13.2462	11.5403	12.7711	11.8386	11.5175	11.6443	11.5663	13.9252	GRAMD4
ENSG00000075292.19	-0.283576	4.46265	1.15335	0.28285	0.821552	0.664844	28.2656	28.1924	14.7166	29.3323	29.2364	14.9647	14.7876	14.8623	28.9635	15.0533	15.0248	30.1239	ZNF638
ENSG00000075303.13	-0.189636	1.1412	2.65829	0.103012	0.876827	0.385739	2.38624	2.4171	2.19793	2.51843	2.44788	1.83206	1.90808	1.8706	2.06322	1.8483	1.81432	2.48664	SLC25A40
ENSG00000075336.12	0.0789433	2.714	0.614108	0.433245	1.05624	0.732265	5.59629	6.3743	5.73372	7.20344	7.18572	5.88998	7.37213	6.68805	7.31269	5.75025	5.72645	7.15205	TIMM21
ENSG00000213462.5	0.354329	2.68555	9.47589	0.0020819	1.27839	0.0206452	5.42585	5.17645	5.25591	5.22203	7.3239	5.30783	6.96016	7.76429	7.57386	7.5164	5.21617	7.72043	ERV3-1
ENSG00000075399.14	-0.0426541	4.74403	0.395201	0.529578	0.970867	0.796855	24.1749	27.1443	28.812	28.499	25.2487	28.8164	28.9682	26.6753	24.7326	25.0752	28.0653	24.819	VPS9D1
ENSG00000075407.18	0.00432547	2.54353	0.000264376	0.987027	1.003	0.994455	7.41438	4.1711	3.98972	7.33307	7.69898	3.98944	3.94626	7.1493	7.75668	3.86088	4.02552	7.8862	ZNF37A
ENSG00000075413.18	0.0429289	5.15529	0.512338	0.474129	1.0302	0.759781	37.6116	36.8341	32.9689	33.8877	36.205	33.0455	33.2397	34.7984	38.3394	37.4177	34.1886	38.5311	MARK3
ENSG00000075415.12	0.026836	8.24606	0.169026	0.680979	1.01878	0.892853	277.713	319.806	323.382	281.731	278.091	323.607	325.436	291.942	283.837	326.676	325.954	284.661	SLC25A3
ENSG00000075420.13	-0.100412	7.85036	0.923417	0.336579	0.932767	0.674259	256.066	258.416	200.394	258.731	257.916	200.996	202.105	205.075	261.063	202.08	202.75	262.968	FNDC3B
ENSG00000075426.12	0.011208	7.35082	0.0888779	0.765609	1.0078	0.931627	160.929	162.737	168.81	156.698	160.869	165.382	163.445	166.74	157.902	170.454	163.175	161.134	FOSL2
ENSG00000075539.15	-0.0525291	3.6982	0.0731403	0.786818	0.964244	0.939036	15.7094	11.5294	9.74733	16.0179	16.0889	9.84518	9.84397	13.7605	16.1924	9.8165	9.86537	16.5302	FRYL
ENSG00000075568.17	-0.076166	5.85503	0.755035	0.384887	0.948575	0.702727	62.7524	63.5505	51.6991	63.7384	62.6973	51.7428	51.9952	52.9919	64.195	52.2451	51.8215	64.4158	TMEM131
ENSG00000075618.18	0.110671	8.20269	2.45299	0.117301	1.07973	0.4203	266.037	269.539	317.194	269.601	266.424	310.851	319.994	326.126	271.379	320.946	319.831	277.083	FSCN1
ENSG00000178935.5	0.353764	0.800841	6.58073	0.0103089	1.27789	0.0727235	1.33516	1.9893	1.36176	1.37032	1.55954	1.36976	2.05986	1.38373	2.03711	2.09473	1.81432	2.03668	ZNF552
ENSG00000167641.11	0.351274	5.27377	9.217	0.00239778	1.27569	0.0232625	31.362	31.9357	45.1053	31.9063	31.5461	32.1038	45.3603	46.5089	32.0714	45.6324	45.6415	44.9727	PPP1R14A
ENSG00000198695.2	0.351127	5.67626	10.3724	0.00127912	1.27556	0.0136619	41.333	59.0372	42.5729	42.3133	41.8114	42.4969	59.8878	43.6389	59.6507	61.0143	60.0427	59.6794	MT-ND6
ENSG00000075711.21	-0.153669	5.73256	1.06242	0.302665	0.898961	0.664844	61.7297	62.2885	43.1941	62.9237	62.1841	43.2845	43.3872	44.0489	63.307	43.7019	43.5437	63.5869	DLG1
ENSG00000078401.7	0.34991	1.2205	5.21418	0.0224034	1.27448	0.128231	1.70446	2.67378	1.81568	1.79623	2.28995	1.79781	2.77539	1.84498	2.84673	2.89566	2.04111	2.84187	EDN1
ENSG00000075826.17	0.17877	0.545042	1.88934	0.169277	1.13192	0.522599	1.5056	1.58288	1.17064	1.31477	1.26342	1.18142	1.30096	1.22999	1.72371	1.47864	1.64423	1.72881	SEC31B
ENSG00000075856.12	0.0149808	4.65891	0.0735516	0.786234	1.01044	0.938996	26.1066	26.3528	24.2489	23.6843	25.9791	24.3304	24.1112	24.5229	26.1951	26.944	23.8697	26.1689	SART3
ENSG00000075914.13	-0.0295142	3.73904	0.229561	0.63185	0.97975	0.863379	13.6356	13.0053	14.0954	12.4996	13.4633	14.023	12.8796	13.8886	12.5622	14.2113	12.7569	12.5753	EXOSC7
ENSG00000075945.13	-0.00287818	4.01603	0.000917579	0.975835	0.998007	0.990209	17.6127	15.2299	14.406	17.8512	17.451	14.3825	14.4624	17.2198	18.0467	14.5194	14.2311	18.0459	KIFAP3
ENSG00000075975.16	0.0368382	4.70915	0.43419	0.50994	1.02586	0.783943	27.1861	27.4651	24.5833	25.1287	25.8607	24.5701	24.7834	25.1891	27.7621	27.1494	25.9108	27.7793	MKRN2
ENSG00000076003.5	0.0778082	3.42784	1.19995	0.273331	1.05541	0.664844	11.3062	10.524	9.91456	9.83298	11.2129	9.94791	10.0608	11.0699	11.5436	11.6853	9.80867	11.6043	MCM6
ENSG00000076043.10	-0.103776	6.12664	2.41767	0.119974	0.930594	0.426844	75.0528	75.8713	63.286	75.8306	75.2723	68.6936	63.8557	64.933	76.5482	63.9305	63.7847	70.668	REXO2
ENSG00000076053.10	-0.23049	2.15853	1.0971	0.294904	0.852346	0.664844	5.42585	5.54008	3.20133	5.53684	5.5867	3.23607	3.20905	3.30559	5.58899	3.24478	3.23176	5.66007	RBM7
ENSG00000076067.13	0.0130982	6.19569	0.109118	0.74115	1.00912	0.921438	69.5418	72.2991	75.6135	73.4974	73.2785	73.3508	76.1064	75.7467	71.0376	73.2952	71.8924	73.2967	RBMS2
ENSG00000076108.11	0.0996823	5.87023	3.42868	0.0640734	1.07154	0.277302	53.4347	61.7109	55.5455	54.2758	58.986	54.8077	62.7499	56.2206	61.3744	63.0679	56.7542	62.3791	BAZ2A
ENSG00000076201.15	0.0218728	6.07179	0.117987	0.731228	1.01528	0.916663	61.9001	62.6949	71.3371	70.4419	62.6776	71.0565	71.7916	73.2098	63.2548	63.9921	71.1554	63.208	PTPN23
ENSG00000076242.15	-0.00556074	4.7714	0.00945922	0.922521	0.996153	0.971921	28.436	28.7485	25.6106	25.7398	28.3875	27.1213	25.8242	26.291	28.9896	28.895	25.6273	27.4004	MLH1
ENSG00000076248.10	-0.0725544	4.16777	1.19167	0.274992	0.950953	0.664844	18.749	16.5347	19.2319	18.9993	17.5102	19.1596	16.9559	19.7054	16.6625	16.9016	18.0298	16.696	UNG
ENSG00000076321.11	0.0329396	3.9998	0.0995951	0.752316	1.02309	0.926402	17.4423	13.9678	14.1671	17.5549	17.3326	14.1942	14.2456	18.296	17.8377	14.2319	14.1177	17.9275	KLHL20
ENSG00000076344.16	-0.0457092	1.99545	0.200886	0.654006	0.968813	0.877835	3.40891	4.08554	4.39586	4.31466	4.26405	3.52714	4.4016	3.79246	3.49965	3.55283	3.45855	4.40491	RGS11
ENSG00000076351.13	0.00485179	4.9881	0.0110931	0.916119	1.00337	0.97061	32.2142	31.4651	32.9211	30.7952	30.2432	32.1381	30.8546	32.4409	30.4783	32.6737	32.998	31.1659	SLC46A1
ENSG00000076356.7	0.0291082	5.98349	0.20769	0.648584	1.02038	0.873717	66.2749	67.0799	58.8662	58.3127	66.3099	58.8827	59.3457	60.4487	67.6163	68.5307	59.1922	67.755	PLXNA2
ENSG00000076513.17	0.0717454	6.25496	3.21729	0.072864	1.05099	0.30331	77.9788	74.5237	73.0333	74.127	72.1533	74.7377	73.8081	79.5135	79.8128	78.6758	79.7734	77.9147	ANKRD13A
ENSG00000076555.15	-0.0479681	1.54172	0.172746	0.677683	0.967298	0.890634	2.75554	2.82352	3.39245	2.75916	2.4084	3.30455	2.90549	2.92122	2.42886	2.95727	3.51525	2.39191	ACACB
ENSG00000272031.3	0.349773	2.06891	8.45151	0.00364741	1.27436	0.0327901	3.40891	3.44383	4.80199	3.44432	3.43493	3.4929	4.9003	4.9712	3.44741	4.86718	5.04608	4.85487	ANKRD34A
ENSG00000076641.4	0.267603	0.613602	2.15967	0.141675	1.20381	0.469908	1.07949	1.77539	1.12285	1.16662	1.75695	1.1643	1.82135	1.15311	1.82817	1.74561	1.13395	1.89458	PAG1
ENSG00000076650.7	0.00410465	2.21023	0.0027866	0.957901	1.00285	0.983905	4.45999	4.64169	4.99312	4.20355	4.34302	4.81129	4.61843	4.58682	4.2048	5.01093	4.87599	4.28649	GPATCH1
ENSG00000076662.10	-0.0381996	3.15895	0.189829	0.663059	0.97387	0.882108	8.72113	8.89835	9.93846	8.62932	7.7582	9.99927	8.84656	8.94303	7.83503	9.13879	10.2056	7.90988	ICAM3
ENSG00000076685.18	-0.0388531	6.61148	0.427058	0.513436	0.973428	0.786189	102.409	103.679	91.214	103.7	102.278	91.1064	91.8698	93.5815	104.598	92.0862	91.5098	104.676	NT5C2
ENSG00000076706.17	0.161446	4.24252	3.79749	0.0513296	1.11841	0.234567	16.6184	16.8983	20.8325	16.8142	18.9119	17.0193	20.9672	21.4479	16.9759	20.9679	18.3133	20.793	MCAM
ENSG00000197905.9	0.349247	2.93594	30.8846	2.73831e-08	1.2739	6.73983e-07	6.42011	6.90906	7.14326	6.46273	6.85012	6.5235	8.91161	8.35366	7.91338	8.87182	8.39123	8.73876	TEAD4
ENSG00000099860.9	0.349084	5.97145	32.8476	9.96726e-09	1.27375	2.59015e-07	53.0654	53.8607	62.8082	53.924	53.2414	54.1742	71.7916	73.2611	61.3483	72.2067	72.1192	70.9995	GADD45B
ENSG00000076924.12	-0.000474552	4.98493	4.10353e-05	0.994889	0.999671	0.997287	28.4076	32.8555	34.3785	28.7582	31.0328	34.2955	34.5406	30.6728	29.0418	34.6453	31.6372	29.1055	XAB2
ENSG00000076928.17	0.0487036	5.20289	0.551606	0.457662	1.03434	0.74896	33.6914	36.9838	39.1804	34.1469	33.7768	39.141	39.4626	37.079	34.3958	39.574	39.6316	34.4814	ARHGEF1
ENSG00000076944.16	-0.0247117	2.41459	0.102799	0.748496	0.983017	0.924561	5.2554	5.58286	5.61427	4.8702	4.97473	5.6674	5.24723	5.02244	4.93607	5.75025	5.66975	4.90223	STXBP2
ENSG00000076984.17	-0.0343195	5.0667	0.312257	0.576299	0.976492	0.826366	30.6234	34.8448	35.6685	34.8691	31.3684	35.6139	35.7765	32.5178	31.3923	32.0782	35.4359	31.4738	MAP2K7
ENSG00000077044.10	-0.0649644	3.5111	1.17793	0.277778	0.955969	0.664844	11.8744	11.3155	12.0886	11.907	10.6799	11.6772	10.7763	11.5567	10.6034	10.7817	12.1333	10.9886	DGKD
ENSG00000077092.19	-0.186636	1.20631	2.37105	0.123604	0.878652	0.433955	2.6135	2.45988	2.65185	2.2777	2.58607	1.90055	1.90808	2.04998	1.88041	2.17688	1.87102	2.65242	RARB
ENSG00000077097.15	-0.182355	4.61091	1.02869	0.310466	0.881263	0.66555	29.061	29.3688	19.0407	30.036	28.7626	19.1596	18.9941	19.2954	30.0604	19.2839	18.6535	30.5738	TOP2B
ENSG00000077147.16	-0.171343	6.41131	1.07552	0.299703	0.888016	0.664844	100.875	100.727	67.7535	102.589	100.916	67.6834	67.8887	68.0849	103.788	68.3458	67.7535	104.036	TM9SF3
ENSG00000179361.17	0.348768	0.903063	6.17527	0.0129548	1.27347	0.0861827	1.42038	1.58288	1.5051	2.14807	1.48057	1.50674	2.16827	2.10123	2.14157	1.49917	2.3246	2.24982	ARID3B
ENSG00000077152.11	0.140944	1.54221	1.53767	0.214965	1.10263	0.58905	2.58509	2.45988	2.48461	3.14803	3.1783	2.49982	3.03558	3.35684	3.2646	2.526	2.49469	3.26816	UBE2T
ENSG00000077157.22	0.132148	2.44564	2.21705	0.136494	1.09592	0.460597	5.96559	5.36896	4.92145	4.72205	5.29058	4.81129	4.81357	5.48369	5.90239	6.11991	5.38626	6.13371	PPP1R12B
ENSG00000077232.18	0.0248226	5.71147	0.0105472	0.918202	1.01735	0.971261	65.1386	36.449	37.4125	67.2754	67.3167	37.7027	37.4461	67.8543	67.094	37.9517	37.9873	68.276	DNAJC10
ENSG00000077235.18	0.0319434	6.92265	0.50896	0.475589	1.02239	0.760944	114.653	123.101	125.592	116.2	115.07	124.854	126.519	121.512	117.055	126.855	126.265	117.654	GTF3C1
ENSG00000166532.16	0.347185	3.96829	5.38049	0.0203631	1.27208	0.119249	12.3005	11.9572	12.1842	14.9624	18.7934	12.1738	17.9316	19.936	19.6137	15.3614	12.0199	19.7037	RIMKLB
ENSG00000077254.14	-0.178202	4.16602	1.09815	0.294672	0.883804	0.664844	21.1068	21.3903	14.0954	21.6844	21.5769	14.0914	14.1372	14.4011	21.703	14.314	14.2878	21.764	USP33
ENSG00000078403.17	0.347135	2.86549	16.1498	5.85235e-05	1.27203	0.00085702	5.90878	6.05345	6.16375	7.48121	6.47504	6.19818	8.34786	8.63553	8.43571	6.81815	8.10774	8.52562	MLLT10
ENSG00000077348.9	-0.028511	2.94854	0.0718181	0.788708	0.980432	0.939897	6.47693	7.20852	8.72004	6.98123	8.40966	8.62951	8.58637	8.22553	6.76424	8.33786	6.69031	6.74945	EXOSC5
ENSG00000077380.15	-0.048708	5.99151	0.405781	0.524119	0.966802	0.793519	68.3203	66.7804	57.6717	69.1642	68.4025	57.6157	58.0447	60.91	69.784	58.2008	57.9449	69.9575	DYNC1I2
ENSG00000077420.16	-0.019912	4.93773	0.230058	0.631481	0.986293	0.863375	30.9927	30.5881	30.1498	31.2211	30.6183	31.2991	30.0089	31.2109	31.1573	30.0861	29.9363	29.9107	APBB1IP
ENSG00000254245.2	0.346206	1.14036	8.61314	0.00333746	1.27121	0.0305462	1.90331	1.88234	1.74401	2.37029	1.75695	1.78069	2.34174	2.45997	2.61168	1.93044	2.77818	2.65242	PCDHGA3
ENSG00000077458.13	0.170555	0.682409	0.620087	0.431015	1.12549	0.731244	1.84649	1.26203	1.09896	2.11104	1.42135	1.13006	1.21423	1.81935	2.06322	1.12951	1.64423	2.13141	FAM76B
ENSG00000077463.15	-0.037455	4.26072	0.291563	0.589221	0.974372	0.83381	17.4423	20.0641	20.4264	20.1474	17.5892	20.3752	20.4902	18.3985	17.89	18.1133	20.6946	17.9275	SIRT6
ENSG00000077514.9	0.147582	1.85	3.29696	0.0694083	1.10771	0.292959	3.09643	3.76469	3.22522	3.37025	3.6126	3.23607	3.94626	3.38246	3.94363	3.7582	3.34515	3.95494	POLD3
ENSG00000077549.18	0.00417198	8.31663	0.00395078	0.949882	1.0029	0.981894	302.399	338.437	342.423	294.045	289.857	342.664	329.773	304.191	295.72	344.686	344.891	296.431	CAPZB
ENSG00000050165.18	0.345206	6.8711	39.3863	3.47724e-10	1.27033	1.09116e-08	99.3129	101.39	115.511	100.978	99.5932	101.876	133.045	137.067	116.507	134.104	132.899	132.266	DKK3
ENSG00000077684.16	0.166474	5.62157	2.1024	0.147068	1.12231	0.480218	54.9971	41.6683	42.2623	41.7022	55.176	42.4284	42.4982	57.5531	56.0727	56.5989	42.5798	56.6007	JADE1
ENSG00000077713.19	0.0776294	4.29208	1.3773	0.240561	1.05528	0.631764	20.5955	20.5988	18.1568	17.9623	18.7539	18.1665	18.3219	18.6804	20.9979	21.2143	20.1843	21.0299	SLC25A43
ENSG00000233682.3	0.343535	0.497966	5.47867	0.0192499	1.26886	0.114516	1.64764	1.0909	1.09896	1.07404	1.14498	1.28415	1.10582	1.74248	1.69759	1.66347	1.70093	1.42094	AL356417.2
ENSG00000158636.16	0.342185	3.27927	23.1448	1.50246e-06	1.26768	2.89596e-05	8.35183	8.23526	8.36168	9.61077	8.21225	8.3898	10.6462	11.3517	11.1257	9.54952	11.2828	11.2017	EMSY
ENSG00000100345.21	0.342137	11.418	132.2	1.35276e-30	1.26763	1.41882e-28	2385.39	2414.3	2435.04	2421.3	2385.32	2438.92	3056.88	3113.58	3022.62	3073.12	3052.59	3036.9	MYH9
ENSG00000077943.8	0.160357	2.03246	1.27721	0.258418	1.11756	0.657605	4.20432	3.2941	4.30029	3.27766	4.57991	3.3388	3.72943	5.04807	3.63023	4.88771	3.17506	4.92592	ITGA8
ENSG00000078043.16	0.0350984	3.1927	0.221027	0.638259	1.02463	0.867758	9.63017	9.54006	8.43335	9.49966	8.38992	8.42405	8.49964	8.7124	9.84602	8.64591	9.92206	9.82815	PIAS2
ENSG00000078053.17	-0.140745	1.59542	1.40778	0.235425	0.90705	0.623339	2.47146	3.37966	3.41634	3.37025	2.66503	3.30455	3.36083	2.63935	2.55944	2.60815	3.40185	2.55769	AMPH
ENSG00000078061.13	0.0327543	6.21573	0.176705	0.67422	1.02296	0.889033	67.6385	67.4221	80.7261	77.2565	66.7837	80.662	79.3155	82.8447	68.0603	71.0977	81.4743	68.205	ARAF
ENSG00000078070.13	0.0145882	3.30615	0.0367364	0.848003	1.01016	0.958022	10.4256	9.34755	9.10229	10.4626	10.3838	9.10893	9.1718	10.5318	10.6295	9.17987	9.0716	10.657	MCCC1
ENSG00000078098.14	0.0378222	6.096	0.0160602	0.899155	1.02656	0.966764	87.7794	43.5078	44.5558	90.5893	92.9997	45.168	43.9076	93.069	92.2705	44.6877	45.358	95.9843	FAP
ENSG00000078124.12	-0.0596136	2.81158	0.169899	0.680202	0.959521	0.892318	7.84049	6.99462	5.66205	8.20341	8.31095	5.6674	5.96276	6.79055	8.30513	5.70918	5.72645	8.33617	ACER3
ENSG00000078140.14	-0.00322384	5.29209	0.00101887	0.974536	0.997768	0.990162	43.2079	43.572	34.4023	43.9614	35.7114	34.2612	34.584	35.1315	44.1634	34.8301	42.0129	44.0254	UBE2K
ENSG00000078142.13	-0.149817	4.71127	1.06229	0.302694	0.901365	0.664844	30.2257	30.4811	21.382	30.7026	30.7762	21.3854	21.531	21.8579	30.8439	21.6456	21.7151	30.9764	PIK3C3
ENSG00000078237.7	-0.226737	3.31096	2.0163	0.155618	0.854566	0.497039	11.7607	11.9572	8.43335	11.8514	12.0815	7.73916	7.80579	7.99491	10.969	7.80391	7.88095	11.9832	TIGAR
ENSG00000078246.17	-0.0647485	4.75272	2.22779	0.135548	0.956112	0.458601	26.6747	27.8501	28.143	27.8323	26.7095	27.7891	26.8866	26.496	25.7511	26.1226	26.6478	26.0032	TULP3
ENSG00000270804.1	0.342093	1.04637	13.4938	0.000239353	1.26759	0.00312043	1.67605	2.03208	1.74401	1.74068	1.73721	1.79781	2.32005	1.99873	2.32439	2.36171	2.43799	2.24982	AC010326.5
ENSG00000078304.19	-0.0684572	5.62866	0.696744	0.40388	0.953657	0.713413	53.3495	53.9035	44.5319	53.9425	53.3401	44.5687	44.9267	45.6889	54.3751	45.0163	44.791	54.564	PPP2R5C
ENSG00000078319.9	0.0332904	2.98169	0.227516	0.633372	1.02334	0.864344	7.18712	8.23526	8.29001	7.46269	7.28442	8.06448	8.36954	7.61054	7.39104	8.27625	8.56132	7.60201	PMS2P1
ENSG00000078369.18	0.0185005	8.86929	0.293316	0.588103	1.01291	0.833068	471.253	477.238	458.387	450.243	463.36	467.312	458.265	466.959	477.414	487.128	465.203	468.483	GNB1
ENSG00000078399.19	-0.10855	2.74958	0.747873	0.387151	0.92752	0.704247	7.55642	7.42243	7.64497	5.7035	7.60028	5.70164	5.76761	5.86806	5.64122	7.66016	5.72645	7.69674	HOXA9
ENSG00000137267.6	0.34187	6.13655	48.7341	2.93124e-12	1.2674	1.10082e-10	60.1957	61.0692	61.5659	61.0348	60.4074	67.8204	79.7925	81.3841	78.8465	80.0106	80.1136	71.8047	TUBB2A
ENSG00000196924.18	0.341676	12.1707	131.996	1.49935e-30	1.26723	1.55852e-28	4019.45	4072.88	4109.1	4076.04	4026.8	4098.3	5155.72	5256.42	5082.9	5174.18	5151.65	5102.8	FLNA
ENSG00000078487.17	-0.148788	1.41299	2.72217	0.0989634	0.902008	0.375409	2.32942	2.90908	2.79519	2.88878	2.58607	2.8765	2.81876	2.40872	2.40274	2.36171	2.60809	2.32086	ZCWPW1
ENSG00000078618.21	0.0554166	6.50707	0.98639	0.320626	1.03916	0.667752	94.7677	95.8926	85.2653	90.5153	83.2872	85.2164	85.8637	87.4315	96.7887	91.2647	97.8599	96.979	NRDC
ENSG00000078668.14	0.0263622	5.4215	0.336852	0.561652	1.01844	0.818664	43.492	43.9356	41.3306	43.9058	40.4295	41.3155	41.6959	42.4089	44.294	41.7304	44.9611	44.3806	VDAC3
ENSG00000078674.17	0.026483	4.45339	0.00890124	0.924834	1.01853	0.972094	27.8963	14.2459	14.5971	28.9619	29.2561	14.8791	14.6142	29.1097	28.6762	14.889	14.9681	29.9107	PCM1
ENSG00000135678.12	0.340506	0.573478	4.01727	0.0450366	1.2662	0.212935	1.47719	1.06951	1.17064	1.07404	1.79643	1.11293	1.30096	1.84498	1.64536	1.82776	1.07725	1.84722	CPM
ENSG00000078699.21	-0.0206327	4.04179	0.133928	0.714393	0.9858	0.910817	16.9877	17.155	16.8189	15.4439	16.8785	16.129	15.7417	16.0154	16.0357	17.5177	15.4784	16.7907	CBFA2T2
ENSG00000078747.15	-0.00128806	5.28642	0.000154202	0.990092	0.999108	0.995108	43.0659	35.9143	34.0918	43.6466	43.1933	34.1071	34.2587	42.4089	44.0851	34.4194	34.2453	44.1912	ITCH
ENSG00000144136.11	0.338744	7.32192	109.357	1.35534e-25	1.26465	1.16021e-23	139.084	140.962	143.009	141.291	140.714	142.695	178.514	181.73	177.594	179.695	176.783	177.688	SLC20A1
ENSG00000078808.17	-0.0811676	8.64992	1.72697	0.188799	0.945292	0.549177	361.259	415.934	436.241	430.651	397.504	435.807	438.447	392.391	369.343	373.376	398.867	369.704	SDF4
ENSG00000179954.16	0.33867	6.40898	31.3259	2.18151e-08	1.26459	5.41516e-07	72.3257	73.3045	85.4564	72.9603	72.3507	73.8131	97.1821	99.1677	82.8163	96.9123	97.2362	96.0317	SSC5D
ENSG00000242125.3	0.336824	2.8203	7.7232	0.00545158	1.26297	0.0447268	5.68152	7.57216	5.61427	5.59239	7.14623	5.6674	7.97925	6.30368	8.5663	8.78967	6.46352	8.73876	SNHG3
ENSG00000079102.16	0.147657	2.10572	1.3083	0.252703	1.10777	0.650325	3.83502	4.89837	3.55969	3.53691	4.83654	3.59563	4.46665	3.66433	4.93607	5.01093	3.57194	4.99696	RUNX1T1
ENSG00000079134.12	0.177396	1.88819	0.937856	0.33283	1.13084	0.67295	4.43158	3.22993	2.86686	4.55539	2.80322	2.8765	2.86212	4.02308	4.57043	2.89566	4.6492	4.59436	THOC1
ENSG00000079150.18	-0.164284	3.7721	1.07451	0.299929	0.892371	0.664844	15.9651	15.9144	10.9419	16.055	16.4245	10.9581	11.0365	11.0955	16.2969	10.9871	11.1694	16.2934	FKBP7
ENSG00000079156.17	-0.097313	1.94575	0.606389	0.436151	0.934772	0.733098	4.31795	4.32084	3.29689	4.27762	4.10612	3.28743	3.29578	3.35684	4.41373	3.26532	3.17506	4.42859	OSBPL6
ENSG00000079215.14	0.22203	1.07966	2.54512	0.110635	1.16637	0.403997	2.44305	1.68983	1.79179	1.72216	2.19125	1.72933	1.71294	2.56247	2.35051	2.38225	1.70093	2.534	SLC1A3
ENSG00000079246.16	0.0325887	7.00541	0.404419	0.524816	1.02285	0.793686	133.288	131.614	121.173	121.81	133.311	120.984	122.031	127.252	136.094	135.562	121.786	136.244	XRCC5
ENSG00000128645.15	0.336668	0.648466	7.44182	0.00637254	1.26284	0.0504688	1.36356	1.24064	1.24231	1.27773	1.75695	1.24991	1.60452	1.8706	1.80206	1.74561	1.24735	1.79985	HOXD1
ENSG00000079277.21	0.0446409	3.86234	0.551898	0.457543	1.03143	0.748888	14.9424	13.9678	15.266	13.6291	13.6015	14.2798	13.8986	15.2723	13.7374	15.3819	15.4784	14.683	MKNK1
ENSG00000262655.4	0.335973	5.05337	27.4807	1.58667e-07	1.26223	3.5387e-06	28.0383	28.556	28.7881	28.499	33.4807	28.7993	37.8364	38.8214	37.6081	38.0954	31.6939	37.6785	SPON1
ENSG00000079313.15	-0.0411026	4.70819	0.621841	0.430364	0.971912	0.730964	26.5327	25.4544	27.4024	27.1101	24.7947	27.3268	25.3905	27.2134	24.7587	25.1368	27.2715	24.819	REXO1
ENSG00000079332.15	-0.0986822	6.99951	0.907124	0.340879	0.933886	0.677446	141.669	143.208	111.258	143.55	142.609	111.379	112.121	114.056	144.609	112.541	112.488	145.22	SAR1A
ENSG00000079337.16	-0.0114559	0.658833	0.00725143	0.932138	0.992091	0.974668	1.27834	1.36898	1.7679	1.74068	1.32265	1.69508	1.73462	1.71686	1.30584	1.35542	1.87102	1.32621	RAPGEF3
ENSG00000204920.11	0.335442	1.79822	10.6512	0.00109997	1.26176	0.0120243	2.81235	2.88769	2.91464	2.88878	3.86923	2.91075	3.94626	4.04871	3.94363	3.9841	2.89157	3.95494	ZNF155
ENSG00000079432.7	-0.00761652	6.60781	0.0147878	0.903212	0.994735	0.967248	88.8305	103.037	104.449	103.163	89.1108	97.6813	104.923	93.3765	90.9647	92.0451	105.231	97.1447	CIC
ENSG00000079459.13	-0.0458558	5.60048	1.26134	0.261397	0.968715	0.659851	49.9121	50.1816	48.0199	48.3131	47.9508	50.9895	46.5745	47.5082	48.9689	48.7745	48.3063	46.1568	FDFT1
ENSG00000079482.13	0.0755139	3.77397	1.01635	0.313388	1.05374	0.666497	13.4652	14.7165	12.5186	12.3699	14.2135	12.5162	13.5951	12.838	14.8866	15.0123	12.4735	14.8725	OPHN1
ENSG00000079616.12	-0.0281156	3.08685	0.0497085	0.823571	0.9807	0.952433	7.04508	9.56145	9.79511	7.12937	7.93587	9.67396	9.75724	7.40554	7.26046	9.75489	8.78811	7.2231	KIF22
ENSG00000114251.14	0.334526	4.95471	10.8131	0.00100783	1.26096	0.0111958	26.1918	25.7753	26.2796	25.7954	34.1519	26.2481	34.7141	37.079	36.4068	36.4936	25.6273	36.5418	WNT5A
ENSG00000079739.17	0.104373	7.49203	3.78828	0.0516125	1.07503	0.235636	178.144	167.422	171.008	167.494	165.568	191.116	178.948	196.362	188.772	193.126	192.828	169.115	PGM1
ENSG00000079785.15	-0.128153	5.79362	0.975569	0.323295	0.915002	0.668526	63.0933	63.2297	46.3476	64.0162	63.9015	46.6405	46.6179	47.3545	64.5084	46.8645	46.9455	65.2921	DDX1
ENSG00000079805.16	0.0874422	7.19251	1.62157	0.202873	1.06248	0.570632	132.805	136.919	156.889	134.606	132.936	156.581	157.72	158.233	135.886	158.296	157.959	136.031	DNM2
ENSG00000079819.19	-0.0968875	6.81817	0.922165	0.336907	0.935048	0.674264	124.596	126.352	98.3573	126.347	125.474	98.349	99.3504	101.269	126.901	99.7052	99.6175	127.032	EPB41L2
ENSG00000079841.18	0.066117	2.86207	0.213254	0.644229	1.0469	0.871678	7.78368	5.90372	5.99652	8.37007	8.27147	6.02696	6.43978	8.66115	8.46183	6.0583	6.00994	8.57299	RIMS1
ENSG00000138080.14	0.333807	7.29998	90.2574	2.09104e-21	1.26033	1.44904e-19	137.095	139.058	144.227	139.18	136.884	140.058	176.541	180.014	169.341	177.395	176.329	174.681	EMILIN1
ENSG00000079950.14	0.028795	5.05391	0.0579008	0.809845	1.02016	0.947203	36.9015	28.2352	28.5731	37.4987	37.192	28.6623	28.773	38.7189	37.6865	28.9361	28.859	37.8917	STX7
ENSG00000079974.17	-0.0028907	3.36516	0.00199606	0.964365	0.997998	0.986352	10.4824	10.4171	9.65177	10.5737	9.47567	10.8725	9.9307	10.2243	10.8907	9.91918	11.1694	9.63869	RABL2B
ENSG00000109084.14	0.333753	1.81654	10.542	0.00116691	1.26029	0.0126608	2.84076	2.90908	2.96242	2.92582	3.92845	2.96211	3.98963	4.09995	3.99586	4.02518	2.94827	4.00231	TMEM97
ENSG00000135048.14	0.332808	5.77442	10.8147	0.00100695	1.25946	0.0111958	44.8272	45.6468	46.3237	45.7391	61.5326	46.4692	63.2486	64.8562	63.2287	63.9715	46.2652	63.8948	CEMIP2
ENSG00000179388.9	0.332624	1.76047	5.91575	0.0150061	1.2593	0.0958843	4.03388	2.93047	2.67574	2.98137	2.66503	2.67104	2.71034	3.79246	4.12645	3.63498	4.30901	4.09704	EGR3
ENSG00000080200.10	-0.258646	3.4549	1.0564	0.304037	0.835872	0.664844	13.8061	13.8609	7.57329	13.8514	14.4701	7.63643	7.50223	7.58492	14.3903	7.45479	7.71086	14.8014	CRYBG3
ENSG00000080345.18	0.0344506	3.1239	0.0109614	0.916617	1.02417	0.97082	11.363	5.15506	5.37537	11.8699	12.0815	5.44481	5.29059	11.8642	11.9876	5.40113	5.44296	12.4806	RIF1
ENSG00000080371.6	-0.0026848	5.24426	0.0010494	0.974157	0.998141	0.990162	36.0492	41.433	34.0679	41.7207	40.0544	34.0215	38.8338	34.7215	42.1002	34.3783	34.5855	42.1308	RAB21
ENSG00000080493.17	0.0969448	4.43221	0.472545	0.491819	1.06951	0.773646	21.6466	17.4545	17.7745	25.2213	24.9723	17.8069	20.4468	25.9835	25.5161	17.9285	17.8597	25.6716	SLC4A4
ENSG00000080503.24	0.0777643	5.6718	2.74363	0.0976426	1.05538	0.371732	47.1566	51.7859	48.4022	49.3871	52.4518	48.3869	54.0551	50.9163	53.6177	52.6764	48.4764	53.7588	SMARCA2
ENSG00000080546.13	-0.0506802	3.34935	0.295082	0.586982	0.965481	0.832788	11.079	11.1657	9.05451	11.1663	10.3838	9.10893	9.15012	9.27615	11.2824	9.13879	9.52518	11.3675	SESN1
ENSG00000157168.20	0.331849	3.64988	9.69534	0.00184736	1.25863	0.0187179	14.0902	10.4812	10.5835	10.4996	10.4627	10.5814	10.6245	14.8623	14.4426	14.7042	14.7981	14.4936	NRG1
ENSG00000143995.20	0.331823	2.64797	9.23595	0.0023731	1.2586	0.0230512	7.07349	5.21923	5.2798	5.20352	5.21162	5.29071	5.33396	7.40554	7.18211	7.24942	7.48407	7.2231	MEIS1
ENSG00000080603.17	0.0833435	2.41232	0.958656	0.327526	1.05947	0.670671	4.97133	5.66842	5.73372	4.81464	4.75758	4.86266	5.46405	4.9712	4.80548	5.79132	5.89654	5.7548	SRCAP
ENSG00000080608.10	0.0341744	3.43784	0.0256592	0.872735	1.02397	0.96101	13.0959	7.95718	8.12278	13.1477	13.4041	8.20146	8.13103	13.6836	13.4762	8.07089	8.22114	13.7831	PUM3
ENSG00000080802.18	0.0731077	3.99442	0.636781	0.424879	1.05198	0.727094	15.539	17.4972	14.2149	17.5734	13.9174	14.1942	15.8501	14.5805	17.6549	14.3962	17.9164	17.6433	CNOT4
ENSG00000080815.19	0.0292629	5.44517	0.35744	0.549931	1.02049	0.810828	44.742	42.4169	41.5217	41.0911	44.6146	44.2776	41.8477	45.4839	45.6521	46.2279	41.5593	42.7465	PSEN1
ENSG00000080819.9	-0.00732502	3.35201	0.00705338	0.933069	0.994936	0.974941	10.9653	11.0588	10.0101	9.07375	10.976	9.17742	9.28022	9.37865	10.2378	11.3157	9.185	11.2017	CPOX
ENSG00000080822.17	-0.0270095	3.6676	0.0517797	0.819995	0.981453	0.951214	14.2606	12.0427	10.8224	14.4439	14.2925	10.8211	10.8847	13.2224	14.5732	10.9255	10.8859	14.612	CLDND1
ENSG00000165996.14	0.331141	3.07704	36.1709	1.80754e-09	1.25801	5.23467e-08	7.58483	7.42243	7.47773	7.38862	7.34364	7.48233	8.93329	9.66052	9.3498	9.44684	9.58188	9.3545	HACD1
ENSG00000080824.18	-0.269972	8.82281	1.26016	0.26162	0.829336	0.659975	567.896	574.5	313.181	591.905	604.173	318.213	314.552	320.027	583.657	322.076	324.253	598.38	HSP90AA1
ENSG00000080845.17	-0.0335989	7.7974	0.295624	0.586639	0.97698	0.832788	203.626	234.33	236.994	234.214	204.043	236.558	238.142	214.53	208.412	211.075	238.356	208.759	DLGAP4
ENSG00000081014.11	-0.187316	3.66002	1.04727	0.306136	0.878238	0.664844	15.0276	15.1443	9.77122	15.2402	15.3782	9.79381	9.75724	9.89114	15.5134	9.77543	9.86537	15.6777	AP4E1
ENSG00000081019.13	0.0652884	2.32197	0.299449	0.584228	1.04629	0.831688	5.65311	4.19249	4.7781	5.64795	4.59965	4.26339	4.29318	5.89368	5.04054	4.27162	5.27287	5.7548	RSBN1
ENSG00000081026.19	-0.0796679	1.82517	0.305346	0.58055	0.946275	0.829392	4.06229	3.61496	2.86686	4.05541	4.0469	2.91075	2.90549	3.30559	4.12645	2.87513	2.89157	4.19177	MAGI3
ENSG00000178921.14	0.330944	3.35191	19.725	8.94255e-06	1.25784	0.000150883	8.66431	8.72723	10.4163	8.77746	8.70577	8.86922	11.6436	11.813	9.71544	11.6648	11.7364	11.557	PFAS
ENSG00000081059.20	-0.040767	2.5468	0.386898	0.533934	0.972138	0.800521	6.05082	5.73259	6.16375	6.05534	5.6854	5.59891	5.50742	5.97056	5.43229	5.52435	5.83984	6.03898	TCF7
ENSG00000081087.15	-0.250583	5.52845	1.31234	0.251972	0.840556	0.649858	57.5538	57.3259	33.2556	59.5349	59.6375	33.114	33.6299	33.7221	58.4232	34.1729	34.1886	58.3058	OSTM1
ENSG00000081154.12	-0.0953188	5.11134	0.452798	0.501009	0.936065	0.778739	37.7821	37.818	27.9519	41.4059	40.9033	28.0117	30.2041	30.519	41.16	28.4843	28.3488	41.3493	PCNP
ENSG00000081177.18	-0.0617226	4.54408	1.81074	0.178419	0.958119	0.535953	23.8908	24.1068	22.8154	24.1102	23.3733	24.3133	22.5067	22.8829	23.8185	22.5492	22.679	22.285	EXD2
ENSG00000081181.8	0.00775172	0.225356	0.00396756	0.949776	1.00539	0.981894	1.1363	1.06951	1.19453	1.14811	1.08575	1.09581	1.10582	1.22999	1.04467	1.08844	1.13395	1.16043	ARG2
ENSG00000081189.15	0.0372055	1.8586	0.0246195	0.875319	1.02612	0.961274	4.4884	4.57752	2.58018	4.49984	2.62555	2.65392	2.6453	2.71622	4.54432	2.62869	4.93268	4.64173	MEF2C
ENSG00000081307.12	0.031253	3.81404	0.0265917	0.870464	1.0219	0.96101	10.4824	16.8341	10.8463	16.8512	16.9772	11.0095	17.086	11.0699	17.1065	10.9049	10.9993	17.5723	UBA5
ENSG00000081320.11	0.0189536	3.97225	0.0118756	0.913222	1.01322	0.970583	18.3513	12.5133	12.4231	18.7771	18.6947	12.482	12.4459	18.8342	18.8824	12.5684	12.5868	19.0406	STK17B
ENSG00000081377.17	-0.0139614	3.6921	0.0355102	0.85053	0.990369	0.958022	13.6925	12.8769	11.8736	13.8143	13.5818	11.8656	11.9689	13.043	13.9725	11.9934	11.7931	13.9726	CDC14B
ENSG00000072110.13	0.330903	10.1348	120.991	3.83807e-28	1.2578	3.75485e-26	983.925	997.493	1004.79	998.871	986.338	1004.02	1251.31	1275.96	1238.14	1257.89	1251.94	1240.74	ACTN1
ENSG00000081665.14	-0.0241158	2.33545	0.115213	0.734286	0.983423	0.917379	5.14177	4.8342	4.65865	5.31462	5.05369	5.2051	4.83525	5.27869	5.40617	4.70288	4.76259	4.76014	ZNF506
ENSG00000081692.12	0.0666139	4.47169	0.419841	0.517017	1.04726	0.788977	19.1183	22.3742	24.8222	19.4067	19.208	24.8441	24.8918	21.9091	19.5876	24.9931	25.0603	19.6563	JMJD4
ENSG00000081721.12	-0.108233	2.80458	1.93914	0.163762	0.927724	0.512782	7.4996	7.52938	7.02381	7.42566	7.44235	6.31803	6.35305	6.4318	6.81648	6.38689	6.29342	7.64938	DUSP12
ENSG00000081760.17	0.0331952	5.24914	0.492083	0.483	1.02328	0.767028	38.0946	37.5185	37.9143	36.0357	36.047	39.6204	37.4244	39.1033	38.026	40.1285	39.6883	36.3286	AACS
ENSG00000081791.9	0.070994	5.33338	1.98736	0.158618	1.05044	0.502484	38.5207	41.9463	38.3443	37.9616	37.5079	41.3155	41.349	39.3596	42.283	42.7983	42.8633	39.1468	DELE1
ENSG00000081853.15	0.0402836	1.8117	0.186389	0.665939	1.02832	0.883386	3.83502	3.55079	3.08188	3.35173	3.67182	3.09909	3.12232	3.40809	3.8914	3.57337	3.00497	3.90758	PCDHGA2
ENSG00000081870.11	-0.0945359	2.3629	0.39553	0.529407	0.936574	0.796711	5.96559	5.32618	4.10917	5.98127	6.04074	4.14354	4.18477	4.74057	6.05909	4.16893	4.19562	6.11003	HSPB11
ENSG00000081913.14	-0.111486	2.86746	2.03687	0.153526	0.925634	0.493096	7.84049	7.9144	7.33439	7.88861	7.6595	6.59199	6.6566	6.76493	7.12988	6.65386	6.46352	7.98093	PHLPP1
ENSG00000081923.14	-0.112754	6.6499	0.974472	0.323567	0.924821	0.668579	112.437	114.16	85.9581	113.959	113.353	85.8499	86.4274	88.354	114.914	86.8493	86.8606	115.12	ATP8B1
ENSG00000168016.14	0.330121	3.67553	16.7806	4.19594e-05	1.25712	0.000634405	10.6528	10.9946	13.3787	10.8885	10.8181	11.0951	14.5058	14.7855	11.8831	14.6426	14.7981	14.683	TRANK1
ENSG00000082068.9	0.0585201	3.4134	0.587682	0.443317	1.0414	0.737932	11.1358	10.7165	11.4436	9.72187	9.61386	9.82805	9.99575	10.6086	9.76767	11.5621	11.6797	11.4622	WDR70
ENSG00000123505.18	0.329959	4.36012	6.2839	0.012184	1.25698	0.0825643	15.8514	18.9946	16.6278	24.7213	16.2073	16.6426	24.3714	21.6785	24.7065	16.8606	24.8335	24.8427	AMD1
ENSG00000082146.13	-0.114744	4.11252	1.74928	0.185967	0.923546	0.545735	18.8342	19.016	15.3377	19.0364	16.0889	19.1767	15.5248	15.7848	19.1175	15.5668	18.2566	15.3698	STRADB
ENSG00000082153.18	-0.189798	6.49796	1.16746	0.279923	0.876728	0.664844	107.636	108.812	70.3098	110.607	109.918	70.1833	70.4472	71.6211	110.761	71.3442	71.2688	110.738	BZW1
ENSG00000082212.13	0.0689796	3.78837	0.520198	0.470757	1.04897	0.75782	15.1981	12.6203	12.0886	13.4995	15.2598	12.0882	12.1857	15.093	15.5395	13.8622	12.19	15.5356	ME2
ENSG00000082213.18	0.0170397	3.38221	0.0267818	0.870006	1.01188	0.96101	11.4199	9.36894	9.17396	11.4626	11.3511	9.17742	9.25853	11.5567	11.6481	9.24148	9.185	11.628	C5orf22
ENSG00000082258.13	-0.170003	2.99993	1.00132	0.31699	0.888841	0.667548	9.40291	9.41172	6.3071	9.55521	9.43619	6.33516	6.33136	6.38055	9.61097	6.36635	6.29342	9.7571	CCNT2
ENSG00000137807.15	0.329398	2.07879	7.6261	0.00575296	1.25649	0.0464898	3.26687	3.85025	3.41634	3.44432	4.85628	3.42441	4.94367	4.43308	5.01442	4.8261	3.40185	5.06801	KIF23
ENSG00000082438.17	-0.15173	5.43018	0.683076	0.408529	0.90017	0.715765	52.2416	46.8447	32.8017	53.8314	53.2019	32.9428	32.9361	37.3352	53.5132	33.3515	33.2247	54.2561	COBLL1
ENSG00000184588.18	0.329063	1.28453	8.27738	0.00401421	1.2562	0.0351675	2.75554	2.05347	2.03069	1.98141	2.01358	2.03752	2.05986	2.79309	2.79449	2.79298	2.89157	2.81819	PDE4B
ENSG00000082482.13	0.0126571	6.72319	0.0224142	0.88099	1.00881	0.961828	113.886	97.2616	95.1559	115.255	114.34	95.0274	95.686	115.721	116.481	95.906	95.7621	116.683	KCNK2
ENSG00000132849.20	0.328767	1.05	7.62567	0.00575433	1.25594	0.0464898	1.61923	1.73261	1.83957	1.62957	2.34918	1.66084	2.40679	2.30622	2.14157	2.42332	1.64423	2.41559	PATJ
ENSG00000082515.18	0.0584773	3.34829	1.00884	0.31518	1.04137	0.667331	9.48813	9.62562	10.034	10.5552	9.81127	10.0164	10.5812	10.8905	10.2378	9.75489	10.4323	10.2781	MRPL22
ENSG00000133056.13	0.328165	1.25924	7.37301	0.006621	1.25542	0.0518371	1.96012	1.90373	2.58018	2.29621	1.89513	1.93479	2.6453	2.94684	2.06322	2.36171	3.00497	2.88924	PIK3C2B
ENSG00000142583.18	0.327934	1.88234	6.12723	0.0133115	1.25521	0.0880525	2.81235	2.88769	3.79859	3.88875	3.15856	2.89363	4.51001	4.68932	3.29071	3.28586	4.19562	4.49963	SLC2A5
ENSG00000082701.15	0.0262073	5.52687	0.0710182	0.78986	1.01833	0.940021	50.3382	50.9089	40.7333	40.5726	50.5172	40.8703	41.0671	41.7939	51.3717	51.5674	41.049	51.7695	GSK3B
ENSG00000082781.12	0.00773597	9.93681	0.0370757	0.847311	1.00538	0.958022	974.494	938.969	1015.35	976.817	945.613	1013.28	972.688	1042.16	946.184	986.065	1001.39	947.86	ITGB5
ENSG00000082805.20	0.00117453	6.72433	0.000702838	0.97885	1.00081	0.991317	108.687	110.117	100.675	101.885	108.536	104.205	101.475	103.421	110.892	109.912	101.092	107.304	ERC1
ENSG00000082898.17	-0.170739	5.37173	1.04696	0.306208	0.888388	0.664844	48.9747	49.2618	32.8495	49.9056	48.8787	32.823	32.8927	33.3121	50.4576	33.1461	32.7712	50.6801	XPO1
ENSG00000082996.19	-0.172171	3.77171	0.832383	0.361584	0.887506	0.689076	16.5616	15.2727	10.2968	16.9994	16.918	10.376	10.4077	11.2749	16.8453	10.5147	10.489	17.0749	RNF13
ENSG00000083093.10	0.0358137	1.77936	0.0234432	0.87831	1.02513	0.961565	3.92025	2.52405	2.41294	4.24059	4.50094	2.43133	2.66698	4.17683	4.3615	2.38225	2.43799	4.42859	PALB2
ENSG00000083097.14	0.0096616	2.64162	0.00146426	0.969476	1.00672	0.98878	7.78368	4.51335	4.32418	8.05527	7.89639	4.40037	4.31487	7.66179	8.07008	4.3743	4.30901	8.40721	DOP1A
ENSG00000083099.11	-0.108992	3.69173	0.638881	0.424116	0.927236	0.726653	14.8004	13.9251	10.6313	15.0365	15.0821	10.6499	10.733	11.608	15.0694	10.8023	10.8292	15.133	LYRM2
ENSG00000083123.15	0.00798132	2.72739	0.00773552	0.929915	1.00555	0.973918	6.47693	6.73794	5.87707	7.24048	7.14623	5.87286	6.52651	6.4318	7.36493	5.89401	5.83984	7.36519	BCKDHB
ENSG00000154734.15	0.326951	8.44195	19.4794	1.01688e-05	1.25436	0.000170339	292.655	295.999	299.802	296.915	364.675	301.074	399.158	406.203	395.408	401.244	319.49	399.828	ADAMTS1
ENSG00000083223.18	-0.183899	3.99998	1.03568	0.308829	0.88032	0.66555	19.0047	19.1443	12.3753	19.5178	19.1487	12.4991	12.4025	12.5561	19.5092	12.5479	12.4168	19.9879	TUT7
ENSG00000083290.20	-0.00123736	4.12835	0.000423396	0.983583	0.999143	0.992712	18.4365	18.5668	17.2012	17.129	17.2339	16.2317	16.3488	16.5792	17.6549	17.7847	17.3494	18.8274	ULK2
ENSG00000083312.17	-0.168385	6.66669	1.12104	0.289695	0.889838	0.664844	119.908	119.7	81.2278	121.829	120.933	81.09	81.7873	82.5372	122.488	82.3107	82.0413	122.39	TNPO1
ENSG00000083444.17	0.0183574	9.56666	0.0863256	0.768901	1.01281	0.931627	696.469	705.216	806.496	796.286	710.616	805.438	811.65	826.91	711.421	720.65	795.183	712.979	PLOD1
ENSG00000175899.14	0.32589	3.10314	24.3071	8.21337e-07	1.25344	1.65433e-05	7.15871	7.95718	7.33439	7.5738	8.31095	7.32824	9.99575	9.09677	9.92437	9.4263	8.56132	9.94656	A2M
ENSG00000083457.12	-0.131307	3.49677	3.28313	0.0699954	0.913004	0.294396	12.1016	12.1711	10.2013	12.2033	12.1012	11.6772	10.2993	10.4293	12.3271	10.3094	10.2056	10.7044	ITGAE
ENSG00000083520.15	-0.332024	3.99939	1.1656	0.280307	0.794421	0.664844	21.1637	20.7913	9.91456	22.2214	22.2086	10.0678	9.90902	9.73739	21.8336	10.1245	10.1489	22.6876	DIS3
ENSG00000083535.16	0.260685	1.57146	0.418236	0.517819	1.19805	0.78958	2.2442	1.43315	1.48121	4.62946	4.54042	1.48962	2.66698	4.38183	4.38762	1.49917	1.53083	4.45227	PIBF1
ENSG00000083544.15	-0.102813	1.73964	0.433851	0.510105	0.931216	0.783943	3.83502	3.55079	2.65185	3.92578	3.79027	2.68816	2.71034	2.94684	3.94363	2.6903	2.60809	4.02599	TDRD3
ENSG00000083635.8	0.106886	1.74524	1.05819	0.303627	1.0769	0.664844	3.66458	2.93047	2.89075	3.16655	3.63234	2.91075	2.92717	3.74121	3.7347	3.40908	2.89157	3.7418	NUFIP1
ENSG00000083642.19	-0.12752	2.5718	0.316875	0.573492	0.915403	0.825036	7.44279	5.7112	4.18084	7.61084	7.69898	4.22915	4.20645	5.56056	7.65221	4.23054	4.25231	7.76779	PDS5B
ENSG00000083720.13	0.0331561	3.95132	0.125574	0.723066	1.02325	0.913366	16.6468	13.7326	13.9282	16.7587	16.5429	13.9202	14.0071	17.4761	17.0281	14.006	13.8909	17.0512	OXCT1
ENSG00000083750.12	-0.104193	2.57106	0.735786	0.391014	0.930325	0.706414	6.61897	6.63099	5.0409	6.62939	6.63297	5.08525	5.11713	5.15057	6.73812	5.07254	5.10278	6.79682	RRAGB
ENSG00000083799.17	-0.0807788	4.94838	0.761314	0.382918	0.945547	0.701321	33.6914	33.8822	27.3785	34.1654	33.6584	27.3782	27.6455	27.9822	34.2913	27.786	27.555	34.363	CYLD
ENSG00000083807.10	0.062707	0.539516	0.213421	0.644099	1.04442	0.871627	1.16471	1.24064	1.60066	1.20366	1.42135	1.60947	1.62621	1.58873	1.20137	1.62239	1.30404	1.2078	SLC27A5
ENSG00000083812.12	0.0591915	2.96939	0.367276	0.544493	1.04188	0.806384	7.4996	6.88767	8.67226	7.20344	6.85012	8.64663	7.87084	8.86615	6.94706	8.3584	8.84481	6.98628	ZNF324
ENSG00000083814.13	0.114244	1.84305	0.728354	0.393417	1.08241	0.708127	2.92598	3.5294	4.08528	2.96286	3.92845	2.99636	4.18477	3.51059	2.92508	4.18947	2.89157	4.1444	ZNF671
ENSG00000120802.13	0.32575	3.15916	8.42938	0.00369207	1.25332	0.0330385	7.27234	7.4866	7.52551	10.1663	7.38313	7.55082	10.2559	10.6343	10.29	7.59855	10.489	10.3492	TMPO
ENSG00000083828.16	0.15587	1.47231	1.89461	0.168683	1.11409	0.521472	2.55668	2.69517	2.31738	3.14803	2.44788	2.3286	2.81876	2.76747	3.18625	2.34117	3.11836	3.19711	ZNF586
ENSG00000146072.6	0.325399	6.42245	84.9049	3.1306e-20	1.25301	2.0248e-18	74.4847	75.743	76.4497	75.9787	77.6807	76.5355	95.4908	97.6814	94.6733	96.5837	92.4169	95.2502	TNFRSF21
ENSG00000083844.10	0.0744001	3.38905	0.671292	0.412602	1.05292	0.718279	11.3346	10.5454	9.3173	9.22189	11.3511	9.33152	9.45368	10.3524	11.5436	11.6853	9.35509	11.5806	ZNF264
ENSG00000083845.9	-0.0460407	8.10804	0.239489	0.624575	0.968591	0.858377	273.508	305.154	309.812	244.269	238.313	310.491	271.36	250.072	244.061	307.638	310.872	245.017	RPS5
ENSG00000083857.14	-0.125926	9.73616	0.991376	0.319406	0.916416	0.667752	967.193	979.76	716.954	980.02	975.698	720.324	719.997	733.405	990.792	722.868	722.326	1004.08	FAT1
ENSG00000083896.12	0.0770147	3.44749	0.560082	0.454227	1.05483	0.746192	11.988	10.8663	9.5801	12.0366	9.43619	9.60547	9.62714	10.8905	12.2488	9.61113	12.5301	12.3148	YTHDC1
ENSG00000083937.9	0.027923	4.27657	0.0337466	0.854247	1.01954	0.958022	22.2715	15.7005	15.9589	22.7029	22.3665	15.8721	16.0452	23.2929	22.7738	16.1828	16.0454	22.6403	CHMP2B
ENSG00000084070.12	0.0263902	4.6128	0.0736529	0.786091	1.01846	0.938988	21.4193	26.6737	26.8529	21.814	21.6164	26.7789	27.0384	22.6266	21.8858	27.2315	27.3849	21.8824	SMAP2
ENSG00000169045.17	0.324721	5.08212	5.41275	0.0199902	1.25242	0.117775	30.6518	29.4758	26.5901	40.7393	26.1371	26.8302	35.061	37.9502	41.604	26.369	42.5798	42.6281	HNRNPH1
ENSG00000084073.9	-0.149764	5.16219	1.08356	0.297902	0.901398	0.664844	41.4183	41.6041	29.2659	42.1837	41.8904	29.2445	29.5536	29.8528	42.1525	29.7575	29.6528	42.2729	ZMPSTE24
ENSG00000084090.13	-0.00769608	7.62379	0.0337904	0.854153	0.99468	0.958022	200.444	202.887	190.288	188.29	200.114	204.42	191.675	195.337	204.442	207.153	191.071	190.098	STARD7
ENSG00000084092.7	-0.042512	3.83767	0.438295	0.507946	0.970963	0.783087	12.9255	15.1229	15.2899	15.0735	14.0556	14.2113	15.2863	13.6836	13.2934	13.472	14.2311	14.3041	NOA1
ENSG00000084093.17	-0.196116	3.94485	1.08653	0.297241	0.872897	0.664844	18.4365	18.4812	11.6825	18.8512	18.9119	11.8827	11.7954	11.8899	18.8302	11.8907	11.9632	19.3011	REST
ENSG00000084112.15	0.0354593	7.30078	0.699097	0.403087	1.02488	0.713104	160.872	162.93	151.896	149.754	157.79	151.136	152.451	155.388	163.543	166.285	154.954	164.497	SSH1
ENSG00000084207.18	-0.117679	8.24053	1.36694	0.242338	0.921669	0.633856	257.685	336.961	342.901	337.118	270.274	343.246	342.999	271.161	264.746	267.058	328.959	265.715	GSTP1
ENSG00000179094.16	0.324591	3.39679	8.41509	0.00372119	1.25231	0.0332224	8.63591	8.7914	12.1364	8.8145	8.76499	8.88634	12.1423	12.4024	8.8797	12.2398	12.4168	12.1016	PER1
ENSG00000084444.14	-0.0219499	3.85457	0.0960196	0.75666	0.984901	0.927669	15.3401	15.5293	14.3582	13.5921	15.2203	13.2867	13.3783	13.6323	14.4426	15.2792	13.1538	15.7014	FAM234B
ENSG00000084463.8	0.0504359	5.30312	1.30327	0.253616	1.03558	0.651356	38.5775	37.5185	38.8221	40.6652	37.8829	38.9184	39.7445	42.2808	40.037	38.2392	40.6521	39.9757	WBP11
ENSG00000084623.11	0.0248158	7.27727	0.0720319	0.788401	1.01735	0.939897	135.93	168.833	170.984	138.384	136.805	171.477	171.142	143.524	139.699	172.22	171.793	140.27	EIF3I
ENSG00000076716.9	0.3242	6.61254	90.2904	2.05651e-21	1.25197	1.43365e-19	86.9556	86.6092	87.5587	86.6635	85.7745	87.7162	106.202	111.134	107.993	109.44	109.426	108.56	GPC4
ENSG00000084652.16	-0.0373686	7.0382	0.790683	0.373894	0.974431	0.696839	133.771	135.486	136.964	125.125	130.606	136.634	127.581	129.789	126.092	138.273	130.121	126.179	TXLNA
ENSG00000084676.15	-0.122402	3.96634	2.55661	0.109834	0.918657	0.401976	16.9309	17.1336	16.6756	15.9068	16.8983	14.0058	14.0938	14.3498	14.3642	15.1355	14.0043	17.3591	NCOA1
ENSG00000084693.16	0.0400705	4.17267	0.342097	0.558621	1.02816	0.816814	16.3344	17.7967	19.2319	17.2031	16.5824	19.1938	19.276	18.4498	16.767	18.791	19.5039	16.8381	AGBL5
ENSG00000084710.14	0.0183262	1.90426	0.0371074	0.847247	1.01278	0.958022	3.23847	4.06415	4.08528	3.29618	3.7113	3.66412	4.11972	3.40809	3.29071	4.12786	3.57194	3.69444	EFR3B
ENSG00000185379.20	0.323789	1.85458	20.7126	5.33636e-06	1.25161	9.3563e-05	3.06802	3.12298	3.29689	3.12952	3.09933	3.35592	4.05467	4.1512	3.81305	4.06625	4.13892	3.76548	RAD51D
ENSG00000084733.11	-0.0396503	6.48324	0.340865	0.55933	0.972891	0.817234	95.1654	96.2349	82.2073	96.2373	92.1509	81.929	82.8064	84.2541	97.1544	82.9679	84.7628	97.0737	RAB10
ENSG00000084754.12	-0.0112408	6.99388	0.0634886	0.801065	0.992239	0.944405	130.504	132.021	128.029	120.607	122.828	133.398	122.811	124.895	126.797	134.843	130.461	121.798	HADHA
ENSG00000166147.13	0.323413	11.1628	11.0285	0.000897218	1.25129	0.0101313	1895.89	1924.35	1949.8	1923.95	2567.41	1958.83	2654.27	2705.94	2636.15	2665.94	1958.28	2669.96	FBN1
ENSG00000162959.13	0.322637	0.617124	4.40957	0.0357379	1.25061	0.181369	1.1363	1.17647	1.81568	1.18514	1.50031	1.18142	1.77799	1.8706	1.20137	1.82776	1.36074	1.79985	MEMO1
ENSG00000155393.13	0.322506	3.45926	36.8584	1.27026e-09	1.2505	3.74389e-08	10.0279	9.62562	9.77122	9.77743	9.55463	9.74244	11.5569	12.5817	12.2749	12.1371	12.4735	12.2437	HEATR3
ENSG00000115541.11	0.322446	1.98226	7.37861	0.00660041	1.25045	0.0517446	4.57362	3.18715	3.273	3.27766	3.45467	3.25319	3.29578	4.71495	4.64878	4.49752	4.42241	4.61805	HSPE1
ENSG00000085185.15	0.0373399	4.46006	0.469016	0.49344	1.02622	0.774284	20.9932	22.802	22.2421	20.777	20.5306	22.6525	22.5717	21.4991	21.6769	23.2885	23.4161	21.2193	BCORL1
ENSG00000085224.22	-0.303462	4.53693	1.11595	0.290793	0.810305	0.664844	30.2825	30.3956	14.9555	31.11	31.4079	15.153	14.9177	15.093	31.3662	15.0944	15.1949	32.4921	ATRX
ENSG00000085274.15	0.0701897	2.443	0.0764453	0.782174	1.04985	0.937945	6.16445	3.63635	3.70303	7.11086	7.12649	3.74973	4.16309	7.1493	6.94706	3.79927	3.79873	7.12837	MYNN
ENSG00000085365.18	0.0115446	4.23339	0.00299995	0.95632	1.00803	0.983688	22.7261	14.1604	14.0476	23.6103	23.4523	14.0572	14.0504	23.2672	23.4006	14.3346	14.2878	23.5165	SCAMP1
ENSG00000085377.14	0.0361281	5.05521	0.488625	0.484541	1.02536	0.768323	33.6346	31.572	33.8529	31.8877	31.2105	34.5009	32.394	35.5159	32.4631	34.5837	35.0958	31.8527	PREP
ENSG00000085382.12	-0.096559	2.26549	0.31692	0.573464	0.935261	0.825036	5.73833	4.87698	3.72692	5.68498	5.6854	3.78397	3.7728	4.4587	5.79792	3.71713	3.74204	5.99162	HACE1
ENSG00000085415.16	0.0234003	4.13893	0.0877825	0.767015	1.01635	0.931627	16.8173	17.8395	15.8872	19.2215	18.9513	15.8721	17.9316	17.4504	19.3786	16.0596	15.8753	19.3958	SEH1L
ENSG00000085433.15	0.0327274	3.79491	0.0430244	0.835679	1.02294	0.956669	15.9651	11.1657	11.348	16.055	16.1284	11.3862	11.3834	16.7329	16.3752	11.3362	11.3962	16.5776	WDR47
ENSG00000085449.15	-0.188499	4.20296	1.12621	0.288586	0.877518	0.664844	21.8738	22.0534	14.3343	22.5177	22.2678	14.2455	14.3323	14.5548	22.5388	14.5194	14.4579	22.4271	WDFY1
ENSG00000085491.17	0.00976764	2.87839	0.00298157	0.956454	1.00679	0.983688	8.63591	5.92511	5.78151	8.8145	8.74525	5.77013	5.76761	8.63553	8.93193	5.81186	5.78315	8.92822	SLC25A24
ENSG00000126216.15	0.322344	2.77612	23.0482	1.57987e-06	1.25036	3.01523e-05	5.79515	5.92511	5.97263	5.90719	6.81064	6.02696	7.65401	7.89241	7.62609	7.72177	6.57691	7.74411	TUBGCP3
ENSG00000085644.14	-0.101312	4.23398	2.32051	0.127678	0.932185	0.443155	17.3286	20.1496	20.3308	20.1289	18.063	20.3752	19.7963	17.7579	17.2109	17.4767	19.2772	17.3118	ZNF213
ENSG00000104983.8	0.322066	1.6097	17.2838	3.2192e-05	1.25012	0.000497055	2.52828	2.60961	2.93853	2.61102	2.80322	2.6368	3.40419	3.53621	3.02954	3.45015	3.23176	3.41025	CCDC61
ENSG00000085719.13	-0.0930507	5.43674	0.863154	0.352857	0.937538	0.683374	47.7247	48.1067	37.9381	48.4612	47.8521	37.874	38.2484	38.7958	48.6816	38.4445	38.2141	48.6671	CPNE3
ENSG00000085721.12	-0.0939831	3.53834	0.829462	0.362428	0.936932	0.689218	12.755	12.8128	10.1774	12.8884	12.7922	10.2561	10.2343	10.3524	13.0323	10.2683	10.2056	12.9305	RRN3
ENSG00000085733.16	-0.0495166	7.66916	0.346172	0.556288	0.96626	0.81569	178.172	223.764	212.219	223.307	222.343	182.059	225.349	187.009	193.604	183.844	184.097	225.858	CTTN
ENSG00000085741.13	0.128136	2.13346	1.47299	0.224874	1.09288	0.606155	3.77821	3.85025	4.82588	4.72205	3.82975	3.90383	4.83525	4.94557	3.86528	3.92249	4.98938	4.83119	WNT11
ENSG00000085760.15	-0.0784095	3.06968	0.209216	0.647383	0.947101	0.873671	9.97106	8.08552	6.52211	10.2033	10.0679	6.55774	6.54819	8.27678	10.2117	6.61279	6.57691	10.3492	MTIF2
ENSG00000085788.14	-0.0460565	4.51313	0.211287	0.645761	0.96858	0.872253	25.2259	23.0587	20.0203	25.425	25.2487	19.9472	20.0999	22.4985	25.8556	20.0848	20.0709	25.7663	DDHD2
ENSG00000085832.17	-0.0868617	4.67426	0.41202	0.520946	0.941569	0.791859	29.345	26.3742	21.0237	29.9619	29.6707	21.0944	21.1407	24.0872	30.0343	21.3375	21.2616	30.266	EPS15
ENSG00000162073.14	0.321477	0.823794	5.86788	0.0154196	1.24961	0.0978283	1.39197	1.39037	2.05458	1.40736	1.57928	1.45537	2.05986	2.10123	1.41031	2.0742	1.87102	1.98931	PAQR4
ENSG00000085872.15	0.099388	5.16237	2.6845	0.101329	1.07132	0.381277	32.9244	33.3902	37.9143	33.3692	32.9674	36.6241	38.205	38.9239	33.5862	38.2802	38.3842	34.7656	CHERP
ENSG00000085978.22	0.00824973	3.51581	0.0250163	0.874326	1.00573	0.961057	11.5619	11.3368	11.3958	11.4811	11.4498	11.0266	11.1666	11.6849	11.413	11.3362	10.9426	11.8648	ATG16L1
ENSG00000161647.18	0.320444	2.45453	11.299	0.000775488	1.24871	0.00890358	4.37477	5.19784	4.5392	4.6665	5.74462	4.57159	6.41809	5.66306	6.45084	6.18152	4.70589	6.55999	MPP3
ENSG00000131398.14	0.31965	1.7464	10.7152	0.0010626	1.24803	0.0116926	2.78394	2.84491	3.60747	2.83323	2.82296	2.8765	3.81616	3.89496	2.95119	3.81981	3.91213	3.78917	KCNC3
ENSG00000086015.22	-0.00389366	6.19356	0.00619348	0.937272	0.997305	0.976411	68.5191	73.9676	76.378	75.4788	68.6986	76.1589	76.8003	73.5686	70.0713	70.9745	77.0519	70.1233	MAST2
ENSG00000086061.16	-0.0433809	6.17314	0.207764	0.648525	0.970378	0.873717	71.5871	80.5344	63.1187	80.5527	80.0299	63.3344	70.7725	64.8818	80.9881	63.8894	63.8981	81.5381	DNAJA1
ENSG00000154122.14	0.318513	8.22389	102.673	3.95288e-24	1.24704	3.06797e-22	262.713	266.373	268.697	266.509	262.93	269.278	329.318	338.605	328.157	333.268	331.737	329.918	ANKH
ENSG00000278864.1	0.318325	0.863446	8.15098	0.00430378	1.24688	0.0370871	1.47719	1.49732	1.52899	1.88882	1.55954	1.52386	2.05986	2.10123	2.06322	1.60186	2.09781	2.06036	AC055811.4
ENSG00000086102.19	0.0776698	4.69115	1.58572	0.207939	1.05531	0.577733	26.9588	27.187	24.1055	23.888	24.3604	24.1592	24.328	24.7022	27.501	27.8271	27.0447	27.5425	NFX1
ENSG00000086189.10	-0.0306328	4.34261	0.231075	0.630728	0.978991	0.863366	21.3341	21.54	18.8257	21.5363	19.05	20.341	18.9507	19.2442	21.8075	18.9758	21.375	20.0589	DIMT1
ENSG00000086200.16	0.120269	3.03735	0.66779	0.413823	1.08694	0.718771	7.81209	6.56681	6.66545	9.61077	9.55463	6.69472	8.06598	9.91677	9.68932	6.73601	6.69031	9.7571	IPO11
ENSG00000086232.13	-0.0371823	6.60464	0.880754	0.347995	0.974556	0.681138	99.0573	100.278	93.6508	100.237	96.6518	101.14	94.385	96.1439	101.098	94.6327	96.4425	93.5214	EIF2AK1
ENSG00000105639.19	0.318041	2.14679	22.1531	2.51744e-06	1.24664	4.63734e-05	3.7498	4.25666	3.87026	3.8332	3.84949	3.90383	4.92198	4.53557	4.90995	4.94932	5.10278	4.9496	JAK3
ENSG00000086475.15	-0.0411216	4.53852	0.6616	0.415996	0.971899	0.720493	23.4647	23.9571	24.225	22.0918	23.3338	24.1421	22.7669	22.8572	22.1992	24.4591	22.5089	22.2377	SEPHS1
ENSG00000086504.17	0.052668	5.00312	0.415049	0.519418	1.03718	0.790384	28.294	29.2833	35.2146	30.1656	30.3616	35.2714	35.4296	35.3621	28.9113	33.7622	33.2247	29.0108	MRPL28
ENSG00000086544.3	-0.052708	4.18941	0.423829	0.515032	0.964125	0.78729	16.0787	19.7432	20.0919	17.666	17.451	20.0499	20.1866	16.8098	16.4274	18.6267	18.7102	16.4829	ITPKC
ENSG00000086589.12	0.0515544	4.41618	1.27327	0.259154	1.03638	0.657622	21.2489	20.9411	20.8325	21.24	20.1161	21.0772	21.0973	22.0373	21.7553	21.3786	22.5089	21.5509	RBM22
ENSG00000086598.11	-0.129234	8.14252	3.48712	0.0618481	0.914317	0.269979	306.518	309.624	253.431	310.489	306.913	284.072	255.618	259.912	312.487	256.461	255.479	279.191	TMED2
ENSG00000086619.14	0.0698025	1.03188	0.202564	0.652659	1.04957	0.876999	1.81809	1.88234	1.60066	2.3888	2.38866	1.59235	2.03818	2.04998	2.45498	1.60186	1.58753	2.43928	ERO1B
ENSG00000086666.19	0.0295727	4.27994	0.198749	0.655733	1.02071	0.878747	20.5103	19.2726	18.7302	20.7215	17.9248	17.9097	18.0617	19.731	19.9793	18.1133	20.8647	20.9588	ZFAND6
ENSG00000086712.13	-0.0450021	2.38654	0.174179	0.676424	0.969288	0.890128	5.76674	5.24062	4.51531	5.81461	5.70514	4.55446	4.57506	5.09932	5.85015	4.57966	4.4791	5.89689	TXLNG
ENSG00000086758.16	0.0248051	8.67049	0.280914	0.596103	1.01734	0.839665	415.802	421.324	425.825	386.764	383.429	390.314	393.585	401.257	389.166	430.18	426.479	424.908	HUWE1
ENSG00000086827.9	-0.0885218	3.12741	0.704275	0.401351	0.940486	0.712679	9.60176	9.64701	7.66886	9.70335	9.47567	7.65355	7.69738	7.81554	9.79379	7.7423	7.54077	9.80447	ZW10
ENSG00000086848.15	0.0502405	1.59086	0.0945447	0.758477	1.03544	0.9292	3.46573	3.48661	2.46072	2.37029	3.31648	2.43133	2.45015	2.45997	3.60411	3.55283	2.3246	3.55234	ALG9
ENSG00000230479.1	0.317848	0.562076	8.31913	0.00392297	1.24647	0.0346256	1.24993	1.21925	1.21842	1.38884	1.36213	1.23279	1.56116	1.71686	1.67147	1.4581	1.47414	1.68144	AP000695.1
ENSG00000087053.18	-0.11394	5.06959	0.916373	0.338429	0.924061	0.674943	37.7253	38.0533	28.6925	38.2208	37.804	28.6109	28.7947	29.2378	38.7312	28.8745	28.7456	38.6969	MTMR2
ENSG00000067445.21	0.31769	2.3028	21.3827	3.76159e-06	1.24633	6.75809e-05	4.14751	4.29945	4.32418	4.27762	4.85628	4.33188	5.46405	5.68869	5.4584	5.54489	4.76259	5.51797	TRO
ENSG00000087076.9	0.0255466	0.538847	0.0432356	0.835282	1.01787	0.956669	1.19312	1.5401	1.62456	1.27773	1.24368	1.4725	1.53948	1.28124	1.22749	1.54025	1.70093	1.32621	HSD17B14
ENSG00000087077.14	-0.0568696	6.45004	0.511964	0.47429	0.961348	0.75983	77.8652	93.4327	95.4187	94.0151	78.2138	95.4897	95.7944	82.1528	79.7606	80.6267	95.9322	79.9988	TRIP6
ENSG00000087086.15	0.0658142	11.9511	0.370132	0.542932	1.04668	0.805419	3381.61	3421.48	4483.53	4066.43	3378.91	4483.22	4499.28	4578.11	3460.68	3798.7	4493.16	3469.1	FTL
ENSG00000087087.20	0.0393988	5.68459	0.425619	0.514146	1.02769	0.787064	47.6963	51.9356	54.5182	47.9983	47.4178	54.4481	54.1418	51.6082	48.316	55.1203	55.11	48.4303	SRRT
ENSG00000087088.20	-0.0318957	6.01519	0.14742	0.701013	0.978134	0.904287	56.7868	70.2671	71.2415	57.9609	64.6714	71.0907	71.1845	60.09	58.5277	71.7549	63.2177	58.6137	BAX
ENSG00000087095.13	0.119682	2.62111	1.25275	0.263028	1.0865	0.660854	5.11337	6.45986	5.30369	6.88864	5.98152	5.34208	6.96016	5.73994	6.97318	5.36006	6.06663	7.05732	NLK
ENSG00000087111.21	-0.0134722	5.83685	0.0520057	0.819609	0.990705	0.951051	59.5423	54.9088	60.8014	53.0351	55.1366	60.8518	54.0334	60.3206	53.4088	61.4866	58.285	53.5693	PIGS
ENSG00000087116.16	0.0497905	8.42994	2.00975	0.156291	1.03511	0.498503	327.341	340.341	346.699	331.803	341.183	346.071	358.286	356.081	343.226	359.514	343.474	343.938	ADAMTS2
ENSG00000087152.15	-0.0116607	6.09231	0.0420998	0.83743	0.99195	0.957646	70.536	65.1976	72.436	67.3679	62.7368	72.3406	65.0699	72.4411	64.0383	68.9825	73.0831	64.1316	ATXN7L3
ENSG00000171617.14	0.317298	7.01773	10.9963	0.000912936	1.24599	0.0102889	144.765	108.919	110.661	109.829	107.667	110.54	111.514	152.236	148.839	151.375	149.625	149.056	ENC1
ENSG00000087191.13	-0.0409407	6.50194	0.49698	0.48083	0.972021	0.765079	94.228	95.2723	96.3982	84.3303	84.827	96.0889	85.842	87.4059	85.0101	97.3435	95.3652	85.0194	PSMC5
ENSG00000087206.17	-0.0092241	3.30767	0.0258796	0.872195	0.993627	0.96101	9.91425	9.83953	10.3685	9.81446	10.0679	9.43425	9.73555	10.0705	9.3498	9.91918	9.29839	10.3728	UIMC1
ENSG00000113119.12	0.316751	0.396473	5.73422	0.0166375	1.24552	0.102919	1.02267	1.04812	1.5051	1.09255	1.10549	1.07869	1.47443	1.53748	1.07079	1.43756	1.53083	1.49198	TMCO6
ENSG00000087253.13	0.0337145	4.86834	0.0656421	0.797791	1.02364	0.943359	32.8392	24.4277	24.8222	33.2766	32.6911	24.8783	24.8701	34.5165	33.769	24.9725	24.7201	34.0078	LPCAT2
ENSG00000087263.17	0.0286984	5.7135	0.458217	0.498458	1.02009	0.777162	49.4008	52.1281	50.4807	53.2388	53.3599	52.8729	54.7056	53.7863	54.6363	51.8139	50.5175	52.0774	OGFOD1
ENSG00000087266.17	-0.0117617	4.14913	0.0260787	0.871708	0.991881	0.96101	16.0787	18.8021	19.0169	16.2957	17.451	18.937	19.1242	16.8867	16.4274	19.1812	17.6329	16.4355	SH3BP2
ENSG00000074266.21	0.316691	2.5476	6.07521	0.0137092	1.24547	0.0898159	6.81782	5.54008	4.75421	4.6665	4.69835	4.75993	4.79189	6.02181	6.97318	6.94137	7.20058	6.98628	EED
ENSG00000087274.17	-0.0808091	8.2517	3.83286	0.0502571	0.945527	0.231217	310.836	317.966	321.423	317.692	290.173	321.192	294.755	297.17	288.512	292.503	315.465	289.35	ADD1
ENSG00000087299.12	-0.013901	0.895283	0.0106119	0.917952	0.990411	0.971259	2.10216	1.79678	1.52899	1.98141	2.03332	1.52386	1.53948	1.81935	2.16769	1.58132	1.47414	2.15509	L2HGDH
ENSG00000087302.9	-0.0358442	5.60089	0.368019	0.544086	0.975461	0.805884	50.736	51.2511	45.4159	51.2945	50.5764	45.3392	45.7506	46.5089	51.7634	45.8377	45.4714	51.7932	RTRAF
ENSG00000087303.18	-0.0429903	5.9216	0.636757	0.424888	0.970641	0.727094	57.3265	63.6361	64.3611	63.757	62.6776	57.1363	62.9017	58.5269	56.9868	57.8106	57.2078	64.3448	NID2
ENSG00000087338.5	0.0441026	2.84482	0.10798	0.742456	1.03104	0.921744	7.8689	5.96789	6.0443	8.14786	8.11354	6.04408	6.24463	8.45616	8.2529	6.09937	6.06663	8.24144	GMCL1
ENSG00000087365.16	0.00454907	7.60101	0.00781061	0.929577	1.00316	0.973702	180.587	201.625	204.025	191.382	181.222	203.735	205.314	189.879	184.567	197.193	204.905	184.864	SF3B2
ENSG00000087448.11	0.184558	3.98995	2.16742	0.140962	1.13647	0.469409	17.8968	13.262	13.4743	13.2403	17.7077	13.5093	13.5734	18.7317	18.334	18.4008	13.3806	18.4959	KLHL42
ENSG00000162836.12	0.316518	0.719005	6.94556	0.00840273	1.24532	0.0621898	1.33516	1.81817	1.36176	1.3518	1.36213	1.36976	1.86472	1.38373	1.85429	1.8483	1.98441	1.84722	ACP6
ENSG00000087470.18	0.0305103	5.06229	0.0282834	0.866444	1.02137	0.960128	39.4581	25.7325	26.2796	40.0726	40.1334	26.3508	26.3445	41.2302	40.5854	26.4922	26.5911	40.8993	DNM1L
ENSG00000196123.13	0.316213	2.02846	21.375	3.77659e-06	1.24506	6.77173e-05	3.46573	3.5294	3.67914	3.53691	3.88897	3.57851	4.55338	4.6637	4.3615	4.57966	4.08222	4.547	KIAA0895L
ENSG00000087502.18	-0.0501695	4.25304	0.0405913	0.840329	0.965823	0.958022	24.0896	14.9732	13.1398	25.5361	25.071	13.1669	13.0964	21.9091	24.9415	13.4515	13.3806	25.1506	ERGIC2
ENSG00000087586.17	0.112288	1.87596	2.66171	0.10279	1.08094	0.385156	3.3521	3.63635	3.48802	3.37025	3.59286	3.51002	3.81616	3.66433	3.78693	3.92249	3.57194	3.76548	AURKA
ENSG00000087589.16	-0.0785005	1.79495	0.830196	0.362216	0.947041	0.689218	3.7498	3.78608	3.08188	3.35173	3.45467	3.66412	3.12232	3.15184	3.81305	3.49122	3.23176	3.12606	CASS4
ENSG00000168952.15	0.316189	0.974854	5.57948	0.0181722	1.24504	0.110125	1.53401	1.56149	1.60066	2.24066	1.73721	1.59235	2.27669	2.33185	2.29828	1.60186	2.09781	2.2735	STXBP6
ENSG00000087884.14	0.0364665	4.21946	0.170391	0.679764	1.0256	0.892284	17.8116	16.77	20.6892	16.4624	17.7669	20.5978	18.864	20.8073	16.6886	20.7625	19.1071	16.696	AAMDC
ENSG00000087903.13	0.023823	3.31401	0.0859088	0.769444	1.01665	0.931627	9.03361	9.11226	10.6552	10.37	9.02163	10.6157	10.5161	10.9674	9.16698	9.38523	10.8859	9.18873	RFX2
ENSG00000087995.15	0.0975768	3.44193	2.47905	0.115372	1.06997	0.416484	10.2551	10.1818	10.249	10.1478	10.5022	11.3862	11.1666	11.7361	11.4391	11.5621	11.056	10.2071	METTL2A
ENSG00000088035.18	-0.0447777	0.785371	0.0618396	0.803612	0.969439	0.945316	2.04535	1.5401	1.31398	2.03696	1.99384	1.30128	1.32265	1.74248	2.08934	1.31434	1.30404	2.06036	ALG6
ENSG00000088038.19	0.0867522	4.39529	1.33192	0.248464	1.06198	0.64443	18.6638	20.4705	19.2558	22.6659	18.8724	22.1217	22.897	21.8579	22.7999	19.5098	23.246	19.7747	CNOT3
ENSG00000088179.9	-0.0693385	2.2679	0.118722	0.730425	0.953075	0.916386	5.85196	3.50801	4.41975	5.99978	5.88281	3.61275	3.59934	6.09868	4.77937	3.63498	3.57194	6.11003	PTPN4
ENSG00000088205.13	0.0294307	4.25097	0.0277039	0.867807	1.02061	0.960128	22.3	14.8021	15.0988	22.7399	22.7219	15.1016	15.1129	23.3697	22.9566	15.2382	15.2516	23.0429	DDX18
ENSG00000088247.17	-0.031222	6.75159	0.468426	0.493712	0.978591	0.774284	100.705	111.122	112.763	110.403	105.397	112.663	113.596	106.061	102.822	105.291	108.576	103.042	KHSRP
ENSG00000088256.9	-0.0163916	7.397	0.0831051	0.773133	0.988703	0.933404	154.395	177.454	179.657	166.124	159.389	179.559	180.596	162.102	157.902	171.091	175.535	158.221	GNA11
ENSG00000099994.11	0.315523	2.07579	15.1288	0.000100421	1.24446	0.00139179	3.49413	3.55079	3.65525	3.85171	4.26405	3.57851	4.87862	4.9712	4.64878	4.45644	3.79873	4.83119	SUSD2
ENSG00000088298.13	-0.0923259	5.58903	3.17991	0.0745487	0.938009	0.308436	46.9862	48.4062	52.0813	51.3685	46.6479	52.0168	48.3959	48.4307	44.4246	44.893	48.8733	44.5227	EDEM2
ENSG00000088325.16	-0.0417384	3.13846	0.284117	0.594015	0.971484	0.837863	7.8689	9.39033	8.12278	9.37003	9.02163	9.43425	9.49704	8.32803	9.48038	8.21464	8.10774	8.07566	TPX2
ENSG00000088356.6	-0.0859275	4.23478	1.87602	0.170787	0.942179	0.524481	17.073	19.893	20.0919	19.8882	18.8724	20.0842	20.1433	18.0398	17.4982	17.7642	18.3133	17.5723	PDRG1
ENSG00000088367.23	-0.00556274	5.56649	0.0187168	0.891181	0.996152	0.964393	47.0998	48.3848	48.9278	45.6095	46.9046	47.7705	47.0949	47.2007	45.8088	49.3289	47.0022	46.962	EPB41L1
ENSG00000132326.12	0.315453	0.739642	8.4709	0.00360874	1.2444	0.0325429	1.73286	1.39037	1.40954	1.38884	1.46083	1.40401	1.49611	1.92185	1.85429	1.88937	1.87102	1.8709	PER2
ENSG00000088448.14	0.019482	3.6389	0.0353613	0.850841	1.0136	0.958022	13.6641	13.7326	10.9419	11.1477	13.5818	10.9752	11.0365	11.1724	13.9464	13.6363	10.9426	14.0199	ANKRD10
ENSG00000088451.11	-0.224666	1.79892	1.10138	0.293963	0.855793	0.664844	4.20432	4.19249	2.55629	4.33318	4.32327	2.51694	2.53688	2.53685	4.3615	2.56708	2.55139	4.31018	TGDS
ENSG00000081052.13	0.313953	1.68227	5.36415	0.0205547	1.24311	0.119949	3.57936	2.54544	2.55629	2.48139	3.29674	2.60255	2.71034	3.94621	3.78693	3.77874	2.83488	3.90758	COL4A4
ENSG00000088682.14	-0.0653141	4.46366	0.391443	0.531542	0.955737	0.798021	21.2489	20.1282	24.9895	24.7028	18.8526	25.1009	22.1164	24.1897	19.0914	19.366	25.4572	19.23	COQ9
ENSG00000088727.12	-0.145956	1.31276	3.03464	0.0815047	0.90378	0.327877	2.67031	2.67378	2.65185	2.3888	2.58607	2.44845	2.23332	2.25498	2.21992	2.48493	2.09781	2.41559	KIF9
ENSG00000088756.12	0.0733237	0.654473	0.175561	0.675217	1.05214	0.889617	1.1363	1.64705	1.67234	1.90734	1.36213	1.19854	1.95145	1.35811	1.30584	1.19112	1.70093	1.94195	ARHGAP28
ENSG00000088766.12	-0.00407342	1.35734	0.000927314	0.975707	0.997181	0.990165	2.04535	2.11764	2.91464	2.29621	2.82296	2.85938	2.86212	2.94684	2.14157	2.6903	2.15451	2.13141	CRLS1
ENSG00000088808.18	0.0800039	2.17965	0.860673	0.35355	1.05702	0.68384	4.82929	4.87698	4.06139	4.25911	4.06664	4.12641	4.11972	4.17683	4.90995	4.68235	5.04608	4.87855	PPP1R13B
ENSG00000088812.18	0.029984	6.32974	0.179693	0.671638	1.021	0.887404	85.7909	84.2777	73.4872	74.6455	85.6956	73.6077	74.0466	77.3866	87.5695	86.2948	73.7635	87.9797	ATRN
ENSG00000088826.18	-0.0999779	4.63042	1.74366	0.186675	0.933047	0.546824	23.4931	26.9731	27.3308	25.7954	22.2283	27.4466	25.3688	22.806	22.1992	23.5144	27.2715	22.3561	SMOX
ENSG00000165494.11	0.313721	3.68533	5.9675	0.0145719	1.24291	0.0937271	10.5392	10.4598	10.3685	15.2587	11.5682	10.4444	14.419	15.4005	15.5395	10.3915	13.8342	15.8198	PCF11
ENSG00000088833.17	0.0290611	6.11148	0.215218	0.642708	1.02035	0.87083	66.2181	69.1334	74.0606	63.794	63.0922	74.0186	70.7291	70.058	64.3517	74.7327	74.6139	64.4869	NSFL1C
ENSG00000088836.14	-0.0115056	1.30898	0.00898609	0.924478	0.992057	0.972094	2.13057	2.71657	2.7713	2.11104	2.15177	2.73953	2.60193	2.1781	2.11546	2.77244	2.83488	2.13141	SLC4A11
ENSG00000088854.12	-0.0769034	5.2707	1.81705	0.177664	0.94809	0.535015	40.8785	41.3474	35.6208	41.3133	39.2253	39.0725	35.9283	36.5921	41.6562	36.0212	37.0235	37.939	C20orf194
ENSG00000088876.13	0.116018	2.41485	2.23396	0.135008	1.08374	0.457572	4.80088	5.32618	5.20813	4.74057	5.6854	4.79417	5.63751	5.27869	5.35394	5.89401	4.76259	5.82584	ZNF343
ENSG00000088888.18	0.00749832	6.99123	0.0313457	0.859471	1.00521	0.958486	120.164	130.331	131.732	121.996	127.448	129.511	132.568	126.484	122.905	133.077	124.848	124.995	MAVS
ENSG00000184988.8	0.31213	3.79197	20.2024	6.9666e-06	1.24154	0.000119978	11.8176	12.0213	12.1125	12.0551	11.9236	13.9887	15.6116	15.9642	15.4872	15.7516	15.8186	13.4042	TMEM106A
ENSG00000088930.8	-0.0630107	5.65422	0.658019	0.41726	0.957264	0.721055	54.0596	54.5238	45.6787	54.7388	53.9126	45.596	46.0758	46.7907	55.0803	46.1868	45.8683	55.1087	XRN2
ENSG00000121361.5	0.311722	2.85542	7.56819	0.00594074	1.24119	0.0477639	5.76674	5.90372	6.64156	5.90719	8.17276	6.16394	8.49964	8.78928	7.49551	8.66645	5.89654	8.14671	KCNJ8
ENSG00000088986.11	0.0303886	7.67323	0.248551	0.618097	1.02129	0.854581	208.086	201.347	209.807	186.956	184.894	220.344	196.988	209.841	197.73	222.206	221.857	188.961	DYNLL1
ENSG00000089006.16	0.0309458	4.29374	0.100433	0.751311	1.02168	0.925682	21.2773	17.2833	17.5117	21.4807	21.1228	17.5159	17.6498	22.2679	21.703	17.682	17.4628	21.7403	SNX5
ENSG00000100979.15	0.311716	4.00114	8.61328	0.0033372	1.24118	0.0305462	13.3232	13.54	18.2762	13.5366	13.3844	13.5949	18.4737	18.8598	13.5807	18.5446	18.5968	18.259	PLTP
ENSG00000232759.1	0.310619	1.218	8.9545	0.00276787	1.24024	0.026198	1.98853	1.90373	1.91124	1.96289	2.56633	1.95191	2.47183	2.71622	2.63779	2.56708	1.92772	2.6761	AC002480.1
ENSG00000089048.14	0.213496	2.22233	0.495481	0.481493	1.15949	0.765679	4.09069	2.75935	2.84297	6.5368	6.39608	2.91075	4.29318	6.38055	6.34637	2.9162	2.89157	6.72577	ESF1
ENSG00000089050.16	-0.0503705	3.4875	0.472927	0.491644	0.965688	0.773475	12.0164	12.0641	10.1774	11.0922	12.0025	10.8896	10.2343	10.3524	12.2749	11.213	10.1489	11.4385	RBBP9
ENSG00000089053.13	0.00612361	6.65306	0.00756039	0.930711	1.00425	0.974153	106.5	107.807	92.6474	95.6632	90.7493	108.828	93.3225	95.0677	108.567	105.579	110.163	92.4557	ANAPC5
ENSG00000089057.15	-0.0154576	5.05502	0.0863895	0.768818	0.989343	0.931627	34.0891	34.4597	34.8324	31.4248	33.915	31.7443	32.0037	32.569	31.5752	35.1792	31.6939	34.813	SLC23A2
ENSG00000089060.11	-0.0162311	3.78737	0.0590905	0.807939	0.988812	0.947043	13.4652	14.3315	14.7166	12.7588	13.0488	14.6736	13.8336	13.3249	12.8494	14.848	14.4579	12.8832	SLC8B1
ENSG00000089063.15	-0.130806	6.66313	3.79946	0.0512692	0.913321	0.234437	109.625	104.513	91.1423	111.237	109.681	109.05	91.9782	98.9627	111.754	92.3942	91.85	93.1661	TMEM230
ENSG00000089091.16	0.0180585	0.3719	0.0214479	0.883565	1.0126	0.961828	1.42038	1.13368	1.24231	1.31477	1.26342	1.11293	1.10582	1.40936	1.2536	1.17059	1.13395	1.42094	DZANK1
ENSG00000089094.19	0.0010879	3.3838	0.000144873	0.990397	1.00075	0.995108	11.2778	10.2032	11.5152	9.27744	9.17955	10.9239	9.45368	10.6855	9.3498	11.6237	11.7364	9.73342	KDM2B
ENSG00000182575.7	0.310447	3.67082	12.7988	0.00034684	1.24009	0.00432788	10.7665	10.9304	13.6415	10.9441	10.7983	11.0437	14.5058	14.8367	11.4653	14.6015	14.628	14.4462	NXPH3
ENSG00000089154.11	0.0272041	7.58105	0.289355	0.590634	1.01904	0.835094	179.28	197.496	199.94	181.882	179.564	199.489	201.194	188.495	183.157	202.039	201.276	183.467	GCN1
ENSG00000074047.21	0.310393	5.19238	61.2671	4.98338e-15	1.24005	2.35839e-13	32.9244	32.4704	32.8017	32.5173	32.1186	32.9086	39.1374	41.4095	40.1937	40.7857	40.7655	40.5204	GLI2
ENSG00000130477.15	0.310119	1.35907	9.50987	0.00204369	1.23981	0.0204054	2.10216	2.13903	2.74741	2.25918	2.15177	2.1745	2.90549	2.99809	2.24604	2.77244	3.06167	2.91292	UNC13A
ENSG00000089177.18	-0.184944	2.78904	2.16602	0.141091	0.879683	0.469409	7.8689	7.93579	6.33099	7.98119	7.93587	5.73589	5.74593	5.81681	7.20823	5.77079	5.72645	8.12303	KIF16B
ENSG00000089195.15	-0.0177821	2.92943	0.0287147	0.865439	0.98775	0.960128	8.43705	8.23526	6.59378	7.46269	8.40966	6.62623	6.63492	6.89305	8.61853	7.57801	6.57691	8.66772	TRMT6
ENSG00000118523.6	0.310056	11.8263	108.081	2.57987e-25	1.23976	2.13013e-23	3198.33	3245.87	3277.92	3248.55	3204.32	3280.98	4011.2	4096.55	3977.84	4037.52	4003.01	3994.52	CCN2
ENSG00000089234.16	0.0780261	3.92243	0.951937	0.329227	1.05557	0.671946	15.8514	13.54	13.6654	15.3328	16.2666	13.6976	14.2022	17.0404	16.558	14.7864	13.7775	16.6013	BRAP
ENSG00000089248.7	-0.0678829	6.44266	0.882922	0.347403	0.954037	0.681138	77.297	93.8605	95.1559	82.2748	89.9399	95.3013	95.5342	81.256	79.186	91.6344	82.098	79.4541	ERP29
ENSG00000169991.11	0.309893	4.47038	35.3604	2.74007e-09	1.23962	7.72396e-08	19.0899	19.5079	21.382	19.5549	19.3462	19.7588	24.5666	25.2916	22.6693	24.9314	25.0036	24.6769	IFFO2
ENSG00000088387.19	0.309665	3.58857	7.88101	0.00499567	1.23942	0.0416616	9.63017	10.9946	9.91456	9.92557	13.7792	10.0164	14.0071	12.8636	13.9464	14.2935	10.0355	14.1383	DOCK9
ENSG00000153246.13	0.307853	3.77612	4.19716	0.0404918	1.23786	0.197323	10.8801	10.4598	10.703	13.6847	16.6811	10.7526	15.5248	17.1429	16.9237	12.9175	10.7725	17.0986	PLA2R1
ENSG00000089335.21	-0.362437	2.62938	1.17655	0.278059	0.77785	0.664844	8.26661	8.17109	3.63136	8.55525	8.92292	3.68124	3.62102	3.58746	8.54018	3.67605	3.68534	8.90454	ZNF302
ENSG00000089351.14	0.00821239	5.68714	0.0111961	0.915732	1.00571	0.97061	45.9351	46.6308	56.1188	53.924	49.1945	56.0747	56.3535	57.5275	47.0363	48.8155	52.9555	47.1514	GRAMD1A
ENSG00000101104.12	0.30695	2.18068	4.23192	0.0396705	1.23709	0.194953	3.94865	4.44918	3.46412	3.44432	5.27084	3.51002	4.72684	4.38183	5.58899	5.68864	3.34515	5.77848	PABPC1L
ENSG00000089486.17	-0.1429	3.64314	2.99886	0.083323	0.905697	0.333579	11.5903	13.6684	13.9043	13.7217	11.4103	13.886	12.9446	11.3517	11.0996	11.2335	13.494	11.107	CDIP1
ENSG00000089597.18	0.0480705	9.05787	1.12475	0.288898	1.03388	0.664844	502.076	524.853	553.543	508.778	502.053	552.785	557.29	550.906	512.881	559.253	557.11	513.479	GANAB
ENSG00000089639.11	-0.0449221	3.60072	0.424244	0.514827	0.969342	0.787281	11.0506	12.7272	12.877	12.7032	11.2918	12.8244	12.8362	11.6592	11.3086	11.48	12.9837	11.3438	GMIP
ENSG00000089682.16	0.417752	1.29538	1.43309	0.231262	1.33584	0.61638	3.26687	1.36898	1.40954	1.31477	3.6126	1.42113	1.3877	3.43371	3.4213	3.28586	1.41744	3.50498	RBM41
ENSG00000089693.10	-0.0256746	7.94358	0.160842	0.688383	0.982361	0.896535	235.13	262.523	266.14	237.528	222.362	266.094	252.864	233.262	227.346	254.941	267.896	227.682	MLF2
ENSG00000089737.17	-0.00477618	5.79532	0.0132309	0.908425	0.996695	0.968755	56.2754	55.2297	53.8731	56.8868	53.6165	57.4102	54.0768	56.7587	57.1957	54.2167	56.8109	53.5693	DDX24
ENSG00000089775.11	0.133307	2.17892	1.0477	0.306037	1.09681	0.664844	5.11337	4.27806	3.75081	3.70357	5.11291	3.78397	3.79448	4.63807	5.22335	5.25737	3.74204	5.30483	ZBTB25
ENSG00000089818.18	-0.0411901	3.954	0.456536	0.499248	0.971853	0.777162	14.9424	16.1069	14.4777	16.2402	15.6151	16.5399	15.7417	15.0161	16.6103	14.6837	14.9114	14.4225	NECAP1
ENSG00000237975.7	0.306647	0.67182	5.6846	0.0171144	1.23683	0.10531	1.78968	1.28342	1.29009	1.27773	1.48057	1.30128	1.30096	1.89623	1.82817	1.82776	1.58753	1.84722	FLG-AS1
ENSG00000089876.12	0.0429546	4.95106	0.258668	0.611037	1.03022	0.850298	33.3789	32.5346	27.8563	27.7027	33.4412	27.7891	28.0575	29.3916	34.1085	34.1524	28.0086	34.1025	DHX32
ENSG00000089902.10	0.131407	4.57481	2.24466	0.134077	1.09536	0.455757	25.7089	21.1764	21.4298	21.1289	25.5646	21.3854	21.5527	26.9316	26.2735	26.5128	21.375	26.311	RCOR1
ENSG00000089916.18	-0.0443794	4.27114	0.104742	0.746211	0.969707	0.923057	22.4704	19.401	15.7677	21.1104	22.7613	15.8208	15.8284	18.7829	23.035	16.8195	15.932	23.2086	GPATCH2L
ENSG00000090006.17	-0.0922614	3.31333	0.720067	0.396122	0.938051	0.710034	8.52228	10.9946	11.1091	10.9255	8.58733	11.0095	11.1883	8.99428	8.69688	8.78967	11.3395	8.6914	LTBP4
ENSG00000126003.7	0.305418	3.15223	27.0969	1.93512e-07	1.23578	4.26679e-06	7.67005	7.85023	8.52891	7.81453	7.7582	7.94463	9.84397	10.1218	9.08863	9.89865	10.0355	9.85183	PLAGL2
ENSG00000090020.11	0.0332913	6.44598	0.549231	0.458632	1.02334	0.749825	84.0581	90.1814	91.2379	82.6267	83.8794	84.8569	88.9209	85.6378	83.2602	92.1067	89.412	89.5191	SLC9A1
ENSG00000087245.13	0.305018	10.5482	52.5317	4.23368e-13	1.23543	1.70548e-11	1305.5	1324.49	1444.97	1323.3	1306.44	1333.38	1676.73	1710.37	1531.67	1680.9	1672.69	1658.16	MMP2
ENSG00000090060.18	-0.147371	5.66577	1.0435	0.307008	0.902895	0.664844	58.7469	58.9088	41.5934	59.9608	58.8479	41.6922	41.8477	42.1527	60.1208	42.1822	41.7861	60.4846	PAPOLA
ENSG00000090061.17	-0.0303812	5.96298	0.290438	0.58994	0.979162	0.834416	64.5989	65.4329	58.8423	65.4051	57.5252	65.8856	59.324	60.4231	65.8926	59.474	66.6763	58.661	CCNK
ENSG00000090097.21	0.11027	5.20698	2.08677	0.14858	1.07943	0.483041	32.6403	35.8715	40.5661	33.184	32.7898	37.8397	40.6985	38.3346	33.4295	40.9295	40.9356	35.6655	PCBP4
ENSG00000188092.15	0.304631	0.709781	6.07906	0.0136794	1.2351	0.0897212	1.42038	1.43315	1.29009	1.29625	1.85565	1.30128	1.66957	1.74248	1.88041	1.9099	1.30404	1.89458	GPR89B
ENSG00000112658.8	0.303979	5.95939	33.972	5.59123e-09	1.23454	1.49639e-07	53.8892	54.6735	61.5898	54.7017	54.11	55.0816	69.7968	71.2367	61.9228	70.1325	70.1915	69.1523	SRF
ENSG00000090266.13	-0.112912	6.21546	0.883433	0.347263	0.924719	0.681138	61.6161	83.9782	85.4564	62.9977	82.9516	85.8328	84.7579	65.3943	63.8555	85.7198	63.9548	64.1316	NDUFB2
ENSG00000090273.14	0.0245472	6.31189	0.11278	0.737001	1.01716	0.918782	71.8996	84.3205	85.3847	72.9603	72.3309	85.3705	85.907	75.516	73.4926	86.2743	85.7833	73.6519	NUDC
ENSG00000090316.16	-0.0586505	6.34664	1.12406	0.289045	0.960162	0.664844	78.5186	85.5397	86.5553	85.571	74.8183	86.6204	82.8498	78.4629	76.2087	77.2382	87.2575	76.4938	MAEA
ENSG00000182326.15	0.302023	7.42907	57.9967	2.62552e-14	1.23287	1.1448e-12	150.617	152.834	163.769	152.717	152.104	154.064	192.261	196.337	178.926	193.167	189.993	190.974	C1S
ENSG00000090372.15	0.0468676	6.20536	0.441152	0.506567	1.03302	0.782715	69.9963	71.6146	80.0332	67.1457	66.4284	80.0113	75.9763	76.951	67.7991	80.6678	80.5105	67.9682	STRN4
ENSG00000090376.11	-0.199846	2.28811	1.11325	0.291376	0.870643	0.664844	5.82356	5.9465	3.67914	5.85164	5.96178	3.69836	3.72943	3.81808	5.90239	3.73766	3.74204	5.94425	IRAK3
ENSG00000090432.7	0.0260563	5.30794	0.135855	0.712437	1.01822	0.909751	36.589	36.8768	42.7162	40.3874	35.8299	42.7366	41.6959	43.1264	36.5112	38.691	43.1468	36.6602	MUL1
ENSG00000090447.12	-0.101616	0.582753	0.428386	0.512782	0.931988	0.785708	1.70446	1.51871	1.74401	1.18514	1.2042	1.69508	1.21423	1.35811	1.20137	1.72508	1.87102	1.18411	TFAP4
ENSG00000090470.15	-0.0183933	3.79311	0.0829548	0.773332	0.987332	0.933477	14.4026	14.5026	14.6688	12.9069	13.9371	13.1497	13.1614	13.3505	12.98	14.8069	13.3239	14.5646	PDCD7
ENSG00000090487.11	-0.0266141	5.17573	0.238605	0.625216	0.981722	0.858851	37.356	33.9464	36.5047	37.7949	34.6849	38.165	34.4105	39.0521	35.6233	34.481	37.1369	34.1025	SPG21
ENSG00000090520.11	0.042636	5.21287	0.398724	0.527749	1.02999	0.795711	39.4013	35.8929	36.9108	33.684	39.3635	33.953	34.2371	38.7446	37.0075	40.8268	34.0752	40.3073	DNAJB11
ENSG00000164949.8	0.300731	3.09007	7.98902	0.00470618	1.23177	0.0399048	9.60176	7.59355	7.16716	7.12937	7.04753	7.2255	7.22036	9.37865	9.8199	9.98079	10.0355	9.92288	GEM
ENSG00000090565.16	-0.0784094	4.7508	1.24732	0.264065	0.947101	0.661983	24.1749	28.7485	29.0748	28.7397	25.6238	29.0904	29.25	25.4197	24.7065	25.0341	27.8385	24.7954	RAB11FIP3
ENSG00000090581.10	-0.0598121	6.42823	1.07059	0.300812	0.959389	0.664844	78.2061	88.6841	92.6235	85.1451	90.1176	92.3392	92.9323	84.6384	80.1001	87.0958	80.5672	80.1645	GNPTG
ENSG00000090612.21	0.236772	1.93841	0.812851	0.367279	1.17835	0.692671	2.89757	4.98393	2.48461	2.57398	5.23136	2.56831	4.16309	2.53685	5.04054	4.66181	2.55139	5.37588	ZNF268
ENSG00000090615.15	0.0355307	7.41248	0.501118	0.479009	1.02493	0.763949	158.628	176.983	178.821	160.772	171.904	162.403	180.162	166.766	161.924	180.702	165.897	178.778	GOLGA3
ENSG00000159055.4	0.299862	0.433574	5.29626	0.0213712	1.23103	0.123537	1.07949	1.49732	1.21842	1.09255	1.08575	1.09581	1.53948	1.12749	1.35807	1.54025	1.64423	1.53935	MIS18A
ENSG00000090661.12	-0.181051	1.51036	1.37811	0.240423	0.88206	0.631735	2.10216	3.31549	3.48802	2.9073	2.48736	3.45865	3.29578	2.25498	2.24604	2.60815	3.17506	2.24982	CERS4
ENSG00000214135.8	0.298578	1.83021	5.60756	0.0178831	1.22993	0.108661	2.81235	3.78608	2.89075	2.85175	3.7113	2.8765	4.24982	3.15184	4.23092	4.25108	2.94827	4.19177	AC132008.2
ENSG00000090686.16	-0.177861	4.66101	1.07405	0.300032	0.884013	0.664844	29.97	30.1817	19.8052	30.4989	30.3024	19.9643	19.9264	20.1923	30.635	20.0437	20.0142	31.1659	USP48
ENSG00000164053.21	0.298231	2.51723	13.2638	0.000270582	1.22964	0.00347312	4.88611	4.94115	5.97263	4.96278	4.9155	4.99964	6.43978	6.55993	5.27559	6.48957	6.57691	6.39422	ATRIP
ENSG00000035403.17	0.298199	8.75971	93.4994	4.06324e-22	1.22961	2.95651e-20	383.559	388.811	393.692	389.505	383.982	393.174	477.02	486.408	473.288	479.489	477.506	474.688	VCL
ENSG00000090861.15	0.0264774	7.11706	0.196854	0.657273	1.01852	0.879233	128.232	144.983	146.736	130.032	128.395	146.513	147.746	134.735	130.976	148.233	147.697	131.081	AARS1
ENSG00000198542.14	0.29689	8.75066	10.5216	0.00117989	1.22849	0.0127542	361.202	366.03	371.139	365.765	482.548	372.61	492.914	502.449	489.794	495.199	374.147	494.226	ITGBL1
ENSG00000153933.10	0.296529	1.21371	7.02515	0.00803727	1.22819	0.0601349	2.47146	1.9893	1.88735	2.22214	1.87539	1.90055	2.05986	2.5881	2.76838	2.25903	2.83488	2.77083	DGKE
ENSG00000136169.16	0.296475	1.51346	4.45519	0.0347954	1.22814	0.178296	2.92598	2.22459	2.2696	2.22214	3.29674	2.27723	2.58025	3.43371	3.36906	3.368	2.2679	3.41025	SETDB2
ENSG00000090971.5	0.180662	2.85525	1.59639	0.206416	1.1334	0.575603	5.88037	5.96789	8.36168	6.0183	5.96178	8.30419	8.36954	8.53303	6.03297	8.48162	8.56132	6.03898	NAT14
ENSG00000090975.12	0.115384	3.92992	2.7216	0.098999	1.08326	0.375422	13.6641	14.3957	16.365	13.981	13.8187	15.3071	16.3705	16.2973	14.0508	16.5525	16.6691	15.0383	PITPNM2
ENSG00000090989.18	-0.186083	3.87242	1.04824	0.305913	0.878989	0.664844	17.4707	17.5186	11.3002	17.7401	17.6879	11.4033	11.3618	11.4542	17.89	11.4184	11.3962	18.2354	EXOC1
ENSG00000091009.8	-0.0997805	1.19927	0.256925	0.61224	0.933175	0.850979	2.75554	2.2032	1.69623	2.81471	2.80322	1.67796	1.69125	2.1781	2.84673	1.72508	1.70093	2.79451	RBM27
ENSG00000091039.17	-0.315269	5.85627	1.27334	0.259141	0.803701	0.657622	74.9392	75.3793	37.5798	78.6083	80.1681	38.1308	37.5545	37.9758	77.2273	38.5472	38.611	79.2883	OSBPL8
ENSG00000091073.19	-0.0201226	3.17603	0.10175	0.74974	0.986149	0.924572	9.31769	8.91974	9.46064	8.68487	8.46888	9.43425	8.60805	9.19927	8.48795	9.30308	9.63858	8.50194	DTX2
ENSG00000091127.14	0.0730618	2.48024	0.471032	0.492513	1.05195	0.773758	6.16445	4.91976	4.84977	5.77757	5.86307	4.86266	4.87862	6.30368	6.32026	5.2163	4.81929	6.37054	PUS7
ENSG00000091136.14	0.0585325	7.72666	0.271107	0.60259	1.04141	0.844715	222.772	180.277	182.762	238.64	236.971	183.428	195.297	247.765	241.685	183.433	184.04	243.975	LAMB1
ENSG00000091140.14	0.033357	4.42543	0.0569669	0.811356	1.02339	0.947203	24.4021	17.7539	18.0373	24.7028	24.163	18.098	18.1485	25.5478	24.9415	18.1954	17.9164	25.2216	DLD
ENSG00000091157.13	-0.134374	3.56524	0.941629	0.331859	0.911065	0.672712	13.6356	13.54	9.77122	13.5921	13.6015	9.84518	9.9307	9.96801	13.7635	9.85757	9.86537	13.9015	WDR7
ENSG00000091164.13	-0.0655362	5.2446	0.651502	0.419576	0.95559	0.723767	40.8217	41.2618	34.3068	41.2948	40.5085	34.1927	34.5406	35.1571	41.6824	34.6453	34.1886	41.6335	TXNL1
ENSG00000091317.8	-0.125408	5.32254	1.0074	0.315527	0.916745	0.667479	45.4237	45.7538	33.7573	45.9243	45.6806	33.6448	34.0202	34.4909	46.3311	34.0497	34.0752	46.2515	CMTM6
ENSG00000091409.15	0.0215137	2.99169	0.024972	0.874437	1.01502	0.961057	9.00521	9.04809	6.68934	9.1293	6.61323	6.71184	6.7867	6.86742	9.11475	6.81815	9.35509	9.14136	ITGA6
ENSG00000091436.17	-0.162055	5.93118	0.984566	0.321074	0.893751	0.667848	71.7292	70.8232	48.3783	73.2751	73.318	48.7122	48.5043	49.8401	73.806	48.9182	49.0433	74.9781	MAP3K20
ENSG00000152457.18	0.296099	1.79214	4.47587	0.0343767	1.22782	0.176773	2.67031	2.69517	3.48802	2.77768	4.06664	2.73953	4.1414	4.20245	3.18625	3.94303	2.77818	4.1444	DCLRE1C
ENSG00000213186.8	0.295646	0.815491	7.51934	0.00610402	1.22743	0.04874	1.59082	1.45454	1.48121	1.44439	1.85565	1.48962	1.77799	2.02435	1.98487	1.99205	1.41744	1.98931	TRIM59
ENSG00000091527.15	0.00353526	6.3963	0.00110645	0.973465	1.00245	0.990077	93.3757	94.2456	73.1767	76.3121	94.1645	73.2824	73.6129	74.4911	95.7702	91.5727	73.8202	96.2211	CDV3
ENSG00000091542.9	-0.0223241	6.69804	0.127302	0.721246	0.984645	0.912571	100.222	99.5503	111.33	110.126	94.5198	111.533	105.53	109.93	96.3447	97.5078	112.204	96.7185	ALKBH5
ENSG00000091592.16	0.0109042	5.11443	0.0564759	0.812155	1.00759	0.947203	35.4243	35.8073	34.5935	32.8136	33.5399	34.655	33.4131	34.004	34.5786	36.5757	35.2659	34.5288	NLRP1
ENSG00000091622.16	0.12037	1.10998	1.33569	0.247796	1.08701	0.643363	1.81809	1.96791	2.36516	1.92586	1.87539	2.19162	2.3851	2.30622	1.85429	2.3001	2.49469	1.98931	PITPNM3
ENSG00000091640.8	-0.0337353	5.32584	0.26724	0.605189	0.976888	0.846564	36.9583	42.5239	43.0985	36.9616	40.6269	43.0106	42.4115	38.2833	37.2686	43.4349	38.6677	37.347	SPAG7
ENSG00000091651.9	0.07832	0.790869	0.528882	0.467077	1.05579	0.755379	1.70446	1.60427	1.48121	1.77771	1.46083	1.76357	1.64789	1.79373	1.93264	1.58132	2.04111	1.58671	ORC6
ENSG00000091656.19	0.0147275	5.13108	0.0143725	0.904574	1.01026	0.96775	39.3729	39.8929	29.7915	30.4063	39.5214	29.9636	29.9439	30.519	40.272	39.2865	29.993	40.8046	ZFHX4
ENSG00000123384.14	0.295474	11.1245	80.0944	3.56944e-19	1.22729	2.13105e-17	1961.4	1984.46	2064.38	1986	2020.63	2012.13	2481.85	2527.6	2384.96	2491.56	2404.88	2471.74	LRP1
ENSG00000091947.10	-0.0275103	3.77737	0.204759	0.650906	0.981112	0.875748	13.6072	13.9037	14.5732	12.7773	13.5818	14.3654	13.5734	13.6323	12.8233	14.7042	13.494	12.9068	TMEM101
ENSG00000091972.18	-0.191516	3.19972	3.68815	0.0548004	0.875685	0.246343	10.3404	9.73258	7.76442	10.4811	10.443	9.62259	7.84915	8.48178	10.5251	7.88606	7.88095	8.45458	CD200
ENSG00000091986.15	0.0200926	11.5086	0.138094	0.710183	1.01402	0.908766	3029.3	3069.23	2783.46	2709.74	3031.46	2736.89	2759.48	2811.88	3042.89	3132.45	2758.56	3097.67	CCDC80
ENSG00000146872.17	0.294339	4.19673	41.8384	9.91361e-11	1.22632	3.27881e-09	16.1355	16.4491	16.6517	16.4624	16.306	16.6598	20.0349	20.5254	20.0054	20.208	20.2977	20.0352	TLK2
ENSG00000092020.10	0.0385954	2.85113	0.0533478	0.817337	1.02711	0.949834	8.38024	5.73259	5.82929	8.49969	8.15302	5.83862	5.85434	8.78928	8.61853	5.87347	5.66975	8.64404	PPP2R3C
ENSG00000092068.20	-0.061642	2.48465	0.46027	0.497498	0.958173	0.776636	5.85196	5.43313	6.28321	4.9813	5.29058	6.18106	5.20386	5.71431	4.93607	6.11991	5.78315	4.87855	SLC7A8
ENSG00000178726.7	0.293692	2.67862	6.88384	0.00869787	1.22577	0.0637658	5.28381	5.60425	7.40606	5.42573	5.29058	5.39344	7.48055	7.17492	5.38005	7.24942	7.54077	7.36519	THBD
ENSG00000092096.16	0.126713	4.84866	2.26905	0.131981	1.0918	0.451122	25.5668	25.9036	31.5116	25.9065	25.6238	30.5286	31.6785	32.2615	26.169	31.7496	31.8073	26.6899	SLC22A17
ENSG00000092108.21	-0.138067	4.41772	0.343464	0.557836	0.908736	0.816379	27.0724	20.8555	14.7643	27.9805	28.2099	15.0332	14.831	19.936	27.736	15.0739	15.1382	28.8924	SCFD1
ENSG00000092140.16	-0.0722161	1.23335	0.07239	0.787888	0.951176	0.939897	2.75554	1.96791	1.5051	3.24062	3.13882	1.50674	1.64789	2.35747	3.13401	1.54025	1.53083	3.14974	G2E3
ENSG00000092148.13	-0.172533	6.37201	1.08038	0.298612	0.887284	0.664844	97.7789	98.1386	65.2928	100.237	98.8233	65.937	65.7204	66.5218	100.079	66.4975	66.1093	101.858	HECTD1
ENSG00000092199.17	0.0150946	7.81	0.0897279	0.764523	1.01052	0.931627	215.244	234.095	213.032	231.566	208.307	236.61	230.271	218.476	236.069	217.626	238.186	212.999	HNRNPC
ENSG00000092201.10	-0.0381279	5.72492	0.175394	0.675362	0.973918	0.889617	57.8947	53.0479	46.6582	58.609	58.2754	46.7946	47.0516	52.8894	59.05	47.1315	47.1723	59.3952	SUPT16H
ENSG00000092203.15	-0.0143161	5.90955	0.10243	0.748933	0.990126	0.924572	56.6447	60.0639	62.5932	61.72	58.5715	62.4099	62.5764	61.1918	57.718	58.5704	60.8931	57.8085	TOX4
ENSG00000092208.17	0.00829103	0.871982	0.00303075	0.956097	1.00576	0.983641	2.07375	1.56149	1.48121	2.074	2.03332	1.4725	1.47443	1.99873	2.11546	1.49917	1.47414	2.10772	GEMIN2
ENSG00000092330.18	0.0314733	3.35824	0.321766	0.570548	1.02206	0.823398	10.0279	10.0962	9.91456	10.0922	9.75204	10.6157	10.2559	10.5061	10.4989	10.3505	10.7158	9.7571	TINF2
ENSG00000092439.16	-0.23874	4.1599	1.11562	0.290864	0.847485	0.664844	22.2147	22.1603	12.8053	22.814	22.7021	12.9271	12.8579	12.9149	22.7999	12.9791	12.9837	23.3744	TRPM7
ENSG00000092445.12	-0.117667	3.36162	1.23861	0.265738	0.921677	0.66218	11.3062	11.4224	11.563	9.24041	8.80448	11.5574	9.04171	9.19927	8.95805	11.1719	11.7931	8.97559	TYRO3
ENSG00000167528.12	0.293302	2.92867	22.512	2.08839e-06	1.22544	3.92054e-05	6.56215	6.69516	6.78491	6.68494	7.46209	6.78033	8.43459	8.66115	8.43571	8.48162	7.42737	8.43089	ZNF641
ENSG00000092607.15	0.130723	3.77108	2.34038	0.126059	1.09484	0.439131	13.0959	14.9946	13.9043	11.9811	11.9236	12.1395	13.8336	12.3767	13.2151	15.3408	15.5351	15.2277	TBX15
ENSG00000092621.12	-0.00593699	6.43522	0.00561836	0.94025	0.995893	0.978095	76.5016	81.283	95.1798	91.5893	80.1681	95.1472	95.6426	92.9665	78.2458	81.0375	91.6799	78.4831	PHGDH
ENSG00000105509.10	0.293129	4.87	8.75781	0.00308279	1.22529	0.0287119	24.601	24.9838	25.2045	25.0361	24.6565	32.9942	33.4348	34.1834	33.1422	33.7622	33.6216	25.0322	HAS1
ENSG00000092841.18	0.120702	9.65897	1.85056	0.173718	1.08726	0.528741	712.263	722.029	888.512	722.067	713.893	888.737	892.961	910.626	728.658	897.491	893.666	729.841	MYL6
ENSG00000092847.12	0.0638442	4.76322	1.45861	0.227151	1.04525	0.60891	24.9987	28.3421	27.1396	25.4806	25.7817	27.2925	28.7513	26.3422	27.057	28.9772	28.2921	26.9268	AGO1
ENSG00000092871.16	0.0274282	1.6417	0.10517	0.745712	1.01919	0.923057	3.09643	3.33688	3.01021	2.83323	3.25726	2.82514	3.0139	2.86997	3.13401	3.32693	2.72148	3.36289	RFFL
ENSG00000092931.11	-0.0764574	3.87734	1.15424	0.282663	0.948384	0.664844	15.8798	14.6523	13.2831	15.092	15.1808	16.0947	13.465	14.8367	16.0879	14.1497	13.6641	13.2858	MFSD11
ENSG00000110328.6	0.292738	2.62388	5.42366	0.0198657	1.22496	0.11728	4.99974	5.04811	5.06479	5.74053	5.01421	7.13989	7.30709	7.40554	7.15599	6.34581	7.42737	5.04433	GALNT18
ENSG00000092969.12	0.090956	3.18291	0.369298	0.543387	1.06508	0.805477	10.4256	7.29408	7.40606	9.61077	10.3245	7.46521	7.52391	11.0443	10.8123	8.15303	7.25728	10.9649	TGFB2
ENSG00000092978.11	0.0955259	2.01952	0.712208	0.398712	1.06845	0.711224	4.4884	3.44383	3.46412	3.99986	4.44172	3.4929	3.51261	4.68932	4.54432	3.92249	3.45855	4.59436	GPATCH2
ENSG00000093000.19	-0.037202	4.27328	0.0943793	0.758682	0.974543	0.929267	21.8454	22.0748	16.3411	18.5734	22.0309	16.3858	16.4138	16.7073	22.3821	19.5714	16.4423	22.5219	NUP50
ENSG00000164764.11	0.292007	2.05637	15.7237	7.33018e-05	1.22434	0.00104838	3.52254	3.59357	3.91804	3.59246	4.0469	3.647	4.68347	4.79182	4.2048	4.68235	4.02552	4.66541	SBSPON
ENSG00000242498.8	0.290829	3.19653	25.3667	4.74038e-07	1.22334	9.97966e-06	7.92572	8.06413	8.55281	8.05527	8.66629	8.13297	10.2126	10.4549	9.61097	10.2683	9.46848	10.1597	ARPIN
ENSG00000093144.19	0.0162833	4.04129	0.00558902	0.940406	1.01135	0.978095	20.0273	12.1711	12.1364	20.5733	20.728	12.2423	12.2291	20.5766	20.5017	12.363	12.3601	20.8641	ECHDC1
ENSG00000093167.18	-0.0502923	5.40804	0.515495	0.47277	0.965741	0.758675	44.9976	45.4757	39.0132	45.4798	44.9305	39.0725	39.3108	40.0002	45.9394	39.3892	39.1213	46.1094	LRRFIP2
ENSG00000093183.14	0.0489938	5.04426	0.987473	0.320361	1.03454	0.667752	33.4357	31.7432	31.3921	31.073	33.8163	33.0798	32.1338	34.8496	34.5786	34.9738	31.4671	32.8	SEC22C
ENSG00000093217.11	-0.160613	1.81151	2.26525	0.132305	0.894645	0.452096	3.89184	3.40105	3.89415	3.88875	3.86923	3.01348	3.03558	3.51059	2.97731	3.01888	3.00497	3.95494	XYLB
ENSG00000094631.21	-0.0503534	4.0918	0.703426	0.401635	0.9657	0.712679	17.7832	17.9251	18.1807	16.9994	15.6151	17.2077	16.0669	16.3229	15.879	17.0249	18.4834	16.7434	HDAC6
ENSG00000179242.16	0.290608	0.491462	5.38076	0.02036	1.22316	0.119249	1.1079	1.13368	1.14674	1.14811	1.34239	1.45537	1.60452	1.63998	1.59312	1.60186	1.30404	1.2078	CDH4
ENSG00000094841.14	-0.102763	2.09607	1.66835	0.19648	0.931248	0.5606	4.51681	4.49196	3.82248	4.62946	4.50094	4.28051	3.92458	3.99746	4.6749	3.88142	3.74204	4.1444	UPRT
ENSG00000094880.11	-0.0143635	3.97492	0.0396818	0.842104	0.990093	0.958022	16.6753	16.7914	14.4299	15.7217	16.5627	14.451	14.5708	14.7855	17.002	15.5873	14.4012	17.0512	CDC23
ENSG00000094914.14	-0.012719	4.98545	0.0402384	0.841015	0.991223	0.958022	30.2257	33.3688	33.8768	29.2767	30.026	33.7989	32.4808	30.2884	29.5381	34.1729	32.998	29.5792	AAAS
ENSG00000094916.16	-0.0653778	5.3788	0.515581	0.472733	0.955695	0.758675	45.4521	45.1121	36.9108	45.0539	45.5622	36.9494	37.1209	38.2065	46.5662	37.7874	37.0802	46.7725	CBX5
ENSG00000094975.14	-0.220899	4.07507	1.12067	0.289773	0.85803	0.664844	20.7091	20.7058	12.4231	20.8326	21.1821	12.5505	12.5109	12.6074	21.1546	12.4863	12.6435	21.5272	SUCO
ENSG00000095002.15	-0.211637	2.14968	1.04499	0.306664	0.863557	0.664844	5.36903	5.36896	3.29689	5.61091	5.23136	3.30455	3.29578	3.30559	5.51064	3.368	3.17506	5.58902	MSH2
ENSG00000095015.6	0.264933	2.11019	2.97283	0.0846736	1.20158	0.337234	3.32369	4.8342	3.46412	4.83316	3.41519	3.47578	5.18218	3.63871	5.19724	3.57337	5.38626	5.25747	MAP3K1
ENSG00000095066.11	0.0290885	3.44864	0.128509	0.719983	1.02037	0.912269	9.65858	11.7647	11.1091	10.0182	10.1074	11.8485	11.9255	10.1986	10.5512	11.7264	11.6797	9.92288	HOOK2
ENSG00000095139.14	-0.0399365	7.79164	0.452833	0.500993	0.972698	0.778739	232.601	235.015	206.534	235.288	231.937	206.269	208.111	211.686	237.454	208.344	207.343	237.628	ARCN1
ENSG00000095203.14	0.058831	2.55875	0.162267	0.687078	1.04162	0.895946	4.71566	6.8235	4.89756	6.75902	4.8168	6.31803	6.89511	4.99682	6.89483	4.88771	7.14389	5.2101	EPB41L4B
ENSG00000135372.9	0.290316	4.66866	30.3428	3.62048e-08	1.22291	8.7995e-07	22.2147	22.524	24.8939	22.5547	22.2876	22.7038	28.3394	28.8534	25.5944	28.4637	28.4622	28.0635	NAT10
ENSG00000095261.14	-0.0860595	4.86996	1.62006	0.203083	0.942092	0.570947	31.2199	31.5079	26.7096	31.5729	31.092	28.3027	26.9083	27.3416	31.8363	26.9851	26.7045	30.0055	PSMD5
ENSG00000095303.17	-0.0197095	5.92172	0.183276	0.668573	0.986431	0.884894	62.2694	60.4703	58.054	62.9237	58.3543	63.6426	58.1748	61.7299	63.1503	58.3445	62.1405	57.6901	PTGS1
ENSG00000095319.14	0.0131536	5.84461	0.096325	0.756285	1.00916	0.927669	56.7584	55.8714	59.2724	56.8683	54.9391	59.1053	57.3509	60.1156	55.5504	58.1186	59.4757	55.6771	NUP188
ENSG00000095321.17	-0.0512265	6.20805	0.475633	0.490407	0.965116	0.772623	66.4738	78.9301	80.0571	78.9786	66.6258	79.8915	80.3779	69.853	68.0342	68.8182	80.5105	68.1339	CRAT
ENSG00000095380.11	0.00340968	6.13585	0.00212094	0.963267	1.00237	0.986092	63.2069	75.1654	75.9718	64.0533	66.5074	76.176	76.5835	66.3936	64.5084	76.7864	73.0831	64.8421	NANS
ENSG00000095383.20	-0.141778	6.00114	2.07582	0.149649	0.906402	0.484757	54.2585	71.8713	72.8183	71.553	59.4006	72.7858	72.6806	57.3994	55.8115	56.2498	67.2432	55.9139	TBC1D2
ENSG00000095397.15	0.00690769	3.16689	0.0146006	0.903823	1.0048	0.967342	8.55068	8.72723	8.88727	9.24041	8.78474	9.21166	9.19349	9.35302	9.01028	8.66645	8.95821	8.62035	WHRN
ENSG00000095485.18	-0.0227368	3.4782	0.147297	0.701132	0.984364	0.904318	11.6187	10.8449	10.7268	11.0922	10.9562	11.8313	10.4945	11.5567	11.4914	11.1103	11.056	10.3965	CWF19L1
ENSG00000095564.14	0.0377164	4.18631	0.028305	0.866394	1.02649	0.960128	22.2147	13.1122	13.4504	22.5547	22.5639	13.5607	13.3783	23.2416	22.9828	13.4515	13.494	23.6586	BTAF1
ENSG00000095574.11	0.119473	2.08587	0.542612	0.461352	1.08634	0.752287	4.1191	3.2941	3.36856	4.9813	4.97473	3.39017	4.03299	5.15057	5.06665	3.368	3.34515	5.13906	IKZF5
ENSG00000095587.9	0.0436876	2.52662	0.181057	0.670467	1.03075	0.886392	6.3633	6.3743	5.61427	4.9813	5.54721	5.01676	5.05208	5.09932	5.7718	6.59225	5.78315	6.48895	TLL2
ENSG00000160818.16	0.289964	3.80597	10.3023	0.00132864	1.22261	0.0140935	11.7607	11.9572	12.0647	12.0181	15.4374	12.1395	15.8501	16.1692	15.7223	15.998	12.1333	15.8435	GPATCH4
ENSG00000095739.11	-0.0375676	5.17162	0.506703	0.476569	0.974296	0.761491	37.2992	35.5934	38.3204	33.8136	37.3499	36.5898	34.3888	37.0021	33.8473	38.3419	33.9618	35.334	BAMBI
ENSG00000171951.5	0.289727	2.40867	5.39217	0.0202273	1.22241	0.118693	4.26114	4.27806	5.32759	4.29614	5.94203	4.36612	6.30968	6.38055	4.9883	6.26367	4.25231	6.27581	SCG2
ENSG00000095787.23	-0.103191	5.71012	0.877063	0.349007	0.930971	0.681316	58.2356	58.8019	45.2247	58.9979	58.3741	45.3734	45.447	46.1245	59.7029	45.5707	45.4147	60.153	WAC
ENSG00000095794.19	0.0388508	2.89486	0.217759	0.640753	1.0273	0.869423	6.61897	6.99462	7.33439	8.05527	8.01484	6.72896	7.95757	7.91804	7.39104	6.71547	6.69031	8.12303	CREM
ENSG00000095906.17	-0.15628	5.02349	2.44442	0.117944	0.897336	0.421843	31.6176	34.2458	37.6515	36.8505	27.3215	37.5829	32.2856	30.5703	27.9711	28.1146	37.7605	28.0161	NUBP2
ENSG00000095951.17	0.0976034	4.4749	0.420424	0.516725	1.06999	0.788665	26.135	18.6523	17.7268	21.8696	26.3345	17.9439	17.8232	25.8553	26.7697	21.6456	17.8597	27.4951	HIVEP1
ENSG00000273311.1	0.289346	0.733455	6.91062	0.00856851	1.22209	0.063056	1.47719	1.36898	1.72012	1.37032	1.50031	1.38689	1.69125	1.94748	1.48866	1.9099	1.75762	1.89458	DGCR11
ENSG00000096063.16	-0.0759465	4.32586	0.684811	0.407935	0.948719	0.715669	21.817	21.925	17.8701	22.0548	21.6756	17.8754	18.0617	18.2448	22.1992	18.0928	17.8597	22.2614	SRPK1
ENSG00000096070.19	0.0563402	5.41021	1.68124	0.19476	1.03982	0.558471	42.9239	40.7699	43.2418	40.7763	40.8243	41.4354	41.5008	45.0739	41.6301	44.318	43.7705	43.5754	BRPF3
ENSG00000096080.11	0.0104138	4.71626	0.0114949	0.914619	1.00724	0.97061	22.6124	27.4865	29.4809	23.0362	24.6762	29.5355	29.5102	25.0097	23.2178	29.5316	27.4416	23.3271	MRPS18A
ENSG00000096092.6	-0.0155048	2.87575	0.0259111	0.872118	0.98931	0.96101	7.98253	8.04274	6.47433	6.42569	7.95561	7.17414	6.54819	6.66243	8.0962	8.21464	6.46352	7.34151	TMEM14A
ENSG00000096093.16	-0.111817	2.69993	0.795595	0.372414	0.925422	0.695579	7.27234	7.35825	5.51871	7.27752	7.26468	5.49618	5.55078	5.63744	7.46939	5.50381	5.49966	7.41256	EFHC1
ENSG00000096384.20	0.0357238	9.42793	0.83882	0.359734	1.02507	0.688435	699.622	708.703	687.927	657.476	650.603	676.971	669.021	681.464	689.848	723.936	718.471	701.09	HSP90AB1
ENSG00000096401.8	-0.0978302	4.16048	0.806854	0.369052	0.934437	0.693489	19.7717	19.9785	15.5049	19.9993	19.8397	15.5297	15.6116	15.8873	20.2144	15.6489	15.5918	20.272	CDC5L
ENSG00000177425.11	0.288896	5.18875	8.13111	0.00435122	1.2217	0.0373859	29.7143	30.4598	30.8904	33.4988	41.2784	30.9567	42.0645	43.3826	42.3092	38.691	30.9568	42.6518	PAWR
ENSG00000186340.15	0.288896	10.1937	24.9837	5.78183e-07	1.2217	1.19772e-05	1009.86	1024.74	1035.7	1024.43	1190.91	1039.92	1315.93	1344.07	1304.95	1323.93	1121.59	1316.74	THBS2
ENSG00000096696.14	-0.0934131	8.85144	0.865967	0.352074	0.937303	0.683111	507.331	516.425	403.367	516.259	512.16	405.245	407.332	413.942	520.194	407.446	406.918	525.415	DSP
ENSG00000096717.12	0.0364812	2.73951	0.0526474	0.818519	1.02561	0.950733	7.69846	5.36896	5.42315	7.74046	7.60028	5.46193	5.48574	8.07179	7.80891	5.48328	5.38626	7.93357	SIRT1
ENSG00000137094.14	0.288731	3.97078	5.74158	0.0165678	1.22157	0.102652	12.4993	12.8128	16.6278	12.8699	12.7922	16.9337	18.452	18.9879	14.2336	18.791	19.0504	13.9252	DNAJB5
ENSG00000096872.16	-0.150408	1.44184	0.196078	0.657905	0.900995	0.879373	3.63617	2.11764	1.55288	4.05541	3.84949	1.55811	1.51779	2.74184	3.78693	1.56078	1.58753	3.86021	IFT74
ENSG00000096968.13	0.192786	1.85245	0.652389	0.41926	1.14297	0.723436	4.57362	2.45988	2.48461	4.74057	3.25726	2.56831	2.53688	4.7662	4.62267	2.56708	3.57194	4.87855	JAK2
ENSG00000097007.19	-0.0497731	8.13862	1.60102	0.205759	0.966088	0.574724	275.27	291.913	295.072	290.193	272.327	294.705	284.499	276.901	269.107	274.061	287.626	269.599	ABL1
ENSG00000062038.14	0.288484	2.63327	7.7847	0.00526906	1.22136	0.043598	5.14177	5.30479	6.97603	5.33314	5.27084	5.3592	6.96016	7.20055	5.3017	7.1262	7.20058	7.00996	CDH3
ENSG00000097033.14	-0.0114849	6.52631	0.010333	0.919033	0.992071	0.971671	103.347	85.0477	79.1254	104.941	103.384	79.1381	79.6191	99.5264	105.616	80.0517	79.5466	106.026	SH3GLB1
ENSG00000097096.9	0.350251	0.987406	3.74795	0.0528723	1.27478	0.239883	1.47719	1.43315	1.48121	2.31473	2.01358	1.48962	2.29837	2.51122	2.48109	1.4581	1.64423	2.58137	SYDE2
ENSG00000182541.18	0.288329	5.71928	43.1641	5.03362e-11	1.22123	1.7085e-09	50.1962	46.695	47.3032	46.9242	46.1741	47.2397	53.7298	59.7312	57.8225	59.166	58.7953	58.2347	LIMK2
ENSG00000099194.6	0.0732582	6.4964	1.99581	0.157735	1.05209	0.500776	92.5519	85.1761	86.0775	85.2192	84.1558	94.4623	86.7744	97.1689	94.4121	95.6801	95.4219	85.9193	SCD
ENSG00000122386.10	0.288192	2.43476	4.84195	0.0277755	1.22111	0.151316	4.37477	5.26201	6.33099	4.3517	4.36276	4.41749	6.48314	5.38119	4.38762	6.38689	6.57691	6.34685	ZNF205
ENSG00000099204.20	0.0165862	3.5942	0.0340603	0.853579	1.01156	0.958022	13.2948	13.3689	10.6552	12.1107	11.7459	10.667	10.798	10.9418	13.4762	11.8496	12.0766	13.4752	ABLIM1
ENSG00000081386.12	0.288009	2.21826	5.17667	0.0228922	1.22095	0.130451	3.69299	3.76469	3.82248	5.40721	4.36276	3.85246	5.42069	5.56056	5.43229	3.88142	4.6492	5.49429	ZNF510
ENSG00000099246.16	-0.148867	5.28531	1.03346	0.309348	0.901959	0.66555	45.0544	45.2618	31.9177	46.1095	45.3845	31.9326	31.9604	32.2103	46.3573	32.3246	32.0908	46.512	RAB18
ENSG00000099250.18	-0.0198671	7.96238	0.0692494	0.792433	0.986324	0.940778	267.969	246.972	225.526	271.342	268.655	226.097	227.235	254.735	273.26	227.854	227.414	275.188	NRP1
ENSG00000099256.19	-0.0696716	1.16502	0.194393	0.659286	0.952855	0.880022	2.13057	2.60961	1.7679	2.66657	2.5071	1.76357	2.12491	1.81935	2.63779	1.80722	1.70093	2.62873	PRTFDC1
ENSG00000099260.11	0.0139995	2.4247	0.0191866	0.889833	1.00975	0.963928	5.90878	5.51869	4.68254	5.94423	5.05369	4.70856	4.72684	5.15057	5.98074	4.74396	5.55636	6.03898	PALMD
ENSG00000099284.14	0.0844729	3.19408	0.9838	0.321262	1.0603	0.66791	8.09616	9.79675	8.55281	8.22193	8.37017	9.94791	9.99575	8.48178	9.61097	10.0424	9.92206	8.31248	MACROH2A2
ENSG00000099290.17	-0.0227869	4.85869	0.188018	0.664571	0.984329	0.883212	29.8848	30.2245	27.5697	30.1656	29.7299	27.6863	27.7756	28.2897	30.4783	27.8476	27.4983	30.3844	WASHC2A
ENSG00000099308.10	0.0787564	4.2319	1.74313	0.186743	1.05611	0.546824	17.4991	17.6256	19.9486	17.4994	18.7342	18.2179	19.6446	20.3204	17.6549	20.1053	18.3133	19.3247	MAST3
ENSG00000099326.9	0.0210441	3.80634	0.0904067	0.763661	1.01469	0.931627	14.6015	14.7165	13.1398	14.7587	12.7724	13.0299	13.1397	13.3505	14.7299	13.1845	15.1949	14.9198	MZF1
ENSG00000099330.9	-0.0997545	3.24565	0.779446	0.377311	0.933192	0.699241	8.06776	10.4598	10.6313	10.5181	8.11354	10.6842	10.7113	8.45616	8.22678	8.3584	10.8292	8.31248	OCEL1
ENSG00000079387.14	0.286688	2.47743	4.04403	0.0443277	1.21984	0.210038	4.1191	5.36896	4.34807	4.88871	6.73167	4.36612	6.69997	5.48369	6.81648	5.91454	4.36571	6.89155	SENP1
ENSG00000099337.5	0.069412	6.42651	3.06687	0.0799034	1.04929	0.323335	82.1547	88.2777	83.6407	82.1822	81.1749	85.8842	88.5307	85.2022	88.3791	90.1557	90.0356	86.1088	KCNK6
ENSG00000099341.11	0.0344929	7.78359	0.200844	0.654041	1.0242	0.877835	195.302	219.293	241.939	212.103	195.357	241.866	242.803	223.627	199.976	227.895	243.006	200.518	PSMD8
ENSG00000099364.16	-0.100469	4.39386	2.52542	0.112025	0.93273	0.408199	19.0331	21.8609	22.5526	22.277	21.9322	22.4812	22.6368	20.346	19.5353	19.7768	19.5039	19.5379	FBXL19
ENSG00000099377.14	0.0167311	4.79762	0.0219837	0.882131	1.01166	0.961828	23.834	24.5133	31.2249	30.8693	23.8866	31.2477	31.3966	31.4415	24.3669	24.685	31.4671	24.4401	HSD3B7
ENSG00000099381.18	0.0646401	4.85778	1.8882	0.169405	1.04582	0.522716	27.7258	28.0213	30.1737	27.8879	28.2296	27.8747	29.7054	30.4934	27.7621	30.1272	29.3126	30.1239	SETD1A
ENSG00000099385.11	0.0738326	5.25947	0.76663	0.381262	1.05251	0.700952	33.9755	34.417	41.9995	37.4616	34.0334	41.7435	42.1513	42.9214	34.7875	38.8347	42.2396	34.7182	BCL7C
ENSG00000099622.14	0.0225199	6.354	0.15536	0.693464	1.01573	0.899734	75.479	85.4969	86.4359	76.5898	77.5426	85.0794	87.208	79.1804	77.0183	87.5886	85.103	78.341	CIRBP
ENSG00000099624.8	-0.0574218	5.93147	0.273145	0.60123	0.96098	0.844231	51.3893	61.9248	69.7364	68.3864	51.8793	69.7723	69.2547	60.0387	53.0954	53.4363	69.7946	53.2852	ATP5F1D
ENSG00000099625.13	-0.0453707	3.72318	0.408631	0.522665	0.969041	0.792905	11.8744	14.0106	14.2626	13.1292	12.6737	14.1428	14.2889	12.4536	12.1704	13.1845	13.5507	12.149	CBARP
ENSG00000079308.19	0.286111	9.56589	88.6428	4.72946e-21	1.21935	3.18268e-19	674.084	682.949	690.603	684.494	675.635	690.121	831.49	847.973	823.54	836.579	832.149	825.091	TNS1
ENSG00000099785.10	-0.0389205	5.47145	0.169772	0.680314	0.973383	0.892318	38.265	44.5132	49.5967	48.8131	38.7121	49.4827	49.2632	44.4333	39.5669	39.9642	49.7804	39.6205	MARCHF2
ENSG00000099795.7	0.101162	5.85953	0.820481	0.36504	1.07264	0.690933	49.0883	49.7538	66.2006	49.739	55.0181	66.0911	66.1757	67.4186	50.4315	66.2922	59.4757	50.4906	NDUFB7
ENSG00000099797.15	-0.106303	5.39097	1.02787	0.310659	0.928965	0.66555	46.1907	37.2191	47.3032	46.6465	35.9286	47.4281	37.0992	47.2264	36.6418	37.0686	47.6826	36.8496	TECR
ENSG00000099800.8	0.13193	5.38561	1.71592	0.190219	1.09576	0.551151	36.0776	36.7699	46.6343	36.795	36.3826	46.4692	46.4661	47.5595	37.2164	46.8645	46.8321	37.2522	TIMM13
ENSG00000099804.9	0.00211647	5.84945	0.000423145	0.983588	1.00147	0.992712	49.7417	52.9623	64.6238	63.5348	49.9249	64.5501	64.723	62.9856	51.0322	51.4237	64.9187	51.1064	CDC34
ENSG00000099810.21	0.0197236	3.72051	0.0355627	0.850421	1.01377	0.958022	14.4026	11.7647	11.6108	14.518	14.3912	11.6259	11.687	14.7086	14.7299	11.6648	11.623	14.8014	MTAP
ENSG00000099814.16	-0.0473852	6.72614	0.718946	0.39649	0.967689	0.710034	97.0687	111.187	112.5	111.181	100.936	112.252	112.989	102.371	99.5571	100.773	109.426	99.6314	CEP170B
ENSG00000112769.20	0.285941	7.34862	10.5403	0.00116799	1.2192	0.0126608	137.436	139.807	141.36	139.495	181.36	141.753	185.214	189.751	184.41	186.37	142.367	185.74	LAMA4
ENSG00000099821.14	0.00600263	5.32603	0.00800618	0.928703	1.00417	0.973524	39.7706	38.4811	43.5524	38.4616	36.1062	43.4386	39.6577	42.2808	36.8246	41.6482	43.8839	36.897	POLRMT
ENSG00000099822.3	-0.0355262	3.80315	0.145572	0.702804	0.975676	0.905251	12.2721	12.4278	15.3138	15.1476	13.9371	15.3071	15.4598	15.7336	12.4838	12.6916	13.494	12.5516	HCN2
ENSG00000137273.6	0.285877	0.946322	5.46231	0.019431	1.21915	0.115298	2.15898	1.58288	1.57677	1.5555	1.83591	1.59235	1.60452	2.30622	2.19381	2.19742	1.87102	2.22614	FOXF2
ENSG00000099849.15	0.0744336	0.506972	0.423156	0.515367	1.05295	0.787388	1.36356	1.47593	1.38565	1.22218	1.22394	1.38689	1.36601	1.28124	1.35807	1.54025	1.64423	1.37357	RASSF7
ENSG00000108578.15	0.285373	3.55458	32.4623	1.21529e-08	1.21873	3.13018e-07	10.3404	10.8021	10.6552	10.5181	10.4232	10.6328	12.8796	12.8124	12.8233	12.9381	13.0404	12.8358	BLMH
ENSG00000099864.18	0.0187272	6.35061	0.0493777	0.82415	1.01307	0.952433	72.3541	73.6681	89.1116	87.7931	74.1471	89.0004	89.0077	91.2752	74.4589	75.2667	88.1079	74.6466	PALM
ENSG00000179820.16	0.285113	8.45276	84.329	4.18918e-20	1.21851	2.67969e-18	311.944	316.02	319.321	316.489	312.539	318.744	384.457	391.981	380.573	386.376	384.749	381.072	MYADM
ENSG00000115137.12	0.284332	0.681559	7.33239	0.00677229	1.21785	0.0527248	1.56242	1.45454	1.36176	1.37032	1.36213	1.38689	1.51779	1.69123	1.77594	1.76615	1.87102	1.77617	DNAJC27
ENSG00000099899.15	-0.0534758	5.0207	1.2373	0.265991	0.963612	0.66218	30.737	33.7752	34.1395	32.4988	32.8292	34.09	33.6299	31.7234	30.7917	32.4684	31.297	30.8817	TRMT2A
ENSG00000099901.17	0.0618897	5.51231	1.87045	0.171423	1.04383	0.526017	42.9239	43.5292	45.2247	44.1836	44.5751	47.2568	47.7454	48.687	45.9655	47.1726	46.0384	43.8596	RANBP1
ENSG00000099904.15	-0.0440108	6.18125	0.594978	0.440501	0.969955	0.736165	66.701	76.1708	77.0469	76.1084	68.6591	76.8437	77.4941	70.1861	68.1909	69.0646	75.5778	68.2287	ZDHHC8
ENSG00000140443.15	0.283268	5.67466	20.387	6.32586e-06	1.21695	0.000110083	44.0318	44.6629	45.1292	44.8317	52.511	45.3392	57.3509	58.5269	56.804	57.8311	47.9661	57.3348	IGF1R
ENSG00000099917.17	0.0164177	6.77412	0.123447	0.725326	1.01144	0.914969	102.353	107.508	114.555	106.052	108.023	114.187	115.374	113.389	104.493	113.116	109.143	104.605	MED15
ENSG00000132000.13	0.282256	1.66695	11.2704	0.000787531	1.21609	0.00900625	2.64191	2.71657	3.0341	3.111	2.70451	2.75665	3.57765	3.68996	3.18625	3.10103	3.68534	3.57603	PODNL1
ENSG00000099942.13	0.00268296	5.62502	0.00378593	0.950937	1.00186	0.982037	49.9689	50.9302	48.8322	46.8872	48.1285	50.8182	48.1574	48.5845	49.7785	52.0192	49.8371	47.7435	CRKL
ENSG00000099949.21	-0.0403926	4.48607	0.327226	0.567297	0.97239	0.821189	20.1694	23.786	24.1772	22.8325	20.8267	24.1078	24.2413	21.166	20.6845	21.851	23.8697	20.6983	LZTR1
ENSG00000099956.19	0.0631614	4.44548	0.560083	0.454227	1.04475	0.746192	19.2035	22.4812	23.0543	19.5549	19.4054	23.851	23.8944	21.2173	20.3188	24.0894	24.2098	19.7747	SMARCB1
ENSG00000090905.19	0.282233	3.38436	5.08432	0.0241431	1.21608	0.13585	10.3688	8.49194	8.60059	11.8699	8.44914	8.66376	10.0391	12.6586	12.3271	8.68699	12.5868	12.5279	TNRC6A
ENSG00000099991.18	0.0147041	5.59201	0.0673727	0.795201	1.01024	0.942263	44.4295	50.4811	51.1257	47.4798	44.4962	49.4998	51.4532	46.6626	45.3909	48.9593	51.5947	46.7962	CABIN1
ENSG00000099992.15	-0.0203359	3.89505	0.0567334	0.811736	0.986003	0.947203	13.7493	16.0427	16.3411	13.3329	13.8187	16.2831	15.5248	13.7348	13.4501	16.4498	15.8186	13.4752	TBC1D10A
ENSG00000182580.3	0.281016	3.85244	33.6101	6.7342e-09	1.21505	1.78994e-07	13.0675	12.9625	13.092	12.9995	12.8514	13.1155	15.3297	16.1948	15.7223	15.9569	15.9887	15.7724	EPHB3
ENSG00000099995.19	-0.0251616	6.52735	0.199904	0.654798	0.982711	0.878242	85.3364	96.2135	97.2822	96.2188	85.5574	97.1334	97.8109	89.789	87.23	88.4101	98.03	87.4113	SF3A1
ENSG00000077942.19	0.28073	6.95256	11.9688	0.000541	1.21481	0.00654032	106.188	107.486	135.22	107.385	106.246	108.468	140.591	143.191	110.552	140.778	140.893	139.133	FBLN1
ENSG00000099999.15	-0.079255	4.61158	1.44524	0.229293	0.946546	0.612114	22.0443	26.0106	26.3512	24.0917	25.5843	26.2995	26.453	23.216	22.591	24.7055	22.5656	22.6403	RNF215
ENSG00000100003.18	0.0816561	2.31224	1.16439	0.280557	1.05823	0.664844	4.43158	5.19784	4.56309	4.53687	4.99447	4.98252	5.35564	4.6637	5.32782	5.38059	4.6492	4.85487	SEC14L2
ENSG00000100014.20	-0.0348672	4.83919	0.283771	0.59424	0.976122	0.838055	29.9416	30.1817	30.556	26.4805	29.8484	26.7104	26.9733	27.3416	26.5869	30.9076	26.7612	30.5502	SPECC1L
ENSG00000100023.19	0.0269207	5.0468	0.381801	0.536641	1.01884	0.801416	31.0495	33.9891	32.515	33.3507	32.6516	32.6346	34.6057	32.6459	33.56	32.7559	32.8279	33.4868	PPIL2
ENSG00000100028.12	0.0598821	3.98357	0.777004	0.378059	1.04238	0.699858	14.8856	16.8983	14.5493	15.1846	16.7009	14.5537	16.3271	14.9392	17.0542	16.3677	14.5713	17.0986	SNRPD3
ENSG00000100029.18	0.0361483	6.22226	0.252869	0.615062	1.02537	0.852548	67.5817	77.6467	80.296	68.5346	67.6918	80.251	80.7466	72.3642	69.105	81.058	80.964	69.247	PES1
ENSG00000100030.14	-0.0244205	6.86823	0.24333	0.621812	0.983215	0.856905	120.704	122.074	110.733	122.144	120.4	110.677	111.688	113.671	123.062	111.925	111.014	123.195	MAPK1
ENSG00000087008.16	0.280152	4.29431	21.3517	3.8229e-06	1.21432	6.83659e-05	17.0446	17.3475	19.7336	17.3883	17.1747	17.5159	21.8128	22.3191	19.1697	21.9947	21.9986	21.693	ACOX3
ENSG00000225177.6	0.27903	1.14011	4.95364	0.0260358	1.21338	0.14379	1.96012	1.81817	1.83957	1.79623	1.79643	2.49982	2.27669	2.5881	2.53333	2.50547	2.66478	1.82354	AL590617.2
ENSG00000100038.19	0.114372	3.53282	3.29239	0.0696018	1.0825	0.29344	10.5392	11.0588	12.2319	10.7589	10.6799	11.1807	12.2724	12.1974	10.8123	12.363	12.5301	11.8648	TOP3B
ENSG00000100056.12	0.000903546	4.47363	0.000154223	0.990092	1.00063	0.995108	19.8853	21.6897	24.0578	20.6844	22.6034	24.0565	24.1546	23.011	20.3972	23.7403	21.1482	20.4615	ESS2
ENSG00000100058.12	-0.0707969	3.64199	1.79451	0.180378	0.952112	0.539096	12.4709	12.5989	13.1876	12.981	12.8711	12.3792	12.2941	12.5049	11.7003	11.9318	11.6797	12.5279	CRYBB2P1
ENSG00000105997.22	0.27848	2.30183	15.0095	0.000106969	1.21292	0.00147902	4.51681	4.81281	4.22862	4.55539	4.16535	4.26339	5.11713	4.99682	5.58899	5.23684	5.78315	5.66007	HOXA3
ENSG00000100075.10	-0.142142	7.04138	2.83488	0.0922375	0.906173	0.356928	127.493	145.582	147.93	145.68	113.965	148.089	132.46	119.488	116.637	117.716	148.321	116.967	SLC25A1
ENSG00000160255.18	0.277654	1.66792	14.4634	0.000142913	1.21222	0.00193464	2.69872	2.78074	2.79519	2.94434	3.00063	2.80802	3.51261	3.61309	3.49965	3.26532	3.23176	3.50498	ITGB2
ENSG00000100084.14	-0.0785316	2.35311	1.12517	0.288808	0.947021	0.664844	5.19859	4.8342	5.51871	4.90723	5.29058	5.47905	4.87862	5.40682	4.64878	5.23684	4.5358	4.66541	HIRA
ENSG00000100097.12	-0.142324	9.94881	3.38086	0.0659575	0.906058	0.282932	897.765	1102.63	1120.73	1050	927.806	1122.62	1058.18	889.357	868.147	920.944	1029.4	871.461	LGALS1
ENSG00000272667.1	0.27749	0.756067	6.19096	0.0128405	1.21208	0.0857653	1.36356	1.39037	1.60066	1.37032	1.75695	1.48962	1.92976	1.99873	1.64536	1.93044	1.36074	1.77617	AC012306.2
ENSG00000283154.2	0.276681	3.0615	19.3937	1.06357e-05	1.2114	0.000177648	8.12457	7.33686	7.40606	7.37011	7.30416	7.61931	8.26113	9.48115	9.1931	9.38523	9.46848	8.99927	IQCJ-SCHIP1
ENSG00000100104.13	0.0968983	3.68752	2.56873	0.108995	1.06947	0.400038	12.1869	12.5561	12.1603	12.0551	11.9236	13.4922	13.2265	13.3505	13.5546	13.6979	13.8909	12.1016	SRRD
ENSG00000100105.18	0.140493	2.89805	3.42156	0.0643502	1.10228	0.27819	6.61897	6.97323	8.07499	6.72198	7.20546	6.79745	8.13103	7.96929	6.76424	8.1325	7.48407	8.05198	PATZ1
ENSG00000100106.22	-0.121551	7.40856	3.0358	0.0814463	0.919199	0.327756	149.935	184.598	186.561	184.327	169.812	186.596	186.797	158.514	154.037	155.893	166.577	154.432	TRIOBP
ENSG00000100109.17	0.01322	5.01725	0.050748	0.821767	1.00921	0.952036	29.97	33.6683	34.044	30.4063	30.9736	34.0215	34.2804	31.5184	30.635	34.4194	33.4515	30.6922	TFIP11
ENSG00000100116.16	0.058637	4.25667	0.374424	0.540603	1.04148	0.803587	17.0446	16.8555	21.2387	16.8512	18.7934	21.2998	20.4902	21.7554	17.002	21.3991	18.937	17.0986	GCAT
ENSG00000100124.15	-0.0450325	4.21682	0.258913	0.610868	0.969268	0.850204	16.3628	20.1496	20.4742	19.1104	16.4442	20.3581	20.5336	17.1942	16.767	17.8669	20.6946	16.7434	ANKRD54
ENSG00000163485.17	0.276575	2.26499	6.36815	0.0116187	1.21132	0.0796612	4.23273	4.04276	5.51871	4.05541	4.02716	4.09217	5.05208	5.63744	4.10033	5.54489	5.66975	5.47061	ADORA1
ENSG00000100138.15	-0.0693854	6.61339	1.44585	0.229196	0.953044	0.612114	100.904	103.893	105.692	91.1819	93.9671	105.592	93.5827	93.0177	90.5729	104.86	100.411	90.7268	SNU13
ENSG00000100139.13	-0.0254622	6.04818	0.260923	0.609487	0.982506	0.849472	64.4284	68.9836	69.8559	62.1644	65.2439	69.584	66.8696	64.4462	62.7063	70.4611	66.0526	62.687	MICALL1
ENSG00000100142.15	0.106845	5.1427	1.31558	0.251386	1.07687	0.649072	30.8506	31.7859	39.061	31.3137	31.8027	39.0383	39.2241	39.3596	31.5752	39.3892	38.4409	31.6632	POLR2F
ENSG00000100147.13	0.0747897	1.08013	0.634961	0.425542	1.05321	0.727482	2.01694	1.94652	2.10237	1.90734	1.89513	2.20874	2.08154	2.25498	2.01099	2.23849	2.3813	1.89458	CCDC134
ENSG00000100150.20	0.0190655	1.90513	0.045792	0.830554	1.0133	0.9549	3.43732	3.97859	4.0375	3.37025	3.88897	3.40729	3.88121	3.45934	3.36906	4.06625	3.34515	4.02599	DEPDC5
ENSG00000100151.16	0.156752	3.37314	1.64007	0.200316	1.11477	0.566728	8.69272	8.87696	11.7541	8.85153	8.82422	11.5745	11.7304	12.0436	8.95805	11.8086	12.0199	8.88086	PICK1
ENSG00000109472.14	0.275859	4.99029	10.6818	0.00108195	1.21071	0.011883	27.1008	27.5507	27.713	27.4064	34.7836	27.8747	35.9934	36.874	35.571	36.0623	27.7818	35.9497	CPE
ENSG00000100181.22	-0.00808274	2.53105	0.0109012	0.916845	0.994413	0.970955	6.07922	6.07484	6.16375	5.64795	5.23136	5.34208	5.37732	5.43244	5.3017	5.81186	6.35012	6.18108	TPTEP1
ENSG00000100196.11	-0.0952895	7.85619	1.83956	0.175002	0.936084	0.530608	248.623	251.614	209.998	251.695	218.789	254.964	211.797	215.632	253.463	212.328	240.738	210.417	KDELR3
ENSG00000100201.21	0.0296713	7.11946	0.094243	0.758851	1.02078	0.929267	151.611	153.133	123.562	121.94	151.473	123.827	124.134	126.048	155.369	156.735	123.884	156.161	DDX17
ENSG00000100207.18	0.127334	0.62033	1.22514	0.268355	1.09227	0.663772	1.67605	1.30481	1.38565	1.40736	1.5398	1.3184	1.32265	1.71686	1.59312	1.56078	1.36074	1.72881	TCF20
ENSG00000100209.10	-0.0416501	2.88645	0.485618	0.485888	0.971543	0.769182	7.55642	7.33686	7.23883	7.62936	7.12649	7.73916	7.11194	7.48242	7.46939	7.04406	7.54077	6.93891	HSCB
ENSG00000100211.10	-0.0578937	4.16025	0.485915	0.485755	0.960666	0.769096	15.7946	19.2726	19.6141	16.4253	18.4381	19.5534	19.6229	16.6048	16.2185	19.3044	16.6691	16.2461	CBY1
ENSG00000100216.6	0.00766271	5.3603	0.00975261	0.921333	1.00533	0.971921	37.2423	42.4383	45.177	37.6283	37.725	45.2536	43.8642	39.9746	37.1642	44.585	44.1107	37.2996	TOMM22
ENSG00000100219.16	0.0362601	6.8841	0.347575	0.555489	1.02545	0.8151	108.744	110.31	125.043	121.366	108.911	125.008	125.782	128.431	111.101	114.779	126.095	111.425	XBP1
ENSG00000100220.12	-0.00838545	6.1992	0.0222383	0.881455	0.994205	0.961828	73.0643	76.7269	77.6203	68.7753	67.9484	77.6142	72.7673	71.2367	69.2617	78.4499	78.356	69.4602	RTCB
ENSG00000100221.10	0.0838637	5.41376	3.07964	0.0792781	1.05985	0.321475	40.4524	40.4062	40.9245	41.8133	39.9163	44.4146	43.9943	45.7145	44.2679	43.4349	45.0178	40.7572	JOSD1
ENSG00000100225.18	-0.050365	6.19108	1.07365	0.300124	0.965692	0.664844	75.7062	76.62	69.3303	71.2382	75.5092	77.4088	69.4932	70.8011	76.8355	74.9997	69.171	68.9628	FBXO7
ENSG00000100226.16	-0.058378	5.35199	1.01588	0.313498	0.960343	0.666497	39.6002	43.1014	43.6958	42.1281	37.3499	43.5927	41.284	39.1289	38.0782	39.4508	44.1107	38.1522	GTPBP1
ENSG00000100227.18	-0.0458424	6.13264	0.45039	0.50215	0.968724	0.779367	68.6327	64.7911	76.3302	75.3862	65.698	76.3814	70.2087	76.8742	64.1689	64.9368	73.7068	64.3685	POLDIP3
ENSG00000198799.12	0.275594	2.69424	13.6812	0.000216617	1.21049	0.00284633	5.88037	5.43313	5.66205	6.09237	6.39608	5.54754	6.76502	7.66179	7.20823	6.69494	6.23673	7.57833	LRIG2
ENSG00000100234.11	0.0269003	12.8888	0.260608	0.609703	1.01882	0.84957	7037.58	7902.12	7209.47	7905.68	7049.21	7977.67	8046.16	7404.11	7964.05	7281.07	8027.8	7207.66	TIMP3
ENSG00000100239.16	-0.106256	6.14802	2.84977	0.0913872	0.928996	0.355235	63.6898	75.8713	76.7841	75.9232	71.5018	76.9122	77.2123	66.9574	65.1091	65.9841	68.8875	65.4105	PPP6R2
ENSG00000020181.18	0.275148	5.88235	9.00591	0.00269109	1.21012	0.02568	50.111	51.08	66.559	50.9056	50.2408	51.2976	66.913	68.6742	51.2672	67.2163	67.0165	66.3815	ADGRA2
ENSG00000100242.15	0.0961004	6.77333	2.23529	0.134891	1.06888	0.45757	99.7959	101.069	116.872	102.052	99.9288	114.461	117.759	119.924	101.855	116.833	117.874	103.847	SUN2
ENSG00000162650.16	0.275055	0.988325	3.87976	0.0488716	1.21004	0.226498	1.53401	2.26737	2.0068	1.59254	1.57928	1.60947	2.32005	1.61436	1.82817	2.34117	2.43799	2.32086	ATXN7L2
ENSG00000100246.13	0.0344878	2.98264	0.096754	0.75576	1.02419	0.927238	7.8689	7.22991	8.98283	6.83309	6.73167	8.97195	7.63233	8.55866	6.84259	8.89235	9.1283	6.86786	DNAL4
ENSG00000103522.16	0.274874	1.13672	6.75844	0.00933053	1.20989	0.0671566	1.84649	1.86095	2.43683	1.8703	1.87539	1.88343	2.45015	2.51122	1.88041	2.44386	2.55139	2.41559	IL21R
ENSG00000100263.14	-0.144318	4.36441	3.50081	0.0613388	0.904807	0.268247	20.3682	22.5454	22.911	18.629	22.1296	22.8751	20.2951	18.8598	18.4123	22.5287	18.3133	18.4485	RHBDD3
ENSG00000100266.19	0.0542048	5.87737	1.1494	0.283674	1.03829	0.664844	55.1107	55.9356	61.1836	55.9239	56.6171	61.023	61.579	62.8318	56.2816	61.8357	60.2128	56.3638	PACSIN2
ENSG00000100271.17	-0.00310574	3.25893	0.00107748	0.973814	0.99785	0.990162	10.2551	8.51333	10.5118	8.59228	8.92292	10.4616	8.6731	10.7624	8.59241	10.4737	10.0922	8.59667	TTLL1
ENSG00000100280.16	-0.00151932	6.94966	0.000627588	0.980014	0.998947	0.991414	113.204	130.138	131.661	121.607	113.471	131.514	132.265	119.104	115.776	125.602	132.502	116.02	AP1B1
ENSG00000100281.14	-0.0314294	3.95022	0.124342	0.724372	0.97845	0.91436	16.8173	17.0053	13.737	15.3883	16.8391	13.749	13.877	14.1192	17.0542	15.2587	13.8342	17.1223	HMGXB4
ENSG00000100284.21	0.12162	6.94879	1.79831	0.179917	1.08796	0.538603	108.46	110.074	136.272	110.033	108.832	136.069	136.515	139.219	111.336	137.102	136.698	111.473	TOM1
ENSG00000164430.16	0.274652	0.976978	5.71167	0.0168525	1.2097	0.103918	1.56242	1.66844	1.60066	1.94437	2.0728	1.60947	2.34174	2.20373	2.24604	1.8483	1.58753	2.2735	CGAS
ENSG00000254122.2	0.274582	2.47357	15.6877	7.47072e-05	1.20964	0.00106586	4.80088	4.87698	4.94534	5.48128	4.85628	4.94827	6.13622	6.27806	6.11132	5.48328	6.29342	6.13371	PCDHGB7
ENSG00000100294.13	-0.0894932	3.43839	0.940464	0.332159	0.939853	0.672712	11.2778	10.032	12.0647	11.8514	9.45593	12.0026	10.1475	11.6849	9.63709	9.71382	12.2467	9.63869	MCAT
ENSG00000100296.13	-0.0354868	5.18046	0.356164	0.550644	0.975702	0.811366	34.6573	37.6041	38.8221	33.5358	36.58	38.7986	37.1642	35.3365	33.769	39.2044	35.1525	33.8657	THOC5
ENSG00000100297.16	0.11225	3.09145	1.00056	0.317176	1.08091	0.667548	7.30075	7.33686	9.48454	7.37011	7.87665	9.51986	9.64882	9.78864	7.36493	9.63167	9.0149	7.43624	MCM5
ENSG00000100299.18	-0.0524656	6.13785	1.15561	0.282378	0.964287	0.664844	72.8371	73.0906	74.6101	67.3309	67.6523	74.2926	67.2382	68.6486	66.4672	73.6443	72.2326	66.4525	ARSA
ENSG00000158321.18	0.273543	4.18627	34.8417	3.57632e-09	1.20877	9.93687e-08	16.5332	16.385	16.6278	16.3698	16.2468	16.5741	19.2976	20.3973	19.6398	20.0437	20.1843	19.8931	AUTS2
ENSG00000100302.7	0.0561909	2.4999	0.422453	0.515716	1.03972	0.78776	4.97133	5.68981	5.0409	5.79609	5.17214	6.2153	6.11453	5.58619	6.18967	5.38059	6.18003	5.06801	RASD2
ENSG00000100304.13	-0.0904765	5.18222	1.58041	0.208701	0.939212	0.578913	32.3562	39.0373	39.5388	39.0542	34.6849	39.5177	39.7011	34.0296	33.1161	33.5157	37.307	33.2263	TTLL12
ENSG00000100307.13	0.0231796	3.9602	0.0866521	0.768477	1.0162	0.931627	14.0902	14.1818	16.9623	15.7402	14.4899	16.8138	16.5656	17.2198	14.2336	15.2382	16.5557	14.2094	CBX7
ENSG00000100316.16	0.0385544	9.37846	0.381188	0.536968	1.02708	0.801416	605.678	664.981	713.944	613.515	627.803	713.852	718.024	675.724	618.863	720.301	693.524	620.192	RPL3
ENSG00000100319.13	0.0887117	3.84441	0.596798	0.439802	1.06342	0.735536	12.0732	12.3422	16.3411	13.981	12.2394	16.2831	16.2187	16.6304	12.5099	14.4578	16.4423	12.5042	ZMAT5
ENSG00000100320.23	0.0683806	5.41377	1.79465	0.180361	1.04854	0.539096	44.0886	43.9356	40.2794	39.8875	41.1205	40.2711	40.6118	41.7939	44.9731	45.5502	43.5437	45.0437	RBFOX2
ENSG00000166482.11	0.2732	5.24077	8.85357	0.00292516	1.20849	0.0274856	32.1858	32.7913	42.4534	32.6285	32.2568	33.0455	42.8451	43.9464	32.8027	42.9831	42.92	42.6755	MFAP4
ENSG00000100324.14	0.0788334	4.27873	0.622126	0.430258	1.05616	0.730964	16.7037	17.0694	21.6448	17.0735	18.9316	21.5738	21.5093	22.1398	17.2632	21.7688	19.3339	17.2881	TAB1
ENSG00000100325.15	0.0620884	5.72368	1.05384	0.304625	1.04398	0.664844	48.2361	51.7645	56.4772	48.8871	49.5499	55.0303	56.8522	54.6319	49.2823	57.0096	55.5636	50.3722	ASCC2
ENSG00000100330.15	0.0222637	5.33518	0.209969	0.646791	1.01555	0.87324	41.4751	41.9035	40.6378	39.9986	37.5868	38.4219	38.7471	39.3852	39.9586	40.7241	42.8633	42.3439	MTMR3
ENSG00000100335.15	-0.00140885	5.63273	0.00094412	0.975488	0.999024	0.990162	49.4008	51.0586	50.8868	47.2205	47.3783	51.5374	49.1331	48.9176	48.2115	52.163	51.3679	47.6251	MIEF1
ENSG00000100342.20	-0.0952926	4.58262	0.775834	0.378418	0.936082	0.700277	20.3398	26.5881	26.9485	26.6842	20.5898	26.9501	26.8649	21.576	20.9979	21.2965	27.2148	21.0536	APOL1
ENSG00000160796.18	0.272972	1.11621	7.26139	0.00704529	1.20829	0.0545354	1.70446	2.11764	1.79179	2.01845	1.75695	2.10601	2.5152	2.12685	2.55944	2.19742	2.66478	2.10772	NBEAL2
ENSG00000157193.18	0.272281	3.45463	24.0134	9.56687e-07	1.20772	1.90715e-05	9.54495	9.77536	9.89067	9.79594	10.6206	9.87942	11.9906	12.3511	12.0137	12.1782	10.9993	12.0306	LRP8
ENSG00000100347.15	-0.0302401	5.01054	0.206581	0.649461	0.979257	0.874309	29.4587	33.9678	34.3068	29.8693	33.1846	34.3811	34.6707	30.9034	30.0343	34.7479	30.3899	30.1476	SAMM50
ENSG00000100348.10	-0.0951319	5.93217	0.798802	0.371452	0.936187	0.694578	52.0427	67.9355	68.8764	67.7568	52.3926	69.019	68.821	54.9906	53.5655	54.0113	69.1143	53.7825	TXN2
ENSG00000130684.14	0.272047	2.87826	7.99349	0.00469458	1.20752	0.0398645	6.02241	7.80745	6.23542	6.18496	7.28442	6.26667	8.32618	6.76493	8.48795	8.62538	7.03049	8.59667	ZNF337
ENSG00000100353.18	0.0256515	6.9507	0.0879605	0.766786	1.01794	0.931627	109.682	133.582	135.149	111.274	109.997	135.589	135.907	115.414	112.171	136.384	136.074	112.751	EIF3D
ENSG00000100354.21	-0.114944	4.60446	2.15814	0.141817	0.923418	0.47011	26.6179	26.8876	25.2762	24.5732	26.5714	21.6423	21.7044	22.0629	23.0611	23.7814	21.6018	27.4004	TNRC6B
ENSG00000100360.15	-0.119131	3.86832	3.09811	0.0783833	0.920742	0.319404	14.9424	15.5935	15.7439	15.5365	13.187	15.7352	13.9854	13.7861	13.3718	13.5131	16.0454	13.4042	IFT27
ENSG00000101096.20	0.271613	0.570818	4.12251	0.0423162	1.20716	0.203237	1.1363	1.19786	1.64845	1.20366	1.48057	1.21567	1.66957	1.74248	1.20137	1.72508	1.30404	1.70512	NFATC2
ENSG00000100368.14	0.0307647	4.36734	0.0989268	0.753121	1.02155	0.926441	22.4988	22.6523	18.3001	18.1475	22.406	18.3377	18.5171	18.8085	22.8261	23.1448	18.4267	22.9245	CSF2RB
ENSG00000100372.15	-0.0237565	3.74605	0.144934	0.703425	0.983668	0.905692	12.7266	13.6256	14.1432	12.5736	13.72	14.1428	13.8336	13.3505	12.6144	14.314	12.5868	12.67	SLC25A17
ENSG00000100376.12	0.0859755	2.69343	1.14337	0.284942	1.06141	0.664844	5.85196	6.52403	7.02381	5.81461	6.39608	5.87286	6.85175	6.40618	5.79792	7.14674	6.29342	7.05732	FAM118A
ENSG00000100379.17	-0.0206609	4.77238	0.0407404	0.84004	0.985781	0.958022	23.351	29.3902	30.9143	26.7583	23.4918	30.8882	30.8762	25.1635	24.0013	27.5601	31.1269	24.0375	KCTD17
ENSG00000100380.14	-0.0998526	6.89664	3.048	0.0808365	0.933128	0.326091	126.414	127.892	121.053	127.958	126.638	109.478	110.409	112.441	116.742	110.692	110.39	128.997	ST13
ENSG00000100387.9	-0.0056648	5.06616	0.0070669	0.933005	0.996081	0.974941	30.9075	32.5132	35.9552	30.8507	35.1192	35.8193	35.3429	34.9777	31.0789	36.2882	31.297	31.1185	RBX1
ENSG00000100393.14	0.000773001	5.94051	0.000182494	0.989222	1.00054	0.994948	64.6557	65.4542	58.2929	63.6273	59.065	57.0164	57.3726	58.45	64.4301	59.0222	62.8775	66.263	EP300
ENSG00000100395.15	0.0563087	4.85454	0.494391	0.481975	1.0398	0.766185	25.8793	29.1763	31.2249	26.2398	25.9594	31.4018	31.6351	28.8534	26.3518	31.7291	31.8073	26.5005	L3MBTL2
ENSG00000162599.17	0.2715	3.36819	7.89465	0.00495812	1.20706	0.0414672	8.66431	8.89835	9.00672	11.4811	8.82422	9.04044	11.5352	11.9411	11.6481	9.05665	11.8498	11.7227	NFIA
ENSG00000213626.13	0.271354	6.67298	16.4785	4.92058e-05	1.20694	0.00072975	101.188	88.1279	101.272	88.5153	86.8998	88.7949	99.9141	118.873	101.15	117.777	116.457	115.404	LBH
ENSG00000100410.8	-0.120149	4.13757	1.74985	0.185896	0.920093	0.545688	19.1467	19.3368	19.5663	15.4069	16.5627	19.6732	15.7417	15.9898	15.5395	19.7562	18.3133	15.6777	PHF5A
ENSG00000100412.16	-0.0659849	7.0328	0.623892	0.429605	0.955293	0.730887	115.789	141.711	143.678	141.773	116.393	143.808	143.41	121.871	118.622	119.975	144.805	119.051	ACO2
ENSG00000100413.17	0.0399385	6.01998	0.42694	0.513494	1.02807	0.786189	60.6786	60.342	69.0675	60.3682	64.3358	68.9334	67.8236	70.8267	60.8782	69.7013	64.2383	60.9108	POLR3H
ENSG00000100416.15	0.071773	3.86477	0.937843	0.332833	1.05101	0.67295	14.0618	13.3048	15.6483	13.3329	15.2795	13.4922	14.7009	16.0923	13.3718	15.8337	13.4373	15.6066	TRMU
ENSG00000100417.12	-0.0473101	5.44099	0.265016	0.606695	0.967739	0.84717	44.117	47.6148	48.3305	38.3134	37.9224	48.3184	41.7393	39.7439	38.7312	48.6102	48.7032	38.8153	PMM1
ENSG00000100418.8	-0.0741967	6.77192	0.882049	0.347641	0.949871	0.681138	97.154	118.16	119.691	118.236	98.8628	119.957	119.038	101.909	99.2176	100.445	118.611	99.6314	DESI1
ENSG00000121316.11	0.270388	2.14582	16.6463	4.50388e-05	1.20613	0.000674828	3.86343	3.91442	3.98972	4.20355	3.88897	3.97231	4.85694	4.9712	4.75325	4.53859	4.98938	4.83119	PLBD1
ENSG00000100425.18	0.0638244	4.68648	1.25166	0.263236	1.04523	0.661074	26.2486	27.1443	25.3001	24.5176	23.551	24.0736	24.8701	24.7022	26.0384	26.9235	27.8385	27.4478	BRD1
ENSG00000100426.7	0.102068	3.91809	3.19048	0.0740685	1.07331	0.307089	15.5105	15.2085	14.191	14.2217	13.9371	14.2113	14.4841	15.093	15.9573	15.9364	16.3289	15.9855	ZBED4
ENSG00000100439.10	-0.0640001	7.18956	0.956291	0.328123	0.956608	0.671394	153.458	133.86	157.391	155.328	137.674	157.129	136.189	161.308	135.024	136.548	152.119	135.202	ABHD4
ENSG00000100441.10	0.0409986	5.20296	0.58562	0.444118	1.02883	0.738447	35.3674	38.695	37.8187	34.2951	36.9551	34.6379	37.6413	35.439	35.7538	39.6357	35.9462	39.2179	KHNYN
ENSG00000100442.11	0.17236	4.23135	3.28347	0.069981	1.1269	0.294396	17.4423	16.0641	16.3172	21.2955	18.3986	16.2317	19.4061	21.9091	21.4419	16.5114	18.5401	21.3377	FKBP3
ENSG00000269929.3	0.270187	0.699707	6.72194	0.00952339	1.20596	0.0681028	1.33516	1.43315	1.38565	1.46291	1.61876	1.38689	1.77799	1.76811	1.82817	1.684	1.41744	1.79985	MIRLET7A1HG
ENSG00000100461.18	-0.0291265	4.85415	0.248411	0.618196	0.980014	0.854581	27.8394	30.3314	30.7471	26.962	28.4862	30.6313	29.4669	27.8284	27.1092	31.0924	28.859	27.1162	RBM23
ENSG00000100462.16	0.04784	5.88118	0.50947	0.475369	1.03372	0.7609	53.6619	59.5719	62.9754	54.3684	53.7942	63.0605	63.4654	58.9368	54.8191	63.643	63.5579	54.9903	PRMT5
ENSG00000100478.15	0.110446	1.69079	1.40447	0.235977	1.07956	0.624232	3.29528	2.84491	2.86686	3.07396	2.8427	3.42441	3.03558	3.63871	3.55188	3.26532	3.68534	2.86556	AP4S1
ENSG00000100483.14	0.0607627	1.59557	0.67107	0.412679	1.04302	0.718279	2.92598	2.97325	2.74741	2.96286	2.94141	2.92787	2.99222	3.02372	3.2646	2.97781	2.94827	3.03133	VCPKMT
ENSG00000100485.12	0.0207365	3.2898	0.0101093	0.919911	1.01448	0.971693	11.7891	7.35825	7.35828	12.1477	11.8841	7.39672	7.39382	12.0436	12.0921	7.49586	7.42737	12.2201	SOS2
ENSG00000100490.9	-0.0941457	0.481744	0.334941	0.562764	0.936827	0.819417	1.53401	1.06951	1.09896	1.44439	1.59902	1.57523	1.14919	1.66561	1.64536	1.19112	1.07725	1.04202	CDKL1
ENSG00000100503.24	0.0575142	4.54478	0.0560059	0.812924	1.04067	0.947203	15.681	27.1229	16.3411	30.1285	30.6775	16.7282	29.185	18.0142	30.0343	16.6141	16.7825	31.5448	NIN
ENSG00000100504.17	-0.0348317	5.73738	0.737501	0.390463	0.976146	0.706303	54.7982	55.4222	53.5864	53.7758	54.6233	51.6572	51.3014	52.2488	53.0693	52.9845	50.9711	55.1087	PYGL
ENSG00000100519.12	-0.182567	4.54572	1.1579	0.281901	0.881134	0.664844	27.6122	27.679	18.2762	28.5175	28.1704	18.3206	18.452	18.5779	28.1278	18.7294	18.6535	28.2767	PSMC6
ENSG00000100522.10	-0.0710719	5.34418	0.912827	0.339365	0.95193	0.675597	43.4636	43.9784	36.9347	44.1095	43.3709	37.6171	37.1425	37.8221	44.4768	37.315	36.9668	43.5517	GNPNAT1
ENSG00000100523.15	-0.169907	3.60718	1.02255	0.311915	0.8889	0.66555	14.3174	14.3315	9.60399	14.4995	14.5886	9.69108	9.67051	9.73739	14.6515	9.69328	9.75197	14.8725	DDHD1
ENSG00000100528.12	-0.151739	6.19426	1.47375	0.224755	0.900165	0.606143	83.8308	84.3419	61.0881	85.4229	84.3137	63.0605	61.6224	62.3962	85.5324	62.0616	61.7436	82.438	CNIH1
ENSG00000100532.12	-0.143887	2.13216	1.63266	0.201336	0.905077	0.56826	4.97133	4.4064	3.67914	5.01834	4.14561	5.01676	3.72943	4.22808	5.04054	3.73766	4.42241	3.67075	CGRRF1
ENSG00000100554.12	-0.132415	5.85899	1.04553	0.306539	0.912303	0.664844	66.0761	66.7804	48.4977	67.0161	67.0798	48.404	48.8729	49.6863	67.4596	49.0414	49.2134	67.5419	ATP6V1D
ENSG00000100564.9	-0.04399	2.47084	0.313447	0.575572	0.969969	0.825732	5.90878	5.7112	5.44704	4.99982	5.46825	5.97559	5.07376	5.35557	5.53675	6.07884	5.38626	4.99696	PIGH
ENSG00000100567.13	-0.0877682	4.36992	0.66906	0.413379	0.940977	0.718771	22.9817	22.2673	17.894	23.4066	23.018	17.961	18.0184	18.8854	23.5051	18.1338	17.9731	23.3271	PSMA3
ENSG00000100568.11	-0.112131	5.81402	3.3288	0.0680764	0.925221	0.289234	59.5139	60.2564	60.8969	51.2204	59.6572	58.9341	52.1904	53.1457	51.6067	61.5072	52.1617	53.2852	VTI1B
ENSG00000100575.14	0.0354966	2.49851	0.0996261	0.752279	1.02491	0.926402	6.16445	4.87698	4.92145	6.25903	6.08022	4.94827	4.98703	6.45743	6.29414	5.01093	4.87599	6.29949	TIMM9
ENSG00000100577.19	-0.127293	3.2746	1.90863	0.167115	0.915548	0.518263	10.5108	10.6096	10.7507	8.48118	9.21904	10.7526	8.65142	8.78928	8.54018	10.8433	9.86537	8.57299	GSTZ1
ENSG00000100578.17	-0.0282613	2.38667	0.0319193	0.858205	0.980601	0.958468	6.07922	4.72725	4.20473	6.11089	6.06048	4.21202	4.20645	5.53494	6.26802	4.18947	4.13892	6.32317	KIAA0586
ENSG00000100580.8	-0.0423701	3.7037	0.139574	0.708705	0.971058	0.907972	14.5731	14.7165	11.133	12.7958	14.6873	11.1636	11.21	11.403	14.8866	12.9175	11.2261	14.9198	TMED8
ENSG00000100591.8	0.0116324	6.53321	0.047244	0.82793	1.0081	0.953829	88.8021	96.299	97.4255	87.2561	86.1694	97.1162	94.862	90.5065	87.9613	98.3293	98.2001	88.0271	AHSA1
ENSG00000100592.15	-0.0103624	3.39143	0.00328403	0.954301	0.992843	0.983146	12.4425	8.74862	8.09889	12.6477	12.7132	8.21858	8.15271	11.9924	12.6927	8.19411	8.27784	13.0016	DAAM1
ENSG00000100596.6	0.0516471	5.93326	0.317427	0.573158	1.03645	0.825036	63.6046	53.7965	54.542	67.0531	66.3099	54.5508	57.3726	69.7249	68.008	54.7506	54.5997	68.276	SPTLC2
ENSG00000100599.16	-0.0218538	6.04406	0.0817771	0.774903	0.984966	0.933992	58.8605	65.9462	71.8627	70.9789	59.144	71.6558	71.9434	66.6755	60.4342	61.1375	72.2893	60.4609	AL159141.1
ENSG00000100600.15	0.0550201	9.07474	1.64192	0.200063	1.03887	0.566328	511.308	518.115	556.673	517.944	513.759	555.525	560.521	571.329	522.048	562.354	557.563	523.071	LGMN
ENSG00000100601.10	-0.0224898	2.45677	0.074689	0.784628	0.984532	0.938219	5.88037	5.86094	4.96923	5.7035	4.89576	5.54754	5.0304	5.07369	5.95462	5.15469	6.18003	5.28115	ALKBH1
ENSG00000100603.13	-0.00590293	4.66621	0.00755727	0.930725	0.995917	0.974153	26.7031	26.9945	25.0612	27.0361	23.018	23.5086	23.6776	24.0872	25.5422	23.7609	27.6684	27.3057	SNW1
ENSG00000100605.17	-0.114207	4.13017	2.68868	0.101064	0.92389	0.380525	17.5559	18.7379	18.993	18.7771	15.6941	18.9541	17.0643	16.4254	15.9835	16.2239	19.2772	16.0329	ITPK1
ENSG00000159674.12	0.270036	5.88741	6.38929	0.0114811	1.20584	0.0789502	49.0883	49.7324	66.8457	49.2945	48.9576	57.9924	69.6016	70.9292	50.4054	69.0852	69.2277	59.0163	SPON2
ENSG00000100614.18	0.0261401	4.732	0.0677115	0.794698	1.01828	0.941763	29.0041	29.2619	23.5322	29.2952	23.0969	23.5942	23.7643	24.1385	29.4858	23.7814	30.0497	29.6976	PPM1A
ENSG00000100625.9	-0.120506	2.77481	0.649504	0.42029	0.919865	0.724355	7.92572	7.42243	5.51871	7.96268	8.05432	5.56466	5.57247	5.99618	8.07008	5.54489	5.61305	8.14671	SIX4
ENSG00000100626.17	0.210281	1.46447	3.63115	0.0567077	1.15691	0.252841	2.27261	2.33154	3.10577	2.70361	2.34918	2.37996	3.07895	3.17746	2.35051	2.6903	3.23176	3.10238	GALNT16
ENSG00000100632.11	0.0246894	5.0828	0.112517	0.737297	1.01726	0.918782	35.964	36.3421	31.0816	31.0915	35.9286	31.0765	31.3749	31.9284	36.6157	36.6989	31.2403	36.6839	ERH
ENSG00000100644.17	0.0277121	7.82092	0.0152168	0.901825	1.01939	0.967043	276.718	162.395	166.421	283.564	286.56	167.625	165.635	289.713	286.187	167.743	168.788	291.174	HIF1A
ENSG00000100647.8	-0.000724291	5.92082	0.000265846	0.986991	0.999498	0.994455	61.8149	59.8928	63.1904	57.572	59.3019	61.6051	58.6085	62.2937	57.8747	63.8894	60.9498	59.4662	SUSD6
ENSG00000100650.16	0.148814	6.23783	1.81454	0.177965	1.10866	0.535644	64.8829	85.3258	65.1733	84.6821	63.8621	65.3377	83.6087	66.8549	86.107	65.5734	87.3709	86.6535	SRSF5
ENSG00000100664.11	-0.121132	6.69889	0.995076	0.318505	0.919466	0.667752	117.267	118.267	88.0843	119.329	118.11	88.0758	88.4439	89.789	120.085	89.1084	88.7883	120.495	EIF5
ENSG00000100697.14	0.0346016	4.30431	0.0287568	0.865342	1.02427	0.960128	23.6635	14.6951	15.0749	23.9991	24.2024	15.153	15.0045	24.8304	24.5236	15.0533	15.1949	24.9138	DICER1
ENSG00000100711.13	-0.0207818	5.23557	0.178942	0.672284	0.985698	0.887585	36.2197	39.2939	37.6992	35.9061	38.7318	39.6204	38.4869	36.7458	37.582	39.5535	35.8328	35.7366	ZFYVE21
ENSG00000165275.10	0.269716	0.982102	5.04021	0.0247655	1.20557	0.138349	1.73286	1.62566	1.64845	2.18511	1.6385	1.67796	2.05986	2.30622	2.21992	1.66347	2.3813	2.24982	TRMT10B
ENSG00000100722.20	0.111677	4.63164	1.08188	0.298278	1.08048	0.664844	23.0954	21.1764	21.5254	27.9249	27.4794	21.5053	25.5206	28.8278	28.2061	21.7277	21.4884	28.2293	ZC3H14
ENSG00000100726.15	0.0636505	4.2732	0.682716	0.408653	1.04511	0.715765	17.3286	19.0373	20.8325	17.6475	17.4905	20.8033	20.8154	19.8079	17.8116	21.0295	21.1482	17.8564	TELO2
ENSG00000100731.16	0.0722637	5.62523	0.455324	0.499818	1.05137	0.777405	55.7073	46.2886	41.9517	46.2761	56.1631	42.1716	42.303	52.4794	56.8301	51.6085	42.4097	57.4059	PCNX1
ENSG00000070404.10	0.2696	7.87663	9.29942	0.00229226	1.20547	0.0223505	201.353	203.742	263.919	203.956	200.924	204.763	267.413	271.724	204.808	267.736	265.968	263.726	FSTL3
ENSG00000100744.15	0.0175486	3.04548	0.00539265	0.94146	1.01224	0.978527	10.1415	5.77537	5.90096	10.6478	10.5417	5.88998	5.91939	10.6086	10.4206	6.0583	6.00994	10.3965	GSKIP
ENSG00000100749.8	-0.21043	1.18141	1.47075	0.225228	0.864279	0.606662	2.64191	2.67378	1.72012	2.72212	2.66503	1.83206	1.73462	1.76811	2.71614	1.76615	1.70093	2.55769	VRK1
ENSG00000100764.14	0.010214	5.61311	0.0421884	0.837261	1.0071	0.957646	45.6226	50.8019	50.6479	46.2761	49.8262	49.3115	51.6917	47.9951	47.1669	51.8549	46.9455	48.525	PSMC1
ENSG00000100796.17	0.182804	4.0096	1.72672	0.18883	1.13509	0.549177	18.4933	13.54	13.4265	18.4438	13.1278	13.4408	13.5084	18.8342	18.9608	13.3488	19.1638	19.0169	PPP4R3A
ENSG00000100802.15	0.0833931	0.564734	0.401066	0.526539	1.05951	0.794861	1.30675	1.34759	1.62456	1.22218	1.22394	1.62659	1.51779	1.56311	1.22749	1.66347	1.75762	1.23148	C14orf93
ENSG00000187955.12	0.269328	2.94063	5.82355	0.015813	1.20525	0.0992425	7.30075	6.18179	6.21153	8.12934	7.50157	6.28379	7.61064	9.50677	9.1931	6.92084	7.42737	9.40187	COL14A1
ENSG00000075391.16	0.269195	4.84369	6.64353	0.00995163	1.20514	0.0705154	27.1861	23.8502	24.2489	23.8695	32.6516	24.3133	28.9465	34.0296	33.2728	33.4952	24.3799	33.5815	RASAL2
ENSG00000106333.13	0.268243	5.64753	8.96781	0.00274777	1.20434	0.0260926	42.9523	43.4009	56.3338	43.3688	42.9564	43.7811	56.9823	57.8094	43.7456	56.8453	56.981	56.1744	PCOLCE
ENSG00000074590.13	0.26676	6.58122	34.314	4.69002e-09	1.2031	1.27872e-07	93.461	85.4755	86.2209	85.6636	84.3532	86.2951	95.686	108.29	104.937	106.914	106.138	105.386	NUAK1
ENSG00000100815.12	0.0385369	3.86752	0.0148504	0.903008	1.02707	0.967248	19.0331	8.89835	9.22174	19.5734	19.9779	9.29727	9.12844	19.8848	19.9793	9.24148	9.35509	20.6746	TRIP11
ENSG00000100823.12	0.0182351	6.48588	0.17153	0.678756	1.01272	0.891479	88.6885	92.2135	89.9956	85.3488	84.5703	93.1439	89.3112	88.4821	89.1365	94.2425	93.8344	86.1088	APEX1
ENSG00000100836.10	0.0989564	4.59399	3.83186	0.0502871	1.071	0.231217	23.6351	24.7699	23.3888	22.5177	22.2283	23.149	24.1979	23.7285	24.8109	25.9172	25.9675	25.1269	PABPN1
ENSG00000100842.13	-0.124344	5.14081	3.64303	0.0563043	0.917421	0.25134	32.2426	38.0747	38.7265	38.2394	34.5665	38.439	37.4461	32.9021	32.1497	32.53	35.3225	32.0658	EFS
ENSG00000100852.13	-0.107248	4.37792	0.172816	0.677621	0.928358	0.890634	26.6747	18.4598	13.976	27.9434	27.7953	14.0743	13.8553	20.9354	27.9449	14.1908	14.1177	28.5608	ARHGAP5
ENSG00000100865.15	0.0285897	4.77001	0.220133	0.638938	1.02001	0.868175	25.1975	27.5079	28.8836	25.888	25.3869	28.8506	28.7296	27.3928	25.6205	28.6896	29.0858	25.719	CINP
ENSG00000100883.12	0.0267558	4.95775	0.0276496	0.867935	1.01872	0.960128	36.0492	36.3421	25.2284	37.0913	24.6367	25.3064	25.3254	25.676	37.0075	25.6297	37.307	37.3233	SRP54
ENSG00000137700.18	0.266044	0.43703	5.01784	0.0250874	1.20251	0.13963	1.1363	1.11229	1.12285	1.12959	1.42135	1.23279	1.43106	1.56311	1.48866	1.51971	1.07725	1.37357	SLC37A4
ENSG00000100889.12	-0.105034	4.31614	2.3914	0.122004	0.929783	0.430588	21.1352	19.2085	21.6687	21.314	18.4973	21.5909	18.387	20.8073	18.2034	18.3803	21.2049	18.2117	PCK2
ENSG00000100890.16	0.0893193	1.13056	0.837957	0.359982	1.06387	0.688435	2.2442	2.33154	1.93513	1.92586	2.15177	1.95191	2.03818	1.9731	2.37663	2.38225	2.04111	2.36823	PRORP
ENSG00000100897.17	-0.0789901	3.83124	0.615989	0.432542	0.94672	0.731631	15.3969	12.5347	15.8155	15.518	12.4171	15.7352	12.7928	16.1436	12.6927	12.7738	15.9887	12.6937	DCAF11
ENSG00000100902.11	-0.134126	2.54646	0.794643	0.3727	0.911222	0.695607	4.65884	6.65238	6.8088	4.74057	6.59349	6.78033	6.85175	4.8687	4.77937	6.85923	4.76259	4.76014	PSMA6
ENSG00000137504.13	0.265992	3.42926	6.66149	0.00985187	1.20246	0.0700216	11.3914	11.1443	8.93505	9.35152	8.78474	9.02332	9.84397	10.2243	12.6927	12.0139	12.927	12.8832	CREBZF
ENSG00000100908.14	-0.081673	1.67602	0.523926	0.469172	0.944961	0.756766	2.72713	3.22993	3.58358	3.53691	2.72425	3.52714	3.46924	3.10059	2.74226	2.79298	3.74204	2.72346	EMC9
ENSG00000100911.16	-0.127615	4.68333	3.34797	0.067288	0.915343	0.286738	26.2202	24.4277	28.4775	28.2212	24.5578	28.5938	24.6099	27.1622	22.8783	23.2474	26.3643	23.0192	PSME2
ENSG00000100916.14	0.189927	1.54706	0.689022	0.406497	1.14071	0.715191	2.04535	2.35293	2.03069	3.79616	3.75079	2.03752	3.33914	3.20309	3.76081	2.0742	2.04111	3.78917	BRMS1L
ENSG00000100934.15	-0.0650391	7.43172	0.708063	0.400088	0.955919	0.711626	185.445	187.293	156.578	187.975	185.565	156.153	157.503	160.257	189.608	158.194	157.392	189.15	SEC23A
ENSG00000100938.17	-0.0038893	4.34171	0.00477942	0.944883	0.997308	0.980287	19.7717	21.0694	21.2626	19.166	19.2277	20.9916	20.3818	19.7823	19.1958	21.3786	21.2049	19.3958	GMPR2
ENSG00000134748.13	0.265307	3.08707	8.5628	0.003431	1.20189	0.0311817	7.55642	7.2513	7.33439	7.27752	9.41645	7.34536	9.02002	9.83989	9.58485	9.71382	7.37068	9.56764	PRPF38A
ENSG00000100949.14	-0.0191591	4.49705	0.0593917	0.80746	0.986808	0.946885	20.1694	22.7806	24.5117	23.7029	20.2542	24.5359	24.6967	22.4729	20.58	21.2759	24.8902	20.6746	RABGGTA
ENSG00000100968.14	0.00745627	4.20277	0.0160882	0.899068	1.00518	0.966764	19.0615	18.8234	19.4469	17.2031	17.8656	17.6357	17.5197	18.1423	17.3154	19.633	18.6535	19.1827	NFATC4
ENSG00000175183.10	0.264952	3.59479	7.47418	0.006259	1.2016	0.0497727	13.4368	10.3529	11.1091	10.333	10.2061	10.3931	10.4945	14.2217	12.7711	13.9238	13.9476	13.712	CSRP2
ENSG00000100982.12	-0.0442449	4.15078	0.294298	0.587479	0.969797	0.833019	18.607	16.1283	19.2319	18.7586	15.931	19.1938	16.6307	19.7823	16.2185	16.573	19.5039	16.2461	PCIF1
ENSG00000100983.12	-0.0891897	6.00892	1.04947	0.305629	0.940051	0.664844	69.5418	70.481	71.4088	57.0165	58.078	71.4845	58.0664	59.1675	57.5875	71.8576	69.908	57.7848	GSS
ENSG00000100991.12	0.0598661	7.10838	0.923328	0.336603	1.04237	0.674259	126.414	128.213	146.807	135.662	126.599	146.667	147.66	150.571	129.252	140.183	147.867	129.518	TRPC4AP
ENSG00000235316.1	0.264677	0.641334	5.12206	0.0236235	1.20137	0.133637	1.24993	1.49732	1.29009	1.27773	1.67798	1.30128	1.69125	1.51186	1.77594	1.76615	1.24735	1.77617	DUSP8P5
ENSG00000125650.4	0.264444	1.32325	7.42841	0.0064202	1.20117	0.0507082	2.2442	2.09625	2.12626	2.20362	2.11228	2.60255	2.60193	2.89559	2.84673	2.73137	2.94827	2.2735	PSPN
ENSG00000101000.6	-0.114245	7.55961	2.92638	0.0871425	0.923866	0.343553	181.78	174.459	206.844	204.215	201.555	207.502	191.741	206.458	171.117	173.103	172.36	171.91	PROCR
ENSG00000101004.15	-0.0621381	1.51424	0.12018	0.72884	0.957844	0.916069	2.10216	3.37966	2.67574	3.37025	3.39545	2.19162	3.42587	2.22935	2.76838	2.17688	2.2112	3.50498	NINL
ENSG00000101017.14	-0.00250211	0.388519	0.000270426	0.98688	0.998267	0.994455	1.36356	1.0909	1.48121	1.037	1.12524	1.50674	1.1275	1.46061	1.01855	1.49917	1.47414	1.0657	CD40
ENSG00000059588.10	0.264286	2.67243	7.39607	0.00653664	1.20104	0.0513493	7.04508	5.41174	5.49482	5.42573	5.80385	5.5133	5.5291	7.40554	7.20823	7.26996	6.8604	7.27046	TARBP1
ENSG00000101040.19	-0.115914	4.62037	3.1197	0.077351	0.922797	0.316325	26.135	26.5239	26.7096	26.4065	24.9526	22.5155	22.7235	23.1904	22.4604	22.7546	23.4728	26.6899	ZMYND8
ENSG00000101052.13	-0.0130293	4.03598	0.0493747	0.824155	0.991009	0.952433	16.4196	15.2085	16.2933	17.2401	16.9772	16.4714	16.1103	17.9117	16.4013	15.5668	15.365	16.2224	IFT52
ENSG00000101079.21	-0.101233	4.63077	2.95678	0.085518	0.932236	0.339428	25.6236	26.1175	26.4229	26.1287	22.6429	26.3851	23.5908	23.7029	23.035	23.3501	26.7612	23.1139	NDRG3
ENSG00000101084.18	-0.111266	3.84131	0.798928	0.371414	0.925775	0.694578	11.7323	12.6203	16.8667	15.8698	15.0426	16.7282	16.8258	16.0667	12.0659	12.4452	12.8136	12.0306	RAB5IF
ENSG00000145687.16	0.263338	2.76408	4.40737	0.0357841	1.20025	0.181524	5.45426	5.58286	6.76102	7.81453	5.5867	5.6674	7.9142	8.12304	6.55531	5.68864	8.22114	7.95725	SSBP2
ENSG00000249915.8	0.262258	1.81398	5.06967	0.024348	1.19935	0.136739	2.78394	3.50801	2.89075	2.88878	3.96794	2.92787	3.98963	3.38246	4.0481	4.10732	2.89157	4.07335	PDCD6
ENSG00000101109.12	-0.0800761	4.10099	0.719378	0.396348	0.946008	0.710034	18.7206	18.8662	15.2183	18.8141	18.6947	15.2215	15.3731	15.6311	18.9608	15.3408	15.3083	19.0642	STK4
ENSG00000101115.13	0.0460203	0.981099	0.0766698	0.781862	1.03241	0.937945	2.2442	2.28876	1.55288	1.53698	2.23073	1.57523	1.58284	1.61436	2.27216	2.3001	1.53083	2.32086	SALL4
ENSG00000101126.18	0.0929223	4.92169	1.67301	0.195856	1.06653	0.559821	32.129	32.4918	27.8086	28.3508	27.2425	27.7891	27.9707	28.4691	32.881	32.1398	33.2814	32.8947	ADNP
ENSG00000101132.10	0.0143977	2.68233	0.00616689	0.937407	1.01003	0.976411	7.69846	5.0695	5.08868	7.59232	5.01421	7.70492	5.13881	7.68742	7.86115	5.07254	7.93765	5.04433	PFDN4
ENSG00000188229.6	0.261393	7.72873	8.18829	0.00421616	1.19864	0.0365212	180.36	182.395	192.343	182.568	180.61	239.229	242.5	246.792	228.757	243.133	243.006	183.49	TUBB4B
ENSG00000101138.12	0.096651	3.46877	1.11612	0.290756	1.06929	0.664844	12.0164	9.83953	9.84289	9.72187	12.0025	10.6328	9.9307	12.428	12.2488	12.3425	9.86537	11.3438	CSTF1
ENSG00000101146.13	-0.0168339	4.34472	0.0973851	0.75499	0.988399	0.926867	20.7659	20.4063	21.1909	19.24	19.6028	21.1286	19.5795	20.4485	19.3525	21.3991	20.808	19.3958	RAE1
ENSG00000140092.14	0.26102	8.17162	69.0863	9.42474e-17	1.19833	4.9874e-15	259.02	262.737	264.97	262.657	259.219	265.186	313.966	320.36	310.659	315.401	314.048	311.541	FBLN5
ENSG00000089280.18	0.260999	6.43468	53.8798	2.13134e-13	1.19831	8.70632e-12	77.0698	79.4649	80.9411	78.349	77.3057	78.8984	94.7319	95.0677	91.5654	95.3926	95.025	93.9476	FUS
ENSG00000101158.15	0.0348423	4.83039	0.188284	0.664349	1.02444	0.883212	25.5668	25.9464	30.6993	25.9991	29.4733	30.6998	30.8979	31.544	26.1168	31.0719	26.421	26.2163	NELFCD
ENSG00000101160.14	-0.0639471	8.19195	1.97283	0.160148	0.956643	0.505407	297.03	304.811	308.403	275.046	300.655	307.375	283.957	285.357	277.334	311.273	279.575	277.675	CTSZ
ENSG00000101161.8	-0.0380892	6.39159	0.429265	0.51235	0.973944	0.785342	76.9562	89.1119	90.115	80.9045	82.7937	90.1476	89.398	80.2822	78.0108	87.1163	83.7422	78.27	PRPF6
ENSG00000101166.16	-0.2024	4.18323	1.17415	0.27855	0.869104	0.664844	21.7886	21.925	13.737	22.4066	22.406	13.9373	13.942	14.1192	22.0948	14.1292	14.1177	22.4982	PRELID3B
ENSG00000101181.17	-0.0120132	4.52221	0.0589089	0.808229	0.991708	0.947191	22.4704	23.6363	23.9383	21.8881	22.9193	23.3887	23.1355	22.6522	22.0164	24.1511	22.4522	22.4745	MTG2
ENSG00000101182.15	-0.0244482	6.88382	0.137507	0.710772	0.983197	0.909275	107.097	125.261	126.978	108.718	119.413	126.823	127.43	112.569	109.664	128.148	114.529	109.815	PSMA7
ENSG00000101189.7	-0.052498	3.60444	0.702428	0.401969	0.964265	0.712679	11.363	12.7272	12.877	11.6848	12.5355	12.8415	12.6627	11.7361	11.3869	12.63	11.3395	11.4385	MRGBP
ENSG00000101190.13	-0.122121	3.64883	2.39554	0.121682	0.918836	0.42993	12.1869	13.647	11.2285	13.6847	13.5028	13.7661	12.5109	11.5311	13.7635	11.3773	11.2828	11.2254	TCFL5
ENSG00000101191.17	0.109469	5.59875	2.38333	0.122636	1.07883	0.432122	43.2079	51.9784	44.5319	44.0725	51.2081	44.6029	52.7108	45.6889	52.3902	53.1077	44.6209	52.6694	DIDO1
ENSG00000101193.8	0.0104782	5.31644	0.0504469	0.822288	1.00729	0.952165	37.8105	41.0052	40.0405	37.9801	39.7386	41.4011	41.2406	39.2827	39.6452	41.9563	39.178	38.2706	GID8
ENSG00000101194.18	0.0892024	5.1054	3.07508	0.0795007	1.06378	0.322153	32.9812	36.1496	34.044	32.0544	32.3949	32.3435	35.1911	33.184	34.6569	36.9864	36.173	36.5181	SLC17A9
ENSG00000101199.13	-0.0465107	7.27744	0.603573	0.437218	0.968275	0.733758	141.867	163.636	165.466	163.568	145.313	165.467	166.35	149.264	145.079	146.734	163.062	145.362	ARFGAP1
ENSG00000101216.11	-0.0605352	4.31664	1.30394	0.253495	0.958908	0.651188	19.6581	20.8127	20.952	20.2956	18.8526	21.0259	19.818	19.2954	18.778	19.4687	20.8647	18.8037	GMEB2
ENSG00000101220.17	0.0722724	4.25161	0.61904	0.431404	1.05137	0.7313	16.6753	18.7379	21.0237	16.9624	16.7996	20.9403	21.0323	19.3979	17.1326	21.1322	21.2049	17.146	C20orf27
ENSG00000101224.17	-0.085764	3.98698	2.19826	0.138167	0.942285	0.463704	14.7719	16.663	16.8189	16.629	15.8717	16.7967	16.5656	15.298	14.8343	15.0533	15.4217	14.8725	CDC25B
ENSG00000101236.17	0.0309239	5.73712	0.436992	0.508578	1.02167	0.783594	50.0542	54.1388	55.5216	50.8315	54.1692	51.8113	55.8764	53.3763	51.1889	56.0855	51.4246	54.9429	RNF24
ENSG00000101246.20	-0.0736983	5.22626	1.76505	0.183996	0.950199	0.544071	39.0888	39.4864	40.0166	36.0728	35.3364	39.9286	35.2561	35.8234	34.892	38.7526	39.1213	34.9551	ARFRP1
ENSG00000101247.18	0.057586	2.20131	0.610393	0.43464	1.04072	0.732882	4.68725	4.53474	4.51531	4.16652	4.77732	4.22915	4.37992	4.63807	4.59655	4.96986	4.13892	4.92592	NDUFAF5
ENSG00000101255.11	-0.0536463	5.24724	0.259246	0.610639	0.963498	0.850204	32.3562	33.0052	42.8357	42.3318	38.2778	42.9078	42.7801	43.8695	33.2989	33.7417	36.173	33.4394	TRIB3
ENSG00000101265.16	0.105993	2.99741	1.73992	0.187149	1.07623	0.546906	7.27234	7.2513	8.62448	7.259	8.27147	7.32824	8.41291	8.86615	7.28658	8.70752	7.25728	8.62035	RASSF2
ENSG00000101266.19	0.00967909	6.10408	0.0692618	0.792415	1.00673	0.940778	69.4566	70.2457	66.7979	68.979	67.8103	67.8033	67.3032	68.5205	70.8025	68.7155	68.6607	69.8154	CSNK2A1
ENSG00000101290.14	-0.0544983	5.02728	1.15631	0.282233	0.962929	0.664844	33.5778	33.9678	34.3068	30.6841	33.4215	33.2681	31.2665	31.8259	30.87	34.6658	30.9568	31.8527	CDS2
ENSG00000101294.17	-0.0723902	8.26321	2.59349	0.107304	0.951061	0.396581	316.801	323.057	327.037	300.285	295.187	326.808	293.649	296.58	288.355	314.621	315.011	288.924	HM13
ENSG00000101298.15	-0.0426658	4.63192	0.475431	0.490499	0.970859	0.772623	22.7545	25.9464	26.2557	25.9435	23.3733	26.2139	26.4313	23.9335	23.2439	23.5555	26.0242	23.3271	SNPH
ENSG00000101310.17	0.0457723	5.82049	1.38373	0.239466	1.03224	0.629884	56.9288	56.0425	54.9004	54.8684	53.8336	56.7767	55.3994	57.8862	58.0576	58.2213	58.6819	56.1033	SEC23B
ENSG00000101311.15	-0.0542815	1.23124	0.214154	0.643531	0.963074	0.871553	2.58509	2.58822	2.62796	1.99993	1.99384	2.3286	2.03818	2.04998	2.01099	2.62869	2.72148	2.22614	FERMT1
ENSG00000101333.16	-0.208033	3.24587	0.776992	0.378063	0.865716	0.699858	11.9028	11.786	6.71324	11.1663	12.1999	6.81457	6.67829	6.66243	12.3532	6.96191	6.8037	12.9068	PLCB4
ENSG00000101335.10	0.11111	10.7612	1.86129	0.172476	1.08006	0.527485	1547.73	1566.99	1891.15	1566.74	1549.05	1890.7	1902.73	1937.02	1581.76	1907.44	1901.69	1583.49	MYL9
ENSG00000101337.16	-0.0280641	6.75678	0.406898	0.523548	0.980735	0.793329	108.943	111.679	112.907	107.107	101.35	112.646	105.942	106.496	103.448	109.296	113.849	103.586	TM9SF4
ENSG00000101343.14	-0.0771047	3.49399	0.234085	0.628512	0.947958	0.861303	13.2379	10.9946	8.88727	13.4995	13.4436	9.0062	8.97666	11.0955	13.4501	9.05665	9.0149	13.7594	CRNKL1
ENSG00000101346.14	-0.00157859	7.08669	0.00191441	0.965101	0.998906	0.986626	132.834	138.588	138.111	133.977	132.265	139.836	137.252	135.657	133.796	138.335	137.832	132.1	POFUT1
ENSG00000175414.7	0.260686	3.58233	8.94519	0.00278201	1.19805	0.0263104	13.0675	10.4171	10.5596	10.407	10.3443	10.5472	10.6029	13.7605	13.3718	13.4926	13.6074	13.4279	ARL10
ENSG00000101350.8	-0.0668483	7.0242	0.661041	0.416193	0.954721	0.720493	139.993	141.967	142.961	116.2	140.437	117.372	118.583	120.872	117.081	144.455	118.498	142.852	KIF3B
ENSG00000101361.17	0.026454	6.1047	0.280068	0.596657	1.01851	0.84014	63.6614	71.8499	68.1596	66.905	65.54	72.5804	73.1576	66.9061	69.3139	70.7897	71.2688	65.15	NOP56
ENSG00000101363.12	-0.0114148	5.82715	0.0385497	0.844344	0.992119	0.958022	56.6731	58.3099	60.4908	52.6648	52.9848	60.5093	55.9632	55.8619	53.0431	61.0759	60.0427	53.2141	MANBAL
ENSG00000101365.21	-0.0857709	5.19036	0.707495	0.400277	0.942281	0.711655	39.8558	40.3635	40.805	31.8322	31.6448	40.819	32.5024	33.1071	32.1497	41.1554	41.3892	32.2553	IDH3B
ENSG00000101367.9	0.0400271	6.59052	0.58558	0.444134	1.02813	0.738447	97.921	89.7108	90.784	97.978	92.1904	101.243	93.496	105.087	102.378	94.6738	99.2773	91.2479	MAPRE1
ENSG00000101384.12	0.118872	4.91464	3.17626	0.0747154	1.08589	0.308781	29.6859	32.556	29.4092	27.2212	26.9267	27.5323	29.9656	28.2384	30.6611	33.2282	33.2814	32.9421	JAG1
ENSG00000101391.21	0.00602507	3.70065	0.00742054	0.931353	1.00418	0.974292	11.8176	13.7539	12.9009	11.9996	13.2857	13.8175	13.9637	12.4536	13.0061	14.0265	12.19	12.078	CDK5RAP1
ENSG00000101400.6	0.0922411	3.95775	0.989828	0.319784	1.06602	0.667752	14.4879	13.8609	17.0578	13.8514	13.72	17.0193	16.0886	17.5017	13.9725	17.2302	17.3494	13.9726	SNTA1
ENSG00000101407.13	0.0064115	3.51374	0.0127978	0.90993	1.00445	0.969293	10.7949	11.5721	11.7064	11.7403	10.7391	11.4204	11.752	11.3261	11.0213	11.0282	12.19	11.3201	TTI1
ENSG00000101412.13	0.077098	2.34374	0.555177	0.45621	1.05489	0.747424	4.31795	4.44918	5.61427	4.53687	4.83654	5.59891	5.57247	5.73994	4.49208	5.52435	5.15947	4.49963	E2F1
ENSG00000101413.12	0.0932327	4.27218	2.66817	0.102374	1.06676	0.384214	19.9989	19.5721	18.3957	18.0179	17.8064	18.2007	18.3436	19.2185	20.1621	20.6188	20.7513	20.4378	RPRD1B
ENSG00000101417.12	-0.0327318	3.22467	0.12962	0.718827	0.977568	0.911741	9.20406	10.1176	10.249	8.31452	8.31095	10.2219	9.19349	8.63553	8.38348	10.3094	10.4323	8.40721	PXMP4
ENSG00000168621.15	0.260148	4.33676	22.3928	2.22205e-06	1.1976	4.14569e-05	17.7263	18.032	18.2046	18.0364	20.0766	18.2521	22.3115	22.8316	22.1209	22.426	19.674	22.2377	GDNF
ENSG00000101439.9	-0.0157385	8.30102	0.0342763	0.85312	0.98915	0.958022	278.281	281.945	347.75	342.34	304.919	347.064	348.854	355.44	285.143	287.595	319.434	285.372	CST3
ENSG00000101442.10	0.118197	1.52356	1.28312	0.25732	1.08538	0.656811	2.52828	2.99464	2.62796	2.48139	2.46762	3.15046	3.05727	2.6906	3.02954	3.22425	3.34515	2.48664	ACTR5
ENSG00000171466.10	0.259996	3.33789	5.96303	0.0146089	1.19748	0.0938615	9.26087	8.29943	8.45724	8.96264	11.6077	8.45829	10.386	12.0436	11.8048	10.9666	8.50463	11.8648	ZNF562
ENSG00000101452.15	0.150262	2.17974	3.69223	0.0546664	1.10977	0.245969	3.83502	4.53474	4.51531	4.25911	4.46146	3.97231	5.09545	4.4587	4.43985	4.70288	4.36571	5.13906	DHX35
ENSG00000101457.13	-0.00584883	3.98436	0.00475082	0.945048	0.995954	0.980331	14.0049	16.8128	17.2967	14.2587	15.2203	17.2419	17.3462	14.8367	14.3642	17.4356	16.1021	14.3988	DNTTIP1
ENSG00000269374.1	0.259684	1.69379	10.0737	0.00150404	1.19722	0.0156899	3.23847	2.99464	2.98631	2.81471	2.72425	2.77377	3.07895	3.43371	3.36906	3.59391	3.85543	3.71812	AC011497.2
ENSG00000101464.10	0.0414235	3.45578	0.22611	0.634423	1.02913	0.86517	11.363	11.8288	9.96235	9.87002	9.77178	11.8142	10.386	10.1986	11.9354	12.0961	12.19	9.8992	PIGU
ENSG00000259953.2	0.259608	0.688821	4.98959	0.0255002	1.19715	0.141503	1.24993	1.49732	1.60066	1.29625	1.6385	1.33552	1.84303	1.66561	1.51477	1.8483	1.30404	1.89458	AL138756.1
ENSG00000101474.12	-0.109556	7.01423	3.77248	0.0521023	0.926873	0.237407	135.589	137.39	138.804	118.959	135.285	138.826	121.185	123.46	119.954	140.06	120.766	120.211	APMAP
ENSG00000101493.11	-0.0387585	4.24337	0.172606	0.677806	0.973492	0.890634	19.0331	20.77	21.0237	16.6661	20.6096	16.8652	18.3219	17.2454	16.767	21.2554	16.8959	21.0772	ZNF516
ENSG00000071282.12	0.259413	6.88984	60.4126	7.69209e-15	1.19699	3.59644e-13	106.188	108.192	109.108	108.274	106.72	109.085	128.774	131.737	127.763	129.832	129.157	127.955	LMCD1
ENSG00000101546.13	-0.082468	2.63023	0.942389	0.331664	0.944441	0.672712	5.82356	6.65238	6.66545	5.55536	6.47504	6.74609	6.35305	5.73994	5.6151	6.81815	5.44296	5.6127	RBFA
ENSG00000101557.15	-0.0843808	5.70522	0.802689	0.370291	0.943189	0.693708	57.2413	57.5398	46.2043	57.609	57.2488	46.0583	46.5529	47.1495	58.4232	46.4949	46.4353	58.3768	USP14
ENSG00000101558.13	-0.0559029	5.89901	0.743873	0.388423	0.961992	0.705087	63.4057	64.0639	54.781	64.2755	55.6103	62.3756	55.226	56.1438	64.6912	55.4078	63.0476	56.6244	VAPA
ENSG00000101574.15	0.0958136	0.959549	0.662587	0.415648	1.06867	0.720407	1.59082	1.90373	1.64845	2.12955	2.05306	1.66084	2.16827	1.89623	2.16769	1.684	1.58753	2.15509	METTL4
ENSG00000101577.9	0.0305163	5.48003	0.405895	0.524061	1.02138	0.793519	41.5035	46.2886	45.6787	43.4429	45.2858	42.651	47.0516	43.7414	43.5628	45.9609	42.9767	46.7962	LPIN2
ENSG00000101596.15	0.0403099	3.30249	0.024368	0.875952	1.02833	0.961467	12.3005	6.67377	6.90436	12.5366	12.654	6.95155	6.83007	12.8636	12.9017	6.87976	6.9171	13.191	SMCHD1
ENSG00000264522.6	0.259025	4.48248	26.3684	2.82116e-07	1.19667	6.08222e-06	21.0216	19.8288	20.522	19.7771	21.0439	19.9301	23.0054	25.3172	23.9752	25.26	23.3027	24.8901	OTUD7B
ENSG00000101608.12	0.0639183	8.72711	0.644427	0.422112	1.0453	0.725386	455.885	377.731	382.344	429.318	458.583	382.267	384.652	478.9	466.028	416.113	385.43	467.252	MYL12A
ENSG00000101624.11	0.0499554	1.81059	0.47312	0.491555	1.03523	0.773441	3.3805	3.70052	3.29689	3.35173	3.23752	3.42441	3.49092	3.27996	3.63023	3.55283	3.79873	3.50498	CEP76
ENSG00000101639.18	0.061466	2.71255	0.0891778	0.765225	1.04353	0.931627	4.74407	7.97857	4.89756	7.37011	8.11354	4.94827	8.10935	4.9712	8.14843	5.17523	4.93268	8.2888	CEP192
ENSG00000101654.17	-0.205252	4.09335	1.15318	0.282885	0.867387	0.664844	20.5387	20.7486	12.8292	20.8696	21.2413	13.0299	13.0096	13.2224	20.8673	13.0818	13.2105	21.2904	RNMT
ENSG00000169744.13	0.258969	1.79617	5.18265	0.0228136	1.19662	0.130194	2.86917	3.25132	2.91464	3.87023	2.88218	2.94499	4.01131	3.61309	3.96975	2.93674	4.13892	3.97862	LDB2
ENSG00000101670.12	0.0557169	0.84923	0.177281	0.673721	1.03938	0.88868	1.96012	1.51871	1.98291	1.49995	1.91487	1.54098	1.53948	2.0756	1.48866	2.01259	1.47414	2.01299	LIPG
ENSG00000134243.12	0.258639	6.21115	7.30614	0.00687194	1.19635	0.053371	82.8081	62.5666	63.1426	62.6829	70.1397	63.4372	63.8991	87.4828	84.8272	86.3565	75.6345	85.7773	SORT1
ENSG00000101745.17	-0.146615	2.67165	0.201889	0.6532	0.903367	0.877415	8.57909	5.56147	3.7747	8.88857	9.12033	3.80109	3.70775	5.97056	9.11475	3.7582	3.79873	9.47292	ANKRD12
ENSG00000101751.10	-0.320955	1.94161	1.13491	0.28673	0.80054	0.664844	5.05655	4.8342	2.41294	5.20352	5.23136	2.41421	2.40679	2.33185	5.19724	2.42332	2.43799	5.28115	POLI
ENSG00000101752.11	-0.233184	4.37711	1.12465	0.288918	0.850755	0.664844	25.5384	25.6897	15.0749	26.425	26.3345	15.1873	15.0261	15.1955	26.4302	15.2792	15.2516	26.9504	MIB1
ENSG00000101773.19	0.0347047	2.83237	0.0266041	0.870434	1.02435	0.96101	8.55068	5.21923	5.30369	8.87005	8.58733	5.37632	5.33396	8.96865	8.80135	5.42167	5.32957	8.97559	RBBP8
ENSG00000101782.15	-0.0412657	5.60727	0.31471	0.574804	0.971802	0.825242	52.2131	50.6094	44.4125	52.887	51.9977	44.329	44.7532	47.2264	53.2521	44.893	44.4508	53.2615	RIOK3
ENSG00000101811.13	-0.0180228	3.1391	0.0867919	0.768296	0.987585	0.931627	9.09043	8.23526	8.83949	9.05523	9.00189	8.73224	8.39122	9.53239	8.69688	8.48162	8.22114	8.80981	CSTF2
ENSG00000160298.17	0.258099	1.29926	5.75957	0.0163991	1.1959	0.101986	1.96012	2.01069	2.22182	2.03696	2.72425	2.27723	2.79707	2.89559	2.53333	2.85459	2.04111	2.48664	C21orf58
ENSG00000101843.19	-0.136469	4.57707	2.35085	0.125215	0.909743	0.437763	26.3338	26.5667	20.8803	26.5176	26.4727	22.8751	21.0756	21.4223	26.7958	21.0706	21.0915	24.5585	PSMD10
ENSG00000101844.18	-0.0652186	3.37287	0.49705	0.480799	0.9558	0.765079	11.221	11.3368	9.24563	11.3514	10.8575	9.28015	9.32358	9.48115	11.4391	9.36469	9.24169	11.4859	ATG4A
ENSG00000113360.16	0.25749	5.08818	31.7914	1.71653e-08	1.1954	4.3255e-07	30.112	30.5239	30.8665	30.5545	33.0069	30.9053	37.4244	38.1552	37.1119	37.5615	34.2453	37.2522	DROSHA
ENSG00000101849.17	-0.0309413	3.96537	0.362272	0.547247	0.978781	0.808304	15.9082	16.0213	16.2217	15.9068	14.9044	15.4098	15.1346	15.3236	14.9127	15.2176	16.2722	15.7487	TBL1X
ENSG00000101856.10	-0.0716736	6.5666	0.751001	0.38616	0.951534	0.703908	102.296	103.572	85.1458	103.737	102.831	84.9938	85.7986	87.3803	104.441	86.0895	85.8967	104.534	PGRMC1
ENSG00000101868.11	0.153664	1.42052	1.68694	0.194005	1.11239	0.557901	2.69872	3.01603	2.24571	2.20362	2.60581	2.26011	2.49352	2.2806	3.08178	3.05996	2.55139	3.10238	POLA1
ENSG00000101871.15	-0.0297993	4.04172	0.229336	0.632017	0.979557	0.863506	17.2718	16.2566	16.15	17.4438	17.1944	15.3242	15.4381	16.8611	16.6625	15.4641	15.2516	17.667	MID1
ENSG00000101882.10	-0.102285	3.29797	0.798512	0.371539	0.931556	0.694629	10.9369	11.016	8.43335	11.0181	10.9168	8.47541	8.543	8.66115	11.0996	8.54323	8.50463	11.1544	NKAP
ENSG00000101888.11	-0.365707	0.956717	2.98354	0.0841151	0.776088	0.336056	2.41465	2.33154	1.64845	2.48139	2.52685	1.33552	1.34433	1.33249	1.98487	1.35542	1.36074	2.43928	NXT2
ENSG00000101901.12	0.137501	3.14834	1.30954	0.252479	1.1	0.650325	7.8689	7.44382	7.5494	9.99964	9.92971	7.58507	9.38863	10.378	10.1594	7.59855	7.54077	10.2071	ALG13
ENSG00000101911.12	0.137486	2.07115	0.940993	0.332023	1.09999	0.672712	3.29528	3.37966	3.44023	4.8702	4.79706	3.8867	4.83525	4.99682	4.88383	3.49122	3.45855	4.31018	PRPS2
ENSG00000101928.13	-0.15564	3.35634	1.02585	0.311136	0.897734	0.66555	11.9312	11.9786	8.21834	12.1107	11.9236	8.2357	8.34786	8.45616	12.0659	8.39947	8.33453	12.1016	MOSPD1
ENSG00000101935.10	-0.101967	2.93397	0.590977	0.442042	0.931761	0.73739	8.74954	8.32082	6.40266	8.85153	8.4294	6.40365	6.46146	6.79055	8.93193	6.48957	6.18003	8.92822	AMMECR1
ENSG00000101938.15	0.060996	1.33967	0.14055	0.707735	1.04319	0.907329	1.96012	2.01069	2.96242	2.9073	2.66503	2.05465	2.92717	3.02372	2.03711	2.05366	2.04111	3.00765	CHRDL1
ENSG00000101940.18	-0.0240016	5.18407	0.153606	0.695113	0.983501	0.900869	33.2085	36.4918	38.7265	38.2394	34.1519	38.6445	38.8772	36.6433	34.0301	34.4604	38.2141	34.0551	WDR13
ENSG00000101945.16	0.0400907	1.65569	0.161571	0.687714	1.02818	0.896369	2.75554	3.37966	3.36856	2.7962	2.76374	3.28743	3.38251	2.86997	2.84673	3.47069	3.57194	2.86556	SUV39H1
ENSG00000101955.15	0.0931514	5.3541	2.55392	0.110021	1.0667	0.40228	38.8332	38.0747	43.433	37.9986	37.5868	41.2984	42.1079	44.7151	38.2611	43.8867	43.9406	40.3073	SRPX
ENSG00000101966.12	0.0264199	4.68599	0.0416728	0.838245	1.01848	0.957856	21.05	29.2833	21.8598	29.4063	29.1377	21.8991	29.4669	22.4216	29.5642	22.1385	22.0553	29.6976	XIAP
ENSG00000101972.18	0.00653201	4.13409	0.000682228	0.979162	1.00454	0.991317	22.1295	22.2245	12.2558	23.4066	12.6934	12.4306	12.2941	12.4536	22.6693	12.63	22.1687	23.4928	STAG2
ENSG00000101974.14	-0.127368	4.27257	0.30864	0.578516	0.9155	0.827904	24.4021	18.5454	13.5459	25.2028	25.229	13.7148	13.6168	18.4242	24.9937	13.8006	13.7775	25.7426	ATP11C
ENSG00000101986.12	-0.0590548	5.38514	0.747434	0.38729	0.959893	0.704247	43.9749	44.5132	45.0097	38.2023	38.8502	44.9967	38.9422	39.6671	38.5483	45.427	44.2808	38.6495	ABCD1
ENSG00000158352.15	0.257439	2.34726	7.80965	0.00519678	1.19535	0.0431226	4.31795	5.58286	4.44364	4.42577	4.40224	4.45173	5.68088	4.53557	5.64122	5.75025	5.83984	5.66007	SHROOM4
ENSG00000102007.11	0.12892	6.59496	3.67498	0.055235	1.09347	0.247897	87.0409	88.4488	98.5484	88.3672	87.2946	104.102	104.901	107.239	94.1248	105.373	105.117	89.0691	PLP2
ENSG00000102024.18	0.0240281	7.69619	0.0153452	0.901414	1.01679	0.967018	247.885	156.791	159.684	253.102	255.764	160.382	160.192	259.168	254.221	161.623	162.438	256.574	PLS3
ENSG00000102030.16	0.0223048	4.97208	0.035673	0.850192	1.01558	0.958022	26.5895	34.802	35.5969	27.0546	26.907	35.631	35.5597	27.8284	27.3181	35.8159	35.7194	27.4241	NAA10
ENSG00000102034.16	0.0110589	5.16288	0.0424493	0.836766	1.00769	0.957646	33.2653	36.1282	36.1225	37.1838	33.3623	37.5486	37.8581	35.9771	35.3882	34.4399	38.1007	34.0551	ELF4
ENSG00000102038.15	-0.199424	5.31766	1.15045	0.283455	0.870898	0.664844	47.7816	48.3206	30.4843	48.8871	49.2143	30.6656	30.5293	31.0572	49.0473	30.8665	31.0135	49.7802	SMARCA1
ENSG00000102054.17	0.0444158	5.5879	0.602413	0.437659	1.03127	0.733759	50.0542	50.6094	45.1292	48.776	44.1408	45.1166	45.4904	46.2782	51.0844	47.2753	51.7081	51.1774	RBBP7
ENSG00000168502.17	0.257392	5.66959	21.147	4.25358e-06	1.19532	7.52586e-05	43.9749	44.8554	51.1974	44.9058	47.7139	45.5446	56.5703	58.1169	50.0397	57.2561	53.239	56.9796	MTCL1
ENSG00000102081.14	0.0251883	2.69343	0.0167305	0.897083	1.01761	0.966485	7.69846	7.80745	4.96923	7.96268	4.9155	5.03388	5.0304	5.12494	7.83503	5.09308	8.10774	8.00461	FMR1
ENSG00000102096.9	0.0518998	0.72034	0.141379	0.706914	1.03663	0.906776	1.30675	1.56149	1.86346	1.33329	1.50031	1.84918	1.8864	1.63998	1.33195	1.86883	1.70093	1.34989	PIM2
ENSG00000102100.16	0.0263641	5.0413	0.137281	0.710999	1.01844	0.90928	29.9984	34.7378	35.1668	30.4248	30.0655	35.0317	35.3646	31.544	30.6611	35.4667	35.5493	30.6922	SLC35A2
ENSG00000102103.16	0.0584876	4.35438	0.3803	0.537443	1.04137	0.801558	17.7547	19.1015	22.8154	17.9438	19.5831	22.7552	22.962	21.9091	18.1511	22.9189	20.808	18.1643	PQBP1
ENSG00000102119.11	0.0968671	5.78719	1.70674	0.191409	1.06945	0.553108	49.8837	50.588	59.4396	50.6093	50.0236	59.3793	59.2156	60.9868	51.006	60.0285	59.986	51.1301	EMD
ENSG00000102125.16	0.0849664	3.36039	1.06395	0.302316	1.06066	0.664844	9.7154	9.34755	11.0374	9.31448	9.23878	10.8896	10.5161	11.4542	9.3498	11.1925	11.3395	9.47292	TAZ
ENSG00000102144.15	0.117422	8.79134	1.90263	0.167785	1.08479	0.519369	392.536	397.966	482.708	397.763	393.813	485.153	487.862	497.504	401.153	489.182	488.506	402.149	PGK1
ENSG00000102158.19	-0.0273159	6.24899	0.0896971	0.764563	0.981244	0.931627	83.2342	74.6093	67.2279	84.4229	83.7807	67.1355	67.6068	77.8735	85.1406	67.9146	67.8102	85.2089	MAGT1
ENSG00000102172.16	-0.0522806	5.70681	1.39257	0.237972	0.964411	0.627514	53.8608	54.5452	49.8595	54.461	53.6757	52.4106	49.9787	50.9419	54.6624	50.0888	49.6103	52.0063	SMS
ENSG00000102178.13	0.0277158	5.23702	0.141927	0.706373	1.0194	0.906581	39.4581	34.695	40.375	34.7025	34.3098	40.3053	35.3862	41.4095	34.9965	40.7652	40.7655	35.0498	UBL4A
ENSG00000102181.21	-0.0251681	7.39178	0.261852	0.608851	0.982706	0.848891	159.395	167.55	179.776	167.716	161.758	179.764	173.766	170.968	156.753	168.318	171.85	157.085	CD99L2
ENSG00000102189.17	-0.213472	3.61082	0.510576	0.47489	0.862459	0.760476	13.522	14.9946	7.52551	16.9809	17.4708	7.63643	9.23685	7.99491	17.0542	7.61908	7.65416	17.7617	EEA1
ENSG00000102218.6	-0.0550753	3.6248	0.165159	0.684451	0.962544	0.894519	11.8176	14.2031	10.1774	14.2773	14.3912	10.1876	12.2291	10.378	14.4426	10.2683	10.3189	14.4936	RP2
ENSG00000102221.14	-0.015019	2.34858	0.0124287	0.911233	0.989644	0.969705	5.76674	4.1711	4.49142	5.79609	5.82359	4.40037	4.2715	6.02181	5.51064	4.27162	4.25231	5.68375	JADE3
ENSG00000102225.16	-0.0733757	7.29555	0.66311	0.415464	0.950412	0.720407	137.408	171.464	173.971	171.512	137.871	173.891	173.939	144.857	141.187	142.627	174.572	141.478	CDK16
ENSG00000102226.10	0.10257	6.14883	1.8242	0.176814	1.07368	0.533667	64.0023	64.7484	76.5691	64.7199	64.0003	76.2787	77.1906	78.5141	65.3441	77.2177	77.1653	65.3158	USP11
ENSG00000013503.10	0.257336	3.55528	6.66359	0.00984024	1.19527	0.0699817	11.1358	9.88231	10.0101	9.88853	13.1475	10.0678	11.8388	13.7861	13.424	13.5542	10.0355	13.5936	POLR3B
ENSG00000102265.12	-0.0477129	12.6927	0.3449	0.557014	0.967469	0.815868	5874.55	5952.19	7260.93	7160.26	6872.31	7259.3	7287.48	7427.48	6012.5	6074.93	6236.39	6027.14	TIMP1
ENSG00000102287.19	0.0801558	2.59756	0.212367	0.644918	1.05713	0.87186	6.87464	6.88767	4.75421	4.64798	7.08701	4.79417	4.98703	4.94557	7.36493	7.33157	4.70589	7.50729	GABRE
ENSG00000102302.8	-0.0448456	4.20984	0.403481	0.525297	0.969394	0.793873	16.7037	19.6577	19.9008	19.6104	17.1747	19.2623	19.9698	17.6042	17.1065	17.2918	19.7307	17.5486	FGD1
ENSG00000102309.15	0.0438956	3.17767	0.398609	0.527808	1.03089	0.795711	8.20979	9.32616	9.62788	8.35155	8.60707	9.07468	9.69219	8.76365	8.38348	9.73435	9.41179	8.88086	PIN4
ENSG00000185760.15	0.256893	2.16475	6.51905	0.0106725	1.1949	0.0746692	3.66458	4.38501	3.75081	4.75909	3.90871	3.80109	5.20386	4.48433	5.145	4.02518	5.10278	5.23379	KCNQ5
ENSG00000102316.17	0.0111623	7.48045	0.0371356	0.847189	1.00777	0.958022	181.013	174.459	190.216	165.901	165.232	190.192	173.44	185.549	167.095	192.161	189.823	167.505	MAGED2
ENSG00000102317.18	-0.0673222	6.81295	1.8856	0.169699	0.954408	0.522864	111.159	118.417	105.739	118.329	116.748	119.597	112.013	108.495	119.432	106.729	106.194	105.647	RBM3
ENSG00000102359.7	-0.0096187	6.66759	0.0580315	0.809635	0.993355	0.947203	96.3869	103.893	105.023	101.496	99.9881	104.821	105.4	101.295	98.408	102.129	101.885	98.5894	SRPX2
ENSG00000102362.15	-0.0725617	1.51926	0.71402	0.398112	0.950948	0.711009	3.12483	3.10159	2.89075	2.61102	2.72425	2.92787	2.55856	2.5881	2.74226	3.03942	2.89157	2.6761	SYTL4
ENSG00000104332.12	0.256687	5.02896	42.0107	9.07774e-11	1.19473	3.01091e-09	29.345	29.7325	30.0782	29.7767	29.3746	30.0321	35.4513	36.1309	35.1532	35.6105	35.606	35.1919	SFRP1
ENSG00000102390.11	-0.104422	2.92923	0.418618	0.517627	0.930178	0.789392	7.81209	8.98392	5.97263	8.94412	9.1993	6.0612	6.98184	6.12431	9.11475	5.99669	6.12333	9.25978	PBDC1
ENSG00000149201.10	0.256685	1.86533	4.39868	0.0359668	1.19473	0.182055	3.7498	2.97325	3.01021	2.98137	4.0469	3.01348	3.31746	4.33058	4.23092	4.27162	2.94827	4.21545	CCDC81
ENSG00000102401.20	-0.115314	5.89238	0.97826	0.322629	0.923181	0.668394	66.6726	67.3152	50.6718	67.6828	67.2378	50.7155	51.0412	51.8388	68.0603	51.2183	51.1979	68.3471	ARMCX3
ENSG00000042429.12	0.256437	1.09864	6.81082	0.00906069	1.19452	0.0656052	1.76127	1.83956	1.81568	1.98141	2.27021	1.83206	2.42847	2.3831	2.37663	2.17688	1.75762	2.41559	MED17
ENSG00000102452.17	-0.00397145	3.67508	0.00198163	0.964494	0.997251	0.986352	12.6982	14.0534	11.3002	13.1662	13.9569	11.3177	12.4893	11.5311	14.2336	12.1371	11.3395	14.3278	NALCN
ENSG00000102468.10	0.215956	3.57027	1.1748	0.278418	1.16147	0.664844	14.4879	8.68445	8.86338	9.92557	14.8452	8.90346	8.82488	15.2467	15.0694	12.8354	8.95821	15.204	HTR2A
ENSG00000102471.14	-0.131873	5.3125	1.02605	0.311087	0.912646	0.66555	45.3669	45.5827	33.2078	45.9243	45.7398	33.1483	33.5215	33.9271	46.2528	33.6184	33.5649	46.2041	NDFIP2
ENSG00000102531.16	0.0260412	4.90657	0.0146489	0.903665	1.01821	0.967342	36.3617	21.8609	22.3137	37.6838	37.2907	22.4641	22.3983	38.104	37.2947	22.7751	22.679	37.868	FNDC3A
ENSG00000102543.14	0.0907992	1.96369	0.740857	0.389386	1.06496	0.705563	4.26114	4.32084	3.70303	3.35173	3.35597	3.51002	3.42587	3.48496	3.96975	4.3743	4.5358	4.23913	CDADC1
ENSG00000102547.19	-0.104411	3.32298	1.71357	0.190523	0.930185	0.551759	10.9085	10.1176	8.86338	10.9255	10.9168	10.1534	8.99834	9.86552	11.0735	8.93343	8.95821	9.66237	CAB39L
ENSG00000102554.14	0.153544	2.37626	1.05953	0.303322	1.1123	0.664844	6.02241	4.19249	6.02041	4.72205	4.20483	4.28051	4.2715	6.30368	4.2048	5.46274	6.35012	6.20476	KLF5
ENSG00000102572.14	-0.00422766	5.85464	0.00556229	0.940548	0.997074	0.978103	53.0938	60.8126	54.542	60.6645	56.7751	61.3654	61.7091	56.0156	61.2438	55.0587	58.0016	54.4929	STK24
ENSG00000102580.15	0.104157	5.64572	0.624176	0.4295	1.07487	0.730887	44.9692	44.2779	41.1156	58.9423	58.6307	41.2641	52.7108	55.7594	59.3112	41.5866	41.5026	59.8215	DNAJC3
ENSG00000102595.20	0.229529	3.83724	0.802379	0.370383	1.17245	0.693708	11.8176	9.34755	9.65177	18.703	19.2869	9.7082	14.7009	19.1417	19.1697	9.65221	9.80867	19.5142	UGGT2
ENSG00000102606.18	0.0368047	5.24366	0.582925	0.445168	1.02584	0.739107	38.9752	39.4009	36.0269	36.7209	37.1525	35.9905	36.2969	36.9508	39.7758	39.0606	37.9873	39.8099	ARHGEF7
ENSG00000146373.16	0.256258	2.89671	4.1078	0.0426859	1.19438	0.204759	8.66431	5.96789	6.06819	7.11086	6.75141	6.09545	6.04949	9.1224	8.93193	7.43425	7.93765	9.02295	RNF217
ENSG00000102683.7	-0.109504	2.72223	3.14244	0.0762795	0.926907	0.313576	6.98827	7.0374	6.61767	7.0553	6.47504	6.57487	6.09285	6.17556	6.47696	6.11991	6.52021	6.48895	SGCG
ENSG00000102699.6	-0.056464	5.13321	0.570827	0.44993	0.961618	0.742781	37.3844	37.8394	32.0372	37.8135	37.3894	31.984	32.2856	32.8765	38.1566	32.3657	32.1475	38.1758	PARP4
ENSG00000102710.20	-0.0719057	3.69377	0.254649	0.61382	0.95138	0.852044	14.9708	14.9946	10.6074	15.2957	12.7724	10.667	10.6896	10.7111	15.3828	10.7612	12.3601	15.5356	SUPT20H
ENSG00000102738.8	-0.113305	1.58722	1.13445	0.286829	0.924468	0.664844	3.32369	3.03742	2.86686	3.37025	3.29674	2.56831	2.58025	2.86997	3.00343	2.58761	2.49469	3.38657	MRPS31
ENSG00000102743.15	0.142179	2.66614	3.54429	0.0597507	1.10357	0.263093	5.88037	6.07484	5.75761	5.74053	5.72488	6.72896	6.56987	6.61118	6.86871	6.94137	7.08719	5.80216	SLC25A15
ENSG00000102753.10	-0.130674	5.20235	0.982134	0.321673	0.913405	0.668105	42.0432	42.1388	30.8188	42.8688	41.9101	30.7683	30.9846	31.2622	43.0927	31.2156	30.7867	43.1018	KPNA3
ENSG00000102755.12	-0.139511	4.37517	0.994058	0.318753	0.907827	0.667752	23.834	23.9999	17.2012	24.0547	24.0248	17.0536	17.2595	17.5017	24.4714	17.2508	17.2927	24.2743	FLT1
ENSG00000102760.13	-0.144482	1.40368	1.20274	0.272775	0.904704	0.664844	3.15324	2.09625	3.17744	2.5925	2.68477	2.70528	2.16827	3.22871	2.11546	2.46439	2.3813	2.41559	RGCC
ENSG00000102763.18	-0.159937	3.96087	1.07125	0.300664	0.895064	0.664844	18.0672	18.3101	12.4947	18.2956	18.4578	12.6018	12.5977	12.838	18.334	12.63	12.7569	18.6616	VWA8
ENSG00000102780.16	-0.191777	3.05097	1.00567	0.315942	0.875527	0.667479	9.88584	10.032	6.33099	9.94409	10.0679	6.3694	6.30968	6.4318	10.2639	6.26367	6.35012	10.3728	DGKH
ENSG00000102781.14	-0.126408	5.09414	0.972808	0.323981	0.91611	0.668867	38.7195	39.0586	28.7403	39.0356	39.2845	28.7308	28.8381	29.2634	39.7236	28.8129	29.0291	39.8573	KATNAL1
ENSG00000102786.15	-0.141513	3.86273	0.802527	0.370339	0.906568	0.693708	16.2491	17.155	11.563	17.3697	17.1747	11.6601	12.2724	11.8386	17.3415	11.7675	11.6797	17.6433	INTS6
ENSG00000134884.15	0.256156	4.8881	7.98637	0.00471307	1.19429	0.0399342	25.8509	33.433	25.539	25.1658	26.1963	25.6146	32.2206	26.1116	33.8734	34.0702	32.7712	34.1972	ARGLU1
ENSG00000102804.15	-0.00630485	7.40469	0.0134914	0.907532	0.995639	0.9686	177.036	179.186	158.514	168.512	176.978	158.584	159.824	162.845	180.493	170.433	159.32	180.98	TSC22D1
ENSG00000120708.17	0.255666	12.5801	72.3477	1.80431e-17	1.19389	9.90839e-16	5509.65	5586.24	5641.27	5589.15	5505.5	5660.29	6665.08	6804.21	6594.77	6694.44	6661.45	6565.91	TGFBI
ENSG00000102858.13	-0.0798107	6.67106	2.44079	0.118217	0.946182	0.422064	105.705	106.994	108.296	104.848	93.7894	108.091	96.6834	98.4502	95.7179	98.9043	109.086	95.8659	MGRN1
ENSG00000102870.6	0.0394995	4.99069	0.643334	0.422506	1.02776	0.725489	32.1574	30.3742	30.5799	30.3137	31.6053	32.9257	31.0497	33.8246	32.9594	33.3515	31.297	30.5265	ZNF629
ENSG00000102871.16	-0.12641	4.21625	2.40594	0.120876	0.916108	0.428625	20.1126	17.3475	20.6175	20.3141	17.0365	20.5636	16.7391	19.9617	16.5841	16.7784	19.9575	16.625	TRADD
ENSG00000102882.12	-0.133668	7.37087	2.23452	0.134958	0.911511	0.45757	153.742	183.871	186.633	184.086	143.616	186.665	172.66	149.597	145.888	147.391	185.514	146.191	MAPK3
ENSG00000102893.16	0.0280633	5.17372	0.0380937	0.845255	1.01964	0.958022	41.2194	29.5828	29.9348	41.7207	41.6337	30.0834	30.2258	43.1008	41.9174	30.2915	30.3332	42.3676	PHKB
ENSG00000198786.2	0.25547	11.1816	73.5004	1.00615e-17	1.19372	5.68623e-16	2092.73	2117.44	2142.86	2116.04	2095.76	2141.04	2527.21	2572.59	2501.36	2534.57	2526.27	2505.37	MT-ND5
ENSG00000102898.12	-0.0465585	6.68244	0.850509	0.356408	0.968243	0.686229	100.705	108.342	109.681	100.496	96.9677	109.53	103.036	98.7577	96.0836	104.963	107.215	96.2448	NUTF2
ENSG00000102900.13	0.0528348	4.57935	0.523123	0.469512	1.0373	0.756795	21.5898	24.5346	25.7062	21.9251	21.6756	25.0667	25.8675	23.4466	22.0687	25.9788	26.0809	22.5219	NUP93
ENSG00000102901.13	0.00524201	5.23149	0.0101635	0.919698	1.00364	0.971693	35.0834	38.2672	39.2999	35.6283	37.2907	39.1752	39.5276	37.3865	35.8583	39.6767	37.1369	35.8787	CENPT
ENSG00000102908.22	-0.203807	4.94864	1.08529	0.297516	0.868256	0.664844	37.3276	37.6469	23.2694	37.8505	38.258	23.5428	23.3523	23.6772	38.3133	23.4117	23.6429	39.3363	NFAT5
ENSG00000149131.16	0.255161	5.57984	26.1509	3.15758e-07	1.19347	6.73269e-06	41.9864	42.588	45.177	42.7762	42.068	46.8117	53.2962	54.3756	50.0136	52.8612	53.3524	48.3829	SERPING1
ENSG00000102921.8	0.0206269	4.46505	0.136915	0.711368	1.0144	0.909486	22.8965	23.1229	22.1943	20.7585	21.6361	20.8204	20.9889	21.3454	21.8597	23.4117	22.112	23.3744	N4BP1
ENSG00000102931.8	-0.0944662	6.02653	3.58138	0.0584306	0.936619	0.258257	67.9225	68.62	61.2075	68.7198	67.7905	69.31	61.6657	62.7293	69.2878	61.8357	61.4034	61.0529	ARL2BP
ENSG00000102935.11	-0.101291	3.61768	3.23216	0.0722053	0.932198	0.300972	12.8686	13.0053	12.9964	12.5366	11.6669	12.7559	11.5135	11.7361	11.4391	11.9318	12.7569	11.6043	ZNF423
ENSG00000102967.12	-0.09194	1.77979	1.3367	0.247616	0.93826	0.643039	3.12483	3.31549	3.67914	3.59246	3.53364	3.66412	3.59934	3.53621	3.10789	3.18317	3.00497	3.12606	DHODH
ENSG00000102974.16	0.116476	4.30607	1.42952	0.231842	1.08408	0.617014	20.5671	22.0748	19.9008	17.0549	16.9575	17.2248	18.5604	17.6298	19.3264	22.6313	22.9058	22.3798	CTCF
ENSG00000102977.16	-0.0562241	3.09092	0.368154	0.544012	0.961778	0.805884	7.4996	7.61494	9.29341	9.07375	9.00189	9.26303	9.32358	9.53239	7.67833	7.82445	7.65416	7.69674	ACD
ENSG00000102978.13	0.0522651	5.87917	0.711461	0.398959	1.03689	0.711224	54.6278	56.0211	62.7604	56.2572	53.8929	62.8208	61.8609	62.7549	54.9236	61.4866	63.3878	55.085	POLR2C
ENSG00000102984.15	0.0138168	1.62662	0.0188595	0.89077	1.00962	0.964324	3.06802	2.78074	2.93853	3.20359	2.62555	3.47578	2.97054	3.35684	3.13401	2.85459	3.62864	2.65242	ZNF821
ENSG00000102996.5	-0.0648855	3.69117	0.526296	0.468168	0.956021	0.755952	13.8061	13.9251	14.1193	11.5551	11.4695	14.0743	11.7954	11.9924	11.6742	14.2113	14.3445	11.6754	MMP15
ENSG00000103005.12	-0.101733	6.03653	3.35596	0.0669621	0.931913	0.285872	68.0362	69.3259	70.2142	69.3864	59.9336	70.2175	62.4463	62.7037	61.0871	61.8563	70.8152	61.2661	USB1
ENSG00000103018.17	0.0569064	5.66323	0.74791	0.387139	1.04023	0.704247	45.8214	53.8607	47.0165	46.5539	50.0236	54.4824	54.6405	48.3026	54.2967	54.9765	50.4041	47.1041	CYB5B
ENSG00000152795.17	0.254739	5.61081	5.52402	0.0187571	1.19312	0.112736	40.0263	40.6629	41.3306	55.8128	47.8324	41.4867	56.8522	58.0656	56.8562	41.4634	48.0795	57.4059	HNRNPDL
ENSG00000145730.20	0.2547	7.85732	10.7982	0.00101597	1.19309	0.0112647	199.933	203.058	205.22	202.511	252.349	205.721	260.627	266.42	258.582	261.205	206.039	260.292	PAM
ENSG00000170144.20	0.254631	5.44589	4.64744	0.0310999	1.19303	0.164344	40.7933	49.3688	35.2624	43.2021	34.6454	35.1687	44.3412	37.284	53.0431	42.6956	54.2595	53.072	HNRNPA3
ENSG00000139083.11	0.253642	4.05842	17.6081	2.71425e-05	1.19221	0.000424152	15.7662	14.6523	14.7882	14.6847	16.464	14.8448	17.021	19.0392	18.4646	18.7705	16.3289	18.6143	ETV6
ENSG00000103042.9	-0.0052467	5.44371	0.0128743	0.909662	0.99637	0.969185	41.9296	43.957	44.9381	41.4244	43.8645	45.3049	44.4713	43.7926	42.0741	45.8583	42.2396	41.7756	SLC38A7
ENSG00000103043.15	0.0955051	5.05187	1.56537	0.21088	1.06844	0.581908	29.9132	30.3314	35.7163	30.573	29.9865	35.631	35.9283	36.6433	30.5827	35.6926	36.0596	30.5975	VAC14
ENSG00000103044.11	0.190363	3.69768	3.7415	0.0530769	1.14105	0.240436	13.4084	11.1871	11.2285	11.1848	14.3122	11.2834	12.1423	15.0417	14.547	14.7864	11.2828	14.6357	HAS3
ENSG00000142303.14	0.253552	3.55867	10.305	0.00132672	1.19214	0.0140935	10.1983	10.3743	12.5903	10.407	10.285	10.5129	13.0964	13.3761	10.734	13.205	13.2672	13.0726	ADAMTS10
ENSG00000103051.19	-0.0166385	5.46846	0.0567867	0.811649	0.988533	0.947203	40.0263	47.0158	47.5899	44.3132	40.1334	47.6678	47.9406	42.0245	40.8205	44.1332	48.1362	41.0651	COG4
ENSG00000121898.13	0.253248	3.39188	6.5404	0.0105451	1.19189	0.0739557	9.28928	9.00531	11.8975	8.98116	9.08085	9.10893	11.21	12.2742	9.0364	12.0139	11.8498	11.9596	CPXM2
ENSG00000064666.15	0.253235	8.40683	9.4766	0.00208109	1.19188	0.0206452	292.683	297.09	299.444	298.008	293.923	376.719	381.183	389.111	377.074	385.082	382.538	299.628	CNN2
ENSG00000224189.8	0.253169	1.9711	6.4731	0.0109519	1.19182	0.0761661	3.29528	3.40105	3.41634	4.29614	3.37571	3.42441	4.33655	4.48433	4.3615	3.45015	4.5358	4.35754	HAGLR
ENSG00000103091.15	-0.0368612	4.25313	0.33096	0.565094	0.974773	0.820675	17.9536	20.0427	20.3069	17.6845	19.3659	20.2554	19.753	18.3473	17.8377	20.4955	18.1999	17.8801	WDR59
ENSG00000103111.15	-0.0146816	5.00313	0.0876956	0.767127	0.989875	0.931627	32.6971	33.048	33.4228	32.8322	30.3024	30.7341	30.9846	31.5184	30.635	31.2156	33.6216	33.392	MON1B
ENSG00000103121.9	-0.0490373	2.80201	0.473833	0.491229	0.966581	0.773295	7.44279	6.71655	6.92825	6.51828	7.36338	7.36248	6.41809	7.25179	6.92094	7.37264	6.29342	6.4179	CMC2
ENSG00000103126.15	-0.063734	4.63081	0.868738	0.351305	0.956785	0.682787	23.8908	22.6737	26.6618	26.4435	25.1697	26.7275	25.1086	27.4697	22.7477	23.1242	23.6996	22.9008	AXIN1
ENSG00000103145.10	0.0806098	3.65806	0.528675	0.467164	1.05746	0.755379	10.7665	10.9518	14.191	10.907	12.3973	14.1257	14.2672	14.5805	11.0213	14.2524	12.3601	11.0123	HCFC1R1
ENSG00000103148.16	0.0323096	5.09169	0.175156	0.675569	1.02265	0.889617	30.5666	31.8287	36.9825	35.0728	30.6577	36.8124	37.1642	36.8996	31.2618	32.9202	37.3637	31.2606	NPRL3
ENSG00000183496.6	0.253143	3.527	6.40183	0.0114003	1.1918	0.0785699	10.454	9.83953	13.0681	9.87002	9.77178	10.0164	12.0773	13.4017	9.92437	13.2461	13.2672	13.191	MEX3B
ENSG00000103152.11	-0.131383	6.23789	1.92839	0.164935	0.912956	0.514457	64.542	82.8659	85.4086	84.1451	70.3174	85.6787	85.7553	68.1361	66.0754	66.6824	79.093	66.3578	MPG
ENSG00000103160.12	-0.0121931	3.09897	0.01978	0.888153	0.991584	0.963642	9.28928	9.34755	7.66886	8.94412	8.46888	7.67068	7.74074	7.86679	9.48038	8.02982	8.33453	9.44923	HSDL1
ENSG00000103168.16	0.0975918	3.33938	1.48928	0.222328	1.06999	0.60166	9.14724	10.7593	10.8941	9.22189	9.12033	9.31439	10.7546	9.50677	9.27145	11.0076	11.1694	10.9175	TAF1C
ENSG00000103174.13	0.0588925	3.94705	0.612043	0.434019	1.04167	0.73268	13.9197	14.139	16.6039	14.1476	16.0099	15.6324	16.674	17.0148	14.2598	16.7168	14.1744	15.0619	NAGPA
ENSG00000160588.10	0.252435	0.717194	4.40629	0.0358067	1.19122	0.18156	1.39197	1.86095	1.36176	1.38884	1.44109	1.35264	1.73462	1.38373	1.90652	1.78669	1.81432	1.8709	MPZL3
ENSG00000103194.15	0.00963614	5.12894	0.0301057	0.862251	1.0067	0.959645	32.1006	36.7271	32.9928	36.332	36.2444	34.5694	37.251	33.8759	37.0075	33.5979	33.1113	35.3813	USP10
ENSG00000166387.13	0.251275	3.14906	22.5068	2.09397e-06	1.19026	3.92054e-05	7.84049	8.06413	8.09889	8.0923	8.17276	8.13297	9.56209	9.86552	9.53262	9.57006	9.58188	9.56764	PPFIBP2
ENSG00000103197.18	-0.0815328	6.34908	2.01449	0.155804	0.945053	0.497359	74.2006	86.2884	87.4871	86.2747	80.9578	87.2539	87.9019	77.9504	75.9214	76.7248	80.6239	75.9728	TSC2
ENSG00000103199.14	-0.0714753	3.45794	0.522309	0.469858	0.951664	0.757003	9.51654	11.9572	12.1842	9.70335	11.7656	12.0882	12.1423	10.0449	9.8199	12.2193	9.75197	9.80447	ZNF500
ENSG00000089123.16	0.25096	1.53795	7.48598	0.00621813	1.19	0.0494815	2.41465	2.78074	2.5085	2.46287	3.05985	2.51694	3.25241	2.97247	3.2646	3.26532	2.3813	3.26816	TASP1
ENSG00000103222.19	0.00850259	5.93319	0.0318765	0.858299	1.00591	0.958468	56.9572	63.4436	61.0881	63.1829	62.342	58.3348	64.5495	59.9362	61.0871	59.1044	58.5118	64.0369	ABCC1
ENSG00000103226.18	-0.0439149	2.46164	0.0568463	0.811552	0.970019	0.947203	4.82929	6.05345	5.70983	7.88861	3.96794	4.91403	5.74593	4.68932	4.9883	3.84035	7.54077	5.82584	NOMO3
ENSG00000228221.6	0.250911	0.322579	4.17544	0.0410138	1.18996	0.198703	1.30675	1.04812	1.05118	1.11107	1.04627	1.09581	1.10582	1.43498	1.38419	1.27327	1.47414	1.32621	LINC00578
ENSG00000103245.14	0.0456685	4.07818	0.331569	0.564737	1.03216	0.820662	15.7378	15.5935	18.4196	16.1846	15.1216	18.3548	17.5197	18.4242	15.3828	17.4767	18.7102	15.3935	CIAO3
ENSG00000103248.19	0.11877	3.15842	3.40155	0.0651351	1.08581	0.280645	8.12457	8.27804	8.36168	8.27748	9.00189	9.10893	9.51873	9.73739	9.45427	9.57006	8.44793	8.62035	MTHFSD
ENSG00000099139.14	0.25082	4.09255	10.4193	0.00124702	1.18988	0.0133805	14.5163	14.7593	17.8223	14.7772	16.5035	15.016	19.2543	19.7054	15.9835	19.3866	17.1226	19.3721	PCSK5
ENSG00000116128.11	0.250035	3.11164	9.36503	0.00221164	1.18924	0.0216882	8.66431	8.06413	8.5767	7.33307	7.28442	7.3796	8.32618	9.2249	8.51406	10.0629	10.2056	9.94656	BCL9
ENSG00000166033.13	0.249129	8.4473	55.1588	1.11172e-13	1.18849	4.60593e-12	312.285	316.747	324.577	316.229	324.759	319.412	382.397	390.316	371.824	383.295	367.343	379.059	HTRA1
ENSG00000103257.9	-0.0408728	8.33932	0.724436	0.394693	0.972067	0.709326	332.624	305.111	340.727	335.581	316.093	340.266	310.692	349.547	307.708	312.608	326.918	308.178	SLC7A5
ENSG00000181404.17	0.248843	1.37493	4.47679	0.0343581	1.18825	0.176773	2.10216	2.18181	2.96242	2.12955	2.46762	2.20874	3.0139	2.94684	2.14157	2.99835	2.55139	2.88924	WASHC1
ENSG00000134986.14	0.248598	6.28905	5.6436	0.0175192	1.18805	0.107272	88.0351	65.8179	66.5829	65.4236	65.1452	77.8197	66.6961	93.069	90.5207	90.9567	91.5098	76.8017	NREP
ENSG00000103266.11	-0.0654329	6.96933	0.591502	0.441839	0.955658	0.737264	110.335	135.679	137.848	135.754	110.944	137.867	137.75	116.387	113.503	114.697	138.625	113.864	STUB1
ENSG00000103269.13	-0.15333	0.811603	0.918414	0.337892	0.899173	0.674943	1.36356	2.05347	1.81568	2.074	1.36213	2.03752	1.95145	1.40936	1.56701	1.39649	2.2112	1.34989	RHBDL1
ENSG00000103274.11	-0.100797	3.35736	2.02185	0.15505	0.932518	0.496231	9.20406	10.909	11.0852	10.8885	10.0876	11.0266	10.9498	9.66052	9.42815	9.50845	10.1489	9.42555	NUBP1
ENSG00000103275.20	-0.013307	6.46461	0.0414747	0.838624	0.990819	0.957856	80.0242	86.0103	94.7976	93.7374	82.3791	94.9246	95.3607	91.9415	81.8499	82.8858	93.2107	82.1775	UBE2I
ENSG00000103319.12	0.054137	2.96764	0.434495	0.509792	1.03824	0.783943	7.07349	8.34221	7.78831	7.09234	7.02779	8.40692	8.28281	7.32867	7.73056	8.56377	8.67472	7.12837	EEF2K
ENSG00000103326.12	0.0126842	5.04425	0.0597575	0.80688	1.00883	0.946768	30.6802	34.2458	34.6174	33.5914	31.625	32.0011	34.9092	32.2103	31.2618	32.3246	34.0185	33.9604	CAPN15
ENSG00000103335.22	-0.0304743	8.66769	0.48207	0.487486	0.979098	0.770056	379.781	421.538	426.04	413.041	399.755	425.14	428.711	399.617	388.226	401.121	407.712	388.65	PIEZO1
ENSG00000103342.13	0.00423516	6.56961	0.0070538	0.933067	1.00294	0.974941	98.8016	96.406	89.3744	99.1446	95.8227	89.3257	89.9834	94.9908	100.915	90.8745	92.4736	101.123	GSPT1
ENSG00000103343.13	-0.0668055	2.30953	0.895475	0.343998	0.95475	0.679616	4.68725	5.11228	4.99312	4.75909	5.21162	5.3592	5.05208	4.7662	4.80548	5.07254	4.42241	4.49963	ZNF174
ENSG00000103351.13	0.0145386	2.7409	0.0126669	0.910389	1.01013	0.969605	7.4712	5.79676	5.63816	7.59232	7.48183	5.6674	5.68088	7.53367	7.62609	5.72971	5.66975	7.67306	CLUAP1
ENSG00000143379.12	0.248315	3.9385	26.2311	3.02898e-07	1.18782	6.49418e-06	14.2038	14.2459	13.976	13.8328	13.6805	13.9887	16.0019	16.6304	16.6364	16.8606	16.9526	16.696	SETDB1
ENSG00000103356.16	-0.0314081	4.57623	0.321762	0.570551	0.978465	0.823398	24.5442	23.0801	25.0612	22.6473	24.1827	24.9811	22.897	25.061	22.591	25.1163	22.8491	22.6166	EARS2
ENSG00000163618.18	0.248166	1.95908	7.23765	0.00713903	1.1877	0.0550414	3.63617	3.31549	3.36856	3.3147	4.20483	3.35592	3.92458	4.48433	4.38762	4.3743	3.28846	4.35754	CADPS
ENSG00000103365.15	-0.0912961	5.05222	2.72924	0.0985263	0.938679	0.373995	34.7425	35.187	34.904	31.0359	33.7768	35.494	31.2015	31.8003	31.314	35.4051	31.6939	30.9291	GGA2
ENSG00000136630.13	0.247674	2.0198	6.83063	0.00896075	1.18729	0.0650825	3.43732	3.5294	4.46753	3.53691	3.53364	3.57851	4.48833	4.61245	3.52576	4.47698	4.6492	4.49963	HLX
ENSG00000103404.14	0.145918	2.36658	2.39578	0.121663	1.10643	0.42993	5.56789	4.53474	4.58698	4.55539	5.40903	4.60583	4.64011	5.81681	5.66734	5.72971	4.4791	5.68375	USP31
ENSG00000103415.12	-0.120663	4.73017	3.01811	0.0823396	0.919765	0.330437	23.6919	28.4918	28.9792	27.4435	27.9927	28.9191	29.1199	24.8047	24.2364	25.527	24.1531	24.2743	HMOX2
ENSG00000103423.14	0.0058914	4.49826	0.0111586	0.915872	1.00409	0.97061	20.9648	22.417	23.126	23.4066	21.3203	23.6284	23.8077	23.0879	21.9642	21.7277	23.7563	21.5035	DNAJA3
ENSG00000103429.11	-0.0334716	4.32015	0.245822	0.620033	0.977066	0.856176	20.9364	21.1764	18.5629	21.1104	18.2012	20.8204	18.7339	19.0648	21.3374	18.7499	21.7151	18.9221	BFAR
ENSG00000103479.16	-0.0991576	4.79023	0.843707	0.358339	0.933578	0.687812	30.737	31.0373	23.9622	30.9618	30.638	24.0736	24.2196	24.6254	31.2618	24.1716	24.0397	31.5448	RBL2
ENSG00000096654.15	0.247324	0.476723	3.96415	0.046479	1.187	0.218013	1.30675	1.11229	1.12285	1.3518	1.40161	1.13006	1.34433	1.61436	1.64536	1.29381	1.19065	1.63408	ZNF184
ENSG00000183386.10	0.247064	4.04858	16.5413	4.76029e-05	1.18679	0.000707781	14.4879	14.6951	15.935	14.6661	14.5294	16.2659	18.4303	18.7829	16.9237	18.4213	18.5401	16.6013	FHL3
ENSG00000103490.14	0.0954757	1.82226	1.05196	0.305057	1.06842	0.664844	3.09643	3.20854	3.7747	3.18507	3.21778	3.74973	3.79448	3.86933	3.16013	3.81981	3.91213	3.19711	PYCARD
ENSG00000103494.14	0.0364193	3.26897	0.0505149	0.82217	1.02557	0.952124	8.03935	10.2673	7.62107	11.6848	11.4695	7.61931	10.5161	8.58428	11.8048	7.70123	7.59747	11.8411	RPGRIP1L
ENSG00000103495.14	0.131241	6.42864	1.80401	0.179228	1.09524	0.537499	75.0813	75.8927	95.5143	75.9417	75.2329	95.4554	96.163	97.8352	76.6788	96.2756	96.4992	76.8017	MAZ
ENSG00000103496.15	0.0214853	4.92192	0.0651648	0.798511	1.015	0.943401	26.9872	32.556	32.9211	27.4435	27.4202	32.8743	33.0879	28.4434	27.6315	33.2693	32.998	27.6846	STX4
ENSG00000116731.22	0.246195	4.21755	8.59303	0.00337452	1.18608	0.0308127	15.7946	16.0855	16.2933	17.0364	20.4517	16.3173	20.9455	21.4479	20.8934	19.9	16.3856	20.9588	PRDM2
ENSG00000103507.14	0.0126982	5.41855	0.021888	0.882385	1.00884	0.961828	37.8957	46.096	46.8254	39.4986	38.0211	46.8117	47.0732	39.7183	38.7834	45.9609	47.229	38.91	BCKDK
ENSG00000058056.9	0.245475	3.1577	8.32682	0.0039064	1.18548	0.0345055	7.69846	9.73258	7.88387	7.81453	7.7582	7.92751	9.97406	8.04616	9.87214	9.98079	10.1489	9.94656	USP13
ENSG00000103512.15	0.089369	6.57819	2.14569	0.14297	1.0639	0.472478	87.0409	101.005	89.3744	101.163	87.3143	89.2743	102.321	91.3777	102.064	90.2379	103.076	101.976	NOMO1
ENSG00000198108.4	0.2454	3.61712	6.65897	0.00986581	1.18542	0.0700312	11.5335	10.7165	10.5118	10.37	13.5621	10.5643	12.4893	13.9398	14.0508	14.1908	10.3756	14.2094	CHSY3
ENSG00000103540.16	0.155505	1.54003	0.703393	0.401646	1.11381	0.712679	2.75554	2.16042	2.22182	3.46284	3.39545	2.22587	2.75371	3.63871	3.578	2.19742	2.15451	3.64707	CCP110
ENSG00000103544.15	-0.0359476	5.69885	0.376116	0.539689	0.975391	0.803243	48.2645	54.2885	55.0438	54.424	47.9706	55.0131	54.6188	50.2501	48.8906	49.4932	55.5636	49.0223	VPS35L
ENSG00000103549.21	0.0113729	6.58069	0.0248388	0.874769	1.00791	0.961078	86.4159	101.903	103.279	90.293	86.5839	103.177	103.839	90.7627	88.4052	101.102	103.87	88.5244	RNF40
ENSG00000103550.14	0.0170682	3.87251	0.070306	0.790892	1.0119	0.940549	13.4936	15.0588	15.3855	14.0736	13.6213	15.3585	15.5248	14.3242	13.7635	15.156	15.7052	13.8305	KNOP1
ENSG00000103591.13	-0.0161342	4.67976	0.0591254	0.807884	0.988879	0.947043	26.4759	26.4384	23.6516	27.1842	27.0649	23.6113	24.4365	25.0097	27.7099	23.9252	23.6996	27.6846	AAGAB
ENSG00000103642.12	-0.151437	4.45925	2.22451	0.135835	0.900353	0.459174	24.5442	24.8983	18.8735	24.9806	24.6565	20.5978	18.9941	19.3979	25.0721	19.1401	18.9937	23.0192	LACTB
ENSG00000103647.13	0.103139	3.71306	2.28611	0.130537	1.07411	0.448822	11.846	12.0427	14.0476	12.4996	13.0883	12.1909	14.1155	14.4011	12.1443	13.6568	12.7002	14.0436	CORO2B
[truncated: 9,643 more rows]
