# Supplementary material for: Senolytic‐Resistant Senescent Cells Have a Distinct SASP Profile and Functional Impact: The Path to Developing Senosensitizers
Source: Aging Cell. 2025 Dec 29;25(1):e70358. doi: 10.1111/acel.70358 (PMC12748526; doi:10.1111/acel.70358)
Supplement: Supplementary file 1 — Appendix S1: acel70358‐sup‐0001‐AppendixS1.zip. [file ACEL-25-e70358-s001.zip › acel70358-sup-0001-AppendixS1/results_GOBP_enrichment_DNregulatedGenes.tsv.xlsx]

## Sheet: results_GOBP_enrichment_DNregul
GeneRatio	BgRatio	RichFactor	FoldEnrichment	zScore	p.adjust	qvalue	geneID	source	category	subcategory	term_id	term_name	p_value	intersection_size	query	query_size	effective_domain_size	term_size
27/374	404/18986	0.0668317	3.39269	6.89089	8.39996e-05	7.35053e-05	CCL26/ICAM1/HMOX1/BDKRB1/CCL2/CCL20/TNFAIP6/PREX1/CXCL6/IL1B/GDF15/P2RX4/ITGA7/IL33/CH25H/THY1/TNFRSF14/IL6R/VCAM1/CXCL5/CXCL1/CXCL8/CCL13/CAMK1D/CSF1/ZP3/CCL5	GO:BP	NA	NA	GO:0050900	leukocyte migration	3.64117e-08	27	CCL26;ICAM1;HMOX1;BDKRB1;CCL2;CCL20;TNFAIP6;PREX1;CXCL6;IL1B;GDF15;P2RX4;ITGA7;IL33;CH25H;THY1;TNFRSF14;IL6R;VCAM1;CXCL5;CXCL1;CXCL8;CCL13;CAMK1D;CSF1;ZP3;CCL5	564	18986	404
24/374	328/18986	0.0731707	3.71449	7.02971	8.39996e-05	7.35053e-05	CCL26/CCL2/CCL20/TNFAIP6/PREX1/CXCL6/IL1B/P2RX4/CH25H/ARRB2/TPBG/IL6R/VCAM1/CXCL5/CXCL1/CXCL8/CCL13/CAMK1D/CSF1/CCR10/FGF16/LPAR1/TMSB4X/CCL5	GO:BP	NA	NA	GO:0060326	cell chemotaxis	3.91424e-08	24	CCL26;CCL2;CCL20;TNFAIP6;PREX1;CXCL6;IL1B;P2RX4;CH25H;ARRB2;TPBG;IL6R;VCAM1;CXCL5;CXCL1;CXCL8;CCL13;CAMK1D;CSF1;CCR10;FGF16;LPAR1;TMSB4X;CCL5	564	18986	328
21/374	270/18986	0.0777778	3.94837	6.91674	0.000144002	0.000126012	MGST1/SLC22A18/SOD2/EPHX2/CDKN1A/MT2A/PRDX5/GCH1/TXN/CYP1B1/SOD1/GSTO1/CLDN1/SLC29A4/GPX4/NUPR1/NQO1/SNN/PRKN/GPX1/CCL5	GO:BP	NA	NA	GO:0009636	response to toxic substance	1.00654e-07	21	MGST1;SLC22A18;SOD2;EPHX2;CDKN1A;MT2A;PRDX5;GCH1;TXN;CYP1B1;SOD1;GSTO1;CLDN1;SLC29A4;GPX4;NUPR1;NQO1;SNN;PRKN;GPX1;CCL5	564	18986	270
19/374	242/18986	0.0785124	3.98566	6.62615	0.000382062	0.00033433	CTNS/CYBA/TSPO/SOD2/PREX1/CDKN1A/PRDX5/ATP5IF1/GCH1/TXN/CYP1B1/SOD1/ZC3H12A/DCXR/NQO1/PRKN/AKR1C1/AKR1C3/GPX1	GO:BP	NA	NA	GO:0072593	reactive oxygen species metabolic process	3.56069e-07	19	CTNS;CYBA;TSPO;SOD2;PREX1;CDKN1A;PRDX5;ATP5IF1;GCH1;TXN;CYP1B1;SOD1;ZC3H12A;DCXR;NQO1;PRKN;AKR1C1;AKR1C3;GPX1	564	18986	242
23/374	354/18986	0.0649718	3.29827	6.18754	0.000537868	0.000470671	CHMP5/TSPO/BDKRB1/NFKBIA/CCL2/SOD2/PLSCR4/TNFAIP3/CXCL6/IL1B/GCH1/NFKBIZ/ADM/VCAM1/CLDN1/CXCL5/CXCL1/ZC3H12A/GPX4/CXCL8/CD14/NQO1/GPX1	GO:BP	NA	NA	GO:0032496	response to lipopolysaccharide	6.26594e-07	23	CHMP5;TSPO;BDKRB1;NFKBIA;CCL2;SOD2;PLSCR4;TNFAIP3;CXCL6;IL1B;GCH1;NFKBIZ;ADM;VCAM1;CLDN1;CXCL5;CXCL1;ZC3H12A;GPX4;CXCL8;CD14;NQO1;GPX1	564	18986	354
13/374	129/18986	0.100775	5.11582	6.64905	0.000784243	0.000686265	CCL26/CCL2/TNFAIP6/PREX1/CXCL6/IL1B/CXCL5/CXCL1/CXCL8/CCL13/CAMK1D/CSF1/CCL5	GO:BP	NA	NA	GO:0071621	granulocyte chemotaxis	1.63839e-06	13	CCL26;CCL2;TNFAIP6;PREX1;CXCL6;IL1B;CXCL5;CXCL1;CXCL8;CCL13;CAMK1D;CSF1;CCL5	564	18986	129
23/374	375/18986	0.0613333	3.11357	5.85992	0.000784243	0.000686265	CHMP5/TSPO/BDKRB1/NFKBIA/CCL2/SOD2/PLSCR4/TNFAIP3/CXCL6/IL1B/GCH1/NFKBIZ/ADM/VCAM1/CLDN1/CXCL5/CXCL1/ZC3H12A/GPX4/CXCL8/CD14/NQO1/GPX1	GO:BP	NA	NA	GO:0002237	response to molecule of bacterial origin	1.68667e-06	23	CHMP5;TSPO;BDKRB1;NFKBIA;CCL2;SOD2;PLSCR4;TNFAIP3;CXCL6;IL1B;GCH1;NFKBIZ;ADM;VCAM1;CLDN1;CXCL5;CXCL1;ZC3H12A;GPX4;CXCL8;CD14;NQO1;GPX1	564	18986	375
11/374	91/18986	0.120879	6.13639	6.96226	0.000784243	0.000686265	TSPO/GLA/SOD2/IL1B/PRDX5/GCH1/P2RX4/CYP1B1/ZC3H12A/SMAD3/NQO1	GO:BP	NA	NA	GO:2001057	reactive nitrogen species metabolic process	1.73023e-06	11	TSPO;GLA;SOD2;IL1B;PRDX5;GCH1;P2RX4;CYP1B1;ZC3H12A;SMAD3;NQO1	564	18986	91
21/374	321/18986	0.0654206	3.32106	5.94523	0.000784243	0.000686265	MGST1/AKR1B1/TSPO/RELB/SOD2/ARHGEF2/TNFAIP3/PRDX5/GDF15/GCH1/TXN/CYP1B1/SOD1/ARL6IP5/ZC3H12A/FBP1/BDKRB2/DDIT3/NQO1/PRKN/GPX1	GO:BP	NA	NA	GO:0062197	cellular response to chemical stress	1.73677e-06	21	MGST1;AKR1B1;TSPO;RELB;SOD2;ARHGEF2;TNFAIP3;PRDX5;GDF15;GCH1;TXN;CYP1B1;SOD1;ARL6IP5;ZC3H12A;FBP1;BDKRB2;DDIT3;NQO1;PRKN;GPX1	564	18986	321
10/374	74/18986	0.135135	6.8601	7.15973	0.000784243	0.000686265	CYBA/TSPO/SOD2/CDKN1A/CYP1B1/SOD1/ZC3H12A/DCXR/AKR1C1/AKR1C3	GO:BP	NA	NA	GO:2000379	positive regulation of reactive oxygen species metabolic process	1.82722e-06	10	CYBA;TSPO;SOD2;CDKN1A;CYP1B1;SOD1;ZC3H12A;DCXR;AKR1C1;AKR1C3	564	18986	74
13/374	135/18986	0.0962963	4.88845	6.42719	0.00106377	0.000930868	MGST1/SOD2/PRDX5/GCH1/TXN/CYP1B1/SOD1/GSTO1/SLC29A4/GPX4/NQO1/PRKN/GPX1	GO:BP	NA	NA	GO:0097237	cellular response to toxic substance	2.73792e-06	13	MGST1;SOD2;PRDX5;GCH1;TXN;CYP1B1;SOD1;GSTO1;SLC29A4;GPX4;NQO1;PRKN;GPX1	564	18986	135
13/374	136/18986	0.0955882	4.85251	6.39149	0.00106377	0.000930868	CCL26/CCL2/CCL20/POMC/CXCL6/ADM/CXCL5/CXCL1/CXCL8/H2BC4/CCL13/H2BC21/CCL5	GO:BP	NA	NA	GO:0061844	antimicrobial humoral immune response mediated by antimicrobial peptide	2.97419e-06	13	CCL26;CCL2;CCL20;POMC;CXCL6;ADM;CXCL5;CXCL1;CXCL8;H2BC4;CCL13;H2BC21;CCL5	564	18986	136
10/374	81/18986	0.123457	6.26725	6.73415	0.00121605	0.00106412	TSPO/GLA/SOD2/IL1B/GCH1/P2RX4/CYP1B1/ZC3H12A/SMAD3/NQO1	GO:BP	NA	NA	GO:0006809	nitric oxide biosynthetic process	4.22802e-06	10	TSPO;GLA;SOD2;IL1B;GCH1;P2RX4;CYP1B1;ZC3H12A;SMAD3;NQO1	564	18986	81
14/374	163/18986	0.0858896	4.36016	6.10736	0.00121605	0.00106412	PNPLA4/AKR1B1/ABHD12/PLA2G4C/EPHX2/RDH5/CYP1B1/RBP4/ADM/GPX4/ALDH1A3/AKR1C1/AKR1C3/GPX1	GO:BP	NA	NA	GO:0120254	olefinic compound metabolic process	4.41813e-06	14	PNPLA4;AKR1B1;ABHD12;PLA2G4C;EPHX2;RDH5;CYP1B1;RBP4;ADM;GPX4;ALDH1A3;AKR1C1;AKR1C3;GPX1	564	18986	163
17/374	236/18986	0.0720339	3.65678	5.82178	0.00121605	0.00106412	ICAM1/HMOX1/BDKRB1/CCL2/CCL20/TNFAIP6/GDF15/P2RX4/IL33/THY1/TNFRSF14/IL6R/CXCL8/CAMK1D/CSF1/ZP3/CCL5	GO:BP	NA	NA	GO:0002685	regulation of leukocyte migration	4.75819e-06	17	ICAM1;HMOX1;BDKRB1;CCL2;CCL20;TNFAIP6;GDF15;P2RX4;IL33;THY1;TNFRSF14;IL6R;CXCL8;CAMK1D;CSF1;ZP3;CCL5	564	18986	236
4/374	7/18986	0.571429	29.0084	10.5062	0.00121605	0.00106412	KCNAB2/PRDX5/FDXR/NQO1	GO:BP	NA	NA	GO:0070995	NADPH oxidation	4.94885e-06	4	KCNAB2;PRDX5;FDXR;NQO1	564	18986	7
11/374	102/18986	0.107843	5.47463	6.42324	0.00121605	0.00106412	CCL26/CCL2/CCL20/CXCL6/CXCL5/CXCL1/ZC3H12A/CXCL8/CCL13/CCR10/CCL5	GO:BP	NA	NA	GO:1990868	response to chemokine	5.36962e-06	11	CCL26;CCL2;CCL20;CXCL6;CXCL5;CXCL1;ZC3H12A;CXCL8;CCL13;CCR10;CCL5	564	18986	102
11/374	102/18986	0.107843	5.47463	6.42324	0.00121605	0.00106412	CCL26/CCL2/CCL20/CXCL6/CXCL5/CXCL1/ZC3H12A/CXCL8/CCL13/CCR10/CCL5	GO:BP	NA	NA	GO:1990869	cellular response to chemokine	5.36962e-06	11	CCL26;CCL2;CCL20;CXCL6;CXCL5;CXCL1;ZC3H12A;CXCL8;CCL13;CCR10;CCL5	564	18986	102
21/374	345/18986	0.0608696	3.09003	5.55356	0.00121605	0.00106412	TMSB10/CYBA/SREBF1/TMEM38A/ITPR3/TSPO/BDKRB1/NFKBIA/GLA/PLA2G4C/SRGN/IL1B/TXN/NFKBIE/GSTO1/THY1/ZC3H12A/BDH2/DDIT3/TMSB4X/TWF2	GO:BP	NA	NA	GO:0051235	maintenance of location	5.38324e-06	21	TMSB10;CYBA;SREBF1;TMEM38A;ITPR3;TSPO;BDKRB1;NFKBIA;GLA;PLA2G4C;SRGN;IL1B;TXN;NFKBIE;GSTO1;THY1;ZC3H12A;BDH2;DDIT3;TMSB4X;TWF2	564	18986	345
17/374	243/18986	0.0699588	3.55144	5.67432	0.00150717	0.00131887	NFKBIA/CCL2/ARHGEF2/TNFAIP3/GCH1/CYP1B1/CRHBP/TNFRSF14/VCAM1/CLDN1/ZC3H12A/CXCL8/CD14/PRKN/HYAL3/TMSB4X/CCL5	GO:BP	NA	NA	GO:0034612	response to tumor necrosis factor	7.02315e-06	17	NFKBIA;CCL2;ARHGEF2;TNFAIP3;GCH1;CYP1B1;CRHBP;TNFRSF14;VCAM1;CLDN1;ZC3H12A;CXCL8;CD14;PRKN;HYAL3;TMSB4X;CCL5	564	18986	243
25/374	472/18986	0.0529661	2.68881	5.26679	0.00165603	0.00144914	CCL26/CCL2/CCL20/TNFAIP6/PREX1/CXCL6/IL1B/P2RX4/CH25H/ARRB2/TPBG/IL6R/VCAM1/CXCL5/CXCL1/SMAD3/CXCL8/CCL13/CAMK1D/CSF1/CCR10/FGF16/LPAR1/TMSB4X/CCL5	GO:BP	NA	NA	GO:0006935	chemotaxis	8.10267e-06	25	CCL26;CCL2;CCL20;TNFAIP6;PREX1;CXCL6;IL1B;P2RX4;CH25H;ARRB2;TPBG;IL6R;VCAM1;CXCL5;CXCL1;SMAD3;CXCL8;CCL13;CAMK1D;CSF1;CCR10;FGF16;LPAR1;TMSB4X;CCL5	564	18986	472
25/374	474/18986	0.0527426	2.67746	5.24276	0.00169974	0.00148738	CCL26/CCL2/CCL20/TNFAIP6/PREX1/CXCL6/IL1B/P2RX4/CH25H/ARRB2/TPBG/IL6R/VCAM1/CXCL5/CXCL1/SMAD3/CXCL8/CCL13/CAMK1D/CSF1/CCR10/FGF16/LPAR1/TMSB4X/CCL5	GO:BP	NA	NA	GO:0042330	taxis	8.71253e-06	25	CCL26;CCL2;CCL20;TNFAIP6;PREX1;CXCL6;IL1B;P2RX4;CH25H;ARRB2;TPBG;IL6R;VCAM1;CXCL5;CXCL1;SMAD3;CXCL8;CCL13;CAMK1D;CSF1;CCR10;FGF16;LPAR1;TMSB4X;CCL5	564	18986	474
10/374	89/18986	0.11236	5.7039	6.30523	0.00185774	0.00162564	TSPO/GLA/SOD2/IL1B/GCH1/P2RX4/CYP1B1/ZC3H12A/SMAD3/NQO1	GO:BP	NA	NA	GO:0046209	nitric oxide metabolic process	9.95525e-06	10	TSPO;GLA;SOD2;IL1B;GCH1;P2RX4;CYP1B1;ZC3H12A;SMAD3;NQO1	564	18986	89
13/374	153/18986	0.0849673	4.31334	5.83306	0.00194806	0.00170469	CTNS/CYBA/TSPO/SOD2/CDKN1A/GCH1/CYP1B1/SOD1/ZC3H12A/DCXR/PRKN/AKR1C1/AKR1C3	GO:BP	NA	NA	GO:2000377	regulation of reactive oxygen species metabolic process	1.08932e-05	13	CTNS;CYBA;TSPO;SOD2;CDKN1A;GCH1;CYP1B1;SOD1;ZC3H12A;DCXR;PRKN;AKR1C1;AKR1C3	564	18986	153
13/374	156/18986	0.0833333	4.23039	5.74298	0.00226143	0.00197891	CCL26/CCL2/TNFAIP6/PREX1/CXCL6/IL1B/CXCL5/CXCL1/CXCL8/CCL13/CAMK1D/CSF1/CCL5	GO:BP	NA	NA	GO:0097530	granulocyte migration	1.34357e-05	13	CCL26;CCL2;TNFAIP6;PREX1;CXCL6;IL1B;CXCL5;CXCL1;CXCL8;CCL13;CAMK1D;CSF1;CCL5	564	18986	156
19/374	310/18986	0.0612903	3.11139	5.31314	0.00226143	0.00197891	CCL26/PRSS3/POU2F2/CD59/CCL2/CCL20/POMC/CXCL6/IL1B/ADM/CXCL5/CXCL1/CXCL8/H2BC4/CCL13/H2BC21/ZP3/PSMB10/CCL5	GO:BP	NA	NA	GO:0006959	humoral immune response	1.36993e-05	19	CCL26;PRSS3;POU2F2;CD59;CCL2;CCL20;POMC;CXCL6;IL1B;ADM;CXCL5;CXCL1;CXCL8;H2BC4;CCL13;H2BC21;ZP3;PSMB10;CCL5	564	18986	310
10/374	93/18986	0.107527	5.45857	6.10986	0.00234512	0.00205214	CCL26/CCL2/CCL20/CXCL6/CXCL5/CXCL1/CXCL8/CCL13/CCR10/CCL5	GO:BP	NA	NA	GO:0070098	chemokine-mediated signaling pathway	1.47526e-05	10	CCL26;CCL2;CCL20;CXCL6;CXCL5;CXCL1;CXCL8;CCL13;CCR10;CCL5	564	18986	93
4/374	9/18986	0.444444	22.5621	9.17155	0.00255533	0.00223609	AKR7A2/AKR1B1/AKR1C1/AKR1C3	GO:BP	NA	NA	GO:0044597	daunorubicin metabolic process	1.72658e-05	4	AKR7A2;AKR1B1;AKR1C1;AKR1C3	564	18986	9
4/374	9/18986	0.444444	22.5621	9.17155	0.00255533	0.00223609	HMOX1/SQSTM1/GPX4/NQO1	GO:BP	NA	NA	GO:0110076	negative regulation of ferroptosis	1.72658e-05	4	HMOX1;SQSTM1;GPX4;NQO1	564	18986	9
14/374	185/18986	0.0756757	3.84165	5.50568	0.00266719	0.00233397	CCL26/PRSS3/CCL2/CCL20/POMC/CXCL6/ADM/CXCL5/CXCL1/CXCL8/H2BC4/CCL13/H2BC21/CCL5	GO:BP	NA	NA	GO:0019730	antimicrobial humoral response	1.88805e-05	14	CCL26;PRSS3;CCL2;CCL20;POMC;CXCL6;ADM;CXCL5;CXCL1;CXCL8;H2BC4;CCL13;H2BC21;CCL5	564	18986	185
16/374	236/18986	0.0677966	3.44167	5.35042	0.00266719	0.00233397	BID/ICAM1/MKNK2/HMOX1/ARHGEF2/TNFAIP3/TNFRSF10B/G0S2/IL1B/IL33/NFKBIZ/DEDD2/IL6R/SMAD3/PIDD1/GPX1	GO:BP	NA	NA	GO:0097191	extrinsic apoptotic signaling pathway	1.92644e-05	16	BID;ICAM1;MKNK2;HMOX1;ARHGEF2;TNFAIP3;TNFRSF10B;G0S2;IL1B;IL33;NFKBIZ;DEDD2;IL6R;SMAD3;PIDD1;GPX1	564	18986	236
10/374	99/18986	0.10101	5.12775	5.83706	0.00316043	0.00276559	MGST1/SOD2/PRDX5/GCH1/TXN/SOD1/GSTO1/GPX4/NQO1/GPX1	GO:BP	NA	NA	GO:0098869	cellular oxidant detoxification	2.56249e-05	10	MGST1;SOD2;PRDX5;GCH1;TXN;SOD1;GSTO1;GPX4;NQO1;GPX1	564	18986	99
5/374	19/18986	0.263158	13.3591	7.64029	0.00316043	0.00276559	AKR7A2/AKR1B1/GLA/AKR1C1/AKR1C3	GO:BP	NA	NA	GO:0016137	glycoside metabolic process	2.67448e-05	5	AKR7A2;AKR1B1;GLA;AKR1C1;AKR1C3	564	18986	19
6/374	31/18986	0.193548	9.82543	6.97107	0.00316043	0.00276559	MKNK2/HMOX1/CDKN1A/CYP1B1/GSTO1/ZC3H12A	GO:BP	NA	NA	GO:0046685	response to arsenic-containing substance	2.72427e-05	6	MKNK2;HMOX1;CDKN1A;CYP1B1;GSTO1;ZC3H12A	564	18986	31
13/374	167/18986	0.0778443	3.95174	5.43104	0.00316043	0.00276559	MGST1/SLC22A18/SOD2/MT2A/PRDX5/GCH1/TXN/SOD1/GSTO1/SLC29A4/GPX4/NQO1/GPX1	GO:BP	NA	NA	GO:0098754	detoxification	2.77756e-05	13	MGST1;SLC22A18;SOD2;MT2A;PRDX5;GCH1;TXN;SOD1;GSTO1;SLC29A4;GPX4;NQO1;GPX1	564	18986	167
4/374	10/18986	0.4	20.3059	8.65629	0.00316043	0.00276559	AKR7A2/AKR1B1/AKR1C1/AKR1C3	GO:BP	NA	NA	GO:0030638	polyketide metabolic process	2.83289e-05	4	AKR7A2;AKR1B1;AKR1C1;AKR1C3	564	18986	10
4/374	10/18986	0.4	20.3059	8.65629	0.00316043	0.00276559	AKR7A2/AKR1B1/AKR1C1/AKR1C3	GO:BP	NA	NA	GO:0030647	aminoglycoside antibiotic metabolic process	2.83289e-05	4	AKR7A2;AKR1B1;AKR1C1;AKR1C3	564	18986	10
4/374	10/18986	0.4	20.3059	8.65629	0.00316043	0.00276559	AKR7A2/AKR1B1/AKR1C1/AKR1C3	GO:BP	NA	NA	GO:0044598	doxorubicin metabolic process	2.83289e-05	4	AKR7A2;AKR1B1;AKR1C1;AKR1C3	564	18986	10
19/374	327/18986	0.058104	2.94963	5.04112	0.00316043	0.00276559	HMOX1/NFKBIA/RELB/TNFAIP3/TNFRSF10B/TRIM25/OPTN/IL1B/APOL3/ARRB2/SECTM1/SLC35B2/SQSTM1/ZC3H12A/GPRC5B/PIDD1/PRKN/LPAR1/TMSB4X	GO:BP	NA	NA	GO:0007249	canonical NF-kappaB signal transduction	2.87178e-05	19	HMOX1;NFKBIA;RELB;TNFAIP3;TNFRSF10B;TRIM25;OPTN;IL1B;APOL3;ARRB2;SECTM1;SLC35B2;SQSTM1;ZC3H12A;GPRC5B;PIDD1;PRKN;LPAR1;TMSB4X	564	18986	327
12/374	145/18986	0.0827586	4.20122	5.48519	0.00330663	0.00289353	CCL26/P2RX4/TPBG/IL6R/SMAD3/CXCL8/CAMK1D/CSF1/FGF16/LPAR1/TMSB4X/CCL5	GO:BP	NA	NA	GO:0050921	positive regulation of chemotaxis	3.08167e-05	12	CCL26;P2RX4;TPBG;IL6R;SMAD3;CXCL8;CAMK1D;CSF1;FGF16;LPAR1;TMSB4X;CCL5	564	18986	145
15/374	221/18986	0.0678733	3.44557	5.18378	0.00361168	0.00316046	NFKBIA/CCL2/ARHGEF2/TNFAIP3/CYP1B1/CRHBP/TNFRSF14/VCAM1/CLDN1/ZC3H12A/CXCL8/PRKN/HYAL3/TMSB4X/CCL5	GO:BP	NA	NA	GO:0071356	cellular response to tumor necrosis factor	3.45011e-05	15	NFKBIA;CCL2;ARHGEF2;TNFAIP3;CYP1B1;CRHBP;TNFRSF14;VCAM1;CLDN1;ZC3H12A;CXCL8;PRKN;HYAL3;TMSB4X;CCL5	564	18986	221
11/374	125/18986	0.088	4.46729	5.51325	0.00378686	0.00331375	MGST1/SOD2/PRDX5/GCH1/TXN/SOD1/GSTO1/SLC29A4/GPX4/NQO1/GPX1	GO:BP	NA	NA	GO:1990748	cellular detoxification	3.73528e-05	11	MGST1;SOD2;PRDX5;GCH1;TXN;SOD1;GSTO1;SLC29A4;GPX4;NQO1;GPX1	564	18986	125
18/374	305/18986	0.0590164	2.99595	4.98132	0.00378686	0.00331375	HMOX1/NFKBIA/TNFAIP3/TNFRSF10B/TRIM25/OPTN/IL1B/APOL3/ARRB2/SECTM1/SLC35B2/SQSTM1/ZC3H12A/GPRC5B/PIDD1/PRKN/LPAR1/TMSB4X	GO:BP	NA	NA	GO:0043122	regulation of canonical NF-kappaB signal transduction	3.79391e-05	18	HMOX1;NFKBIA;TNFAIP3;TNFRSF10B;TRIM25;OPTN;IL1B;APOL3;ARRB2;SECTM1;SLC35B2;SQSTM1;ZC3H12A;GPRC5B;PIDD1;PRKN;LPAR1;TMSB4X	564	18986	305
5/374	21/18986	0.238095	12.0868	7.20585	0.00441966	0.0038675	TNFAIP3/NFKBIZ/VCAM1/ADORA2B/CCL5	GO:BP	NA	NA	GO:0002544	chronic inflammatory response	4.53087e-05	5	TNFAIP3;NFKBIZ;VCAM1;ADORA2B;CCL5	564	18986	21
12/374	152/18986	0.0789474	4.00774	5.27759	0.00467847	0.00409398	ICAM1/BDKRB1/CCL20/P2RX4/THY1/TNFRSF14/IL6R/CXCL8/CAMK1D/CSF1/ZP3/CCL5	GO:BP	NA	NA	GO:0002687	positive regulation of leukocyte migration	4.9052e-05	12	ICAM1;BDKRB1;CCL20;P2RX4;THY1;TNFRSF14;IL6R;CXCL8;CAMK1D;CSF1;ZP3;CCL5	564	18986	152
9/374	87/18986	0.103448	5.25152	5.63416	0.00501613	0.00438945	BID/ICAM1/HMOX1/ARHGEF2/TNFAIP3/TNFRSF10B/DEDD2/PIDD1/GPX1	GO:BP	NA	NA	GO:0008625	extrinsic apoptotic signaling pathway via death domain receptors	5.3761e-05	9	BID;ICAM1;HMOX1;ARHGEF2;TNFAIP3;TNFRSF10B;DEDD2;PIDD1;GPX1	564	18986	87
4/374	12/18986	0.333333	16.9216	7.82063	0.00590993	0.00517159	HMOX1/SQSTM1/GPX4/NQO1	GO:BP	NA	NA	GO:0110075	regulation of ferroptosis	6.47173e-05	4	HMOX1;SQSTM1;GPX4;NQO1	564	18986	12
7/374	52/18986	0.134615	6.83371	5.97131	0.00606895	0.00531074	PNPLA4/AKR1B1/RDH5/CYP1B1/RBP4/ALDH1A3/AKR1C3	GO:BP	NA	NA	GO:0042572	retinol metabolic process	6.78727e-05	7	PNPLA4;AKR1B1;RDH5;CYP1B1;RBP4;ALDH1A3;AKR1C3	564	18986	52
3/374	5/18986	0.6	30.4588	9.33868	0.00644964	0.00564387	CYBA/HMOX1/IL1B	GO:BP	NA	NA	GO:0014805	smooth muscle adaptation	7.36329e-05	3	CYBA;HMOX1;IL1B	564	18986	5
11/374	135/18986	0.0814815	4.13638	5.1841	0.00649683	0.00568517	SREBF1/P2RX5/IGFBP5/IL1B/P2RX4/FDX1/CYP1B1/CRHBP/FBP1/AKR1C1/LPAR1	GO:BP	NA	NA	GO:0046683	response to organophosphorus	7.56854e-05	11	SREBF1;P2RX5;IGFBP5;IL1B;P2RX4;FDX1;CYP1B1;CRHBP;FBP1;AKR1C1;LPAR1	564	18986	135
15/374	240/18986	0.0625	3.17279	4.80192	0.007254	0.00634774	CCL26/CCL2/TNFAIP6/PREX1/CXCL6/IL1B/CH25H/IL6R/CXCL5/CXCL1/CXCL8/CCL13/CAMK1D/CSF1/CCL5	GO:BP	NA	NA	GO:0030595	leukocyte chemotaxis	8.82615e-05	15	CCL26;CCL2;TNFAIP6;PREX1;CXCL6;IL1B;CH25H;IL6R;CXCL5;CXCL1;CXCL8;CCL13;CAMK1D;CSF1;CCL5	564	18986	240
5/374	24/18986	0.208333	10.576	6.65413	0.007254	0.00634774	COX6A1/COX7C/COX7B/COX5B/COX7A1	GO:BP	NA	NA	GO:0006123	mitochondrial electron transport, cytochrome c to oxygen	9.01464e-05	5	COX6A1;COX7C;COX7B;COX5B;COX7A1	564	18986	24
4/374	13/18986	0.307692	15.6199	7.47469	0.007254	0.00634774	HMOX1/SQSTM1/GPX4/NQO1	GO:BP	NA	NA	GO:0097707	ferroptosis	9.20301e-05	4	HMOX1;SQSTM1;GPX4;NQO1	564	18986	13
8/374	73/18986	0.109589	5.56326	5.53733	0.007254	0.00634774	BID/CTNS/TSPO/SOD2/ATP5IF1/SOD1/ARL6IP5/PRKN	GO:BP	NA	NA	GO:0051881	regulation of mitochondrial membrane potential	9.26146e-05	8	BID;CTNS;TSPO;SOD2;ATP5IF1;SOD1;ARL6IP5;PRKN	564	18986	73
18/374	327/18986	0.0550459	2.79439	4.63971	0.007254	0.00634774	BID/SOD2/ARHGEF2/TNFRSF10B/CDKN1A/TPT1/CYP1B1/SOD1/ARL6IP5/PLEKHF1/BDKRB2/HINT1/RAD9A/DDIT3/NUPR1/RPS27L/PRKN/GPX1	GO:BP	NA	NA	GO:0097193	intrinsic apoptotic signaling pathway	9.29567e-05	18	BID;SOD2;ARHGEF2;TNFRSF10B;CDKN1A;TPT1;CYP1B1;SOD1;ARL6IP5;PLEKHF1;BDKRB2;HINT1;RAD9A;DDIT3;NUPR1;RPS27L;PRKN;GPX1	564	18986	327
7/374	55/18986	0.127273	6.46096	5.74921	0.00747489	0.00654103	CTNS/CYBA/SOD2/PRDX5/TXN/SOD1/GPX1	GO:BP	NA	NA	GO:0042743	hydrogen peroxide metabolic process	9.78705e-05	7	CTNS;CYBA;SOD2;PRDX5;TXN;SOD1;GPX1	564	18986	55
15/374	243/18986	0.0617284	3.13362	4.74511	0.00747489	0.00654103	CCL26/CCL2/TNFAIP6/PREX1/CXCL6/IL1B/P2RX4/IL6R/CXCL5/CXCL1/CXCL8/CCL13/CAMK1D/CSF1/CCL5	GO:BP	NA	NA	GO:0097529	myeloid leukocyte migration	0.000101401	15	CCL26;CCL2;TNFAIP6;PREX1;CXCL6;IL1B;P2RX4;IL6R;CXCL5;CXCL1;CXCL8;CCL13;CAMK1D;CSF1;CCL5	564	18986	243
17/374	300/18986	0.0566667	2.87667	4.64445	0.00747489	0.00654103	ARHGAP44/ARHGAP6/DENND3/ARHGEF2/DENND1A/PREX1/CGNL1/RHOF/ITPKB/FGD5/SQSTM1/FBP1/RASA4B/CSF1/SRGAP3/LPAR1/ADGRG1	GO:BP	NA	NA	GO:0051056	regulation of small GTPase mediated signal transduction	0.000102124	17	ARHGAP44;ARHGAP6;DENND3;ARHGEF2;DENND1A;PREX1;CGNL1;RHOF;ITPKB;FGD5;SQSTM1;FBP1;RASA4B;CSF1;SRGAP3;LPAR1;ADGRG1	564	18986	300
14/374	216/18986	0.0648148	3.29031	4.7988	0.00747489	0.00654103	CCL26/CCL2/TNFAIP6/P2RX4/TPBG/IL6R/SMAD3/CXCL8/CAMK1D/CSF1/FGF16/LPAR1/TMSB4X/CCL5	GO:BP	NA	NA	GO:0050920	regulation of chemotaxis	0.000102754	14	CCL26;CCL2;TNFAIP6;P2RX4;TPBG;IL6R;SMAD3;CXCL8;CAMK1D;CSF1;FGF16;LPAR1;TMSB4X;CCL5	564	18986	216
19/374	363/18986	0.0523416	2.65711	4.5188	0.0082884	0.00725291	PNPLA4/AKR7A2/SREBF1/AKR1B1/ISYNA1/CUBN/EPHX2/GCH1/RDH5/FDX1/CYP1B1/CH25H/RBP4/PLPP2/ITPKB/FDXR/ALDH1A3/AKR1C1/AKR1C3	GO:BP	NA	NA	GO:0006066	alcohol metabolic process	0.000115868	19	PNPLA4;AKR7A2;SREBF1;AKR1B1;ISYNA1;CUBN;EPHX2;GCH1;RDH5;FDX1;CYP1B1;CH25H;RBP4;PLPP2;ITPKB;FDXR;ALDH1A3;AKR1C1;AKR1C3	564	18986	363
14/374	224/18986	0.0625	3.17279	4.63711	0.0106087	0.00928333	TMSB10/CYBA/TMEM38A/ITPR3/TSPO/BDKRB1/SRGN/TXN/GSTO1/THY1/BDH2/DDIT3/TMSB4X/TWF2	GO:BP	NA	NA	GO:0051651	maintenance of location in cell	0.000150776	14	TMSB10;CYBA;TMEM38A;ITPR3;TSPO;BDKRB1;SRGN;TXN;GSTO1;THY1;BDH2;DDIT3;TMSB4X;TWF2	564	18986	224
7/374	59/18986	0.118644	6.02293	5.47756	0.0106475	0.00931725	CTNS/AKR7A2/AKR1B1/CYP1B1/BDH2/AKR1C1/AKR1C3	GO:BP	NA	NA	GO:0019748	secondary metabolic process	0.000153808	7	CTNS;AKR7A2;AKR1B1;CYP1B1;BDH2;AKR1C1;AKR1C3	564	18986	59
14/374	228/18986	0.0614035	3.11713	4.55897	0.012354	0.0108106	CHMP5/TSPO/NFKBIA/CCL2/PLSCR4/TNFAIP3/CXCL6/IL1B/NFKBIZ/CXCL5/CXCL1/ZC3H12A/CXCL8/CD14	GO:BP	NA	NA	GO:0071222	cellular response to lipopolysaccharide	0.000181338	14	CHMP5;TSPO;NFKBIA;CCL2;PLSCR4;TNFAIP3;CXCL6;IL1B;NFKBIZ;CXCL5;CXCL1;ZC3H12A;CXCL8;CD14	564	18986	228
9/374	103/18986	0.0873786	4.43575	4.95621	0.0131844	0.0115372	POU2F2/CYBA/ARHGEF2/EREG/IL1B/IL33/IL6R/ADORA2B/IL17D	GO:BP	NA	NA	GO:0032755	positive regulation of interleukin-6 production	0.00019967	9	POU2F2;CYBA;ARHGEF2;EREG;IL1B;IL33;IL6R;ADORA2B;IL17D	564	18986	103
9/374	103/18986	0.0873786	4.43575	4.95621	0.0131844	0.0115372	PNPLA4/AKR7A2/AKR1B1/RDH5/CYP1B1/RBP4/ALDH1A3/AKR1C1/AKR1C3	GO:BP	NA	NA	GO:0034308	primary alcohol metabolic process	0.00019967	9	PNPLA4;AKR7A2;AKR1B1;RDH5;CYP1B1;RBP4;ALDH1A3;AKR1C1;AKR1C3	564	18986	103
12/374	177/18986	0.0677966	3.44167	4.62633	0.013276	0.0116174	POU2F2/CYBA/ARHGEF2/TNFAIP3/EREG/IL1B/IL33/ARRB2/IL6R/ZC3H12A/ADORA2B/IL17D	GO:BP	NA	NA	GO:0032635	interleukin-6 production	0.000209719	12	POU2F2;CYBA;ARHGEF2;TNFAIP3;EREG;IL1B;IL33;ARRB2;IL6R;ZC3H12A;ADORA2B;IL17D	564	18986	177
12/374	177/18986	0.0677966	3.44167	4.62633	0.013276	0.0116174	POU2F2/CYBA/ARHGEF2/TNFAIP3/EREG/IL1B/IL33/ARRB2/IL6R/ZC3H12A/ADORA2B/IL17D	GO:BP	NA	NA	GO:0032675	regulation of interleukin-6 production	0.000209719	12	POU2F2;CYBA;ARHGEF2;TNFAIP3;EREG;IL1B;IL33;ARRB2;IL6R;ZC3H12A;ADORA2B;IL17D	564	18986	177
21/374	444/18986	0.0472973	2.40103	4.23454	0.013276	0.0116174	CD59/CHMP5/ITPR3/HMOX1/GLA/PLAT/TFPI2/TNFAIP3/PPL/MSX2/CDKN1A/EREG/ACVRL1/IL6R/CLDN1/SMAD3/ADRA2C/F8/SERPINB2/S100A10/GPX1	GO:BP	NA	NA	GO:0042060	wound healing	0.000210337	21	CD59;CHMP5;ITPR3;HMOX1;GLA;PLAT;TFPI2;TNFAIP3;PPL;MSX2;CDKN1A;EREG;ACVRL1;IL6R;CLDN1;SMAD3;ADRA2C;F8;SERPINB2;S100A10;GPX1	564	18986	444
4/374	16/18986	0.25	12.6912	6.63176	0.0139046	0.0121675	CTNS/CYBA/SOD2/SOD1	GO:BP	NA	NA	GO:0050665	hydrogen peroxide biosynthetic process	0.000223536	4	CTNS;CYBA;SOD2;SOD1	564	18986	16
8/374	84/18986	0.0952381	4.83473	4.99305	0.0152667	0.0133594	PNPLA4/AKR1B1/RDH5/CYP1B1/RBP4/ALDH1A3/AKR1C1/AKR1C3	GO:BP	NA	NA	GO:0001523	retinoid metabolic process	0.000248991	8	PNPLA4;AKR1B1;RDH5;CYP1B1;RBP4;ALDH1A3;AKR1C1;AKR1C3	564	18986	84
8/374	85/18986	0.0941176	4.77785	4.94831	0.0161102	0.0140975	TNFAIP6/PREX1/CXCL6/IL1B/CXCL5/CXCL1/CXCL8/CAMK1D	GO:BP	NA	NA	GO:0030593	neutrophil chemotaxis	0.000270219	8	TNFAIP6;PREX1;CXCL6;IL1B;CXCL5;CXCL1;CXCL8;CAMK1D	564	18986	85
6/374	46/18986	0.130435	6.62148	5.41109	0.0161102	0.0140975	KCNAB2/PRDX5/PGLS/FDXR/DCXR/NQO1	GO:BP	NA	NA	GO:0006739	NADP metabolic process	0.000270254	6	KCNAB2;PRDX5;PGLS;FDXR;DCXR;NQO1	564	18986	46
12/374	183/18986	0.0655738	3.32883	4.4874	0.016692	0.0146066	HMOX1/TSPO/MT2A/P2RX4/ITPKB/CRHBP/CLDN1/FBP1/RASA4B/NQO1/PRKN/AKR1C3	GO:BP	NA	NA	GO:0071248	cellular response to metal ion	0.00028528	12	HMOX1;TSPO;MT2A;P2RX4;ITPKB;CRHBP;CLDN1;FBP1;RASA4B;NQO1;PRKN;AKR1C3	564	18986	183
4/374	17/18986	0.235294	11.9446	6.39953	0.016692	0.0146066	MKNK2/HMOX1/GSTO1/ZC3H12A	GO:BP	NA	NA	GO:0071243	cellular response to arsenic-containing substance	0.000287793	4	MKNK2;HMOX1;GSTO1;ZC3H12A	564	18986	17
15/374	269/18986	0.0557621	2.83075	4.28677	0.0175671	0.0153724	CHMP5/TSPO/NFKBIA/CCL2/PLSCR4/TNFAIP3/CXCL6/IL1B/NFKBIZ/CXCL5/CXCL1/ZC3H12A/CXCL8/CD14/DDIT3	GO:BP	NA	NA	GO:0071216	cellular response to biotic stimulus	0.000306974	15	CHMP5;TSPO;NFKBIA;CCL2;PLSCR4;TNFAIP3;CXCL6;IL1B;NFKBIZ;CXCL5;CXCL1;ZC3H12A;CXCL8;CD14;DDIT3	564	18986	269
7/374	66/18986	0.106061	5.38414	5.05755	0.0176257	0.0154236	TSPO/GLA/SOD2/IL1B/P2RX4/ZC3H12A/SMAD3	GO:BP	NA	NA	GO:0045428	regulation of nitric oxide biosynthetic process	0.000312104	7	TSPO;GLA;SOD2;IL1B;P2RX4;ZC3H12A;SMAD3	564	18986	66
22/374	491/18986	0.0448065	2.27459	4.05629	0.0176926	0.0154823	ARHGAP44/ARHGAP6/DENND3/ARHGEF2/DENND1A/PREX1/CDKN1A/CGNL1/RRAS2/RHOF/ITPKB/FGD5/SQSTM1/FBP1/RRAD/RASA4B/CDC42EP4/CSF1/SRGAP3/LPAR1/ADGRG1/TAX1BP3	GO:BP	NA	NA	GO:0007264	small GTPase-mediated signal transduction	0.000317412	22	ARHGAP44;ARHGAP6;DENND3;ARHGEF2;DENND1A;PREX1;CDKN1A;CGNL1;RRAS2;RHOF;ITPKB;FGD5;SQSTM1;FBP1;RRAD;RASA4B;CDC42EP4;CSF1;SRGAP3;LPAR1;ADGRG1;TAX1BP3	564	18986	491
14/374	242/18986	0.0578512	2.9368	4.29839	0.0182814	0.0159974	CHMP5/TSPO/NFKBIA/CCL2/PLSCR4/TNFAIP3/CXCL6/IL1B/NFKBIZ/CXCL5/CXCL1/ZC3H12A/CXCL8/CD14	GO:BP	NA	NA	GO:0071219	cellular response to molecule of bacterial origin	0.000334142	14	CHMP5;TSPO;NFKBIA;CCL2;PLSCR4;TNFAIP3;CXCL6;IL1B;NFKBIZ;CXCL5;CXCL1;ZC3H12A;CXCL8;CD14	564	18986	242
18/374	363/18986	0.0495868	2.51726	4.13745	0.0182814	0.0159974	NFKBIA/ARHGEF2/TNFAIP3/TRIM25/IL1B/CYP1B1/ARRB2/NFKBIE/ZC3H12A/SMAD3/DDIT3/NUPR1/PIDD1/CTNNBIP1/MTURN/TCEAL7/CAMK1D/RIPK4	GO:BP	NA	NA	GO:0051090	regulation of DNA-binding transcription factor activity	0.000336493	18	NFKBIA;ARHGEF2;TNFAIP3;TRIM25;IL1B;CYP1B1;ARRB2;NFKBIE;ZC3H12A;SMAD3;DDIT3;NUPR1;PIDD1;CTNNBIP1;MTURN;TCEAL7;CAMK1D;RIPK4	564	18986	363
4/374	18/18986	0.222222	11.281	6.18596	0.0194261	0.0169992	CYP1B1/ALDH1A3/AKR1C1/AKR1C3	GO:BP	NA	NA	GO:0042574	retinal metabolic process	0.000364297	4	CYP1B1;ALDH1A3;AKR1C1;AKR1C3	564	18986	18
8/374	89/18986	0.0898876	4.56312	4.7761	0.0194261	0.0169992	PNPLA4/AKR1B1/RDH5/CYP1B1/RBP4/ALDH1A3/AKR1C1/AKR1C3	GO:BP	NA	NA	GO:0016101	diterpenoid metabolic process	0.000370461	8	PNPLA4;AKR1B1;RDH5;CYP1B1;RBP4;ALDH1A3;AKR1C1;AKR1C3	564	18986	89
5/374	32/18986	0.15625	7.93199	5.56323	0.0194261	0.0169992	ICAM1/HMOX1/ARHGEF2/TNFAIP3/GPX1	GO:BP	NA	NA	GO:1902042	negative regulation of extrinsic apoptotic signaling pathway via death domain receptors	0.000375276	5	ICAM1;HMOX1;ARHGEF2;TNFAIP3;GPX1	564	18986	32
7/374	68/18986	0.102941	5.22578	4.94844	0.0194261	0.0169992	TSPO/GLA/SOD2/IL1B/P2RX4/ZC3H12A/SMAD3	GO:BP	NA	NA	GO:0080164	regulation of nitric oxide metabolic process	0.000375669	7	TSPO;GLA;SOD2;IL1B;P2RX4;ZC3H12A;SMAD3	564	18986	68
12/374	189/18986	0.0634921	3.22316	4.35413	0.0195593	0.0171157	BID/SOD2/ARHGEF2/TPT1/SOD1/PLEKHF1/BDKRB2/RAD9A/DDIT3/NUPR1/PRKN/GPX1	GO:BP	NA	NA	GO:2001242	regulation of intrinsic apoptotic signaling pathway	0.000382801	12	BID;SOD2;ARHGEF2;TPT1;SOD1;PLEKHF1;BDKRB2;RAD9A;DDIT3;NUPR1;PRKN;GPX1	564	18986	189
15/374	275/18986	0.0545455	2.76898	4.18877	0.0195789	0.0171328	SREBF1/TSPO/SOD2/CDKN1A/FDX1/CYP1B1/SOD1/ADAM15/CRHBP/VCAM1/CLDN1/FBP1/CD14/NQO1/AKR1C3	GO:BP	NA	NA	GO:0097305	response to alcohol	0.000387746	15	SREBF1;TSPO;SOD2;CDKN1A;FDX1;CYP1B1;SOD1;ADAM15;CRHBP;VCAM1;CLDN1;FBP1;CD14;NQO1;AKR1C3	564	18986	275
9/374	114/18986	0.0789474	4.00774	4.56592	0.0213029	0.0186415	AKR1B1/ABHD12/PLA2G4C/IL1B/CYP1B1/GPX4/AKR1C1/AKR1C3/GPX1	GO:BP	NA	NA	GO:0033559	unsaturated fatty acid metabolic process	0.000426852	9	AKR1B1;ABHD12;PLA2G4C;IL1B;CYP1B1;GPX4;AKR1C1;AKR1C3;GPX1	564	18986	114
6/374	51/18986	0.117647	5.97232	5.04029	0.0236016	0.020653	SOD2/GCH1/SOD1/BDKRB2/ADORA2B/GPX1	GO:BP	NA	NA	GO:0042311	vasodilation	0.000478411	6	SOD2;GCH1;SOD1;BDKRB2;ADORA2B;GPX1	564	18986	51
11/374	168/18986	0.0654762	3.32388	4.2887	0.0250316	0.0219044	SREBF1/TSPO/SOD2/TRIM25/CYP1B1/NFKBIZ/VCAM1/MTHFR/NQO1/AKR1C3/GPX1	GO:BP	NA	NA	GO:0007584	response to nutrient	0.00051323	11	SREBF1;TSPO;SOD2;TRIM25;CYP1B1;NFKBIZ;VCAM1;MTHFR;NQO1;AKR1C3;GPX1	564	18986	168
8/374	95/18986	0.0842105	4.27492	4.53607	0.027766	0.0242971	TMSB10/TSPO/NFKBIA/SRGN/TXN/NFKBIE/TMSB4X/TWF2	GO:BP	NA	NA	GO:0045185	maintenance of protein location	0.000575763	8	TMSB10;TSPO;NFKBIA;SRGN;TXN;NFKBIE;TMSB4X;TWF2	564	18986	95
3/374	9/18986	0.333333	16.9216	6.77233	0.0278101	0.0243357	TNFAIP3/ADORA2B/CCL5	GO:BP	NA	NA	GO:0002676	regulation of chronic inflammatory response	0.000583157	3	TNFAIP3;ADORA2B;CCL5	564	18986	9
4/374	21/18986	0.190476	9.66947	5.63469	0.0319048	0.0279188	CHMP5/NFKBIA/ARHGEF2/TNFAIP3	GO:BP	NA	NA	GO:0032495	response to muramyl dipeptide	0.000680013	4	CHMP5;NFKBIA;ARHGEF2;TNFAIP3	564	18986	21
7/374	75/18986	0.0933333	4.73804	4.59792	0.0319048	0.0279188	AKR7A2/AKR1B1/ADA2/GLA/AKR1C1/AKR1C3/APOBEC3C	GO:BP	NA	NA	GO:1901657	glycosyl compound metabolic process	0.000683886	7	AKR7A2;AKR1B1;ADA2;GLA;AKR1C1;AKR1C3;APOBEC3C	564	18986	75
10/374	149/18986	0.0671141	3.40703	4.18131	0.0345962	0.030274	BID/COX6A1/COX7C/ATP5IF1/COX7B/COX5B/COX7A1/UQCRH/NUPR1/SHMT2	GO:BP	NA	NA	GO:0006119	oxidative phosphorylation	0.000754484	10	BID;COX6A1;COX7C;ATP5IF1;COX7B;COX5B;COX7A1;UQCRH;NUPR1;SHMT2	564	18986	149
8/374	99/18986	0.0808081	4.1022	4.38682	0.0345962	0.030274	HMOX1/SOD2/TNFAIP3/TXN/CYP1B1/SOD1/NQO1/GPX1	GO:BP	NA	NA	GO:0042542	response to hydrogen peroxide	0.000757698	8	HMOX1;SOD2;TNFAIP3;TXN;CYP1B1;SOD1;NQO1;GPX1	564	18986	99
9/374	124/18986	0.0725806	3.68454	4.25139	0.0351562	0.0307641	AKR1B1/ABHD12/PLA2G4C/IL1B/CYP1B1/GPX4/AKR1C1/AKR1C3/GPX1	GO:BP	NA	NA	GO:0006690	icosanoid metabolic process	0.000787152	9	AKR1B1;ABHD12;PLA2G4C;IL1B;CYP1B1;GPX4;AKR1C1;AKR1C3;GPX1	564	18986	124
6/374	56/18986	0.107143	5.43908	4.7158	0.0351562	0.0307641	CTNS/SOD2/SOD1/ARL6IP5/GSTO1/GPX1	GO:BP	NA	NA	GO:0006749	glutathione metabolic process	0.000794233	6	CTNS;SOD2;SOD1;ARL6IP5;GSTO1;GPX1	564	18986	56
10/374	150/18986	0.0666667	3.38431	4.15584	0.0351562	0.0307641	SREBF1/TMEM38A/P2RX5/IGFBP5/IL1B/P2RX4/FDX1/CYP1B1/CRHBP/FBP1	GO:BP	NA	NA	GO:0014074	response to purine-containing compound	0.000794537	10	SREBF1;TMEM38A;P2RX5;IGFBP5;IL1B;P2RX4;FDX1;CYP1B1;CRHBP;FBP1	564	18986	150
8/374	100/18986	0.08	4.06118	4.35074	0.0352348	0.0308328	PNPLA4/AKR1B1/RDH5/CYP1B1/RBP4/ALDH1A3/AKR1C1/AKR1C3	GO:BP	NA	NA	GO:0006721	terpenoid metabolic process	0.000809727	8	PNPLA4;AKR1B1;RDH5;CYP1B1;RBP4;ALDH1A3;AKR1C1;AKR1C3	564	18986	100
4/374	22/18986	0.181818	9.22995	5.47505	0.0352348	0.0308328	AKR7A2/AKR1B1/AKR1C1/AKR1C3	GO:BP	NA	NA	GO:1902644	tertiary alcohol metabolic process	0.000818306	4	AKR7A2;AKR1B1;AKR1C1;AKR1C3	564	18986	22
3/374	10/18986	0.3	15.2294	6.38013	0.0352348	0.0308328	TNXB/CCBE1/ADGRG1	GO:BP	NA	NA	GO:1900748	positive regulation of vascular endothelial growth factor signaling pathway	0.000820941	3	TNXB;CCBE1;ADGRG1	564	18986	10
5/374	38/18986	0.131579	6.67957	4.96787	0.0357326	0.0312684	AKR1B1/TSPO/ADM/AKR1C1/AKR1C3	GO:BP	NA	NA	GO:0008207	C21-steroid hormone metabolic process	0.000849191	5	AKR1B1;TSPO;ADM;AKR1C1;AKR1C3	564	18986	38
5/374	38/18986	0.131579	6.67957	4.96787	0.0357326	0.0312684	SREBF1/CLDN1/ZC3H12A/AKR1C1/AKR1C3	GO:BP	NA	NA	GO:0071398	cellular response to fatty acid	0.000849191	5	SREBF1;CLDN1;ZC3H12A;AKR1C1;AKR1C3	564	18986	38
6/374	57/18986	0.105263	5.34365	4.65557	0.0363848	0.0318392	AKR1B1/TSPO/RELB/ARHGEF2/FBP1/BDKRB2	GO:BP	NA	NA	GO:0071470	cellular response to osmotic stress	0.000873168	6	AKR1B1;TSPO;RELB;ARHGEF2;FBP1;BDKRB2	564	18986	57
6/374	58/18986	0.103448	5.25152	4.59675	0.0395364	0.034597	ABHD12/PLA2G4C/CYP1B1/GPX4/AKR1C3/GPX1	GO:BP	NA	NA	GO:0019369	arachidonate metabolic process	0.000958011	6	ABHD12;PLA2G4C;CYP1B1;GPX4;AKR1C3;GPX1	564	18986	58
4/374	23/18986	0.173913	8.82864	5.32527	0.039867	0.0348863	SOD2/GCH1/SOD1/NQO1	GO:BP	NA	NA	GO:0019430	removal of superoxide radicals	0.000975311	4	SOD2;GCH1;SOD1;NQO1	564	18986	23
11/374	183/18986	0.0601093	3.05143	3.95288	0.0421849	0.0369147	CTNS/ABHD12/SOD2/GCH1/SOD1/ARL6IP5/GSTO1/CPT1C/MTHFR/SHMT2/GPX1	GO:BP	NA	NA	GO:0006575	cellular modified amino acid metabolic process	0.00104185	11	CTNS;ABHD12;SOD2;GCH1;SOD1;ARL6IP5;GSTO1;CPT1C;MTHFR;SHMT2;GPX1	564	18986	183
7/374	81/18986	0.0864198	4.38707	4.33035	0.0434631	0.0380331	NFKBIA/TNFAIP3/CYP1B1/ARRB2/ZC3H12A/MTURN/TCEAL7	GO:BP	NA	NA	GO:0032088	negative regulation of NF-kappaB transcription factor activity	0.00108354	7	NFKBIA;TNFAIP3;CYP1B1;ARRB2;ZC3H12A;MTURN;TCEAL7	564	18986	81
3/374	11/18986	0.272727	13.8449	6.04062	0.0438004	0.0383283	TMSB10/TMSB4X/TWF2	GO:BP	NA	NA	GO:0042989	sequestering of actin monomers	0.00111236	3	TMSB10;TMSB4X;TWF2	564	18986	11
3/374	11/18986	0.272727	13.8449	6.04062	0.0438004	0.0383283	NFKBIZ/MTHFR/GPX1	GO:BP	NA	NA	GO:0051593	response to folic acid	0.00111236	3	NFKBIZ;MTHFR;GPX1	564	18986	11
18/374	403/18986	0.044665	2.26741	3.64548	0.0441754	0.0386565	BID/ICAM1/HMOX1/SOD2/ARHGEF2/TNFAIP3/G0S2/IL1B/TPT1/SOD1/DEDD2/PLEKHF1/BDKRB2/RAD9A/DDIT3/NUPR1/PRKN/GPX1	GO:BP	NA	NA	GO:2001233	regulation of apoptotic signaling pathway	0.00113217	18	BID;ICAM1;HMOX1;SOD2;ARHGEF2;TNFAIP3;G0S2;IL1B;TPT1;SOD1;DEDD2;PLEKHF1;BDKRB2;RAD9A;DDIT3;NUPR1;PRKN;GPX1	564	18986	403
4/374	24/18986	0.166667	8.46078	5.18433	0.0445573	0.0389907	AKR1B1/PAPPA2/FBP1/BDKRB2	GO:BP	NA	NA	GO:0009651	response to salt stress	0.00115234	4	AKR1B1;PAPPA2;FBP1;BDKRB2	564	18986	24
19/374	438/18986	0.043379	2.20212	3.60813	0.0449043	0.0392943	NFKBIA/ABHD12/FNDC4/TNFAIP3/TNFAIP6/IL1B/IL33/SOD1/NFKBIZ/CAMK2N1/SMAD3/GPRC5B/ADORA2B/IL20RB/NUPR1/ZP3/TMSB4X/GPX1/CCL5	GO:BP	NA	NA	GO:0050727	regulation of inflammatory response	0.00117274	19	NFKBIA;ABHD12;FNDC4;TNFAIP3;TNFAIP6;IL1B;IL33;SOD1;NFKBIZ;CAMK2N1;SMAD3;GPRC5B;ADORA2B;IL20RB;NUPR1;ZP3;TMSB4X;GPX1;CCL5	564	18986	438
10/374	158/18986	0.0632911	3.21296	3.95953	0.0449043	0.0392943	NFKBIA/TNFAIP3/CYP1B1/ARRB2/NFKBIE/ZC3H12A/NUPR1/CTNNBIP1/MTURN/TCEAL7	GO:BP	NA	NA	GO:0043433	negative regulation of DNA-binding transcription factor activity	0.00118224	10	NFKBIA;TNFAIP3;CYP1B1;ARRB2;NFKBIE;ZC3H12A;NUPR1;CTNNBIP1;MTURN;TCEAL7	564	18986	158
8/374	108/18986	0.0740741	3.76035	4.07795	0.0491296	0.0429917	TNFAIP6/PREX1/CXCL6/IL1B/CXCL5/CXCL1/CXCL8/CAMK1D	GO:BP	NA	NA	GO:1990266	neutrophil migration	0.00133754	8	TNFAIP6;PREX1;CXCL6;IL1B;CXCL5;CXCL1;CXCL8;CAMK1D	564	18986	108
5/374	42/18986	0.119048	6.04342	4.63829	0.0491296	0.0429917	PRDX5/TXN/DDIT3/NQO1/GPX1	GO:BP	NA	NA	GO:0045454	cell redox homeostasis	0.00134954	5	PRDX5;TXN;DDIT3;NQO1;GPX1	564	18986	42
4/374	25/18986	0.16	8.12235	5.05135	0.0491296	0.0429917	SOD2/GCH1/SOD1/NQO1	GO:BP	NA	NA	GO:0071450	cellular response to oxygen radical	0.00135072	4	SOD2;GCH1;SOD1;NQO1	564	18986	25
4/374	25/18986	0.16	8.12235	5.05135	0.0491296	0.0429917	SOD2/GCH1/SOD1/NQO1	GO:BP	NA	NA	GO:0071451	cellular response to superoxide	0.00135072	4	SOD2;GCH1;SOD1;NQO1	564	18986	25
4/374	25/18986	0.16	8.12235	5.05135	0.0491296	0.0429917	TSPO/ATP5IF1/FBP1/NUPR1	GO:BP	NA	NA	GO:1903579	negative regulation of ATP metabolic process	0.00135072	4	TSPO;ATP5IF1;FBP1;NUPR1	564	18986	25
16/374	345/18986	0.0463768	2.35431	3.59862	0.0510006	0.044629	ITPR3/HMOX1/TSPO/SOD2/MT2A/P2RX4/ITPKB/CRHBP/VCAM1/CLDN1/FBP1/CD14/RASA4B/NQO1/PRKN/AKR1C3	GO:BP	NA	NA	GO:0010038	response to metal ion	0.00143119	16	ITPR3;HMOX1;TSPO;SOD2;MT2A;P2RX4;ITPKB;CRHBP;VCAM1;CLDN1;FBP1;CD14;RASA4B;NQO1;PRKN;AKR1C3	564	18986	345
9/374	135/18986	0.0666667	3.38431	3.94101	0.0510006	0.044629	BID/COX6A1/SOD2/COX7C/COX7B/COX5B/FDX1/COX7A1/UQCRH	GO:BP	NA	NA	GO:0022900	electron transport chain	0.00143633	9	BID;COX6A1;SOD2;COX7C;COX7B;COX5B;FDX1;COX7A1;UQCRH	564	18986	135
7/374	85/18986	0.0823529	4.18062	4.16604	0.0510006	0.044629	AKR1B1/TSPO/RELB/PAPPA2/ARHGEF2/FBP1/BDKRB2	GO:BP	NA	NA	GO:0006970	response to osmotic stress	0.00143853	7	AKR1B1;TSPO;RELB;PAPPA2;ARHGEF2;FBP1;BDKRB2	564	18986	85
3/374	12/18986	0.25	12.6912	5.74267	0.0510006	0.044629	TNFAIP6/EREG/ZP3	GO:BP	NA	NA	GO:0001547	antral ovarian follicle growth	0.00146157	3	TNFAIP6;EREG;ZP3	564	18986	12
3/374	12/18986	0.25	12.6912	5.74267	0.0510006	0.044629	BID/CTNS/GLRX	GO:BP	NA	NA	GO:0045838	positive regulation of membrane potential	0.00146157	3	BID;CTNS;GLRX	564	18986	12
6/374	63/18986	0.0952381	4.83473	4.3217	0.0511938	0.044798	TSPO/CCL2/RRAS2/P2RX4/CSF1/ADGRG1	GO:BP	NA	NA	GO:0008347	glial cell migration	0.00148123	6	TSPO;CCL2;RRAS2;P2RX4;CSF1;ADGRG1	564	18986	63
13/374	251/18986	0.0517928	2.62925	3.68334	0.0511938	0.044798	MGST1/SOD2/TNFAIP3/PRDX5/GCH1/TXN/CYP1B1/SOD1/ARL6IP5/ZC3H12A/NQO1/PRKN/GPX1	GO:BP	NA	NA	GO:0034599	cellular response to oxidative stress	0.00149097	13	MGST1;SOD2;TNFAIP3;PRDX5;GCH1;TXN;CYP1B1;SOD1;ARL6IP5;ZC3H12A;NQO1;PRKN;GPX1	564	18986	251
6/374	64/18986	0.09375	4.75919	4.27017	0.0547681	0.0479258	BLVRB/HMOX1/TSPO/CUBN/ATP5IF1/BDH2	GO:BP	NA	NA	GO:0033013	tetrapyrrole metabolic process	0.00160782	6	BLVRB;HMOX1;TSPO;CUBN;ATP5IF1;BDH2	564	18986	64
19/374	451/18986	0.0421286	2.13865	3.46917	0.0554621	0.0485331	SREBF1/TSPO/SOD2/SLC29A1/CDKN1A/IL1B/CYP1B1/AOX1/DUSP6/SOD1/NFKBIZ/CRHBP/GSTO1/CBR3/FBP1/MTHFR/NQO1/AKR1C1/GPX1	GO:BP	NA	NA	GO:0009410	response to xenobiotic stimulus	0.00164112	19	SREBF1;TSPO;SOD2;SLC29A1;CDKN1A;IL1B;CYP1B1;AOX1;DUSP6;SOD1;NFKBIZ;CRHBP;GSTO1;CBR3;FBP1;MTHFR;NQO1;AKR1C1;GPX1	564	18986	451
6/374	65/18986	0.0923077	4.68597	4.2197	0.0580989	0.0508405	BID/SOD1/PLEKHF1/RAD9A/DDIT3/NUPR1	GO:BP	NA	NA	GO:2001244	positive regulation of intrinsic apoptotic signaling pathway	0.00174248	6	BID;SOD1;PLEKHF1;RAD9A;DDIT3;NUPR1	564	18986	65
16/374	352/18986	0.0454545	2.30749	3.50994	0.0580989	0.0508405	CCL26/ARHGAP44/TMSB10/ARHGAP6/PREX1/CGNL1/RHOF/SMAD3/CDC42EP4/PRKN/SIGLEC15/SVIL/S100A10/LPAR1/TMSB4X/TWF2	GO:BP	NA	NA	GO:0032956	regulation of actin cytoskeleton organization	0.00175649	16	CCL26;ARHGAP44;TMSB10;ARHGAP6;PREX1;CGNL1;RHOF;SMAD3;CDC42EP4;PRKN;SIGLEC15;SVIL;S100A10;LPAR1;TMSB4X;TWF2	564	18986	352
7/374	88/18986	0.0795455	4.0381	4.0493	0.0580989	0.0508405	NFKBIA/CCL2/IL1B/ZC3H12A/CXCL8/HYAL3/CCL5	GO:BP	NA	NA	GO:0071347	cellular response to interleukin-1	0.00175975	7	NFKBIA;CCL2;IL1B;ZC3H12A;CXCL8;HYAL3;CCL5	564	18986	88
4/374	27/18986	0.148148	7.5207	4.80632	0.0595222	0.0520859	CCL26/CCL2/CCL13/CCL5	GO:BP	NA	NA	GO:0048245	eosinophil chemotaxis	0.00181673	4	CCL26;CCL2;CCL13;CCL5	564	18986	27
3/374	13/18986	0.230769	11.7149	5.4782	0.0608468	0.0532451	RRAS2/P2RX4/CSF1	GO:BP	NA	NA	GO:1903977	positive regulation of glial cell migration	0.00187244	3	RRAS2;P2RX4;CSF1	564	18986	13
6/374	66/18986	0.0909091	4.61497	4.17024	0.0608468	0.0532451	SOD2/CYP1B1/SOD1/ARL6IP5/PRKN/GPX1	GO:BP	NA	NA	GO:0008631	intrinsic apoptotic signaling pathway in response to oxidative stress	0.00188551	6	SOD2;CYP1B1;SOD1;ARL6IP5;PRKN;GPX1	564	18986	66
4/374	28/18986	0.142857	7.2521	4.69303	0.0663187	0.0580334	SOD2/GCH1/SOD1/NQO1	GO:BP	NA	NA	GO:0000303	response to superoxide	0.00208696	4	SOD2;GCH1;SOD1;NQO1	564	18986	28
4/374	28/18986	0.142857	7.2521	4.69303	0.0663187	0.0580334	TSPO/ATP5IF1/FBP1/NUPR1	GO:BP	NA	NA	GO:1900543	negative regulation of purine nucleotide metabolic process	0.00208696	4	TSPO;ATP5IF1;FBP1;NUPR1	564	18986	28
8/374	116/18986	0.0689655	3.50101	3.83004	0.0663187	0.0580334	NFKBIA/CCL2/IL1B/ZC3H12A/CXCL8/MTHFR/HYAL3/CCL5	GO:BP	NA	NA	GO:0070555	response to interleukin-1	0.00210834	8	NFKBIA;CCL2;IL1B;ZC3H12A;CXCL8;MTHFR;HYAL3;CCL5	564	18986	116
11/374	200/18986	0.055	2.79206	3.61156	0.0663187	0.0580334	BID/COX6A1/COX7C/ATP5IF1/COX7B/COX5B/SURF1/COX7A1/UQCRH/NUPR1/SHMT2	GO:BP	NA	NA	GO:0009060	aerobic respiration	0.00211688	11	BID;COX6A1;COX7C;ATP5IF1;COX7B;COX5B;SURF1;COX7A1;UQCRH;NUPR1;SHMT2	564	18986	200
6/374	68/18986	0.0882353	4.47924	4.07423	0.0678712	0.0593919	TMSB10/TSPO/SRGN/TXN/TMSB4X/TWF2	GO:BP	NA	NA	GO:0032507	maintenance of protein location in cell	0.00219807	6	TMSB10;TSPO;SRGN;TXN;TMSB4X;TWF2	564	18986	68
6/374	68/18986	0.0882353	4.47924	4.07423	0.0678712	0.0593919	NFKBIA/TNFAIP3/OPTN/ARRB2/ZC3H12A/TMSB4X	GO:BP	NA	NA	GO:0043124	negative regulation of canonical NF-kappaB signal transduction	0.00219807	6	NFKBIA;TNFAIP3;OPTN;ARRB2;ZC3H12A;TMSB4X	564	18986	68
5/374	47/18986	0.106383	5.4005	4.28171	0.0688554	0.0602531	BLVRB/HMOX1/TSPO/ATP5IF1/BDH2	GO:BP	NA	NA	GO:0042168	heme metabolic process	0.00224598	5	BLVRB;HMOX1;TSPO;ATP5IF1;BDH2	564	18986	47
3/374	14/18986	0.214286	10.8782	5.24116	0.0710475	0.0621714	ABHD12/LYPLAL1/CPT1C	GO:BP	NA	NA	GO:0098734	macromolecule depalmitoylation	0.00234851	3	ABHD12;LYPLAL1;CPT1C	564	18986	14
6/374	69/18986	0.0869565	4.41432	4.02761	0.0710475	0.0621714	SREBF1/TSPO/IL1B/CRHBP/ADRA2C/PRKN	GO:BP	NA	NA	GO:0046888	negative regulation of hormone secretion	0.00236825	6	SREBF1;TSPO;IL1B;CRHBP;ADRA2C;PRKN	564	18986	69
4/374	29/18986	0.137931	7.00203	4.58518	0.0710475	0.0621714	SOD2/GCH1/SOD1/NQO1	GO:BP	NA	NA	GO:0000305	response to oxygen radical	0.0023837	4	SOD2;GCH1;SOD1;NQO1	564	18986	29
4/374	29/18986	0.137931	7.00203	4.58518	0.0710475	0.0621714	TSPO/ATP5IF1/FBP1/NUPR1	GO:BP	NA	NA	GO:0045980	negative regulation of nucleotide metabolic process	0.0023837	4	TSPO;ATP5IF1;FBP1;NUPR1	564	18986	29
6/374	70/18986	0.0857143	4.35126	3.98187	0.0754256	0.0660025	HMOX1/SOD2/IGFBP5/TNFAIP3/CDKN1A/CTNNBIP1	GO:BP	NA	NA	GO:0048662	negative regulation of smooth muscle cell proliferation	0.00254816	6	HMOX1;SOD2;IGFBP5;TNFAIP3;CDKN1A;CTNNBIP1	564	18986	70
8/374	120/18986	0.0666667	3.38431	3.71414	0.0760991	0.0665919	PNPLA4/AKR1B1/RDH5/CYP1B1/RBP4/ALDH1A3/AKR1C1/AKR1C3	GO:BP	NA	NA	GO:0006720	isoprenoid metabolic process	0.00260638	8	PNPLA4;AKR1B1;RDH5;CYP1B1;RBP4;ALDH1A3;AKR1C1;AKR1C3	564	18986	120
8/374	120/18986	0.0666667	3.38431	3.71414	0.0760991	0.0665919	P2RX5/TSPO/BDKRB1/CCL2/P2RX4/GSTO1/THY1/CCL5	GO:BP	NA	NA	GO:0051928	positive regulation of calcium ion transport	0.00260638	8	P2RX5;TSPO;BDKRB1;CCL2;P2RX4;GSTO1;THY1;CCL5	564	18986	120
5/374	49/18986	0.102041	5.18007	4.15308	0.0774914	0.0678102	ITPKB/SQSTM1/FBP1/RASA4B/CSF1	GO:BP	NA	NA	GO:0046578	regulation of Ras protein signal transduction	0.00270406	5	ITPKB;SQSTM1;FBP1;RASA4B;CSF1	564	18986	49
5/374	49/18986	0.102041	5.18007	4.15308	0.0774914	0.0678102	ICAM1/HMOX1/ARHGEF2/TNFAIP3/GPX1	GO:BP	NA	NA	GO:1902041	regulation of extrinsic apoptotic signaling pathway via death domain receptors	0.00270406	5	ICAM1;HMOX1;ARHGEF2;TNFAIP3;GPX1	564	18986	49
4/374	30/18986	0.133333	6.76863	4.48234	0.0774914	0.0678102	CD63/TNXB/CCBE1/ADGRG1	GO:BP	NA	NA	GO:1900746	regulation of vascular endothelial growth factor signaling pathway	0.00270823	4	CD63;TNXB;CCBE1;ADGRG1	564	18986	30
11/374	207/18986	0.0531401	2.69764	3.48128	0.0785787	0.0687617	CD59/DHX58/TNFAIP3/IL33/ARRB2/TNFRSF14/FCRLB/ZC3H12A/IL20RB/SMIM30/GPX1	GO:BP	NA	NA	GO:0050777	negative regulation of immune response	0.00276454	11	CD59;DHX58;TNFAIP3;IL33;ARRB2;TNFRSF14;FCRLB;ZC3H12A;IL20RB;SMIM30;GPX1	564	18986	207
13/374	270/18986	0.0481481	2.44423	3.38809	0.0790893	0.0692085	TP53INP2/CUBN/PBLD/TNFAIP3/PRDX5/P2RX4/RBP4/SOD1/NFKBIZ/CLDN1/IL20RB/CSF1/SIGLEC15	GO:BP	NA	NA	GO:0001894	tissue homeostasis	0.00282467	13	TP53INP2;CUBN;PBLD;TNFAIP3;PRDX5;P2RX4;RBP4;SOD1;NFKBIZ;CLDN1;IL20RB;CSF1;SIGLEC15	564	18986	270
13/374	270/18986	0.0481481	2.44423	3.38809	0.0790893	0.0692085	TP53INP2/CUBN/PBLD/TNFAIP3/PRDX5/P2RX4/RBP4/SOD1/NFKBIZ/CLDN1/IL20RB/CSF1/SIGLEC15	GO:BP	NA	NA	GO:0060249	anatomical structure homeostasis	0.00282467	13	TP53INP2;CUBN;PBLD;TNFAIP3;PRDX5;P2RX4;RBP4;SOD1;NFKBIZ;CLDN1;IL20RB;CSF1;SIGLEC15	564	18986	270
10/374	178/18986	0.0561798	2.85195	3.51894	0.0790893	0.0692085	HMOX1/SOD2/IGFBP5/TNFAIP3/CDKN1A/EREG/IL6R/DDIT3/CTNNBIP1/CCL5	GO:BP	NA	NA	GO:0048659	smooth muscle cell proliferation	0.00285296	10	HMOX1;SOD2;IGFBP5;TNFAIP3;CDKN1A;EREG;IL6R;DDIT3;CTNNBIP1;CCL5	564	18986	178
8/374	122/18986	0.0655738	3.32883	3.65802	0.0790893	0.0692085	CYBA/HMOX1/IGFBP5/IL1B/P2RX4/PI16/SMAD3/MYOZ2	GO:BP	NA	NA	GO:0043500	muscle adaptation	0.00288763	8	CYBA;HMOX1;IGFBP5;IL1B;P2RX4;PI16;SMAD3;MYOZ2	564	18986	122
8/374	122/18986	0.0655738	3.32883	3.65802	0.0790893	0.0692085	TNFAIP6/EREG/RBP4/SOD1/LHFPL2/NUPR1/HYAL3/ZP3	GO:BP	NA	NA	GO:0046660	female sex differentiation	0.00288763	8	TNFAIP6;EREG;RBP4;SOD1;LHFPL2;NUPR1;HYAL3;ZP3	564	18986	122
3/374	15/18986	0.2	10.1529	5.02696	0.0790893	0.0692085	P2RX4/FGF16/TMSB4X	GO:BP	NA	NA	GO:2001028	positive regulation of endothelial cell chemotaxis	0.00289306	3	P2RX4;FGF16;TMSB4X	564	18986	15
17/374	405/18986	0.0419753	2.13086	3.26098	0.0798364	0.0698623	MGST1/HMOX1/SOD2/TNFAIP3/TRIM25/PRDX5/GCH1/TXN/CYP1B1/SOD1/ARL6IP5/ZC3H12A/GPX4/ATOX1/NQO1/PRKN/GPX1	GO:BP	NA	NA	GO:0006979	response to oxidative stress	0.00293899	17	MGST1;HMOX1;SOD2;TNFAIP3;TRIM25;PRDX5;GCH1;TXN;CYP1B1;SOD1;ARL6IP5;ZC3H12A;GPX4;ATOX1;NQO1;PRKN;GPX1	564	18986	405
4/374	31/18986	0.129032	6.55028	4.38408	0.0822566	0.0719801	CCL26/CCL2/CCL13/CCL5	GO:BP	NA	NA	GO:0072677	eosinophil migration	0.00306177	4	CCL26;CCL2;CCL13;CCL5	564	18986	31
12/374	241/18986	0.0497925	2.5277	3.38337	0.0822566	0.0719801	PNPLA4/CTNS/AKR1B1/TSPO/RDH5/FDX1/CYP1B1/RBP4/ADM/ALDH1A3/AKR1C1/AKR1C3	GO:BP	NA	NA	GO:0042445	hormone metabolic process	0.00308831	12	PNPLA4;CTNS;AKR1B1;TSPO;RDH5;FDX1;CYP1B1;RBP4;ADM;ALDH1A3;AKR1C1;AKR1C3	564	18986	241
12/374	241/18986	0.0497925	2.5277	3.38337	0.0822566	0.0719801	TNFAIP6/EREG/WNT2B/CYP1B1/SOD1/ADAM15/LHFPL2/NUPR1/HYAL3/ZP3/AKR1C3/ADGRG1	GO:BP	NA	NA	GO:0045137	development of primary sexual characteristics	0.00308831	12	TNFAIP6;EREG;WNT2B;CYP1B1;SOD1;ADAM15;LHFPL2;NUPR1;HYAL3;ZP3;AKR1C3;ADGRG1	564	18986	241
13/374	273/18986	0.047619	2.41737	3.34377	0.0822566	0.0719801	CCL26/TMSB10/ARHGAP6/PREX1/CGNL1/SMAD3/CDC42EP4/PRKN/SVIL/S100A10/LPAR1/TMSB4X/TWF2	GO:BP	NA	NA	GO:0110053	regulation of actin filament organization	0.00310475	13	CCL26;TMSB10;ARHGAP6;PREX1;CGNL1;SMAD3;CDC42EP4;PRKN;SVIL;S100A10;LPAR1;TMSB4X;TWF2	564	18986	273
16/374	373/18986	0.0428954	2.17757	3.25596	0.0822939	0.0720127	SREBF1/HMOX1/TSPO/ATP6V0E1/OPTN/ATP5IF1/DRAM1/FEZ1/SQSTM1/ZC3H12A/DEPP1/PLEKHF1/ATP6V0E2/DDIT3/NUPR1/PRKN	GO:BP	NA	NA	GO:0010506	regulation of autophagy	0.00312533	16	SREBF1;HMOX1;TSPO;ATP6V0E1;OPTN;ATP5IF1;DRAM1;FEZ1;SQSTM1;ZC3H12A;DEPP1;PLEKHF1;ATP6V0E2;DDIT3;NUPR1;PRKN	564	18986	373
5/374	51/18986	0.0980392	4.97693	4.0313	0.0844325	0.0738841	IGFBP5/CYP1B1/S100A11/LPAR1/CCL5	GO:BP	NA	NA	GO:0014911	positive regulation of smooth muscle cell migration	0.00322622	5	IGFBP5;CYP1B1;S100A11;LPAR1;CCL5	564	18986	51
17/374	410/18986	0.0414634	2.10488	3.20608	0.0861549	0.0753914	CD59/ICAM1/DHX58/POMC/CXCL6/IL1B/IL33/RBP4/ARRB2/SECTM1/NFKBIZ/TNFRSF14/ZC3H12A/GPRC5B/ADORA2B/IL20RB/ZP3	GO:BP	NA	NA	GO:0002697	regulation of immune effector process	0.00332831	17	CD59;ICAM1;DHX58;POMC;CXCL6;IL1B;IL33;RBP4;ARRB2;SECTM1;NFKBIZ;TNFRSF14;ZC3H12A;GPRC5B;ADORA2B;IL20RB;ZP3	564	18986	410
8/374	125/18986	0.064	3.24894	3.57598	0.0861549	0.0753914	BID/COX6A1/SOD2/COX7C/COX7B/COX5B/COX7A1/UQCRH	GO:BP	NA	NA	GO:0022904	respiratory electron transport chain	0.00335324	8	BID;COX6A1;SOD2;COX7C;COX7B;COX5B;COX7A1;UQCRH	564	18986	125
15/374	342/18986	0.0438596	2.22652	3.24462	0.0861549	0.0753914	AKR1B1/TSPO/RELB/ARHGEF2/TNFRSF10B/CDKN1A/IL1B/IL33/FBP1/NSMF/BDKRB2/RAD9A/HYAL3/MMP1/H2AJ	GO:BP	NA	NA	GO:0071214	cellular response to abiotic stimulus	0.00338351	15	AKR1B1;TSPO;RELB;ARHGEF2;TNFRSF10B;CDKN1A;IL1B;IL33;FBP1;NSMF;BDKRB2;RAD9A;HYAL3;MMP1;H2AJ	564	18986	342
15/374	342/18986	0.0438596	2.22652	3.24462	0.0861549	0.0753914	AKR1B1/TSPO/RELB/ARHGEF2/TNFRSF10B/CDKN1A/IL1B/IL33/FBP1/NSMF/BDKRB2/RAD9A/HYAL3/MMP1/H2AJ	GO:BP	NA	NA	GO:0104004	cellular response to environmental stimulus	0.00338351	15	AKR1B1;TSPO;RELB;ARHGEF2;TNFRSF10B;CDKN1A;IL1B;IL33;FBP1;NSMF;BDKRB2;RAD9A;HYAL3;MMP1;H2AJ	564	18986	342
4/374	32/18986	0.125	6.34559	4.29007	0.0861549	0.0753914	IL1B/CYP1B1/ADORA2B/CCBE1	GO:BP	NA	NA	GO:0010575	positive regulation of vascular endothelial growth factor production	0.00344556	4	IL1B;CYP1B1;ADORA2B;CCBE1	564	18986	32
4/374	32/18986	0.125	6.34559	4.29007	0.0861549	0.0753914	CD63/TNXB/CCBE1/ADGRG1	GO:BP	NA	NA	GO:1902547	regulation of cellular response to vascular endothelial growth factor stimulus	0.00344556	4	CD63;TNXB;CCBE1;ADGRG1	564	18986	32
3/374	16/18986	0.1875	9.51838	4.83201	0.0861549	0.0753914	ZNHIT1/CDKN1A/RPS27L	GO:BP	NA	NA	GO:0006978	DNA damage response, signal transduction by p53 class mediator resulting in transcription of p21 class mediator	0.00350911	3	ZNHIT1;CDKN1A;RPS27L	564	18986	16
3/374	16/18986	0.1875	9.51838	4.83201	0.0861549	0.0753914	OPTN/ATP5IF1/PRKN	GO:BP	NA	NA	GO:0061734	type 2 mitophagy	0.00350911	3	OPTN;ATP5IF1;PRKN	564	18986	16
5/374	52/18986	0.0961538	4.88122	3.97277	0.0861549	0.0753914	SREBF1/EREG/NFKBIZ/S100A10/TAF13	GO:BP	NA	NA	GO:0009299	mRNA transcription	0.00351284	5	SREBF1;EREG;NFKBIZ;S100A10;TAF13	564	18986	52
5/374	52/18986	0.0961538	4.88122	3.97277	0.0861549	0.0753914	TSPO/SOD2/MT2A/P2RX4/VCAM1	GO:BP	NA	NA	GO:0010043	response to zinc ion	0.00351284	5	TSPO;SOD2;MT2A;P2RX4;VCAM1	564	18986	52
5/374	52/18986	0.0961538	4.88122	3.97277	0.0861549	0.0753914	TNFAIP6/CXCL8/CAMK1D/CSF1/CCL5	GO:BP	NA	NA	GO:0071622	regulation of granulocyte chemotaxis	0.00351284	5	TNFAIP6;CXCL8;CAMK1D;CSF1;CCL5	564	18986	52
7/374	100/18986	0.07	3.55353	3.62924	0.0882293	0.0772066	PLAT/IGFBP5/CYP1B1/S100A11/DDIT3/LPAR1/CCL5	GO:BP	NA	NA	GO:0014909	smooth muscle cell migration	0.00363293	7	PLAT;IGFBP5;CYP1B1;S100A11;DDIT3;LPAR1;CCL5	564	18986	100
2/374	5/18986	0.4	20.3059	6.12012	0.0882293	0.0772066	GCH1/SMAD3	GO:BP	NA	NA	GO:0014916	regulation of lung blood pressure	0.00372076	2	GCH1;SMAD3	564	18986	5
2/374	5/18986	0.4	20.3059	6.12012	0.0882293	0.0772066	SLC29A1/SLC29A4	GO:BP	NA	NA	GO:0032238	adenosine transport	0.00372076	2	SLC29A1;SLC29A4	564	18986	5
2/374	5/18986	0.4	20.3059	6.12012	0.0882293	0.0772066	NRXN2/ZDHHC12	GO:BP	NA	NA	GO:0097116	gephyrin clustering involved in postsynaptic density assembly	0.00372076	2	NRXN2;ZDHHC12	564	18986	5
2/374	5/18986	0.4	20.3059	6.12012	0.0882293	0.0772066	ARHGEF2/BDKRB2	GO:BP	NA	NA	GO:1902219	negative regulation of intrinsic apoptotic signaling pathway in response to osmotic stress	0.00372076	2	ARHGEF2;BDKRB2	564	18986	5
2/374	5/18986	0.4	20.3059	6.12012	0.0882293	0.0772066	TSPO/POMC	GO:BP	NA	NA	GO:2000852	regulation of corticosterone secretion	0.00372076	2	TSPO;POMC	564	18986	5
7/374	101/18986	0.0693069	3.51835	3.59718	0.0898359	0.0786124	BID/COX6A1/COX7C/COX7B/COX5B/COX7A1/UQCRH	GO:BP	NA	NA	GO:0042773	ATP synthesis coupled electron transport	0.00383908	7	BID;COX6A1;COX7C;COX7B;COX5B;COX7A1;UQCRH	564	18986	101
7/374	101/18986	0.0693069	3.51835	3.59718	0.0898359	0.0786124	BID/COX6A1/COX7C/COX7B/COX5B/COX7A1/UQCRH	GO:BP	NA	NA	GO:0042775	mitochondrial ATP synthesis coupled electron transport	0.00383908	7	BID;COX6A1;COX7C;COX7B;COX5B;COX7A1;UQCRH	564	18986	101
6/374	76/18986	0.0789474	4.00774	3.72431	0.0898359	0.0786124	CCL26/ICAM1/CCL2/CCL20/TNFRSF14/CCL5	GO:BP	NA	NA	GO:0072678	T cell migration	0.0038513	6	CCL26;ICAM1;CCL2;CCL20;TNFRSF14;CCL5	564	18986	76
12/374	249/18986	0.0481928	2.44649	3.25694	0.0931104	0.0814779	BID/COX6A1/SOD2/COX7C/ATP5IF1/COX7B/COX5B/SURF1/COX7A1/UQCRH/NUPR1/SHMT2	GO:BP	NA	NA	GO:0045333	cellular respiration	0.00401338	12	BID;COX6A1;SOD2;COX7C;ATP5IF1;COX7B;COX5B;SURF1;COX7A1;UQCRH;NUPR1;SHMT2	564	18986	249
8/374	129/18986	0.0620155	3.1482	3.47038	0.0937394	0.0820283	SREBF1/SOD2/SOD1/CRHBP/VCAM1/CLDN1/CD14/NQO1	GO:BP	NA	NA	GO:0045471	response to ethanol	0.00406233	8	SREBF1;SOD2;SOD1;CRHBP;VCAM1;CLDN1;CD14;NQO1	564	18986	129
6/374	77/18986	0.0779221	3.95569	3.68396	0.0943105	0.082528	CYBA/SOD2/PREX1/GCH1/SOD1/NQO1	GO:BP	NA	NA	GO:0006801	superoxide metabolic process	0.00410905	6	CYBA;SOD2;PREX1;GCH1;SOD1;NQO1	564	18986	77
5/374	54/18986	0.0925926	4.70044	3.86008	0.0943653	0.082576	BLVRB/HMOX1/TSPO/ATP5IF1/BDH2	GO:BP	NA	NA	GO:0006778	porphyrin-containing compound metabolic process	0.00414019	5	BLVRB;HMOX1;TSPO;ATP5IF1;BDH2	564	18986	54
3/374	17/18986	0.176471	8.95848	4.65347	0.0943653	0.082576	TSPO/SOD2/PRKN	GO:BP	NA	NA	GO:0010042	response to manganese ion	0.00419939	3	TSPO;SOD2;PRKN	564	18986	17
3/374	17/18986	0.176471	8.95848	4.65347	0.0943653	0.082576	ADM/AKR1C1/AKR1C3	GO:BP	NA	NA	GO:0042448	progesterone metabolic process	0.00419939	3	ADM;AKR1C1;AKR1C3	564	18986	17
3/374	17/18986	0.176471	8.95848	4.65347	0.0943653	0.082576	ZNHIT1/CDKN1A/RPS27L	GO:BP	NA	NA	GO:0042772	DNA damage response, signal transduction resulting in transcription	0.00419939	3	ZNHIT1;CDKN1A;RPS27L	564	18986	17
5/374	55/18986	0.0909091	4.61497	3.80578	0.100194	0.0876765	IGFBP5/FDX1/CYP1B1/CRHBP/FBP1	GO:BP	NA	NA	GO:0071320	cellular response to cAMP	0.00448212	5	IGFBP5;FDX1;CYP1B1;CRHBP;FBP1	564	18986	55
10/374	191/18986	0.052356	2.65784	3.26424	0.104571	0.0915068	SREBF1/HMOX1/TSPO/ATP6V0E1/OPTN/ATP5IF1/FEZ1/ATP6V0E2/NUPR1/PRKN	GO:BP	NA	NA	GO:0016241	regulation of macroautophagy	0.00470229	10	SREBF1;HMOX1;TSPO;ATP6V0E1;OPTN;ATP5IF1;FEZ1;ATP6V0E2;NUPR1;PRKN	564	18986	191
4/374	35/18986	0.114286	5.80168	4.03047	0.105433	0.092261	IL33/IL20RB/DDIT3/ZP3	GO:BP	NA	NA	GO:0032633	interleukin-4 production	0.00479018	4	IL33;IL20RB;DDIT3;ZP3	564	18986	35
4/374	35/18986	0.114286	5.80168	4.03047	0.105433	0.092261	IL33/IL20RB/DDIT3/ZP3	GO:BP	NA	NA	GO:0032673	regulation of interleukin-4 production	0.00479018	4	IL33;IL20RB;DDIT3;ZP3	564	18986	35
9/374	162/18986	0.0555556	2.82026	3.29822	0.106549	0.0932372	NFKBIA/IL1B/IL33/NFKBIZ/CAMK2N1/GPRC5B/ADORA2B/NUPR1/ZP3	GO:BP	NA	NA	GO:0050729	positive regulation of inflammatory response	0.00489905	9	NFKBIA;IL1B;IL33;NFKBIZ;CAMK2N1;GPRC5B;ADORA2B;NUPR1;ZP3	564	18986	162
3/374	18/18986	0.166667	8.46078	4.48905	0.106549	0.0932372	TSPO/GLA/ZC3H12A	GO:BP	NA	NA	GO:0045019	negative regulation of nitric oxide biosynthetic process	0.0049664	3	TSPO;GLA;ZC3H12A	564	18986	18
3/374	18/18986	0.166667	8.46078	4.48905	0.106549	0.0932372	GCH1/MTHFR/SHMT2	GO:BP	NA	NA	GO:0046653	tetrahydrofolate metabolic process	0.0049664	3	GCH1;MTHFR;SHMT2	564	18986	18
3/374	18/18986	0.166667	8.46078	4.48905	0.106549	0.0932372	IL1B/IL33/NUPR1	GO:BP	NA	NA	GO:0150078	positive regulation of neuroinflammatory response	0.0049664	3	IL1B;IL33;NUPR1	564	18986	18
3/374	18/18986	0.166667	8.46078	4.48905	0.106549	0.0932372	TSPO/GLA/ZC3H12A	GO:BP	NA	NA	GO:1904406	negative regulation of nitric oxide metabolic process	0.0049664	3	TSPO;GLA;ZC3H12A	564	18986	18
7/374	106/18986	0.0660377	3.35239	3.44275	0.106549	0.0932372	BID/SOD2/CDKN1A/TPT1/RAD9A/NUPR1/RPS27L	GO:BP	NA	NA	GO:0008630	intrinsic apoptotic signaling pathway in response to DNA damage	0.00500594	7	BID;SOD2;CDKN1A;TPT1;RAD9A;NUPR1;RPS27L	564	18986	106
11/374	224/18986	0.0491071	2.49291	3.18612	0.106549	0.0932372	SREBF1/TSPO/CDKN1A/WBP2/FDX1/CYP1B1/ADAM15/CLDN1/FBP1/NQO1/AKR1C3	GO:BP	NA	NA	GO:1901654	response to ketone	0.00501463	11	SREBF1;TSPO;CDKN1A;WBP2;FDX1;CYP1B1;ADAM15;CLDN1;FBP1;NQO1;AKR1C3	564	18986	224
14/374	323/18986	0.0433437	2.20033	3.08429	0.106863	0.0935124	IL32/CHMP5/ICAM1/CCL2/TRIM25/APOBEC3F/CH25H/TNFRSF14/CLDN1/ZC3H12A/CXCL8/PRKN/APOBEC3C/CCL5	GO:BP	NA	NA	GO:0019058	viral life cycle	0.00505434	14	IL32;CHMP5;ICAM1;CCL2;TRIM25;APOBEC3F;CH25H;TNFRSF14;CLDN1;ZC3H12A;CXCL8;PRKN;APOBEC3C;CCL5	564	18986	323
5/374	57/18986	0.0877193	4.45304	3.70101	0.108453	0.0949041	HMOX1/CCL2/TNFAIP6/GDF15/IL33	GO:BP	NA	NA	GO:0002686	negative regulation of leukocyte migration	0.00522545	5	HMOX1;CCL2;TNFAIP6;GDF15;IL33	564	18986	57
7/374	107/18986	0.0654206	3.32106	3.41297	0.108453	0.0949041	TNFAIP6/EREG/SOD1/LHFPL2/NUPR1/HYAL3/ZP3	GO:BP	NA	NA	GO:0046545	development of primary female sexual characteristics	0.00526819	7	TNFAIP6;EREG;SOD1;LHFPL2;NUPR1;HYAL3;ZP3	564	18986	107
6/374	81/18986	0.0740741	3.76035	3.52909	0.108453	0.0949041	CTNS/BLVRB/HMOX1/TSPO/ATP5IF1/BDH2	GO:BP	NA	NA	GO:0042440	pigment metabolic process	0.00526897	6	CTNS;BLVRB;HMOX1;TSPO;ATP5IF1;BDH2	564	18986	81
9/374	164/18986	0.054878	2.78587	3.25599	0.108453	0.0949041	BID/ICAM1/HMOX1/ARHGEF2/TNFAIP3/G0S2/IL1B/DEDD2/GPX1	GO:BP	NA	NA	GO:2001236	regulation of extrinsic apoptotic signaling pathway	0.00530317	9	BID;ICAM1;HMOX1;ARHGEF2;TNFAIP3;G0S2;IL1B;DEDD2;GPX1	564	18986	164
16/374	395/18986	0.0405063	2.05629	3.00729	0.108453	0.0949041	CCL26/ARHGAP44/TMSB10/ARHGAP6/PREX1/CGNL1/RHOF/SMAD3/CDC42EP4/PRKN/SIGLEC15/SVIL/S100A10/LPAR1/TMSB4X/TWF2	GO:BP	NA	NA	GO:0032970	regulation of actin filament-based process	0.00540474	16	CCL26;ARHGAP44;TMSB10;ARHGAP6;PREX1;CGNL1;RHOF;SMAD3;CDC42EP4;PRKN;SIGLEC15;SVIL;S100A10;LPAR1;TMSB4X;TWF2	564	18986	395
13/374	292/18986	0.0445205	2.26007	3.07596	0.108453	0.0949041	TNFAIP6/EREG/WNT2B/CYP1B1/RBP4/SOD1/ADAM15/LHFPL2/NUPR1/HYAL3/ZP3/AKR1C3/ADGRG1	GO:BP	NA	NA	GO:0007548	sex differentiation	0.00544919	13	TNFAIP6;EREG;WNT2B;CYP1B1;RBP4;SOD1;ADAM15;LHFPL2;NUPR1;HYAL3;ZP3;AKR1C3;ADGRG1	564	18986	292
2/374	6/18986	0.333333	16.9216	5.52914	0.108453	0.0949041	ICAM1/VCAM1	GO:BP	NA	NA	GO:0022614	membrane to membrane docking	0.00550858	2	ICAM1;VCAM1	564	18986	6
2/374	6/18986	0.333333	16.9216	5.52914	0.108453	0.0949041	APOBEC3F/APOBEC3C	GO:BP	NA	NA	GO:0044355	clearance of foreign intracellular DNA	0.00550858	2	APOBEC3F;APOBEC3C	564	18986	6
2/374	6/18986	0.333333	16.9216	5.52914	0.108453	0.0949041	TNFAIP6/EREG	GO:BP	NA	NA	GO:0048165	fused antrum stage	0.00550858	2	TNFAIP6;EREG	564	18986	6
2/374	6/18986	0.333333	16.9216	5.52914	0.108453	0.0949041	SOD1/ADORA2B	GO:BP	NA	NA	GO:0060087	relaxation of vascular associated smooth muscle	0.00550858	2	SOD1;ADORA2B	564	18986	6
2/374	6/18986	0.333333	16.9216	5.52914	0.108453	0.0949041	POMC/CXCL6	GO:BP	NA	NA	GO:0070948	regulation of neutrophil mediated cytotoxicity	0.00550858	2	POMC;CXCL6	564	18986	6
2/374	6/18986	0.333333	16.9216	5.52914	0.108453	0.0949041	CDKN1A/HMGA1	GO:BP	NA	NA	GO:0090402	oncogene-induced cell senescence	0.00550858	2	CDKN1A;HMGA1	564	18986	6
2/374	6/18986	0.333333	16.9216	5.52914	0.108453	0.0949041	MGARP/CRHBP	GO:BP	NA	NA	GO:0097211	cellular response to gonadotropin-releasing hormone	0.00550858	2	MGARP;CRHBP	564	18986	6
2/374	6/18986	0.333333	16.9216	5.52914	0.108453	0.0949041	APOBEC3F/APOBEC3C	GO:BP	NA	NA	GO:0099046	clearance of foreign intracellular nucleic acids	0.00550858	2	APOBEC3F;APOBEC3C	564	18986	6
2/374	6/18986	0.333333	16.9216	5.52914	0.108453	0.0949041	HYAL3/ZP3	GO:BP	NA	NA	GO:2000354	regulation of ovarian follicle development	0.00550858	2	HYAL3;ZP3	564	18986	6
15/374	361/18986	0.0415512	2.10934	3.01657	0.108668	0.0950915	ARHGAP6/NTN4/LPXN/PREX1/CD63/ITGA7/ACVRL1/ADAM15/THY1/RADIL/VCAM1/SMAD3/TNXB/CSF1/S100A10	GO:BP	NA	NA	GO:0031589	cell-substrate adhesion	0.00554478	15	ARHGAP6;NTN4;LPXN;PREX1;CD63;ITGA7;ACVRL1;ADAM15;THY1;RADIL;VCAM1;SMAD3;TNXB;CSF1;S100A10	564	18986	361
5/374	58/18986	0.0862069	4.37627	3.65042	0.109798	0.0960807	TNFAIP6/EREG/SOD1/HYAL3/ZP3	GO:BP	NA	NA	GO:0001541	ovarian follicle development	0.00562804	5	TNFAIP6;EREG;SOD1;HYAL3;ZP3	564	18986	58
3/374	19/18986	0.157895	8.01548	4.3369	0.112766	0.098678	APOBEC3F/CXCL8/APOBEC3C	GO:BP	NA	NA	GO:0045091	regulation of single stranded viral RNA replication via double stranded DNA intermediate	0.00581242	3	APOBEC3F;CXCL8;APOBEC3C	564	18986	19
4/374	37/18986	0.108108	5.48808	3.87358	0.112766	0.098678	IGFBP5/P2RX4/PI16/SMAD3	GO:BP	NA	NA	GO:0014741	negative regulation of muscle hypertrophy	0.00585901	4	IGFBP5;P2RX4;PI16;SMAD3	564	18986	37
4/374	37/18986	0.108108	5.48808	3.87358	0.112766	0.098678	HMOX1/TSPO/FEZ1/NUPR1	GO:BP	NA	NA	GO:0016242	negative regulation of macroautophagy	0.00585901	4	HMOX1;TSPO;FEZ1;NUPR1	564	18986	37
10/374	198/18986	0.0505051	2.56387	3.13573	0.115539	0.101104	SLC29A1/IL1B/CYP1B1/AOX1/CRHBP/GSTO1/CBR3/FBP1/NQO1/AKR1C1	GO:BP	NA	NA	GO:0071466	cellular response to xenobiotic stimulus	0.00602999	10	SLC29A1;IL1B;CYP1B1;AOX1;CRHBP;GSTO1;CBR3;FBP1;NQO1;AKR1C1	564	18986	198
16/374	400/18986	0.04	2.03059	2.95302	0.115656	0.101207	CCL26/TMSB10/ARHGAP6/ARHGEF2/PREX1/CGNL1/SMAD3/TNXB/CDC42EP4/PRKN/SVIL/S100A10/LPAR1/TMSB4X/GPX1/TWF2	GO:BP	NA	NA	GO:1902903	regulation of supramolecular fiber organization	0.00607669	16	CCL26;TMSB10;ARHGAP6;ARHGEF2;PREX1;CGNL1;SMAD3;TNXB;CDC42EP4;PRKN;SVIL;S100A10;LPAR1;TMSB4X;GPX1;TWF2	564	18986	400
7/374	110/18986	0.0636364	3.23048	3.32571	0.115656	0.101207	IL1B/IL6R/IL20RB/NUPR1/CTNNBIP1/F8/ZP3	GO:BP	NA	NA	GO:0002526	acute inflammatory response	0.00611694	7	IL1B;IL6R;IL20RB;NUPR1;CTNNBIP1;F8;ZP3	564	18986	110
7/374	110/18986	0.0636364	3.23048	3.32571	0.115656	0.101207	CCL26/ICAM1/CCL2/CCL20/CH25H/TNFRSF14/CCL5	GO:BP	NA	NA	GO:0072676	lymphocyte migration	0.00611694	7	CCL26;ICAM1;CCL2;CCL20;CH25H;TNFRSF14;CCL5	564	18986	110
10/374	200/18986	0.05	2.53824	3.10002	0.121258	0.106109	HMOX1/SOD2/TNFAIP3/PRDX5/GCH1/TXN/CYP1B1/SOD1/NQO1/GPX1	GO:BP	NA	NA	GO:0000302	response to reactive oxygen species	0.00645842	10	HMOX1;SOD2;TNFAIP3;PRDX5;GCH1;TXN;CYP1B1;SOD1;NQO1;GPX1	564	18986	200
11/374	232/18986	0.0474138	2.40695	3.05647	0.121258	0.106109	BDKRB1/IGFBP5/CDKN1A/MT2A/GDF15/RBP4/ACVRL1/ADAM15/PI16/FBP1/SMAD3	GO:BP	NA	NA	GO:0045926	negative regulation of growth	0.00648348	11	BDKRB1;IGFBP5;CDKN1A;MT2A;GDF15;RBP4;ACVRL1;ADAM15;PI16;FBP1;SMAD3	564	18986	232
5/374	60/18986	0.0833333	4.23039	3.5526	0.121258	0.106109	SREBF1/CLDN1/ZC3H12A/AKR1C1/AKR1C3	GO:BP	NA	NA	GO:0070542	response to fatty acid	0.00649797	5	SREBF1;CLDN1;ZC3H12A;AKR1C1;AKR1C3	564	18986	60
17/374	440/18986	0.0386364	1.96136	2.89223	0.123615	0.108171	CTNS/KCNAB2/TSPO/ABHD14B/PRDX5/PGLS/ATP5IF1/AMPD3/GMPR/NMNAT2/FDXR/FBP1/HINT1/DCXR/NUPR1/NQO1/TMSB4X	GO:BP	NA	NA	GO:0006163	purine nucleotide metabolic process	0.00666285	17	CTNS;KCNAB2;TSPO;ABHD14B;PRDX5;PGLS;ATP5IF1;AMPD3;GMPR;NMNAT2;FDXR;FBP1;HINT1;DCXR;NUPR1;NQO1;TMSB4X	564	18986	440
7/374	112/18986	0.0625	3.17279	3.26919	0.123615	0.108171	BID/SOD2/ARHGEF2/TPT1/BDKRB2/PRKN/GPX1	GO:BP	NA	NA	GO:2001243	negative regulation of intrinsic apoptotic signaling pathway	0.00673686	7	BID;SOD2;ARHGEF2;TPT1;BDKRB2;PRKN;GPX1	564	18986	112
3/374	20/18986	0.15	7.61471	4.19549	0.123615	0.108171	ACVRL1/ZNF219/SMAD3	GO:BP	NA	NA	GO:0032332	positive regulation of chondrocyte differentiation	0.00673948	3	ACVRL1;ZNF219;SMAD3	564	18986	20
3/374	20/18986	0.15	7.61471	4.19549	0.123615	0.108171	APOBEC3F/CXCL8/APOBEC3C	GO:BP	NA	NA	GO:0039692	single stranded viral RNA replication via double stranded DNA intermediate	0.00673948	3	APOBEC3F;CXCL8;APOBEC3C	564	18986	20
6/374	86/18986	0.0697674	3.54172	3.34882	0.128499	0.112446	CDKN1A/BDKRB2/HINT1/NUPR1/RPS27L/PRKN	GO:BP	NA	NA	GO:0072332	intrinsic apoptotic signaling pathway by p53 class mediator	0.00703573	6	CDKN1A;BDKRB2;HINT1;NUPR1;RPS27L;PRKN	564	18986	86
11/374	235/18986	0.0468085	2.37622	3.00922	0.129379	0.113215	TMEM38A/P2RX5/ITPR3/CCL20/POMC/P2RX4/GSTO1/CXCL8/HINT1/MYOZ2/CCR10	GO:BP	NA	NA	GO:0019722	calcium-mediated signaling	0.00711402	11	TMEM38A;P2RX5;ITPR3;CCL20;POMC;P2RX4;GSTO1;CXCL8;HINT1;MYOZ2;CCR10	564	18986	235
9/374	172/18986	0.0523256	2.65629	3.09318	0.129545	0.113361	KCNAB2/PRDX5/PGLS/NMNAT2/FDXR/FBP1/DCXR/NUPR1/NQO1	GO:BP	NA	NA	GO:0019362	pyridine nucleotide metabolic process	0.00718355	9	KCNAB2;PRDX5;PGLS;NMNAT2;FDXR;FBP1;DCXR;NUPR1;NQO1	564	18986	172
9/374	172/18986	0.0523256	2.65629	3.09318	0.129545	0.113361	KCNAB2/PRDX5/PGLS/NMNAT2/FDXR/FBP1/DCXR/NUPR1/NQO1	GO:BP	NA	NA	GO:0046496	nicotinamide nucleotide metabolic process	0.00718355	9	KCNAB2;PRDX5;PGLS;NMNAT2;FDXR;FBP1;DCXR;NUPR1;NQO1	564	18986	172
15/374	372/18986	0.0403226	2.04696	2.89087	0.129944	0.11371	SREBF1/TP53INP2/CHMP5/HMOX1/TSPO/ATP6V0E1/OPTN/ATP5IF1/FEZ1/SQSTM1/ATP6V0E2/UBXN2A/NUPR1/ZNRF2/PRKN	GO:BP	NA	NA	GO:0016236	macroautophagy	0.00723593	15	SREBF1;TP53INP2;CHMP5;HMOX1;TSPO;ATP6V0E1;OPTN;ATP5IF1;FEZ1;SQSTM1;ATP6V0E2;UBXN2A;NUPR1;ZNRF2;PRKN	564	18986	372
11/374	236/18986	0.0466102	2.36615	2.99363	0.130433	0.114138	TNFAIP6/EREG/WNT2B/CYP1B1/SOD1/ADAM15/NUPR1/HYAL3/ZP3/AKR1C3/ADGRG1	GO:BP	NA	NA	GO:0008406	gonad development	0.00733452	11	TNFAIP6;EREG;WNT2B;CYP1B1;SOD1;ADAM15;NUPR1;HYAL3;ZP3;AKR1C3;ADGRG1	564	18986	236
7/374	114/18986	0.0614035	3.11713	3.21393	0.130433	0.114138	BID/VAT1/ATP5IF1/MGARP/SQSTM1/PRKN/GPX1	GO:BP	NA	NA	GO:0010821	regulation of mitochondrion organization	0.0074023	7	BID;VAT1;ATP5IF1;MGARP;SQSTM1;PRKN;GPX1	564	18986	114
7/374	114/18986	0.0614035	3.11713	3.21393	0.130433	0.114138	PLAT/IGFBP5/CYP1B1/S100A11/DDIT3/LPAR1/CCL5	GO:BP	NA	NA	GO:0014812	muscle cell migration	0.0074023	7	PLAT;IGFBP5;CYP1B1;S100A11;DDIT3;LPAR1;CCL5	564	18986	114
12/374	270/18986	0.0444444	2.25621	2.94701	0.130433	0.114138	BID/TNFAIP3/CDKN1A/IL1B/TNFSF9/IL33/TNFRSF14/VCAM1/IL20RB/CSF1/ZP3/CCL5	GO:BP	NA	NA	GO:0070663	regulation of leukocyte proliferation	0.00752763	12	BID;TNFAIP3;CDKN1A;IL1B;TNFSF9;IL33;TNFRSF14;VCAM1;IL20RB;CSF1;ZP3;CCL5	564	18986	270
2/374	7/18986	0.285714	14.5042	5.06554	0.130433	0.114138	CTNS/SOD2	GO:BP	NA	NA	GO:0010728	regulation of hydrogen peroxide biosynthetic process	0.00761193	2	CTNS;SOD2	564	18986	7
2/374	7/18986	0.285714	14.5042	5.06554	0.130433	0.114138	BID/CTNS	GO:BP	NA	NA	GO:0010918	positive regulation of mitochondrial membrane potential	0.00761193	2	BID;CTNS	564	18986	7
2/374	7/18986	0.285714	14.5042	5.06554	0.130433	0.114138	DENND3/DENND1A	GO:BP	NA	NA	GO:0032483	regulation of Rab protein signal transduction	0.00761193	2	DENND3;DENND1A	564	18986	7
2/374	7/18986	0.285714	14.5042	5.06554	0.130433	0.114138	TSPO/POMC	GO:BP	NA	NA	GO:0035934	corticosterone secretion	0.00761193	2	TSPO;POMC	564	18986	7
2/374	7/18986	0.285714	14.5042	5.06554	0.130433	0.114138	MGARP/CRHBP	GO:BP	NA	NA	GO:0097210	response to gonadotropin-releasing hormone	0.00761193	2	MGARP;CRHBP	564	18986	7
2/374	7/18986	0.285714	14.5042	5.06554	0.130433	0.114138	P2RX4/CSF1	GO:BP	NA	NA	GO:1904141	positive regulation of microglial cell migration	0.00761193	2	P2RX4;CSF1	564	18986	7
14/374	339/18986	0.0412979	2.09648	2.88762	0.130433	0.114138	CHMP5/HMOX1/ZNHIT1/TNFAIP3/MYCT1/CXCL6/PRDX5/ATP5IF1/SOD1/ITPKB/NFKBIZ/IL20RB/CSF1/ADGRG1	GO:BP	NA	NA	GO:0048872	homeostasis of number of cells	0.00762331	14	CHMP5;HMOX1;ZNHIT1;TNFAIP3;MYCT1;CXCL6;PRDX5;ATP5IF1;SOD1;ITPKB;NFKBIZ;IL20RB;CSF1;ADGRG1	564	18986	339
9/374	174/18986	0.0517241	2.62576	3.05392	0.130433	0.114138	HMOX1/SOD2/IGFBP5/TNFAIP3/CDKN1A/EREG/IL6R/CTNNBIP1/CCL5	GO:BP	NA	NA	GO:0048660	regulation of smooth muscle cell proliferation	0.00772481	9	HMOX1;SOD2;IGFBP5;TNFAIP3;CDKN1A;EREG;IL6R;CTNNBIP1;CCL5	564	18986	174
4/374	40/18986	0.1	5.07647	3.65848	0.130433	0.114138	PRDX5/NFKBIZ/IL20RB/CSF1	GO:BP	NA	NA	GO:0048873	homeostasis of number of cells within a tissue	0.00774223	4	PRDX5;NFKBIZ;IL20RB;CSF1	564	18986	40
3/374	21/18986	0.142857	7.2521	4.06353	0.130433	0.114138	AKR1B1/TSPO/ADM	GO:BP	NA	NA	GO:0006700	C21-steroid hormone biosynthetic process	0.00774939	3	AKR1B1;TSPO;ADM	564	18986	21
3/374	21/18986	0.142857	7.2521	4.06353	0.130433	0.114138	AKR1B1/ARHGEF2/FBP1	GO:BP	NA	NA	GO:0071474	cellular hyperosmotic response	0.00774939	3	AKR1B1;ARHGEF2;FBP1	564	18986	21
3/374	21/18986	0.142857	7.2521	4.06353	0.130433	0.114138	RRAS2/P2RX4/CSF1	GO:BP	NA	NA	GO:1903975	regulation of glial cell migration	0.00774939	3	RRAS2;P2RX4;CSF1	564	18986	21
5/374	63/18986	0.0793651	4.02894	3.41359	0.133157	0.116521	ARHGAP6/ACVRL1/THY1/SMAD3/S100A10	GO:BP	NA	NA	GO:0051893	regulation of focal adhesion assembly	0.00797329	5	ARHGAP6;ACVRL1;THY1;SMAD3;S100A10	564	18986	63
5/374	63/18986	0.0793651	4.02894	3.41359	0.133157	0.116521	ARHGAP6/ACVRL1/THY1/SMAD3/S100A10	GO:BP	NA	NA	GO:0090109	regulation of cell-substrate junction assembly	0.00797329	5	ARHGAP6;ACVRL1;THY1;SMAD3;S100A10	564	18986	63
14/374	341/18986	0.0410557	2.08418	2.8638	0.133196	0.116556	BID/TNFAIP3/CDKN1A/IL1B/TNFSF9/IL33/NFKBIZ/TNFRSF14/VCAM1/IL20RB/CSF1/ZP3/PSMB10/CCL5	GO:BP	NA	NA	GO:0070661	leukocyte proliferation	0.00800666	14	BID;TNFAIP3;CDKN1A;IL1B;TNFSF9;IL33;NFKBIZ;TNFRSF14;VCAM1;IL20RB;CSF1;ZP3;PSMB10;CCL5	564	18986	341
17/374	450/18986	0.0377778	1.91778	2.79306	0.13619	0.119176	CTNS/PITX1/NTN4/TSPO/SOD2/SLC29A1/IGFBP5/TNFAIP3/MSX2/PPDPF/CYP1B1/SOD1/CLDN1/SMAD3/ALDH1A3/CSF1/GPX1	GO:BP	NA	NA	GO:0048732	gland development	0.00824325	17	CTNS;PITX1;NTN4;TSPO;SOD2;SLC29A1;IGFBP5;TNFAIP3;MSX2;PPDPF;CYP1B1;SOD1;CLDN1;SMAD3;ALDH1A3;CSF1;GPX1	564	18986	450
18/374	487/18986	0.036961	1.87631	2.77712	0.13619	0.119176	CYBA/KCNAB2/TMEM38A/P2RX5/FXYD5/BDKRB1/CCL2/IL1B/P2RX4/CD63/ARL6IP5/CRHBP/GSTO1/THY1/RRAD/SLC43A2/KCNJ12/TMSB4X	GO:BP	NA	NA	GO:0034762	regulation of transmembrane transport	0.00825867	18	CYBA;KCNAB2;TMEM38A;P2RX5;FXYD5;BDKRB1;CCL2;IL1B;P2RX4;CD63;ARL6IP5;CRHBP;GSTO1;THY1;RRAD;SLC43A2;KCNJ12;TMSB4X	564	18986	487
6/374	89/18986	0.0674157	3.42234	3.24697	0.13619	0.119176	ICAM1/LPXN/ITGA7/CYP1B1/VCAM1/CCL5	GO:BP	NA	NA	GO:0033627	cell adhesion mediated by integrin	0.00828184	6	ICAM1;LPXN;ITGA7;CYP1B1;VCAM1;CCL5	564	18986	89
4/374	41/18986	0.097561	4.95265	3.59152	0.138403	0.121112	TSPO/ARHGEF2/NUPR1/PRKN	GO:BP	NA	NA	GO:0062098	regulation of programmed necrotic cell death	0.00844862	4	TSPO;ARHGEF2;NUPR1;PRKN	564	18986	41
5/374	64/18986	0.078125	3.96599	3.36916	0.138485	0.121184	ITPR3/SOD2/SHMT2/KCNJ12/ALDH1A3	GO:BP	NA	NA	GO:0051289	protein homotetramerization	0.00851273	5	ITPR3;SOD2;SHMT2;KCNJ12;ALDH1A3	564	18986	64
11/374	241/18986	0.0456432	2.31706	2.91687	0.138485	0.121184	ARHGAP6/CD63/ITGA7/ACVRL1/ADAM15/THY1/VCAM1/SMAD3/TNXB/CSF1/S100A10	GO:BP	NA	NA	GO:0007160	cell-matrix adhesion	0.00851818	11	ARHGAP6;CD63;ITGA7;ACVRL1;ADAM15;THY1;VCAM1;SMAD3;TNXB;CSF1;S100A10	564	18986	241
12/374	276/18986	0.0434783	2.20716	2.8637	0.143606	0.125665	SOD2/SLC29A1/GCH1/SOD1/ADM/SLC13A3/SLC29A4/BDKRB2/ADORA2B/CTNNBIP1/ADRA2C/GPX1	GO:BP	NA	NA	GO:0003018	vascular process in circulatory system	0.00888212	12	SOD2;SLC29A1;GCH1;SOD1;ADM;SLC13A3;SLC29A4;BDKRB2;ADORA2B;CTNNBIP1;ADRA2C;GPX1	564	18986	276
9/374	178/18986	0.0505618	2.56675	2.97704	0.143606	0.125665	KCNAB2/PRDX5/PGLS/NMNAT2/FDXR/FBP1/DCXR/NUPR1/NQO1	GO:BP	NA	NA	GO:0072524	pyridine-containing compound metabolic process	0.0089001	9	KCNAB2;PRDX5;PGLS;NMNAT2;FDXR;FBP1;DCXR;NUPR1;NQO1	564	18986	178
5/374	65/18986	0.0769231	3.90498	3.32561	0.145911	0.127682	IL1B/CYP1B1/IL6R/ADORA2B/CCBE1	GO:BP	NA	NA	GO:0010573	vascular endothelial growth factor production	0.00907692	5	IL1B;CYP1B1;IL6R;ADORA2B;CCBE1	564	18986	65
8/374	148/18986	0.0540541	2.74404	3.01935	0.146104	0.127851	SOD2/TNFAIP3/PRDX5/GCH1/TXN/CYP1B1/SOD1/NQO1	GO:BP	NA	NA	GO:0034614	cellular response to reactive oxygen species	0.00912298	8	SOD2;TNFAIP3;PRDX5;GCH1;TXN;CYP1B1;SOD1;NQO1	564	18986	148
4/374	42/18986	0.0952381	4.83473	3.5267	0.146182	0.127919	SOD2/IL1B/P2RX4/SMAD3	GO:BP	NA	NA	GO:0045429	positive regulation of nitric oxide biosynthetic process	0.00919589	4	SOD2;IL1B;P2RX4;SMAD3	564	18986	42
6/374	91/18986	0.0659341	3.34712	3.18147	0.146182	0.127919	SREBF1/IGFBP5/FDX1/CYP1B1/CRHBP/FBP1	GO:BP	NA	NA	GO:0051591	response to cAMP	0.00919595	6	SREBF1;IGFBP5;FDX1;CYP1B1;CRHBP;FBP1	564	18986	91
11/374	244/18986	0.045082	2.28857	2.87171	0.147232	0.128838	BID/ICAM1/HMOX1/SOD2/ARHGEF2/TNFAIP3/IL1B/TPT1/BDKRB2/PRKN/GPX1	GO:BP	NA	NA	GO:2001234	negative regulation of apoptotic signaling pathway	0.00929636	11	BID;ICAM1;HMOX1;SOD2;ARHGEF2;TNFAIP3;IL1B;TPT1;BDKRB2;PRKN;GPX1	564	18986	244
12/374	278/18986	0.0431655	2.19128	2.8364	0.147909	0.12943	CYBA/NFKBIA/DHX58/TNFAIP3/TRIM25/GPR108/ARRB2/LYPLAL1/NFKBIZ/ZDHHC12/SQSTM1/CD14	GO:BP	NA	NA	GO:0002221	pattern recognition receptor signaling pathway	0.00937354	12	CYBA;NFKBIA;DHX58;TNFAIP3;TRIM25;GPR108;ARRB2;LYPLAL1;NFKBIZ;ZDHHC12;SQSTM1;CD14	564	18986	278
14/374	348/18986	0.0402299	2.04226	2.7817	0.148889	0.130288	SREBF1/TSPO/EPHX2/IL1B/GDF15/ATP5IF1/CH25H/ADM/AMDHD2/FBP1/NUPR1/PRKN/AKR1C3/TMSB4X	GO:BP	NA	NA	GO:0062012	regulation of small molecule metabolic process	0.00947032	14	SREBF1;TSPO;EPHX2;IL1B;GDF15;ATP5IF1;CH25H;ADM;AMDHD2;FBP1;NUPR1;PRKN;AKR1C3;TMSB4X	564	18986	348
5/374	66/18986	0.0757576	3.84581	3.28293	0.150866	0.132018	GLA/IL1B/PRDX5/GCH1/PRKN	GO:BP	NA	NA	GO:0051341	regulation of oxidoreductase activity	0.00966638	5	GLA;IL1B;PRDX5;GCH1;PRKN	564	18986	66
5/374	66/18986	0.0757576	3.84581	3.28293	0.150866	0.132018	MGST1/CTNS/SLC35B2/SLC13A3/SLC43A2	GO:BP	NA	NA	GO:0072348	sulfur compound transport	0.00966638	5	MGST1;CTNS;SLC35B2;SLC13A3;SLC43A2	564	18986	66
4/374	43/18986	0.0930233	4.7223	3.4639	0.150958	0.132099	SOD2/IL1B/P2RX4/SMAD3	GO:BP	NA	NA	GO:1904407	positive regulation of nitric oxide metabolic process	0.00998493	4	SOD2;IL1B;P2RX4;SMAD3	564	18986	43
2/374	8/18986	0.25	12.6912	4.68838	0.150958	0.132099	ACVRL1/DDIT3	GO:BP	NA	NA	GO:0001955	blood vessel maturation	0.0100177	2	ACVRL1;DDIT3	564	18986	8
2/374	8/18986	0.25	12.6912	4.68838	0.150958	0.132099	VAT1/PRKN	GO:BP	NA	NA	GO:0010637	negative regulation of mitochondrial fusion	0.0100177	2	VAT1;PRKN	564	18986	8
2/374	8/18986	0.25	12.6912	4.68838	0.150958	0.132099	NFKBIA/TNFAIP3	GO:BP	NA	NA	GO:0070427	nucleotide-binding oligomerization domain containing 1 signaling pathway	0.0100177	2	NFKBIA;TNFAIP3	564	18986	8
2/374	8/18986	0.25	12.6912	4.68838	0.150958	0.132099	SLC29A1/SLC29A4	GO:BP	NA	NA	GO:1901642	nucleoside transmembrane transport	0.0100177	2	SLC29A1;SLC29A4	564	18986	8
2/374	8/18986	0.25	12.6912	4.68838	0.150958	0.132099	ARHGEF2/BDKRB2	GO:BP	NA	NA	GO:1902218	regulation of intrinsic apoptotic signaling pathway in response to osmotic stress	0.0100177	2	ARHGEF2;BDKRB2	564	18986	8
2/374	8/18986	0.25	12.6912	4.68838	0.150958	0.132099	P2RX4/CSF1	GO:BP	NA	NA	GO:1904124	microglial cell migration	0.0100177	2	P2RX4;CSF1	564	18986	8
2/374	8/18986	0.25	12.6912	4.68838	0.150958	0.132099	P2RX4/CSF1	GO:BP	NA	NA	GO:1904139	regulation of microglial cell migration	0.0100177	2	P2RX4;CSF1	564	18986	8
2/374	8/18986	0.25	12.6912	4.68838	0.150958	0.132099	CCL2/CCL5	GO:BP	NA	NA	GO:2000501	regulation of natural killer cell chemotaxis	0.0100177	2	CCL2;CCL5	564	18986	8
3/374	23/18986	0.130435	6.62148	3.82389	0.150958	0.132099	GLA/PRDX5/PRKN	GO:BP	NA	NA	GO:0051354	negative regulation of oxidoreductase activity	0.010024	3	GLA;PRDX5;PRKN	564	18986	23
7/374	121/18986	0.0578512	2.9368	3.02966	0.151185	0.132297	CDKN1A/RRAS2/ITPKB/SQSTM1/FBP1/RASA4B/CSF1	GO:BP	NA	NA	GO:0007265	Ras protein signal transduction	0.0101174	7	CDKN1A;RRAS2;ITPKB;SQSTM1;FBP1;RASA4B;CSF1	564	18986	121
11/374	247/18986	0.0445344	2.26078	2.82721	0.151185	0.132297	RELB/PREX1/CXCL6/IL33/ZC3H12A/CXCL8/ADORA2B/CSF1/TMEM229B/CCL5/MILR1	GO:BP	NA	NA	GO:0002274	myeloid leukocyte activation	0.0101284	11	RELB;PREX1;CXCL6;IL33;ZC3H12A;CXCL8;ADORA2B;CSF1;TMEM229B;CCL5;MILR1	564	18986	247
6/374	93/18986	0.0645161	3.27514	3.11777	0.151185	0.132297	COX6A1/COX7C/COX7B/COX5B/COX7A1/UQCRH	GO:BP	NA	NA	GO:0019646	aerobic electron transport chain	0.01018	6	COX6A1;COX7C;COX7B;COX5B;COX7A1;UQCRH	564	18986	93
6/374	93/18986	0.0645161	3.27514	3.11777	0.151185	0.132297	TSPO/SOD2/TRIM25/NFKBIZ/MTHFR/GPX1	GO:BP	NA	NA	GO:0033273	response to vitamin	0.01018	6	TSPO;SOD2;TRIM25;NFKBIZ;MTHFR;GPX1	564	18986	93
10/374	215/18986	0.0465116	2.36115	2.84529	0.154979	0.135617	P2RX5/FXYD5/TSPO/BDKRB1/CCL2/P2RX4/GSTO1/THY1/TMSB4X/CCL5	GO:BP	NA	NA	GO:0043270	positive regulation of monoatomic ion transport	0.0104716	10	P2RX5;FXYD5;TSPO;BDKRB1;CCL2;P2RX4;GSTO1;THY1;TMSB4X;CCL5	564	18986	215
16/374	425/18986	0.0376471	1.91114	2.69293	0.155171	0.135785	POU2F2/DHX58/TNFAIP3/IFIT3/IFIT2/TRIM25/IL1B/APOBEC3F/DCLK1/TPT1/IL33/ZC3H12A/SMAD3/HYAL3/APOBEC3C/CCL5	GO:BP	NA	NA	GO:0009615	response to virus	0.0105207	16	POU2F2;DHX58;TNFAIP3;IFIT3;IFIT2;TRIM25;IL1B;APOBEC3F;DCLK1;TPT1;IL33;ZC3H12A;SMAD3;HYAL3;APOBEC3C;CCL5	564	18986	425
4/374	44/18986	0.0909091	4.61497	3.40301	0.158386	0.138599	SREBF1/TSPO/WBP2/CYP1B1	GO:BP	NA	NA	GO:0032570	response to progesterone	0.0108166	4	SREBF1;TSPO;WBP2;CYP1B1	564	18986	44
4/374	44/18986	0.0909091	4.61497	3.40301	0.158386	0.138599	PREX1/CXCL6/CXCL8/CCL5	GO:BP	NA	NA	GO:0042119	neutrophil activation	0.0108166	4	PREX1;CXCL6;CXCL8;CCL5	564	18986	44
14/374	354/18986	0.039548	2.00764	2.71284	0.158386	0.138599	CYBA/KCNAB2/TMEM38A/P2RX5/FXYD5/BDKRB1/CCL2/P2RX4/CD63/GSTO1/THY1/RRAD/KCNJ12/TMSB4X	GO:BP	NA	NA	GO:0034765	regulation of monoatomic ion transmembrane transport	0.0108858	14	CYBA;KCNAB2;TMEM38A;P2RX5;FXYD5;BDKRB1;CCL2;P2RX4;CD63;GSTO1;THY1;RRAD;KCNJ12;TMSB4X	564	18986	354
9/374	184/18986	0.048913	2.48306	2.86556	0.158386	0.138599	CYBA/DHX58/TNFAIP3/GPR108/ARRB2/LYPLAL1/ZDHHC12/SQSTM1/CD14	GO:BP	NA	NA	GO:0062207	regulation of pattern recognition receptor signaling pathway	0.010911	9	CYBA;DHX58;TNFAIP3;GPR108;ARRB2;LYPLAL1;ZDHHC12;SQSTM1;CD14	564	18986	184
5/374	68/18986	0.0735294	3.7327	3.20002	0.158386	0.138599	ARHGAP6/ACVRL1/THY1/SMAD3/S100A10	GO:BP	NA	NA	GO:0150116	regulation of cell-substrate junction organization	0.0109232	5	ARHGAP6;ACVRL1;THY1;SMAD3;S100A10	564	18986	68
8/374	153/18986	0.0522876	2.65436	2.91247	0.15919	0.139302	BID/G0S2/SOD1/DEDD2/PLEKHF1/RAD9A/DDIT3/NUPR1	GO:BP	NA	NA	GO:2001235	positive regulation of apoptotic signaling pathway	0.0110157	8	BID;G0S2;SOD1;DEDD2;PLEKHF1;RAD9A;DDIT3;NUPR1	564	18986	153
6/374	95/18986	0.0631579	3.20619	3.05578	0.160473	0.140424	SREBF1/TSPO/OPTN/ATP5IF1/SQSTM1/PRKN	GO:BP	NA	NA	GO:0000423	mitophagy	0.0112365	6	SREBF1;TSPO;OPTN;ATP5IF1;SQSTM1;PRKN	564	18986	95
3/374	24/18986	0.125	6.34559	3.71453	0.160473	0.140424	SOD1/ZC3H12A/ADORA2B	GO:BP	NA	NA	GO:0045932	negative regulation of muscle contraction	0.0112914	3	SOD1;ZC3H12A;ADORA2B	564	18986	24
3/374	24/18986	0.125	6.34559	3.71453	0.160473	0.140424	CHST7/B3GAT3/SLC35B2	GO:BP	NA	NA	GO:0050650	chondroitin sulfate proteoglycan biosynthetic process	0.0112914	3	CHST7;B3GAT3;SLC35B2	564	18986	24
3/374	24/18986	0.125	6.34559	3.71453	0.160473	0.140424	TSPO/MT2A/P2RX4	GO:BP	NA	NA	GO:0071294	cellular response to zinc ion	0.0112914	3	TSPO;MT2A;P2RX4	564	18986	24
3/374	24/18986	0.125	6.34559	3.71453	0.160473	0.140424	P2RX4/FGF16/TMSB4X	GO:BP	NA	NA	GO:2001026	regulation of endothelial cell chemotaxis	0.0112914	3	P2RX4;FGF16;TMSB4X	564	18986	24
8/374	154/18986	0.0519481	2.63713	2.89161	0.160835	0.140741	SOD2/GCH1/SOD1/ADM/BDKRB2/ADORA2B/ADRA2C/GPX1	GO:BP	NA	NA	GO:0035296	regulation of tube diameter	0.0114267	8	SOD2;GCH1;SOD1;ADM;BDKRB2;ADORA2B;ADRA2C;GPX1	564	18986	154
8/374	154/18986	0.0519481	2.63713	2.89161	0.160835	0.140741	SOD2/GCH1/SOD1/ADM/BDKRB2/ADORA2B/ADRA2C/GPX1	GO:BP	NA	NA	GO:0097746	blood vessel diameter maintenance	0.0114267	8	SOD2;GCH1;SOD1;ADM;BDKRB2;ADORA2B;ADRA2C;GPX1	564	18986	154
7/374	124/18986	0.0564516	2.86575	2.95471	0.160835	0.140741	IL1B/IL33/ZC3H12A/CD14/IL20RB/DDIT3/ZP3	GO:BP	NA	NA	GO:0032609	type II interferon production	0.0114791	7	IL1B;IL33;ZC3H12A;CD14;IL20RB;DDIT3;ZP3	564	18986	124
7/374	124/18986	0.0564516	2.86575	2.95471	0.160835	0.140741	IL1B/IL33/ZC3H12A/CD14/IL20RB/DDIT3/ZP3	GO:BP	NA	NA	GO:0032649	regulation of type II interferon production	0.0114791	7	IL1B;IL33;ZC3H12A;CD14;IL20RB;DDIT3;ZP3	564	18986	124
5/374	69/18986	0.0724638	3.6786	3.15974	0.160835	0.140741	POMC/TRIM25/CXCL6/CH25H/CXCL8	GO:BP	NA	NA	GO:0043903	regulation of biological process involved in symbiotic interaction	0.0115915	5	POMC;TRIM25;CXCL6;CH25H;CXCL8	564	18986	69
11/374	252/18986	0.0436508	2.21592	2.75445	0.160835	0.140741	HMOX1/SOD2/IGFBP5/TNFAIP3/CDKN1A/EREG/RBP4/IL6R/DDIT3/CTNNBIP1/CCL5	GO:BP	NA	NA	GO:0033002	muscle cell proliferation	0.0116409	11	HMOX1;SOD2;IGFBP5;TNFAIP3;CDKN1A;EREG;RBP4;IL6R;DDIT3;CTNNBIP1;CCL5	564	18986	252
4/374	45/18986	0.0888889	4.51242	3.34392	0.160835	0.140741	IL33/ZC3H12A/IL20RB/DDIT3	GO:BP	NA	NA	GO:0032689	negative regulation of type II interferon production	0.0116916	4	IL33;ZC3H12A;IL20RB;DDIT3	564	18986	45
4/374	45/18986	0.0888889	4.51242	3.34392	0.160835	0.140741	TNFAIP3/IL1B/APOBEC3F/ZC3H12A	GO:BP	NA	NA	GO:0050691	regulation of defense response to virus by host	0.0116916	4	TNFAIP3;IL1B;APOBEC3F;ZC3H12A	564	18986	45
4/374	45/18986	0.0888889	4.51242	3.34392	0.160835	0.140741	SOD2/NSMF/CD14/NQO1	GO:BP	NA	NA	GO:0051602	response to electrical stimulus	0.0116916	4	SOD2;NSMF;CD14;NQO1	564	18986	45
4/374	45/18986	0.0888889	4.51242	3.34392	0.160835	0.140741	SREBF1/TSPO/ATP5IF1/PRKN	GO:BP	NA	NA	GO:1901524	regulation of mitophagy	0.0116916	4	SREBF1;TSPO;ATP5IF1;PRKN	564	18986	45
13/374	322/18986	0.0403727	2.04951	2.6925	0.161438	0.141269	CHMP5/ICAM1/POMC/TRIM25/CXCL6/CH25H/TNFRSF14/CLDN1/ZC3H12A/CXCL8/PRKN/GPX1/CCL5	GO:BP	NA	NA	GO:0044403	biological process involved in symbiotic interaction	0.0118357	13	CHMP5;ICAM1;POMC;TRIM25;CXCL6;CH25H;TNFRSF14;CLDN1;ZC3H12A;CXCL8;PRKN;GPX1;CCL5	564	18986	322
8/374	155/18986	0.0516129	2.62011	2.87091	0.161438	0.141269	SOD2/GCH1/SOD1/ADM/BDKRB2/ADORA2B/ADRA2C/GPX1	GO:BP	NA	NA	GO:0035150	regulation of tube size	0.0118488	8	SOD2;GCH1;SOD1;ADM;BDKRB2;ADORA2B;ADRA2C;GPX1	564	18986	155
12/374	287/18986	0.0418118	2.12257	2.71637	0.161438	0.141269	PRSS3/HMOX1/LPXN/P2RX4/CYP1B1/ACVRL1/ZC3H12A/ATOH8/CCBE1/FGF16/TMSB4X/GPX1	GO:BP	NA	NA	GO:0043542	endothelial cell migration	0.0118519	12	PRSS3;HMOX1;LPXN;P2RX4;CYP1B1;ACVRL1;ZC3H12A;ATOH8;CCBE1;FGF16;TMSB4X;GPX1	564	18986	287
7/374	125/18986	0.056	2.84282	2.93023	0.161438	0.141269	ARHGAP6/ACVRL1/ADAM15/THY1/SMAD3/CSF1/S100A10	GO:BP	NA	NA	GO:0001952	regulation of cell-matrix adhesion	0.0119612	7	ARHGAP6;ACVRL1;ADAM15;THY1;SMAD3;CSF1;S100A10	564	18986	125
7/374	125/18986	0.056	2.84282	2.93023	0.161438	0.141269	TSPO/ATP5IF1/CH25H/AMDHD2/FBP1/NUPR1/AKR1C3	GO:BP	NA	NA	GO:0062014	negative regulation of small molecule metabolic process	0.0119612	7	TSPO;ATP5IF1;CH25H;AMDHD2;FBP1;NUPR1;AKR1C3	564	18986	125
7/374	125/18986	0.056	2.84282	2.93023	0.161438	0.141269	BID/SREBF1/TSPO/ATP5IF1/MGARP/DDIT3/PRKN	GO:BP	NA	NA	GO:0072655	establishment of protein localization to mitochondrion	0.0119612	7	BID;SREBF1;TSPO;ATP5IF1;MGARP;DDIT3;PRKN	564	18986	125
6/374	97/18986	0.0618557	3.14008	2.99541	0.162948	0.142591	SREBF1/NFKBIA/GLA/PLA2G4C/IL1B/ZC3H12A	GO:BP	NA	NA	GO:0019915	lipid storage	0.0123684	6	SREBF1;NFKBIA;GLA;PLA2G4C;IL1B;ZC3H12A	564	18986	97
9/374	188/18986	0.0478723	2.43023	2.79365	0.162948	0.142591	CYBA/TSPO/POMC/ARHGEF2/TNFAIP3/IL33/ARRB2/ZC3H12A/CD14	GO:BP	NA	NA	GO:0032640	tumor necrosis factor production	0.0124293	9	CYBA;TSPO;POMC;ARHGEF2;TNFAIP3;IL33;ARRB2;ZC3H12A;CD14	564	18986	188
9/374	188/18986	0.0478723	2.43023	2.79365	0.162948	0.142591	CYBA/TSPO/POMC/ARHGEF2/TNFAIP3/IL33/ARRB2/ZC3H12A/CD14	GO:BP	NA	NA	GO:0032680	regulation of tumor necrosis factor production	0.0124293	9	CYBA;TSPO;POMC;ARHGEF2;TNFAIP3;IL33;ARRB2;ZC3H12A;CD14	564	18986	188
7/374	126/18986	0.0555556	2.82026	2.90598	0.162948	0.142591	CCL2/TNFAIP6/IL6R/CXCL8/CAMK1D/CSF1/CCL5	GO:BP	NA	NA	GO:0002688	regulation of leukocyte chemotaxis	0.0124577	7	CCL2;TNFAIP6;IL6R;CXCL8;CAMK1D;CSF1;CCL5	564	18986	126
14/374	360/18986	0.0388889	1.97418	2.64531	0.162948	0.142591	ARHGAP44/ANK1/SYNGR1/CRHBP/SYTL3/RAB3IL1/ADORA2B/TNFAIP2/PRKN/HYAL3/ZP3/S100A10/CCL5/MILR1	GO:BP	NA	NA	GO:0006887	exocytosis	0.0124619	14	ARHGAP44;ANK1;SYNGR1;CRHBP;SYTL3;RAB3IL1;ADORA2B;TNFAIP2;PRKN;HYAL3;ZP3;S100A10;CCL5;MILR1	564	18986	360
3/374	25/18986	0.12	6.09176	3.61121	0.162948	0.142591	COX7A1/NUPR1/SHMT2	GO:BP	NA	NA	GO:0002082	regulation of oxidative phosphorylation	0.012647	3	COX7A1;NUPR1;SHMT2	564	18986	25
3/374	25/18986	0.12	6.09176	3.61121	0.162948	0.142591	GLA/IL1B/GCH1	GO:BP	NA	NA	GO:0050999	regulation of nitric-oxide synthase activity	0.012647	3	GLA;IL1B;GCH1	564	18986	25
2/374	9/18986	0.222222	11.281	4.3731	0.162948	0.142591	ALDH1A3/AKR1C3	GO:BP	NA	NA	GO:0002138	retinoic acid biosynthetic process	0.0127133	2	ALDH1A3;AKR1C3	564	18986	9
2/374	9/18986	0.222222	11.281	4.3731	0.162948	0.142591	MTHFR/SHMT2	GO:BP	NA	NA	GO:0035999	tetrahydrofolate interconversion	0.0127133	2	MTHFR;SHMT2	564	18986	9
2/374	9/18986	0.222222	11.281	4.3731	0.162948	0.142591	SOD1/ADORA2B	GO:BP	NA	NA	GO:0044557	relaxation of smooth muscle	0.0127133	2	SOD1;ADORA2B	564	18986	9
2/374	9/18986	0.222222	11.281	4.3731	0.162948	0.142591	HYAL3/ZP3	GO:BP	NA	NA	GO:0060478	acrosomal vesicle exocytosis	0.0127133	2	HYAL3;ZP3	564	18986	9
2/374	9/18986	0.222222	11.281	4.3731	0.162948	0.142591	IL33/CSF1	GO:BP	NA	NA	GO:0061518	microglial cell proliferation	0.0127133	2	IL33;CSF1	564	18986	9
2/374	9/18986	0.222222	11.281	4.3731	0.162948	0.142591	APOBEC3F/APOBEC3C	GO:BP	NA	NA	GO:0070383	DNA cytosine deamination	0.0127133	2	APOBEC3F;APOBEC3C	564	18986	9
2/374	9/18986	0.222222	11.281	4.3731	0.162948	0.142591	CHMP5/ARHGEF2	GO:BP	NA	NA	GO:0071225	cellular response to muramyl dipeptide	0.0127133	2	CHMP5;ARHGEF2	564	18986	9
2/374	9/18986	0.222222	11.281	4.3731	0.162948	0.142591	AKR1B1/FBP1	GO:BP	NA	NA	GO:0071475	cellular hyperosmotic salinity response	0.0127133	2	AKR1B1;FBP1	564	18986	9
2/374	9/18986	0.222222	11.281	4.3731	0.162948	0.142591	ACVRL1/CLDN1	GO:BP	NA	NA	GO:1903348	positive regulation of bicellular tight junction assembly	0.0127133	2	ACVRL1;CLDN1	564	18986	9
8/374	157/18986	0.0509554	2.58674	2.82999	0.162948	0.142591	P2RX5/FXYD5/BDKRB1/CCL2/P2RX4/GSTO1/THY1/TMSB4X	GO:BP	NA	NA	GO:0034767	positive regulation of monoatomic ion transmembrane transport	0.0127274	8	P2RX5;FXYD5;BDKRB1;CCL2;P2RX4;GSTO1;THY1;TMSB4X	564	18986	157
17/374	472/18986	0.0360169	1.82839	2.58345	0.162948	0.142591	SREBF1/HMOX1/TSPO/ATP6V0E1/OPTN/IL1B/ATP5IF1/DRAM1/FEZ1/SQSTM1/ZC3H12A/DEPP1/PLEKHF1/ATP6V0E2/DDIT3/NUPR1/PRKN	GO:BP	NA	NA	GO:0031329	regulation of cellular catabolic process	0.0127832	17	SREBF1;HMOX1;TSPO;ATP6V0E1;OPTN;IL1B;ATP5IF1;DRAM1;FEZ1;SQSTM1;ZC3H12A;DEPP1;PLEKHF1;ATP6V0E2;DDIT3;NUPR1;PRKN	564	18986	472
9/374	189/18986	0.047619	2.41737	2.77596	0.162948	0.142591	HSPB6/HMOX1/IL1B/CYP1B1/ACVRL1/ADM/ZC3H12A/CXCL8/CCBE1	GO:BP	NA	NA	GO:0045766	positive regulation of angiogenesis	0.0128324	9	HSPB6;HMOX1;IL1B;CYP1B1;ACVRL1;ADM;ZC3H12A;CXCL8;CCBE1	564	18986	189
9/374	189/18986	0.047619	2.41737	2.77596	0.162948	0.142591	CYBA/TMEM38A/P2RX5/ITPR3/BDKRB1/P2RX4/GSTO1/THY1/DDIT3	GO:BP	NA	NA	GO:0097553	calcium ion transmembrane import into cytosol	0.0128324	9	CYBA;TMEM38A;P2RX5;ITPR3;BDKRB1;P2RX4;GSTO1;THY1;DDIT3	564	18986	189
7/374	127/18986	0.0551181	2.79805	2.88197	0.164195	0.143682	SLC29A1/CYP1B1/AOX1/GSTO1/CBR3/NQO1/AKR1C1	GO:BP	NA	NA	GO:0006805	xenobiotic metabolic process	0.0129688	7	SLC29A1;CYP1B1;AOX1;GSTO1;CBR3;NQO1;AKR1C1	564	18986	127
9/374	190/18986	0.0473684	2.40464	2.75839	0.167018	0.146152	BDKRB1/SOD2/POMC/GCH1/P2RX4/ACVRL1/SOD1/ADM/SMAD3	GO:BP	NA	NA	GO:0008217	regulation of blood pressure	0.013245	9	BDKRB1;SOD2;POMC;GCH1;P2RX4;ACVRL1;SOD1;ADM;SMAD3	564	18986	190
10/374	223/18986	0.044843	2.27644	2.71799	0.167018	0.146152	HMOX1/TNFRSF10B/TRIM25/IL1B/APOL3/SECTM1/SLC35B2/GPRC5B/PRKN/LPAR1	GO:BP	NA	NA	GO:0043123	positive regulation of canonical NF-kappaB signal transduction	0.0132696	10	HMOX1;TNFRSF10B;TRIM25;IL1B;APOL3;SECTM1;SLC35B2;GPRC5B;PRKN;LPAR1	564	18986	223
4/374	47/18986	0.0851064	4.3204	3.23077	0.168919	0.147815	SREBF1/NFKBIZ/S100A10/TAF13	GO:BP	NA	NA	GO:0042789	mRNA transcription by RNA polymerase II	0.0135751	4	SREBF1;NFKBIZ;S100A10;TAF13	564	18986	47
4/374	47/18986	0.0851064	4.3204	3.23077	0.168919	0.147815	CCL26/CCL2/CH25H/CCL5	GO:BP	NA	NA	GO:0048247	lymphocyte chemotaxis	0.0135751	4	CCL26;CCL2;CH25H;CCL5	564	18986	47
4/374	47/18986	0.0851064	4.3204	3.23077	0.168919	0.147815	SREBF1/CRHBP/ADRA2C/PRKN	GO:BP	NA	NA	GO:0090278	negative regulation of peptide hormone secretion	0.0135751	4	SREBF1;CRHBP;ADRA2C;PRKN	564	18986	47
6/374	99/18986	0.0606061	3.07665	2.93659	0.168919	0.147815	IL32/TRIM25/APOBEC3F/CH25H/APOBEC3C/CCL5	GO:BP	NA	NA	GO:0048525	negative regulation of viral process	0.013578	6	IL32;TRIM25;APOBEC3F;CH25H;APOBEC3C;CCL5	564	18986	99
8/374	159/18986	0.0503145	2.5542	2.78971	0.16917	0.148035	CYBA/CCL2/IL15RA/CD63/ARRB2/SOD1/CD14/CAMK1D	GO:BP	NA	NA	GO:0045807	positive regulation of endocytosis	0.0136528	8	CYBA;CCL2;IL15RA;CD63;ARRB2;SOD1;CD14;CAMK1D	564	18986	159
11/374	258/18986	0.0426357	2.16439	2.66935	0.16917	0.148035	CYBA/TMEM38A/P2RX5/TSPO/BDKRB1/CCL2/P2RX4/GSTO1/THY1/RRAD/CCL5	GO:BP	NA	NA	GO:0051924	regulation of calcium ion transport	0.0136771	11	CYBA;TMEM38A;P2RX5;TSPO;BDKRB1;CCL2;P2RX4;GSTO1;THY1;RRAD;CCL5	564	18986	258
5/374	72/18986	0.0694444	3.52533	3.04324	0.169734	0.148529	CYBA/NFKBIA/TNFAIP3/SQSTM1/CD14	GO:BP	NA	NA	GO:0140895	cell surface toll-like receptor signaling pathway	0.0137622	5	CYBA;NFKBIA;TNFAIP3;SQSTM1;CD14	564	18986	72
7/374	129/18986	0.0542636	2.75467	2.83465	0.170951	0.149593	CYBA/TMEM38A/ITPR3/BDKRB1/GSTO1/THY1/DDIT3	GO:BP	NA	NA	GO:0051209	release of sequestered calcium ion into cytosol	0.0140361	7	CYBA;TMEM38A;ITPR3;BDKRB1;GSTO1;THY1;DDIT3	564	18986	129
3/374	26/18986	0.115385	5.85747	3.51335	0.170951	0.149593	THY1/SMAD3/S100A10	GO:BP	NA	NA	GO:0051894	positive regulation of focal adhesion assembly	0.0140916	3	THY1;SMAD3;S100A10	564	18986	26
3/374	26/18986	0.115385	5.85747	3.51335	0.170951	0.149593	TNFAIP3/OTUD1/SHMT2	GO:BP	NA	NA	GO:0070536	protein K63-linked deubiquitination	0.0140916	3	TNFAIP3;OTUD1;SHMT2	564	18986	26
3/374	26/18986	0.115385	5.85747	3.51335	0.170951	0.149593	ADA2/GLA/APOBEC3C	GO:BP	NA	NA	GO:1901658	glycosyl compound catabolic process	0.0140916	3	ADA2;GLA;APOBEC3C	564	18986	26
9/374	192/18986	0.046875	2.3796	2.72356	0.170951	0.149593	IGFBP5/GDF15/P2RX4/TXN/ARRB2/TPBG/AKR1C3/GPX1/CCL5	GO:BP	NA	NA	GO:0051897	positive regulation of phosphatidylinositol 3-kinase/protein kinase B signal transduction	0.0140998	9	IGFBP5;GDF15;P2RX4;TXN;ARRB2;TPBG;AKR1C3;GPX1;CCL5	564	18986	192
9/374	192/18986	0.046875	2.3796	2.72356	0.170951	0.149593	HSPB6/HMOX1/IL1B/CYP1B1/ACVRL1/ADM/ZC3H12A/CXCL8/CCBE1	GO:BP	NA	NA	GO:1904018	positive regulation of vasculature development	0.0140998	9	HSPB6;HMOX1;IL1B;CYP1B1;ACVRL1;ADM;ZC3H12A;CXCL8;CCBE1	564	18986	192
9/374	193/18986	0.0466321	2.36727	2.70631	0.17175	0.150293	CYBA/TSPO/POMC/ARHGEF2/TNFAIP3/IL33/ARRB2/ZC3H12A/CD14	GO:BP	NA	NA	GO:0071706	tumor necrosis factor superfamily cytokine production	0.0145422	9	CYBA;TSPO;POMC;ARHGEF2;TNFAIP3;IL33;ARRB2;ZC3H12A;CD14	564	18986	193
9/374	193/18986	0.0466321	2.36727	2.70631	0.17175	0.150293	CYBA/TSPO/POMC/ARHGEF2/TNFAIP3/IL33/ARRB2/ZC3H12A/CD14	GO:BP	NA	NA	GO:1903555	regulation of tumor necrosis factor superfamily cytokine production	0.0145422	9	CYBA;TSPO;POMC;ARHGEF2;TNFAIP3;IL33;ARRB2;ZC3H12A;CD14	564	18986	193
5/374	73/18986	0.0684932	3.47703	3.00578	0.17175	0.150293	HMOX1/IL1B/IL33/IL6R/ADORA2B	GO:BP	NA	NA	GO:0032722	positive regulation of chemokine production	0.0145426	5	HMOX1;IL1B;IL33;IL6R;ADORA2B	564	18986	73
5/374	73/18986	0.0684932	3.47703	3.00578	0.17175	0.150293	CYBA/CCL2/IL15RA/SOD1/CAMK1D	GO:BP	NA	NA	GO:0050766	positive regulation of phagocytosis	0.0145426	5	CYBA;CCL2;IL15RA;SOD1;CAMK1D	564	18986	73
4/374	48/18986	0.0833333	4.23039	3.17653	0.17175	0.150293	SREBF1/CRHBP/ADRA2C/PRKN	GO:BP	NA	NA	GO:0002792	negative regulation of peptide secretion	0.0145849	4	SREBF1;CRHBP;ADRA2C;PRKN	564	18986	48
4/374	48/18986	0.0833333	4.23039	3.17653	0.17175	0.150293	SOD2/SOD1/PRKN/GPX1	GO:BP	NA	NA	GO:1902175	regulation of oxidative stress-induced intrinsic apoptotic signaling pathway	0.0145849	4	SOD2;SOD1;PRKN;GPX1	564	18986	48
7/374	130/18986	0.0538462	2.73348	2.81133	0.17175	0.150293	CCL2/APOBEC3F/ZC3H12A/CXCL8/PRKN/APOBEC3C/CCL5	GO:BP	NA	NA	GO:0019079	viral genome replication	0.0145927	7	CCL2;APOBEC3F;ZC3H12A;CXCL8;PRKN;APOBEC3C;CCL5	564	18986	130
7/374	130/18986	0.0538462	2.73348	2.81133	0.17175	0.150293	CYBA/TMEM38A/ITPR3/BDKRB1/GSTO1/THY1/DDIT3	GO:BP	NA	NA	GO:0051283	negative regulation of sequestering of calcium ion	0.0145927	7	CYBA;TMEM38A;ITPR3;BDKRB1;GSTO1;THY1;DDIT3	564	18986	130
15/374	405/18986	0.037037	1.88017	2.53809	0.17175	0.150293	SREBF1/AKR1B1/ABHD12/PLA2G4C/IL1B/GDF15/CYP1B1/BDH2/GPX4/ECI1/TNXB/CPT1C/AKR1C1/AKR1C3/GPX1	GO:BP	NA	NA	GO:0006631	fatty acid metabolic process	0.0148859	15	SREBF1;AKR1B1;ABHD12;PLA2G4C;IL1B;GDF15;CYP1B1;BDH2;GPX4;ECI1;TNXB;CPT1C;AKR1C1;AKR1C3;GPX1	564	18986	405
12/374	297/18986	0.040404	2.0511	2.58805	0.17175	0.150293	CYBA/NFKBIA/DHX58/TNFAIP3/TRIM25/GPR108/ARRB2/LYPLAL1/NFKBIZ/ZDHHC12/SQSTM1/CD14	GO:BP	NA	NA	GO:0002758	innate immune response-activating signaling pathway	0.0151663	12	CYBA;NFKBIA;DHX58;TNFAIP3;TRIM25;GPR108;ARRB2;LYPLAL1;NFKBIZ;ZDHHC12;SQSTM1;CD14	564	18986	297
12/374	297/18986	0.040404	2.0511	2.58805	0.17175	0.150293	DHX58/FNDC4/TNFAIP3/TNFAIP6/IL33/ARRB2/SOD1/SMAD3/IL20RB/TMSB4X/SMIM30/GPX1	GO:BP	NA	NA	GO:0031348	negative regulation of defense response	0.0151663	12	DHX58;FNDC4;TNFAIP3;TNFAIP6;IL33;ARRB2;SOD1;SMAD3;IL20RB;TMSB4X;SMIM30;GPX1	564	18986	297
11/374	262/18986	0.0419847	2.13134	2.61391	0.17175	0.150293	SREBF1/TMEM38A/ZNHIT1/GCH1/P2RX4/SOD1/GSTO1/ADM/ZC3H12A/KCNJ12/GPX1	GO:BP	NA	NA	GO:0003015	heart process	0.0151773	11	SREBF1;TMEM38A;ZNHIT1;GCH1;P2RX4;SOD1;GSTO1;ADM;ZC3H12A;KCNJ12;GPX1	564	18986	262
17/374	482/18986	0.0352697	1.79046	2.4918	0.17175	0.150293	CCL26/BID/HMOX1/CCL2/IGFBP5/TNFAIP3/CDKN1A/EREG/ATP5IF1/ACVRL1/NFKBIZ/CLDN1/SMAD3/ATOH8/NUPR1/GPX1/CCL5	GO:BP	NA	NA	GO:0050673	epithelial cell proliferation	0.0154094	17	CCL26;BID;HMOX1;CCL2;IGFBP5;TNFAIP3;CDKN1A;EREG;ATP5IF1;ACVRL1;NFKBIZ;CLDN1;SMAD3;ATOH8;NUPR1;GPX1;CCL5	564	18986	482
9/374	195/18986	0.0461538	2.34299	2.67214	0.17175	0.150293	CTNS/ATP6V0E1/COX7B/COX5B/SURF1/COX7A1/ATP6V0E2/UQCRH/TMSB4X	GO:BP	NA	NA	GO:1902600	proton transmembrane transport	0.0154576	9	CTNS;ATP6V0E1;COX7B;COX5B;SURF1;COX7A1;ATP6V0E2;UQCRH;TMSB4X	564	18986	195
6/374	102/18986	0.0588235	2.98616	2.8511	0.17175	0.150293	ABHD12/APOL3/LYPLAL1/ZDHHC12/ZDHHC24/APOL6	GO:BP	NA	NA	GO:0042157	lipoprotein metabolic process	0.0155439	6	ABHD12;APOL3;LYPLAL1;ZDHHC12;ZDHHC24;APOL6	564	18986	102
6/374	102/18986	0.0588235	2.98616	2.8511	0.17175	0.150293	ICAM1/HMOX1/ARHGEF2/TNFAIP3/IL1B/GPX1	GO:BP	NA	NA	GO:2001237	negative regulation of extrinsic apoptotic signaling pathway	0.0155439	6	ICAM1;HMOX1;ARHGEF2;TNFAIP3;IL1B;GPX1	564	18986	102
13/374	334/18986	0.0389222	1.97587	2.55063	0.17175	0.150293	SREBF1/AKR1B1/TSPO/CUBN/EPHX2/RDH5/FDX1/CYP1B1/CH25H/ADM/FDXR/AKR1C1/AKR1C3	GO:BP	NA	NA	GO:0008202	steroid metabolic process	0.015609	13	SREBF1;AKR1B1;TSPO;CUBN;EPHX2;RDH5;FDX1;CYP1B1;CH25H;ADM;FDXR;AKR1C1;AKR1C3	564	18986	334
3/374	27/18986	0.111111	5.64052	3.42047	0.17175	0.150293	GCH1/MTHFR/SHMT2	GO:BP	NA	NA	GO:0006760	folic acid-containing compound metabolic process	0.0156259	3	GCH1;MTHFR;SHMT2	564	18986	27
3/374	27/18986	0.111111	5.64052	3.42047	0.17175	0.150293	TSPO/CYP1B1/SMAD3	GO:BP	NA	NA	GO:0030325	adrenal gland development	0.0156259	3	TSPO;CYP1B1;SMAD3	564	18986	27
3/374	27/18986	0.111111	5.64052	3.42047	0.17175	0.150293	IL33/IL20RB/ZP3	GO:BP	NA	NA	GO:0032753	positive regulation of interleukin-4 production	0.0156259	3	IL33;IL20RB;ZP3	564	18986	27
3/374	27/18986	0.111111	5.64052	3.42047	0.17175	0.150293	ARL6IP5/SLC43A2/ADRA2C	GO:BP	NA	NA	GO:0051953	negative regulation of amine transport	0.0156259	3	ARL6IP5;SLC43A2;ADRA2C	564	18986	27
3/374	27/18986	0.111111	5.64052	3.42047	0.17175	0.150293	P2RX4/CSF1/CCL5	GO:BP	NA	NA	GO:1905523	positive regulation of macrophage migration	0.0156259	3	P2RX4;CSF1;CCL5	564	18986	27
4/374	49/18986	0.0816327	4.14406	3.12376	0.17175	0.150293	AKR1B1/IL1B/AKR1C1/AKR1C3	GO:BP	NA	NA	GO:0006693	prostaglandin metabolic process	0.0156409	4	AKR1B1;IL1B;AKR1C1;AKR1C3	564	18986	49
4/374	49/18986	0.0816327	4.14406	3.12376	0.17175	0.150293	RELB/IL1B/IL33/NFKBIZ	GO:BP	NA	NA	GO:0042088	T-helper 1 type immune response	0.0156409	4	RELB;IL1B;IL33;NFKBIZ	564	18986	49
2/374	10/18986	0.2	10.1529	4.10396	0.17175	0.150293	ABHD12/LYPLAL1	GO:BP	NA	NA	GO:0002084	protein depalmitoylation	0.0156864	2	ABHD12;LYPLAL1	564	18986	10
2/374	10/18986	0.2	10.1529	4.10396	0.17175	0.150293	IL20RB/ZP3	GO:BP	NA	NA	GO:0002883	regulation of hypersensitivity	0.0156864	2	IL20RB;ZP3	564	18986	10
2/374	10/18986	0.2	10.1529	4.10396	0.17175	0.150293	ARHGEF2/BDKRB2	GO:BP	NA	NA	GO:0008627	intrinsic apoptotic signaling pathway in response to osmotic stress	0.0156864	2	ARHGEF2;BDKRB2	564	18986	10
2/374	10/18986	0.2	10.1529	4.10396	0.17175	0.150293	SLC29A1/SLC29A4	GO:BP	NA	NA	GO:0015858	nucleoside transport	0.0156864	2	SLC29A1;SLC29A4	564	18986	10
2/374	10/18986	0.2	10.1529	4.10396	0.17175	0.150293	ALDH1A3/AKR1C3	GO:BP	NA	NA	GO:0016102	diterpenoid biosynthetic process	0.0156864	2	ALDH1A3;AKR1C3	564	18986	10
2/374	10/18986	0.2	10.1529	4.10396	0.17175	0.150293	MGST1/SLC13A3	GO:BP	NA	NA	GO:0034635	glutathione transport	0.0156864	2	MGST1;SLC13A3	564	18986	10
2/374	10/18986	0.2	10.1529	4.10396	0.17175	0.150293	CCL2/CCL5	GO:BP	NA	NA	GO:0035747	natural killer cell chemotaxis	0.0156864	2	CCL2;CCL5	564	18986	10
2/374	10/18986	0.2	10.1529	4.10396	0.17175	0.150293	AKR1B1/FBP1	GO:BP	NA	NA	GO:0042538	hyperosmotic salinity response	0.0156864	2	AKR1B1;FBP1	564	18986	10
2/374	10/18986	0.2	10.1529	4.10396	0.17175	0.150293	NFKBIA/NFKBIE	GO:BP	NA	NA	GO:0042994	cytoplasmic sequestering of transcription factor	0.0156864	2	NFKBIA;NFKBIE	564	18986	10
2/374	10/18986	0.2	10.1529	4.10396	0.17175	0.150293	CTNNBIP1/CSF1	GO:BP	NA	NA	GO:0045657	positive regulation of monocyte differentiation	0.0156864	2	CTNNBIP1;CSF1	564	18986	10
2/374	10/18986	0.2	10.1529	4.10396	0.17175	0.150293	DUSP6/DDIT3	GO:BP	NA	NA	GO:0051409	response to nitrosative stress	0.0156864	2	DUSP6;DDIT3	564	18986	10
2/374	10/18986	0.2	10.1529	4.10396	0.17175	0.150293	POMC/CXCL6	GO:BP	NA	NA	GO:0051709	regulation of killing of cells of another organism	0.0156864	2	POMC;CXCL6	564	18986	10
2/374	10/18986	0.2	10.1529	4.10396	0.17175	0.150293	SOD1/INA	GO:BP	NA	NA	GO:0060052	neurofilament cytoskeleton organization	0.0156864	2	SOD1;INA	564	18986	10
2/374	10/18986	0.2	10.1529	4.10396	0.17175	0.150293	ATP5IF1/PRKN	GO:BP	NA	NA	GO:1905091	positive regulation of type 2 mitophagy	0.0156864	2	ATP5IF1;PRKN	564	18986	10
7/374	132/18986	0.0530303	2.69207	2.76533	0.172038	0.150545	CYBA/TMEM38A/ITPR3/BDKRB1/GSTO1/THY1/DDIT3	GO:BP	NA	NA	GO:0051282	regulation of sequestering of calcium ion	0.0157528	7	CYBA;TMEM38A;ITPR3;BDKRB1;GSTO1;THY1;DDIT3	564	18986	132
5/374	75/18986	0.0666667	3.38431	2.93279	0.176023	0.154032	TSPO/ATP5IF1/FBP1/NUPR1/TMSB4X	GO:BP	NA	NA	GO:1903578	regulation of ATP metabolic process	0.0161911	5	TSPO;ATP5IF1;FBP1;NUPR1;TMSB4X	564	18986	75
6/374	103/18986	0.0582524	2.95717	2.82329	0.176023	0.154032	TNFAIP6/EREG/SOD1/NUPR1/HYAL3/ZP3	GO:BP	NA	NA	GO:0008585	female gonad development	0.0162407	6	TNFAIP6;EREG;SOD1;NUPR1;HYAL3;ZP3	564	18986	103
6/374	103/18986	0.0582524	2.95717	2.82329	0.176023	0.154032	ICAM1/SYNGR1/TRIM25/INA/PCOLCE2/UBXN2A	GO:BP	NA	NA	GO:1990830	cellular response to leukemia inhibitory factor	0.0162407	6	ICAM1;SYNGR1;TRIM25;INA;PCOLCE2;UBXN2A	564	18986	103
7/374	133/18986	0.0526316	2.67183	2.74266	0.176389	0.154353	HMOX1/P2RX4/ZC3H12A/ATOH8/CCBE1/FGF16/TMSB4X	GO:BP	NA	NA	GO:0010595	positive regulation of endothelial cell migration	0.0163567	7	HMOX1;P2RX4;ZC3H12A;ATOH8;CCBE1;FGF16;TMSB4X	564	18986	133
7/374	133/18986	0.0526316	2.67183	2.74266	0.176389	0.154353	BID/SREBF1/TSPO/ATP5IF1/MGARP/DDIT3/PRKN	GO:BP	NA	NA	GO:0070585	protein localization to mitochondrion	0.0163567	7	BID;SREBF1;TSPO;ATP5IF1;MGARP;DDIT3;PRKN	564	18986	133
10/374	231/18986	0.04329	2.19761	2.59601	0.178514	0.156212	CCL26/ICAM1/CCL2/CCL20/P2RX4/CH25H/TNFRSF14/IL6R/CSF1/CCL5	GO:BP	NA	NA	GO:0071674	mononuclear cell migration	0.0165953	10	CCL26;ICAM1;CCL2;CCL20;P2RX4;CH25H;TNFRSF14;IL6R;CSF1;CCL5	564	18986	231
4/374	50/18986	0.08	4.06118	3.07237	0.179662	0.157217	AKR1B1/IL1B/AKR1C1/AKR1C3	GO:BP	NA	NA	GO:0006692	prostanoid metabolic process	0.0167439	4	AKR1B1;IL1B;AKR1C1;AKR1C3	564	18986	50
5/374	76/18986	0.0657895	3.33978	2.89722	0.182144	0.159388	AKR7A2/CYP1B1/ALDH1A3/AKR1C1/AKR1C3	GO:BP	NA	NA	GO:0006081	cellular aldehyde metabolic process	0.0170601	5	AKR7A2;CYP1B1;ALDH1A3;AKR1C1;AKR1C3	564	18986	76
5/374	76/18986	0.0657895	3.33978	2.89722	0.182144	0.159388	SREBF1/IL1B/SERGEF/ADRA2C/PRKN	GO:BP	NA	NA	GO:0050709	negative regulation of protein secretion	0.0170601	5	SREBF1;IL1B;SERGEF;ADRA2C;PRKN	564	18986	76
3/374	28/18986	0.107143	5.43908	3.33211	0.183721	0.160768	AKR1B1/ARHGEF2/FBP1	GO:BP	NA	NA	GO:0006972	hyperosmotic response	0.0172506	3	AKR1B1;ARHGEF2;FBP1	564	18986	28
16/374	451/18986	0.0354767	1.80097	2.44034	0.185727	0.162524	P2RX5/CHMP5/PIR/BLVRB/NFKBIA/RELB/TNFAIP6/LRRC17/ATP5IF1/IL33/ITPKB/CTNNBIP1/MTURN/CSF1/SIGLEC15/IGSF23	GO:BP	NA	NA	GO:0030099	myeloid cell differentiation	0.0175411	16	P2RX5;CHMP5;PIR;BLVRB;NFKBIA;RELB;TNFAIP6;LRRC17;ATP5IF1;IL33;ITPKB;CTNNBIP1;MTURN;CSF1;SIGLEC15;IGSF23	564	18986	451
7/374	135/18986	0.0518519	2.63224	2.69792	0.185727	0.162524	CCL26/TMSB10/PREX1/CDC42EP4/SVIL/TMSB4X/TWF2	GO:BP	NA	NA	GO:0030833	regulation of actin filament polymerization	0.0176135	7	CCL26;TMSB10;PREX1;CDC42EP4;SVIL;TMSB4X;TWF2	564	18986	135
11/374	268/18986	0.0410448	2.08363	2.53257	0.185727	0.162524	ARHGAP6/NRXN2/IL1B/TRIM47/DCLK1/ACVRL1/TPBG/THY1/CLDN1/SMAD3/S100A10	GO:BP	NA	NA	GO:1901888	regulation of cell junction assembly	0.0176554	11	ARHGAP6;NRXN2;IL1B;TRIM47;DCLK1;ACVRL1;TPBG;THY1;CLDN1;SMAD3;S100A10	564	18986	268
6/374	105/18986	0.0571429	2.90084	2.76868	0.185727	0.162524	HMOX1/CXCL6/IL1B/IL33/IL6R/ADORA2B	GO:BP	NA	NA	GO:0032602	chemokine production	0.0176986	6	HMOX1;CXCL6;IL1B;IL33;IL6R;ADORA2B	564	18986	105
6/374	105/18986	0.0571429	2.90084	2.76868	0.185727	0.162524	HMOX1/CXCL6/IL1B/IL33/IL6R/ADORA2B	GO:BP	NA	NA	GO:0032642	regulation of chemokine production	0.0176986	6	HMOX1;CXCL6;IL1B;IL33;IL6R;ADORA2B	564	18986	105
6/374	105/18986	0.0571429	2.90084	2.76868	0.185727	0.162524	ICAM1/SYNGR1/TRIM25/INA/PCOLCE2/UBXN2A	GO:BP	NA	NA	GO:1990823	response to leukemia inhibitory factor	0.0176986	6	ICAM1;SYNGR1;TRIM25;INA;PCOLCE2;UBXN2A	564	18986	105
17/374	490/18986	0.0346939	1.76122	2.42001	0.185963	0.16273	BID/COX6A1/SOD2/POMC/COX7C/PGLS/ATP5IF1/COX7B/COX5B/FDX1/SURF1/COX7A1/FDXR/FBP1/UQCRH/NUPR1/SHMT2	GO:BP	NA	NA	GO:0006091	generation of precursor metabolites and energy	0.0177986	17	BID;COX6A1;SOD2;POMC;COX7C;PGLS;ATP5IF1;COX7B;COX5B;FDX1;SURF1;COX7A1;FDXR;FBP1;UQCRH;NUPR1;SHMT2	564	18986	490
8/374	167/18986	0.0479042	2.43184	2.63451	0.185963	0.16273	CCL26/TMSB10/ARHGAP6/PREX1/CDC42EP4/SVIL/TMSB4X/TWF2	GO:BP	NA	NA	GO:0030041	actin filament polymerization	0.01785	8	CCL26;TMSB10;ARHGAP6;PREX1;CDC42EP4;SVIL;TMSB4X;TWF2	564	18986	167
4/374	51/18986	0.0784314	3.98155	3.02231	0.185963	0.16273	CD63/TNXB/CCBE1/ADGRG1	GO:BP	NA	NA	GO:0038084	vascular endothelial growth factor signaling pathway	0.0178944	4	CD63;TNXB;CCBE1;ADGRG1	564	18986	51
4/374	51/18986	0.0784314	3.98155	3.02231	0.185963	0.16273	SREBF1/TSPO/ATP5IF1/PRKN	GO:BP	NA	NA	GO:1903146	regulation of autophagy of mitochondrion	0.0178944	4	SREBF1;TSPO;ATP5IF1;PRKN	564	18986	51
7/374	136/18986	0.0514706	2.61289	2.67586	0.187562	0.16413	CYBA/TMEM38A/ITPR3/BDKRB1/GSTO1/THY1/DDIT3	GO:BP	NA	NA	GO:0051208	sequestering of calcium ion	0.0182667	7	CYBA;TMEM38A;ITPR3;BDKRB1;GSTO1;THY1;DDIT3	564	18986	136
12/374	305/18986	0.0393443	1.9973	2.48897	0.187562	0.16413	BID/CDKN1A/IL1B/TNFSF9/NFKBIZ/TNFRSF14/VCAM1/IL20RB/CSF1/ZP3/PSMB10/CCL5	GO:BP	NA	NA	GO:0032943	mononuclear cell proliferation	0.0182897	12	BID;CDKN1A;IL1B;TNFSF9;NFKBIZ;TNFRSF14;VCAM1;IL20RB;CSF1;ZP3;PSMB10;CCL5	564	18986	305
8/374	168/18986	0.047619	2.41737	2.61574	0.187562	0.16413	TMSB10/ARHGAP6/ARHGEF2/CGNL1/PRKN/SVIL/TMSB4X/TWF2	GO:BP	NA	NA	GO:0051494	negative regulation of cytoskeleton organization	0.018433	8	TMSB10;ARHGAP6;ARHGEF2;CGNL1;PRKN;SVIL;TMSB4X;TWF2	564	18986	168
6/374	106/18986	0.0566038	2.87347	2.74185	0.187562	0.16413	BID/SREBF1/TSPO/ATP5IF1/MGARP/PRKN	GO:BP	NA	NA	GO:0006626	protein targeting to mitochondrion	0.0184602	6	BID;SREBF1;TSPO;ATP5IF1;MGARP;PRKN	564	18986	106
15/374	416/18986	0.0360577	1.83046	2.42774	0.187562	0.16413	CYBA/NFKBIA/DHX58/POMC/TNFAIP3/TRIM25/EREG/GPR108/ARRB2/LYPLAL1/NFKBIZ/ZDHHC12/SQSTM1/CD14/CCL5	GO:BP	NA	NA	GO:0002833	positive regulation of response to biotic stimulus	0.0184961	15	CYBA;NFKBIA;DHX58;POMC;TNFAIP3;TRIM25;EREG;GPR108;ARRB2;LYPLAL1;NFKBIZ;ZDHHC12;SQSTM1;CD14;CCL5	564	18986	416
12/374	306/18986	0.0392157	1.99077	2.4768	0.187562	0.16413	TSPO/TNFAIP3/CDKN1A/IL1B/ATP5IF1/ARRB2/THY1/AMDHD2/ZC3H12A/FBP1/NUPR1/PRKN	GO:BP	NA	NA	GO:0010563	negative regulation of phosphorus metabolic process	0.0187117	12	TSPO;TNFAIP3;CDKN1A;IL1B;ATP5IF1;ARRB2;THY1;AMDHD2;ZC3H12A;FBP1;NUPR1;PRKN	564	18986	306
12/374	306/18986	0.0392157	1.99077	2.4768	0.187562	0.16413	TSPO/TNFAIP3/CDKN1A/IL1B/ATP5IF1/ARRB2/THY1/AMDHD2/ZC3H12A/FBP1/NUPR1/PRKN	GO:BP	NA	NA	GO:0045936	negative regulation of phosphate metabolic process	0.0187117	12	TSPO;TNFAIP3;CDKN1A;IL1B;ATP5IF1;ARRB2;THY1;AMDHD2;ZC3H12A;FBP1;NUPR1;PRKN	564	18986	306
5/374	78/18986	0.0641026	3.25415	2.82782	0.187562	0.16413	CD63/VCAM1/TNXB/CCBE1/ADGRG1	GO:BP	NA	NA	GO:0035924	cellular response to vascular endothelial growth factor stimulus	0.0188896	5	CD63;VCAM1;TNXB;CCBE1;ADGRG1	564	18986	78
2/374	11/18986	0.181818	9.22995	3.87032	0.187562	0.16413	TNFAIP3/CSF1	GO:BP	NA	NA	GO:0002158	osteoclast proliferation	0.0189251	2	TNFAIP3;CSF1	564	18986	11
2/374	11/18986	0.181818	9.22995	3.87032	0.187562	0.16413	IGFBP5/SMAD3	GO:BP	NA	NA	GO:0014745	negative regulation of muscle adaptation	0.0189251	2	IGFBP5;SMAD3	564	18986	11
2/374	11/18986	0.181818	9.22995	3.87032	0.187562	0.16413	GPX4/GPX1	GO:BP	NA	NA	GO:0019372	lipoxygenase pathway	0.0189251	2	GPX4;GPX1	564	18986	11
2/374	11/18986	0.181818	9.22995	3.87032	0.187562	0.16413	BLVRB/HMOX1	GO:BP	NA	NA	GO:0042167	heme catabolic process	0.0189251	2	BLVRB;HMOX1	564	18986	11
2/374	11/18986	0.181818	9.22995	3.87032	0.187562	0.16413	CBR3/NQO1	GO:BP	NA	NA	GO:0042373	vitamin K metabolic process	0.0189251	2	CBR3;NQO1	564	18986	11
2/374	11/18986	0.181818	9.22995	3.87032	0.187562	0.16413	BLVRB/HMOX1	GO:BP	NA	NA	GO:0046149	pigment catabolic process	0.0189251	2	BLVRB;HMOX1	564	18986	11
2/374	11/18986	0.181818	9.22995	3.87032	0.187562	0.16413	SLC29A4/ADRA2C	GO:BP	NA	NA	GO:0048241	epinephrine transport	0.0189251	2	SLC29A4;ADRA2C	564	18986	11
2/374	11/18986	0.181818	9.22995	3.87032	0.187562	0.16413	ADAM15/FBP1	GO:BP	NA	NA	GO:1904627	response to phorbol 13-acetate 12-myristate	0.0189251	2	ADAM15;FBP1	564	18986	11
2/374	11/18986	0.181818	9.22995	3.87032	0.187562	0.16413	ADAM15/FBP1	GO:BP	NA	NA	GO:1904628	cellular response to phorbol 13-acetate 12-myristate	0.0189251	2	ADAM15;FBP1	564	18986	11
2/374	11/18986	0.181818	9.22995	3.87032	0.187562	0.16413	BID/NUPR1	GO:BP	NA	NA	GO:2000271	positive regulation of fibroblast apoptotic process	0.0189251	2	BID;NUPR1	564	18986	11
2/374	11/18986	0.181818	9.22995	3.87032	0.187562	0.16413	TSPO/POMC	GO:BP	NA	NA	GO:2000849	regulation of glucocorticoid secretion	0.0189251	2	TSPO;POMC	564	18986	11
3/374	29/18986	0.103448	5.25152	3.2479	0.187562	0.16413	HMOX1/IL33/NFKBIZ	GO:BP	NA	NA	GO:0090594	inflammatory response to wounding	0.018966	3	HMOX1;IL33;NFKBIZ	564	18986	29
3/374	29/18986	0.103448	5.25152	3.2479	0.187562	0.16413	NRXN2/CSMD2/ZDHHC12	GO:BP	NA	NA	GO:0097107	postsynaptic density assembly	0.018966	3	NRXN2;CSMD2;ZDHHC12	564	18986	29
4/374	52/18986	0.0769231	3.90498	2.9735	0.18795	0.164469	PREX1/CXCL6/CXCL8/CCL5	GO:BP	NA	NA	GO:0036230	granulocyte activation	0.0190928	4	PREX1;CXCL6;CXCL8;CCL5	564	18986	52
4/374	52/18986	0.0769231	3.90498	2.9735	0.18795	0.164469	TSPO/POMC/IL1B/P2RX4	GO:BP	NA	NA	GO:0140353	lipid export from cell	0.0190928	4	TSPO;POMC;IL1B;P2RX4	564	18986	52
12/374	307/18986	0.0390879	1.98429	2.46467	0.187993	0.164507	BID/CCL2/SOD2/GCH1/VSTM2L/SOD1/NSMF/DDIT3/NUPR1/NQO1/PRKN/GPX1	GO:BP	NA	NA	GO:0051402	neuron apoptotic process	0.019141	12	BID;CCL2;SOD2;GCH1;VSTM2L;SOD1;NSMF;DDIT3;NUPR1;NQO1;PRKN;GPX1	564	18986	307
6/374	107/18986	0.0560748	2.84662	2.71534	0.188143	0.164637	ARHGAP6/CGNL1/SMAD3/PRKN/S100A10/LPAR1	GO:BP	NA	NA	GO:0032231	regulation of actin filament bundle assembly	0.0192438	6	ARHGAP6;CGNL1;SMAD3;PRKN;S100A10;LPAR1	564	18986	107
6/374	107/18986	0.0560748	2.84662	2.71534	0.188143	0.164637	OPTN/CXCL6/NFKBIZ/ADM/TNFRSF14/IL6R	GO:BP	NA	NA	GO:0050829	defense response to Gram-negative bacterium	0.0192438	6	OPTN;CXCL6;NFKBIZ;ADM;TNFRSF14;IL6R	564	18986	107
14/374	381/18986	0.0367454	1.86537	2.41877	0.189043	0.165425	CTNS/CYBA/CD59/AKR1B1/ITPR3/GLA/PLAT/TFPI2/SLC29A1/ADM/IL6R/ADRA2C/F8/SERPINB2	GO:BP	NA	NA	GO:0050878	regulation of body fluid levels	0.0194079	14	CTNS;CYBA;CD59;AKR1B1;ITPR3;GLA;PLAT;TFPI2;SLC29A1;ADM;IL6R;ADRA2C;F8;SERPINB2	564	18986	381
11/374	272/18986	0.0404412	2.05298	2.47952	0.189043	0.165425	DHX58/POMC/IL1B/IL33/RBP4/SECTM1/NFKBIZ/TNFRSF14/GPRC5B/ADORA2B/ZP3	GO:BP	NA	NA	GO:0002699	positive regulation of immune effector process	0.0194674	11	DHX58;POMC;IL1B;IL33;RBP4;SECTM1;NFKBIZ;TNFRSF14;GPRC5B;ADORA2B;ZP3	564	18986	272
10/374	237/18986	0.0421941	2.14197	2.50775	0.189043	0.165425	AKR7A2/SREBF1/AKR1B1/IL1B/GDF15/ADM/CBR3/NQO1/AKR1C1/AKR1C3	GO:BP	NA	NA	GO:0042180	cellular ketone metabolic process	0.0194681	10	AKR7A2;SREBF1;AKR1B1;IL1B;GDF15;ADM;CBR3;NQO1;AKR1C1;AKR1C3	564	18986	237
9/374	203/18986	0.044335	2.25065	2.53949	0.189376	0.165716	FNDC4/TNFAIP3/TNFAIP6/IL33/SOD1/SMAD3/IL20RB/TMSB4X/GPX1	GO:BP	NA	NA	GO:0050728	negative regulation of inflammatory response	0.0195465	9	FNDC4;TNFAIP3;TNFAIP6;IL33;SOD1;SMAD3;IL20RB;TMSB4X;GPX1	564	18986	203
7/374	138/18986	0.0507246	2.57502	2.63232	0.189426	0.16576	ICAM1/BTN3A3/IL1B/SECTM1/NFKBIZ/IL20RB/ZP3	GO:BP	NA	NA	GO:0002456	T cell mediated immunity	0.0196239	7	ICAM1;BTN3A3;IL1B;SECTM1;NFKBIZ;IL20RB;ZP3	564	18986	138
8/374	170/18986	0.0470588	2.38893	2.57861	0.189426	0.16576	P2RX5/ITPR3/BDKRB1/P2RX4/ADM/BDKRB2/CCR10/LPAR1	GO:BP	NA	NA	GO:0007204	positive regulation of cytosolic calcium ion concentration	0.0196399	8	P2RX5;ITPR3;BDKRB1;P2RX4;ADM;BDKRB2;CCR10;LPAR1	564	18986	170
5/374	79/18986	0.0632911	3.21296	2.79396	0.190604	0.166791	CYBA/NFKBIA/TNFAIP3/SQSTM1/CD14	GO:BP	NA	NA	GO:0002752	cell surface pattern recognition receptor signaling pathway	0.0198509	5	CYBA;NFKBIA;TNFAIP3;SQSTM1;CD14	564	18986	79
5/374	79/18986	0.0632911	3.21296	2.79396	0.190604	0.166791	TSPO/POMC/TNFAIP3/ARRB2/ZC3H12A	GO:BP	NA	NA	GO:0032720	negative regulation of tumor necrosis factor production	0.0198509	5	TSPO;POMC;TNFAIP3;ARRB2;ZC3H12A	564	18986	79
12/374	309/18986	0.038835	1.97144	2.44055	0.191658	0.167713	TNFAIP6/EREG/WNT2B/CYP1B1/RBP4/SOD1/ADAM15/NUPR1/HYAL3/ZP3/AKR1C3/ADGRG1	GO:BP	NA	NA	GO:0048608	reproductive structure development	0.0200215	12	TNFAIP6;EREG;WNT2B;CYP1B1;RBP4;SOD1;ADAM15;NUPR1;HYAL3;ZP3;AKR1C3;ADGRG1	564	18986	309
6/374	108/18986	0.0555556	2.82026	2.68913	0.191658	0.167713	BID/SOD2/IFIT2/ATP5IF1/PRKN/GPX1	GO:BP	NA	NA	GO:0008637	apoptotic mitochondrial changes	0.0200499	6	BID;SOD2;IFIT2;ATP5IF1;PRKN;GPX1	564	18986	108
4/374	53/18986	0.0754717	3.8313	2.92589	0.193566	0.169384	SOD2/CDKN1A/GPX1/H2AJ	GO:BP	NA	NA	GO:0010332	response to gamma radiation	0.0203398	4	SOD2;CDKN1A;GPX1;H2AJ	564	18986	53
4/374	53/18986	0.0754717	3.8313	2.92589	0.193566	0.169384	ACVRL1/ZNF219/SMAD3/RFLNA	GO:BP	NA	NA	GO:0032330	regulation of chondrocyte differentiation	0.0203398	4	ACVRL1;ZNF219;SMAD3;RFLNA	564	18986	53
3/374	30/18986	0.1	5.07647	3.1675	0.196811	0.172223	ARRB2/CRHBP/PRKN	GO:BP	NA	NA	GO:0001963	synaptic transmission, dopaminergic	0.0207724	3	ARRB2;CRHBP;PRKN	564	18986	30
3/374	30/18986	0.1	5.07647	3.1675	0.196811	0.172223	APOBEC3F/CYP1B1/APOBEC3C	GO:BP	NA	NA	GO:0006304	DNA modification	0.0207724	3	APOBEC3F;CYP1B1;APOBEC3C	564	18986	30
6/374	109/18986	0.0550459	2.79439	2.66322	0.197381	0.172722	ABHD12/PLA2G4C/CYP1B1/GPX4/AKR1C3/GPX1	GO:BP	NA	NA	GO:0001676	long-chain fatty acid metabolic process	0.0208786	6	ABHD12;PLA2G4C;CYP1B1;GPX4;AKR1C3;GPX1	564	18986	109
17/374	500/18986	0.034	1.726	2.33209	0.199758	0.174802	CTNS/KCNAB2/TSPO/ABHD14B/PRDX5/PGLS/ATP5IF1/AMPD3/GMPR/NMNAT2/FDXR/FBP1/HINT1/DCXR/NUPR1/NQO1/TMSB4X	GO:BP	NA	NA	GO:0009117	nucleotide metabolic process	0.0211766	17	CTNS;KCNAB2;TSPO;ABHD14B;PRDX5;PGLS;ATP5IF1;AMPD3;GMPR;NMNAT2;FDXR;FBP1;HINT1;DCXR;NUPR1;NQO1;TMSB4X	564	18986	500
16/374	462/18986	0.034632	1.75809	2.33839	0.201604	0.176417	BID/SREBF1/TSPO/NFKBIA/TNFAIP3/CDKN1A/ATP5IF1/WBP2/IL33/MGARP/SRP14/SQSTM1/ZC3H12A/SMAD3/DDIT3/PRKN	GO:BP	NA	NA	GO:0072594	establishment of protein localization to organelle	0.0214193	16	BID;SREBF1;TSPO;NFKBIA;TNFAIP3;CDKN1A;ATP5IF1;WBP2;IL33;MGARP;SRP14;SQSTM1;ZC3H12A;SMAD3;DDIT3;PRKN	564	18986	462
8/374	173/18986	0.0462428	2.3475	2.52387	0.201866	0.176647	TMSB10/ARHGAP6/ARHGEF2/CGNL1/PRKN/SVIL/TMSB4X/TWF2	GO:BP	NA	NA	GO:1902904	negative regulation of supramolecular fiber organization	0.0215542	8	TMSB10;ARHGAP6;ARHGEF2;CGNL1;PRKN;SVIL;TMSB4X;TWF2	564	18986	173
4/374	54/18986	0.0740741	3.76035	2.87943	0.201866	0.176647	BID/SOD2/PRKN/GPX1	GO:BP	NA	NA	GO:0001836	release of cytochrome c from mitochondria	0.0216358	4	BID;SOD2;PRKN;GPX1	564	18986	54
4/374	54/18986	0.0740741	3.76035	2.87943	0.201866	0.176647	CCL26/CCL2/IL6R/CCL5	GO:BP	NA	NA	GO:0002548	monocyte chemotaxis	0.0216358	4	CCL26;CCL2;IL6R;CCL5	564	18986	54
6/374	110/18986	0.0545455	2.76898	2.63761	0.201866	0.176647	SREBF1/TSPO/EPHX2/CH25H/ADM/AKR1C3	GO:BP	NA	NA	GO:0019218	regulation of steroid metabolic process	0.0217303	6	SREBF1;TSPO;EPHX2;CH25H;ADM;AKR1C3	564	18986	110
6/374	110/18986	0.0545455	2.76898	2.63761	0.201866	0.176647	SOD2/FDX1/CYP1B1/ADAM15/FBP1/AKR1C3	GO:BP	NA	NA	GO:0097306	cellular response to alcohol	0.0217303	6	SOD2;FDX1;CYP1B1;ADAM15;FBP1;AKR1C3	564	18986	110
6/374	110/18986	0.0545455	2.76898	2.63761	0.201866	0.176647	ACVRL1/TPBG/THY1/CLDN1/SMAD3/S100A10	GO:BP	NA	NA	GO:1901890	positive regulation of cell junction assembly	0.0217303	6	ACVRL1;TPBG;THY1;CLDN1;SMAD3;S100A10	564	18986	110
14/374	387/18986	0.0361757	1.83645	2.35665	0.201866	0.176647	CYBA/NFKBIA/DHX58/TNFAIP3/TRIM25/EREG/GPR108/ARRB2/LYPLAL1/NFKBIZ/ZDHHC12/SQSTM1/CD14/CCL5	GO:BP	NA	NA	GO:0045089	positive regulation of innate immune response	0.0218488	14	CYBA;NFKBIA;DHX58;TNFAIP3;TRIM25;EREG;GPR108;ARRB2;LYPLAL1;NFKBIZ;ZDHHC12;SQSTM1;CD14;CCL5	564	18986	387
5/374	81/18986	0.0617284	3.13362	2.72783	0.201866	0.176647	TSPO/POMC/TNFAIP3/ARRB2/ZC3H12A	GO:BP	NA	NA	GO:1903556	negative regulation of tumor necrosis factor superfamily cytokine production	0.0218683	5	TSPO;POMC;TNFAIP3;ARRB2;ZC3H12A	564	18986	81
12/374	313/18986	0.0383387	1.94625	2.39285	0.201866	0.176647	TNFAIP6/EREG/WNT2B/CYP1B1/RBP4/SOD1/ADAM15/NUPR1/HYAL3/ZP3/AKR1C3/ADGRG1	GO:BP	NA	NA	GO:0061458	reproductive system development	0.0218727	12	TNFAIP6;EREG;WNT2B;CYP1B1;RBP4;SOD1;ADAM15;NUPR1;HYAL3;ZP3;AKR1C3;ADGRG1	564	18986	313
2/374	12/18986	0.166667	8.46078	3.66472	0.201866	0.176647	CTNS/SLC43A2	GO:BP	NA	NA	GO:0000101	sulfur amino acid transport	0.0224178	2	CTNS;SLC43A2	564	18986	12
2/374	12/18986	0.166667	8.46078	3.66472	0.201866	0.176647	ARHGAP6/CCL5	GO:BP	NA	NA	GO:0010518	positive regulation of phospholipase activity	0.0224178	2	ARHGAP6;CCL5	564	18986	12
2/374	12/18986	0.166667	8.46078	3.66472	0.201866	0.176647	APOBEC3F/APOBEC3C	GO:BP	NA	NA	GO:0016554	cytidine to uridine editing	0.0224178	2	APOBEC3F;APOBEC3C	564	18986	12
2/374	12/18986	0.166667	8.46078	3.66472	0.201866	0.176647	TNFAIP6/EREG	GO:BP	NA	NA	GO:0022605	mammalian oogenesis stage	0.0224178	2	TNFAIP6;EREG	564	18986	12
2/374	12/18986	0.166667	8.46078	3.66472	0.201866	0.176647	CYBA/TNFAIP3	GO:BP	NA	NA	GO:0034135	regulation of toll-like receptor 2 signaling pathway	0.0224178	2	CYBA;TNFAIP3	564	18986	12
2/374	12/18986	0.166667	8.46078	3.66472	0.201866	0.176647	MGST1/SLC13A3	GO:BP	NA	NA	GO:0042939	tripeptide transport	0.0224178	2	MGST1;SLC13A3	564	18986	12
2/374	12/18986	0.166667	8.46078	3.66472	0.201866	0.176647	TSPO/FBP1	GO:BP	NA	NA	GO:0071476	cellular hypotonic response	0.0224178	2	TSPO;FBP1	564	18986	12
2/374	12/18986	0.166667	8.46078	3.66472	0.201866	0.176647	CDKN1A/HYAL3	GO:BP	NA	NA	GO:0071493	cellular response to UV-B	0.0224178	2	CDKN1A;HYAL3	564	18986	12
2/374	12/18986	0.166667	8.46078	3.66472	0.201866	0.176647	ATP5IF1/PRKN	GO:BP	NA	NA	GO:1905089	regulation of type 2 mitophagy	0.0224178	2	ATP5IF1;PRKN	564	18986	12
16/374	465/18986	0.0344086	1.74674	2.31105	0.201866	0.176647	CYBA/TMEM38A/HMOX1/IGFBP5/IL1B/P2RX4/SOD1/GSTO1/ZC3H12A/PI16/SMAD3/BDKRB2/ADORA2B/MYOZ2/ADRA2C/KCNJ12	GO:BP	NA	NA	GO:0003012	muscle system process	0.0225823	16	CYBA;TMEM38A;HMOX1;IGFBP5;IL1B;P2RX4;SOD1;GSTO1;ZC3H12A;PI16;SMAD3;BDKRB2;ADORA2B;MYOZ2;ADRA2C;KCNJ12	564	18986	465
16/374	465/18986	0.0344086	1.74674	2.31105	0.201866	0.176647	CCL26/TMSB10/ARHGAP6/ARHGEF2/PREX1/CGNL1/RHOF/SMAD3/RFLNA/CDC42EP4/PRKN/SVIL/S100A10/LPAR1/TMSB4X/TWF2	GO:BP	NA	NA	GO:0007015	actin filament organization	0.0225823	16	CCL26;TMSB10;ARHGAP6;ARHGEF2;PREX1;CGNL1;RHOF;SMAD3;RFLNA;CDC42EP4;PRKN;SVIL;S100A10;LPAR1;TMSB4X;TWF2	564	18986	465
6/374	111/18986	0.0540541	2.74404	2.61227	0.201866	0.176647	TNFAIP6/IL1B/CHST7/B3GAT3/SLC35B2/HYAL3	GO:BP	NA	NA	GO:0030203	glycosaminoglycan metabolic process	0.0226051	6	TNFAIP6;IL1B;CHST7;B3GAT3;SLC35B2;HYAL3	564	18986	111
6/374	111/18986	0.0540541	2.74404	2.61227	0.201866	0.176647	PRDX5/ADAM15/IL6R/LARP6/TNXB/MMP1	GO:BP	NA	NA	GO:0032963	collagen metabolic process	0.0226051	6	PRDX5;ADAM15;IL6R;LARP6;TNXB;MMP1	564	18986	111
3/374	31/18986	0.0967742	4.91271	3.09059	0.201866	0.176647	APOBEC3F/CXCL8/APOBEC3C	GO:BP	NA	NA	GO:0039694	viral RNA genome replication	0.02267	3	APOBEC3F;CXCL8;APOBEC3C	564	18986	31
3/374	31/18986	0.0967742	4.91271	3.09059	0.201866	0.176647	CHST7/B3GAT3/SLC35B2	GO:BP	NA	NA	GO:0050654	chondroitin sulfate proteoglycan metabolic process	0.02267	3	CHST7;B3GAT3;SLC35B2	564	18986	31
3/374	31/18986	0.0967742	4.91271	3.09059	0.201866	0.176647	THY1/SMAD3/S100A10	GO:BP	NA	NA	GO:0150117	positive regulation of cell-substrate junction organization	0.02267	3	THY1;SMAD3;S100A10	564	18986	31
3/374	31/18986	0.0967742	4.91271	3.09059	0.201866	0.176647	IL32/TRIM25/CH25H	GO:BP	NA	NA	GO:1903901	negative regulation of viral life cycle	0.02267	3	IL32;TRIM25;CH25H	564	18986	31
6/374	112/18986	0.0535714	2.71954	2.58722	0.208853	0.182761	P2RX5/TNFAIP6/LRRC17/CSF1/SIGLEC15/IGSF23	GO:BP	NA	NA	GO:0030316	osteoclast differentiation	0.0235033	6	P2RX5;TNFAIP6;LRRC17;CSF1;SIGLEC15;IGSF23	564	18986	112
8/374	176/18986	0.0454545	2.30749	2.47027	0.209254	0.183111	HSPB6/LXN/HMOX1/NFKBIA/CDKN1A/GMPR/SOD1/FGF16	GO:BP	NA	NA	GO:0009266	response to temperature stimulus	0.0235971	8	HSPB6;LXN;HMOX1;NFKBIA;CDKN1A;GMPR;SOD1;FGF16	564	18986	176
10/374	245/18986	0.0408163	2.07203	2.39407	0.210607	0.184295	BID/CDKN1A/IL1B/TNFSF9/TNFRSF14/VCAM1/IL20RB/CSF1/ZP3/CCL5	GO:BP	NA	NA	GO:0032944	regulation of mononuclear cell proliferation	0.0238448	10	BID;CDKN1A;IL1B;TNFSF9;TNFRSF14;VCAM1;IL20RB;CSF1;ZP3;CCL5	564	18986	245
12/374	317/18986	0.0378549	1.92169	2.34585	0.210607	0.184295	CYBA/NFKBIA/DHX58/TNFAIP3/TRIM25/GPR108/ARRB2/LYPLAL1/NFKBIZ/ZDHHC12/SQSTM1/CD14	GO:BP	NA	NA	GO:0002218	activation of innate immune response	0.0238479	12	CYBA;NFKBIA;DHX58;TNFAIP3;TRIM25;GPR108;ARRB2;LYPLAL1;NFKBIZ;ZDHHC12;SQSTM1;CD14	564	18986	317
5/374	83/18986	0.060241	3.05811	2.66372	0.211209	0.184823	CYBA/TMEM38A/BDKRB1/GSTO1/THY1	GO:BP	NA	NA	GO:0051279	regulation of release of sequestered calcium ion into cytosol	0.0240145	5	CYBA;TMEM38A;BDKRB1;GSTO1;THY1	564	18986	83
5/374	83/18986	0.060241	3.05811	2.66372	0.211209	0.184823	ARL6IP5/SLC43A2/SNCG/ADRA2C/PRKN	GO:BP	NA	NA	GO:0051952	regulation of amine transport	0.0240145	5	ARL6IP5;SLC43A2;SNCG;ADRA2C;PRKN	564	18986	83
7/374	144/18986	0.0486111	2.46773	2.50616	0.211664	0.18522	P2RX5/FXYD5/BDKRB1/P2RX4/GSTO1/THY1/TMSB4X	GO:BP	NA	NA	GO:1904064	positive regulation of cation transmembrane transport	0.0241155	7	P2RX5;FXYD5;BDKRB1;P2RX4;GSTO1;THY1;TMSB4X	564	18986	144
12/374	318/18986	0.0377358	1.91565	2.3342	0.212649	0.186082	CYBA/KCNAB2/TMEM38A/P2RX5/FXYD5/BDKRB1/P2RX4/CD63/GSTO1/THY1/RRAD/TMSB4X	GO:BP	NA	NA	GO:1904062	regulation of monoatomic cation transmembrane transport	0.0243615	12	CYBA;KCNAB2;TMEM38A;P2RX5;FXYD5;BDKRB1;P2RX4;CD63;GSTO1;THY1;RRAD;TMSB4X	564	18986	318
4/374	56/18986	0.0714286	3.62605	2.78976	0.212649	0.186082	THY1/SMAD3/CSF1/S100A10	GO:BP	NA	NA	GO:0001954	positive regulation of cell-matrix adhesion	0.0243763	4	THY1;SMAD3;CSF1;S100A10	564	18986	56
4/374	56/18986	0.0714286	3.62605	2.78976	0.212649	0.186082	NRXN2/CSMD2/ZDHHC12/INSYN1	GO:BP	NA	NA	GO:0099084	postsynaptic specialization organization	0.0243763	4	NRXN2;CSMD2;ZDHHC12;INSYN1	564	18986	56
14/374	393/18986	0.0356234	1.80841	2.29561	0.213378	0.18672	BID/CCL2/IL1B/TNFSF9/SOD1/ITPKB/NFKBIZ/THY1/TNFRSF14/VCAM1/ZC3H12A/IL20RB/ZP3/CCL5	GO:BP	NA	NA	GO:0050863	regulation of T cell activation	0.0245135	14	BID;CCL2;IL1B;TNFSF9;SOD1;ITPKB;NFKBIZ;THY1;TNFRSF14;VCAM1;ZC3H12A;IL20RB;ZP3;CCL5	564	18986	393
3/374	32/18986	0.09375	4.75919	3.01692	0.213378	0.18672	P2RX5/P2RX4/ADORA2B	GO:BP	NA	NA	GO:0035590	purinergic nucleotide receptor signaling pathway	0.0246587	3	P2RX5;P2RX4;ADORA2B	564	18986	32
3/374	32/18986	0.09375	4.75919	3.01692	0.213378	0.18672	P2RX4/FGF16/TMSB4X	GO:BP	NA	NA	GO:0035767	endothelial cell chemotaxis	0.0246587	3	P2RX4;FGF16;TMSB4X	564	18986	32
3/374	32/18986	0.09375	4.75919	3.01692	0.213378	0.18672	ACVRL1/ZNF219/SMAD3	GO:BP	NA	NA	GO:0061036	positive regulation of cartilage development	0.0246587	3	ACVRL1;ZNF219;SMAD3	564	18986	32
13/374	356/18986	0.0365169	1.85377	2.30517	0.214388	0.187604	BID/COX6A1/SOD2/POMC/COX7C/ATP5IF1/COX7B/COX5B/SURF1/COX7A1/UQCRH/NUPR1/SHMT2	GO:BP	NA	NA	GO:0015980	energy derivation by oxidation of organic compounds	0.0248255	13	BID;COX6A1;SOD2;POMC;COX7C;ATP5IF1;COX7B;COX5B;SURF1;COX7A1;UQCRH;NUPR1;SHMT2	564	18986	356
10/374	247/18986	0.0404858	2.05525	2.36633	0.215822	0.188859	P2RX5/PIR/RELB/TNFAIP6/LRRC17/IL33/CTNNBIP1/CSF1/SIGLEC15/IGSF23	GO:BP	NA	NA	GO:0002573	myeloid leukocyte differentiation	0.0250418	10	P2RX5;PIR;RELB;TNFAIP6;LRRC17;IL33;CTNNBIP1;CSF1;SIGLEC15;IGSF23	564	18986	247
5/374	84/18986	0.0595238	3.02171	2.63238	0.216206	0.189194	CTNS/ABHD12/ARRB2/SNCG/PRKN	GO:BP	NA	NA	GO:0008344	adult locomotory behavior	0.0251367	5	CTNS;ABHD12;ARRB2;SNCG;PRKN	564	18986	84
9/374	213/18986	0.0422535	2.14499	2.38215	0.217961	0.190731	CTNS/ABHD12/GLA/SOD2/ARRB2/SOD1/SNCG/ALDH1A3/PRKN	GO:BP	NA	NA	GO:0007626	locomotory behavior	0.0256933	9	CTNS;ABHD12;GLA;SOD2;ARRB2;SOD1;SNCG;ALDH1A3;PRKN	564	18986	213
7/374	146/18986	0.0479452	2.43392	2.46551	0.217961	0.190731	IL32/TRIM25/APOBEC3F/CH25H/CXCL8/APOBEC3C/CCL5	GO:BP	NA	NA	GO:1903900	regulation of viral life cycle	0.0257577	7	IL32;TRIM25;APOBEC3F;CH25H;CXCL8;APOBEC3C;CCL5	564	18986	146
8/374	179/18986	0.0446927	2.26881	2.41774	0.217961	0.190731	CYBA/TMEM38A/P2RX5/BDKRB1/P2RX4/GSTO1/THY1/RRAD	GO:BP	NA	NA	GO:1903169	regulation of calcium ion transmembrane transport	0.0257724	8	CYBA;TMEM38A;P2RX5;BDKRB1;P2RX4;GSTO1;THY1;RRAD	564	18986	179
13/374	358/18986	0.0363128	1.84341	2.28372	0.217961	0.190731	PLAT/SOD2/SLC29A1/CDKN1A/MGARP/ACVRL1/ADAM15/ADM/VCAM1/SMAD3/MTHFR/PLEKHN1/LPAR1	GO:BP	NA	NA	GO:0070482	response to oxygen levels	0.0258284	13	PLAT;SOD2;SLC29A1;CDKN1A;MGARP;ACVRL1;ADAM15;ADM;VCAM1;SMAD3;MTHFR;PLEKHN1;LPAR1	564	18986	358
2/374	13/18986	0.153846	7.80995	3.48171	0.217961	0.190731	BLVRB/HMOX1	GO:BP	NA	NA	GO:0006787	porphyrin-containing compound catabolic process	0.0261533	2	BLVRB;HMOX1	564	18986	13
2/374	13/18986	0.153846	7.80995	3.48171	0.217961	0.190731	SOD2/GPX1	GO:BP	NA	NA	GO:0010269	response to selenium ion	0.0261533	2	SOD2;GPX1	564	18986	13
2/374	13/18986	0.153846	7.80995	3.48171	0.217961	0.190731	BLVRB/HMOX1	GO:BP	NA	NA	GO:0033015	tetrapyrrole catabolic process	0.0261533	2	BLVRB;HMOX1	564	18986	13
2/374	13/18986	0.153846	7.80995	3.48171	0.217961	0.190731	TSPO/POMC	GO:BP	NA	NA	GO:0035933	glucocorticoid secretion	0.0261533	2	TSPO;POMC	564	18986	13
2/374	13/18986	0.153846	7.80995	3.48171	0.217961	0.190731	APOBEC3F/APOBEC3C	GO:BP	NA	NA	GO:0044029	positive regulation of gene expression via chromosomal CpG island demethylation	0.0261533	2	APOBEC3F;APOBEC3C	564	18986	13
2/374	13/18986	0.153846	7.80995	3.48171	0.217961	0.190731	ZC3H12A/PRKN	GO:BP	NA	NA	GO:0044828	negative regulation by host of viral genome replication	0.0261533	2	ZC3H12A;PRKN	564	18986	13
2/374	13/18986	0.153846	7.80995	3.48171	0.217961	0.190731	APOBEC3F/APOBEC3C	GO:BP	NA	NA	GO:0045006	DNA deamination	0.0261533	2	APOBEC3F;APOBEC3C	564	18986	13
2/374	13/18986	0.153846	7.80995	3.48171	0.217961	0.190731	SOD1/ADORA2B	GO:BP	NA	NA	GO:0045986	negative regulation of smooth muscle contraction	0.0261533	2	SOD1;ADORA2B	564	18986	13
2/374	13/18986	0.153846	7.80995	3.48171	0.217961	0.190731	IL33/CSF1	GO:BP	NA	NA	GO:0061517	macrophage proliferation	0.0261533	2	IL33;CSF1	564	18986	13
2/374	13/18986	0.153846	7.80995	3.48171	0.217961	0.190731	ARHGEF2/BDKRB2	GO:BP	NA	NA	GO:0106049	regulation of cellular response to osmotic stress	0.0261533	2	ARHGEF2;BDKRB2	564	18986	13
2/374	13/18986	0.153846	7.80995	3.48171	0.217961	0.190731	FEZ1/NUPR1	GO:BP	NA	NA	GO:1902902	negative regulation of autophagosome assembly	0.0261533	2	FEZ1;NUPR1	564	18986	13
2/374	13/18986	0.153846	7.80995	3.48171	0.217961	0.190731	CCL2/CRHBP	GO:BP	NA	NA	GO:2000310	regulation of NMDA receptor activity	0.0261533	2	CCL2;CRHBP	564	18986	13
5/374	85/18986	0.0588235	2.98616	2.60151	0.218251	0.190984	ARHGAP6/ACVRL1/THY1/SMAD3/S100A10	GO:BP	NA	NA	GO:0048041	focal adhesion assembly	0.0262919	5	ARHGAP6;ACVRL1;THY1;SMAD3;S100A10	564	18986	85
5/374	85/18986	0.0588235	2.98616	2.60151	0.218251	0.190984	P2RX5/BDKRB1/P2RX4/GSTO1/THY1	GO:BP	NA	NA	GO:1904427	positive regulation of calcium ion transmembrane transport	0.0262919	5	P2RX5;BDKRB1;P2RX4;GSTO1;THY1	564	18986	85
6/374	115/18986	0.0521739	2.64859	2.51368	0.218251	0.190984	SREBF1/TSPO/OPTN/ATP5IF1/SQSTM1/PRKN	GO:BP	NA	NA	GO:0000422	autophagy of mitochondrion	0.0263406	6	SREBF1;TSPO;OPTN;ATP5IF1;SQSTM1;PRKN	564	18986	115
3/374	33/18986	0.0909091	4.61497	2.94624	0.21985	0.192384	CDKN1A/PIDD1/RPS27L	GO:BP	NA	NA	GO:0031571	mitotic G1 DNA damage checkpoint signaling	0.0267385	3	CDKN1A;PIDD1;RPS27L	564	18986	33
3/374	33/18986	0.0909091	4.61497	2.94624	0.21985	0.192384	P2RX5/IL1B/P2RX4	GO:BP	NA	NA	GO:0033198	response to ATP	0.0267385	3	P2RX5;IL1B;P2RX4	564	18986	33
3/374	33/18986	0.0909091	4.61497	2.94624	0.21985	0.192384	GCH1/MTHFR/SHMT2	GO:BP	NA	NA	GO:0042558	pteridine-containing compound metabolic process	0.0267385	3	GCH1;MTHFR;SHMT2	564	18986	33
3/374	33/18986	0.0909091	4.61497	2.94624	0.21985	0.192384	CDKN1A/PIDD1/RPS27L	GO:BP	NA	NA	GO:0044819	mitotic G1/S transition checkpoint signaling	0.0267385	3	CDKN1A;PIDD1;RPS27L	564	18986	33
9/374	215/18986	0.0418605	2.12503	2.35172	0.222152	0.194398	BID/IL1B/TNFSF9/TNFRSF14/VCAM1/IL20RB/ZP3/PSMB10/CCL5	GO:BP	NA	NA	GO:0042098	T cell proliferation	0.0270702	9	BID;IL1B;TNFSF9;TNFRSF14;VCAM1;IL20RB;ZP3;PSMB10;CCL5	564	18986	215
15/374	437/18986	0.0343249	1.7425	2.22597	0.22262	0.194808	PLAT/CCL2/DHX58/FNDC4/TNFAIP3/TNFAIP6/IL33/ARRB2/SOD1/SMAD3/IL20RB/SERPINB2/TMSB4X/SMIM30/GPX1	GO:BP	NA	NA	GO:0032102	negative regulation of response to external stimulus	0.0272002	15	PLAT;CCL2;DHX58;FNDC4;TNFAIP3;TNFAIP6;IL33;ARRB2;SOD1;SMAD3;IL20RB;SERPINB2;TMSB4X;SMIM30;GPX1	564	18986	437
4/374	58/18986	0.0689655	3.50101	2.7041	0.22262	0.194808	DHX58/TNFAIP3/LYPLAL1/ZDHHC12	GO:BP	NA	NA	GO:0039532	negative regulation of cytoplasmic pattern recognition receptor signaling pathway	0.0273175	4	DHX58;TNFAIP3;LYPLAL1;ZDHHC12	564	18986	58
4/374	58/18986	0.0689655	3.50101	2.7041	0.22262	0.194808	TSPO/POMC/IL1B/CRHBP	GO:BP	NA	NA	GO:0060986	endocrine hormone secretion	0.0273175	4	TSPO;POMC;IL1B;CRHBP	564	18986	58
6/374	116/18986	0.0517241	2.62576	2.48968	0.22262	0.194808	MSX2/WNT2B/ACVRL1/ZNF219/SMAD3/RFLNA	GO:BP	NA	NA	GO:0002062	chondrocyte differentiation	0.0273348	6	MSX2;WNT2B;ACVRL1;ZNF219;SMAD3;RFLNA	564	18986	116
7/374	148/18986	0.0472973	2.40103	2.42553	0.222962	0.195106	CDKN1A/IL1B/TNFSF9/VCAM1/CSF1/ZP3/CCL5	GO:BP	NA	NA	GO:0032946	positive regulation of mononuclear cell proliferation	0.0274748	7	CDKN1A;IL1B;TNFSF9;VCAM1;CSF1;ZP3;CCL5	564	18986	148
5/374	86/18986	0.0581395	2.95144	2.57109	0.222962	0.195106	TSPO/ATP5IF1/FBP1/NUPR1/TMSB4X	GO:BP	NA	NA	GO:1900542	regulation of purine nucleotide metabolic process	0.0274806	5	TSPO;ATP5IF1;FBP1;NUPR1;TMSB4X	564	18986	86
8/374	182/18986	0.043956	2.23142	2.36625	0.227426	0.199013	BID/IL1B/TNFSF9/TNFRSF14/VCAM1/IL20RB/ZP3/CCL5	GO:BP	NA	NA	GO:0042129	regulation of T cell proliferation	0.0280838	8	BID;IL1B;TNFSF9;TNFRSF14;VCAM1;IL20RB;ZP3;CCL5	564	18986	182
12/374	325/18986	0.0369231	1.87439	2.25384	0.227834	0.19937	PSME1/IL1B/ATP5IF1/IL33/ARL6IP5/SMAD3/NUPR1/PIDD1/CCBE1/RPS27L/PRKN/S100A10	GO:BP	NA	NA	GO:0045862	positive regulation of proteolysis	0.0281873	12	PSME1;IL1B;ATP5IF1;IL33;ARL6IP5;SMAD3;NUPR1;PIDD1;CCBE1;RPS27L;PRKN;S100A10	564	18986	325
6/374	117/18986	0.0512821	2.60332	2.46594	0.228505	0.199957	AKR1B1/CUBN/GSTO1/CBR3/NQO1/AKR1C3	GO:BP	NA	NA	GO:0006766	vitamin metabolic process	0.0283534	6	AKR1B1;CUBN;GSTO1;CBR3;NQO1;AKR1C3	564	18986	117
5/374	87/18986	0.0574713	2.91751	2.54111	0.228505	0.199957	TSPO/ATP5IF1/FBP1/NUPR1/TMSB4X	GO:BP	NA	NA	GO:0006140	regulation of nucleotide metabolic process	0.0287029	5	TSPO;ATP5IF1;FBP1;NUPR1;TMSB4X	564	18986	87
5/374	87/18986	0.0574713	2.91751	2.54111	0.228505	0.199957	NEK11/CDKN1A/RAD9A/PIDD1/RPS27L	GO:BP	NA	NA	GO:0044773	mitotic DNA damage checkpoint signaling	0.0287029	5	NEK11;CDKN1A;RAD9A;PIDD1;RPS27L	564	18986	87
5/374	87/18986	0.0574713	2.91751	2.54111	0.228505	0.199957	NRXN2/CSMD2/TRIM47/DCLK1/ZDHHC12	GO:BP	NA	NA	GO:0099068	postsynapse assembly	0.0287029	5	NRXN2;CSMD2;TRIM47;DCLK1;ZDHHC12	564	18986	87
4/374	59/18986	0.0677966	3.44167	2.66267	0.228505	0.199957	DHX58/IFIT3/IFIT2/TRIM25	GO:BP	NA	NA	GO:0140374	antiviral innate immune response	0.0288641	4	DHX58;IFIT3;IFIT2;TRIM25	564	18986	59
8/374	183/18986	0.0437158	2.21922	2.3493	0.228505	0.199957	ZNHIT1/CDKN1A/BDKRB2/HINT1/NUPR1/PIDD1/RPS27L/PRKN	GO:BP	NA	NA	GO:0072331	signal transduction by p53 class mediator	0.0288851	8	ZNHIT1;CDKN1A;BDKRB2;HINT1;NUPR1;PIDD1;RPS27L;PRKN	564	18986	183
10/374	253/18986	0.0395257	2.00651	2.28465	0.228505	0.199957	SREBF1/TMEM38A/GCH1/P2RX4/SOD1/GSTO1/ADM/ZC3H12A/KCNJ12/GPX1	GO:BP	NA	NA	GO:0060047	heart contraction	0.0288916	10	SREBF1;TMEM38A;GCH1;P2RX4;SOD1;GSTO1;ADM;ZC3H12A;KCNJ12;GPX1	564	18986	253
3/374	34/18986	0.0882353	4.47924	2.87833	0.228505	0.199957	CTNS/ABHD12/ARRB2	GO:BP	NA	NA	GO:0007628	adult walking behavior	0.0289092	3	CTNS;ABHD12;ARRB2	564	18986	34
3/374	34/18986	0.0882353	4.47924	2.87833	0.228505	0.199957	TNFAIP6/IL1B/HYAL3	GO:BP	NA	NA	GO:0030212	hyaluronan metabolic process	0.0289092	3	TNFAIP6;IL1B;HYAL3	564	18986	34
3/374	34/18986	0.0882353	4.47924	2.87833	0.228505	0.199957	TNFAIP6/CXCL8/CAMK1D	GO:BP	NA	NA	GO:0090022	regulation of neutrophil chemotaxis	0.0289092	3	TNFAIP6;CXCL8;CAMK1D	564	18986	34
3/374	34/18986	0.0882353	4.47924	2.87833	0.228505	0.199957	ARHGAP6/IL1B/ACVRL1	GO:BP	NA	NA	GO:1901889	negative regulation of cell junction assembly	0.0289092	3	ARHGAP6;IL1B;ACVRL1	564	18986	34
3/374	34/18986	0.0882353	4.47924	2.87833	0.228505	0.199957	COX7A1/NUPR1/SHMT2	GO:BP	NA	NA	GO:1903715	regulation of aerobic respiration	0.0289092	3	COX7A1;NUPR1;SHMT2	564	18986	34
16/374	480/18986	0.0333333	1.69216	2.17728	0.229808	0.201097	CYBA/KCNAB2/TMEM38A/P2RX5/FXYD5/TSPO/BDKRB1/CCL2/P2RX4/CD63/GSTO1/THY1/RRAD/KCNJ12/TMSB4X/CCL5	GO:BP	NA	NA	GO:0043269	regulation of monoatomic ion transport	0.0291276	16	CYBA;KCNAB2;TMEM38A;P2RX5;FXYD5;TSPO;BDKRB1;CCL2;P2RX4;CD63;GSTO1;THY1;RRAD;KCNJ12;TMSB4X;CCL5	564	18986	480
9/374	218/18986	0.0412844	2.09579	2.3067	0.230209	0.201448	PLA2G4C/IGFBP5/IL1B/SOD1/CRHBP/ADM/MAFF/HYAL3/PSG4	GO:BP	NA	NA	GO:0044706	multi-multicellular organism process	0.029232	9	PLA2G4C;IGFBP5;IL1B;SOD1;CRHBP;ADM;MAFF;HYAL3;PSG4	564	18986	218
6/374	118/18986	0.0508475	2.58126	2.44245	0.230854	0.202013	TNFAIP3/ZC3H12A/OTUD1/HINT1/SHMT2/PRKN	GO:BP	NA	NA	GO:0070646	protein modification by small protein removal	0.0293968	6	TNFAIP3;ZC3H12A;OTUD1;HINT1;SHMT2;PRKN	564	18986	118
10/374	254/18986	0.0393701	1.99861	2.27125	0.230854	0.202013	CCL2/SOD2/GCH1/VSTM2L/SOD1/NSMF/DDIT3/NUPR1/NQO1/PRKN	GO:BP	NA	NA	GO:0043523	regulation of neuron apoptotic process	0.0295719	10	CCL2;SOD2;GCH1;VSTM2L;SOD1;NSMF;DDIT3;NUPR1;NQO1;PRKN	564	18986	254
10/374	254/18986	0.0393701	1.99861	2.27125	0.230854	0.202013	TMEM38A/IGFBP5/P2RX4/SOD1/GSTO1/ZC3H12A/PI16/SMAD3/ADORA2B/ADRA2C	GO:BP	NA	NA	GO:0090257	regulation of muscle system process	0.0295719	10	TMEM38A;IGFBP5;P2RX4;SOD1;GSTO1;ZC3H12A;PI16;SMAD3;ADORA2B;ADRA2C	564	18986	254
2/374	14/18986	0.142857	7.2521	3.31725	0.230854	0.202013	AKR1B1/FBP1	GO:BP	NA	NA	GO:0006000	fructose metabolic process	0.0301208	2	AKR1B1;FBP1	564	18986	14
2/374	14/18986	0.142857	7.2521	3.31725	0.230854	0.202013	TSPO/FBP1	GO:BP	NA	NA	GO:0006971	hypotonic response	0.0301208	2	TSPO;FBP1	564	18986	14
2/374	14/18986	0.142857	7.2521	3.31725	0.230854	0.202013	P2RX5/P2RX4	GO:BP	NA	NA	GO:0010524	positive regulation of calcium ion transport into cytosol	0.0301208	2	P2RX5;P2RX4	564	18986	14
2/374	14/18986	0.142857	7.2521	3.31725	0.230854	0.202013	VAT1/PRKN	GO:BP	NA	NA	GO:0010635	regulation of mitochondrial fusion	0.0301208	2	VAT1;PRKN	564	18986	14
2/374	14/18986	0.142857	7.2521	3.31725	0.230854	0.202013	AKR1B1/GSTO1	GO:BP	NA	NA	GO:0019852	L-ascorbic acid metabolic process	0.0301208	2	AKR1B1;GSTO1	564	18986	14
2/374	14/18986	0.142857	7.2521	3.31725	0.230854	0.202013	IL1B/P2RX4	GO:BP	NA	NA	GO:0032308	positive regulation of prostaglandin secretion	0.0301208	2	IL1B;P2RX4	564	18986	14
2/374	14/18986	0.142857	7.2521	3.31725	0.230854	0.202013	GLA/TWF2	GO:BP	NA	NA	GO:0032536	regulation of cell projection size	0.0301208	2	GLA;TWF2	564	18986	14
2/374	14/18986	0.142857	7.2521	3.31725	0.230854	0.202013	IL1B/IL17D	GO:BP	NA	NA	GO:0032725	positive regulation of granulocyte macrophage colony-stimulating factor production	0.0301208	2	IL1B;IL17D	564	18986	14
2/374	14/18986	0.142857	7.2521	3.31725	0.230854	0.202013	ADA2/APOBEC3C	GO:BP	NA	NA	GO:0042454	ribonucleoside catabolic process	0.0301208	2	ADA2;APOBEC3C	564	18986	14
2/374	14/18986	0.142857	7.2521	3.31725	0.230854	0.202013	POMC/CXCL6	GO:BP	NA	NA	GO:0070943	neutrophil-mediated killing of symbiont cell	0.0301208	2	POMC;CXCL6	564	18986	14
2/374	14/18986	0.142857	7.2521	3.31725	0.230854	0.202013	AKR1B1/FBP1	GO:BP	NA	NA	GO:0071472	cellular response to salt stress	0.0301208	2	AKR1B1;FBP1	564	18986	14
2/374	14/18986	0.142857	7.2521	3.31725	0.230854	0.202013	ICAM1/CCL2	GO:BP	NA	NA	GO:0072683	T cell extravasation	0.0301208	2	ICAM1;CCL2	564	18986	14
7/374	151/18986	0.0463576	2.35333	2.36676	0.231001	0.202142	CTNS/ABHD12/NRXN2/ARRB2/CRHBP/SNCG/PRKN	GO:BP	NA	NA	GO:0030534	adult behavior	0.0301938	7	CTNS;ABHD12;NRXN2;ARRB2;CRHBP;SNCG;PRKN	564	18986	151
4/374	60/18986	0.0666667	3.38431	2.62213	0.232636	0.203572	CTNS/CYBA/SOD2/SOD1	GO:BP	NA	NA	GO:1903409	reactive oxygen species biosynthetic process	0.0304617	4	CTNS;CYBA;SOD2;SOD1	564	18986	60
14/374	406/18986	0.0344828	1.75051	2.1669	0.235533	0.206108	CCL26/BID/HMOX1/CCL2/TNFAIP3/EREG/ATP5IF1/ACVRL1/CLDN1/SMAD3/ATOH8/NUPR1/GPX1/CCL5	GO:BP	NA	NA	GO:0050678	regulation of epithelial cell proliferation	0.0311076	14	CCL26;BID;HMOX1;CCL2;TNFAIP3;EREG;ATP5IF1;ACVRL1;CLDN1;SMAD3;ATOH8;NUPR1;GPX1;CCL5	564	18986	406
7/374	152/18986	0.0460526	2.33785	2.34748	0.235533	0.206108	WNT2B/CYP1B1/ADAM15/LHFPL2/NUPR1/AKR1C3/ADGRG1	GO:BP	NA	NA	GO:0046546	development of primary male sexual characteristics	0.0311389	7	WNT2B;CYP1B1;ADAM15;LHFPL2;NUPR1;AKR1C3;ADGRG1	564	18986	152
3/374	35/18986	0.0857143	4.35126	2.81301	0.235533	0.206108	P2RX4/PI16/SMAD3	GO:BP	NA	NA	GO:0010614	negative regulation of cardiac muscle hypertrophy	0.0311703	3	P2RX4;PI16;SMAD3	564	18986	35
3/374	35/18986	0.0857143	4.35126	2.81301	0.235533	0.206108	P2RX4/SOD1/ADORA2B	GO:BP	NA	NA	GO:0090075	relaxation of muscle	0.0311703	3	P2RX4;SOD1;ADORA2B	564	18986	35
3/374	35/18986	0.0857143	4.35126	2.81301	0.235533	0.206108	SOD2/PRKN/GPX1	GO:BP	NA	NA	GO:1902176	negative regulation of oxidative stress-induced intrinsic apoptotic signaling pathway	0.0311703	3	SOD2;PRKN;GPX1	564	18986	35
3/374	35/18986	0.0857143	4.35126	2.81301	0.235533	0.206108	CCL20/TNFRSF14/CCL5	GO:BP	NA	NA	GO:2000406	positive regulation of T cell migration	0.0311703	3	CCL20;TNFRSF14;CCL5	564	18986	35
9/374	221/18986	0.040724	2.06734	2.2624	0.237629	0.207942	TNFAIP3/IL1B/IL33/SECTM1/NFKBIZ/TNFRSF14/ZC3H12A/IL20RB/ZP3	GO:BP	NA	NA	GO:0002819	regulation of adaptive immune response	0.0315121	9	TNFAIP3;IL1B;IL33;SECTM1;NFKBIZ;TNFRSF14;ZC3H12A;IL20RB;ZP3	564	18986	221
6/374	120/18986	0.05	2.53824	2.39617	0.237629	0.207942	MSX2/CYP1B1/CRHBP/GPX4/NQO1/GPX1	GO:BP	NA	NA	GO:0032355	response to estradiol	0.0315584	6	MSX2;CYP1B1;CRHBP;GPX4;NQO1;GPX1	564	18986	120
12/374	331/18986	0.0362538	1.84041	2.18652	0.239022	0.20916	CCL26/ARHGAP44/ARHGAP6/PSME1/ARL6IP5/THY1/SMAD3/PIDD1/RPS27L/S100A10/TAX1BP3/CCL5	GO:BP	NA	NA	GO:0051345	positive regulation of hydrolase activity	0.031799	12	CCL26;ARHGAP44;ARHGAP6;PSME1;ARL6IP5;THY1;SMAD3;PIDD1;RPS27L;S100A10;TAX1BP3;CCL5	564	18986	331
7/374	153/18986	0.0457516	2.32257	2.32835	0.239684	0.209739	CCL26/TMSB10/PREX1/CDC42EP4/SVIL/TMSB4X/TWF2	GO:BP	NA	NA	GO:0008064	regulation of actin polymerization or depolymerization	0.0321037	7	CCL26;TMSB10;PREX1;CDC42EP4;SVIL;TMSB4X;TWF2	564	18986	153
4/374	61/18986	0.0655738	3.32883	2.58244	0.239684	0.209739	TSPO/IL1B/IL33/CSF1	GO:BP	NA	NA	GO:0014009	glial cell proliferation	0.0321105	4	TSPO;IL1B;IL33;CSF1	564	18986	61
4/374	61/18986	0.0655738	3.32883	2.58244	0.239684	0.209739	SLC22A18/SLC29A1/CLDN1/SLC29A4	GO:BP	NA	NA	GO:0042908	xenobiotic transport	0.0321105	4	SLC22A18;SLC29A1;CLDN1;SLC29A4	564	18986	61
4/374	61/18986	0.0655738	3.32883	2.58244	0.239684	0.209739	TSPO/ARHGEF2/NUPR1/PRKN	GO:BP	NA	NA	GO:0097300	programmed necrotic cell death	0.0321105	4	TSPO;ARHGEF2;NUPR1;PRKN	564	18986	61
14/374	408/18986	0.0343137	1.74193	2.14751	0.240135	0.210135	CYBA/KCNAB2/TMEM38A/P2RX5/FXYD5/TSPO/BDKRB1/CCL2/P2RX4/CD63/GSTO1/THY1/RRAD/CCL5	GO:BP	NA	NA	GO:0010959	regulation of metal ion transport	0.0322269	14	CYBA;KCNAB2;TMEM38A;P2RX5;FXYD5;TSPO;BDKRB1;CCL2;P2RX4;CD63;GSTO1;THY1;RRAD;CCL5	564	18986	408
6/374	121/18986	0.0495868	2.51726	2.37339	0.243068	0.212701	SREBF1/IL1B/SERGEF/TXN/ADRA2C/PRKN	GO:BP	NA	NA	GO:0051224	negative regulation of protein transport	0.0326771	6	SREBF1;IL1B;SERGEF;TXN;ADRA2C;PRKN	564	18986	121
13/374	371/18986	0.0350404	1.77882	2.14751	0.244512	0.213965	CCL2/CDKN1A/IL1B/TNFSF9/IL15RA/IL33/ITPKB/NFKBIZ/THY1/TNFRSF14/VCAM1/ZP3/CCL5	GO:BP	NA	NA	GO:0002696	positive regulation of leukocyte activation	0.0330881	13	CCL2;CDKN1A;IL1B;TNFSF9;IL15RA;IL33;ITPKB;NFKBIZ;THY1;TNFRSF14;VCAM1;ZP3;CCL5	564	18986	371
13/374	371/18986	0.0350404	1.77882	2.14751	0.244512	0.213965	TMSB10/ARHGAP6/VAT1/ARHGEF2/CGNL1/FEZ1/NUPR1/PRKN/SVIL/LPAR1/TMSB4X/GPX1/TWF2	GO:BP	NA	NA	GO:0010639	negative regulation of organelle organization	0.0330881	13	TMSB10;ARHGAP6;VAT1;ARHGEF2;CGNL1;FEZ1;NUPR1;PRKN;SVIL;LPAR1;TMSB4X;GPX1;TWF2	564	18986	371
7/374	154/18986	0.0454545	2.30749	2.30937	0.244512	0.213965	SREBF1/TSPO/IL1B/SERGEF/CRHBP/ADRA2C/PRKN	GO:BP	NA	NA	GO:1903531	negative regulation of secretion by cell	0.0330883	7	SREBF1;TSPO;IL1B;SERGEF;CRHBP;ADRA2C;PRKN	564	18986	154
9/374	223/18986	0.0403587	2.0488	2.23326	0.244512	0.213965	SREBF1/TP53INP2/IL1B/SERGEF/DCLK1/TXN/ADRA2C/PRKN/TAX1BP3	GO:BP	NA	NA	GO:1903828	negative regulation of protein localization	0.0330991	9	SREBF1;TP53INP2;IL1B;SERGEF;DCLK1;TXN;ADRA2C;PRKN;TAX1BP3	564	18986	223
3/374	36/18986	0.0833333	4.23039	2.75009	0.245838	0.215125	PIR/CTNNBIP1/CSF1	GO:BP	NA	NA	GO:0030224	monocyte differentiation	0.0335216	3	PIR;CTNNBIP1;CSF1	564	18986	36
3/374	36/18986	0.0833333	4.23039	2.75009	0.245838	0.215125	ARHGAP6/CGNL1/PRKN	GO:BP	NA	NA	GO:0032232	negative regulation of actin filament bundle assembly	0.0335216	3	ARHGAP6;CGNL1;PRKN	564	18986	36
3/374	36/18986	0.0833333	4.23039	2.75009	0.245838	0.215125	TNFAIP3/SQSTM1/CD14	GO:BP	NA	NA	GO:0034143	regulation of toll-like receptor 4 signaling pathway	0.0335216	3	TNFAIP3;SQSTM1;CD14	564	18986	36
3/374	36/18986	0.0833333	4.23039	2.75009	0.245838	0.215125	NRXN2/CSMD2/ZDHHC12	GO:BP	NA	NA	GO:0098698	postsynaptic specialization assembly	0.0335216	3	NRXN2;CSMD2;ZDHHC12	564	18986	36
4/374	62/18986	0.0645161	3.27514	2.54356	0.245838	0.215125	IL1B/CYP1B1/ADORA2B/CCBE1	GO:BP	NA	NA	GO:0010574	regulation of vascular endothelial growth factor production	0.0338106	4	IL1B;CYP1B1;ADORA2B;CCBE1	564	18986	62
4/374	62/18986	0.0645161	3.27514	2.54356	0.245838	0.215125	SOD2/MSX2/SMAD3/DDIT3	GO:BP	NA	NA	GO:0045599	negative regulation of fat cell differentiation	0.0338106	4	SOD2;MSX2;SMAD3;DDIT3	564	18986	62
4/374	62/18986	0.0645161	3.27514	2.54356	0.245838	0.215125	CCL2/P2RX4/CSF1/CCL5	GO:BP	NA	NA	GO:1905517	macrophage migration	0.0338106	4	CCL2;P2RX4;CSF1;CCL5	564	18986	62
6/374	122/18986	0.0491803	2.49662	2.35083	0.245838	0.215125	TNFAIP6/IL1B/CHST7/B3GAT3/SLC35B2/HYAL3	GO:BP	NA	NA	GO:0006022	aminoglycan metabolic process	0.0338212	6	TNFAIP6;IL1B;CHST7;B3GAT3;SLC35B2;HYAL3	564	18986	122
10/374	260/18986	0.0384615	1.95249	2.19214	0.245838	0.215125	CCL2/IL1B/TNFSF9/ITPKB/NFKBIZ/THY1/TNFRSF14/VCAM1/ZP3/CCL5	GO:BP	NA	NA	GO:0050870	positive regulation of T cell activation	0.0338937	10	CCL2;IL1B;TNFSF9;ITPKB;NFKBIZ;THY1;TNFRSF14;VCAM1;ZP3;CCL5	564	18986	260
5/374	91/18986	0.0549451	2.78927	2.42531	0.245838	0.215125	NEK11/CDKN1A/RAD9A/PIDD1/RPS27L	GO:BP	NA	NA	GO:0044774	mitotic DNA integrity checkpoint signaling	0.0339332	5	NEK11;CDKN1A;RAD9A;PIDD1;RPS27L	564	18986	91
5/374	91/18986	0.0549451	2.78927	2.42531	0.245838	0.215125	TNFAIP6/IL1B/CHST7/SLC35B2/HYAL3	GO:BP	NA	NA	GO:1903510	mucopolysaccharide metabolic process	0.0339332	5	TNFAIP6;IL1B;CHST7;SLC35B2;HYAL3	564	18986	91
11/374	297/18986	0.037037	1.88017	2.1672	0.245838	0.215125	BID/CDKN1A/IL1B/TNFSF9/NFKBIZ/TNFRSF14/VCAM1/IL20RB/ZP3/PSMB10/CCL5	GO:BP	NA	NA	GO:0046651	lymphocyte proliferation	0.0340384	11	BID;CDKN1A;IL1B;TNFSF9;NFKBIZ;TNFRSF14;VCAM1;IL20RB;ZP3;PSMB10;CCL5	564	18986	297
2/374	15/18986	0.133333	6.76863	3.16824	0.245838	0.215125	ARRB2/ADM	GO:BP	NA	NA	GO:0002031	G protein-coupled receptor internalization	0.0343097	2	ARRB2;ADM	564	18986	15
2/374	15/18986	0.133333	6.76863	3.16824	0.245838	0.215125	PLA2G4C/MAFF	GO:BP	NA	NA	GO:0007567	parturition	0.0343097	2	PLA2G4C;MAFF	564	18986	15
2/374	15/18986	0.133333	6.76863	3.16824	0.245838	0.215125	IL1B/P2RX4	GO:BP	NA	NA	GO:0032306	regulation of prostaglandin secretion	0.0343097	2	IL1B;P2RX4	564	18986	15
2/374	15/18986	0.133333	6.76863	3.16824	0.245838	0.215125	CTNS/ADM	GO:BP	NA	NA	GO:0032352	positive regulation of hormone metabolic process	0.0343097	2	CTNS;ADM	564	18986	15
2/374	15/18986	0.133333	6.76863	3.16824	0.245838	0.215125	ARHGEF2/BDKRB2	GO:BP	NA	NA	GO:0047484	regulation of response to osmotic stress	0.0343097	2	ARHGEF2;BDKRB2	564	18986	15
2/374	15/18986	0.133333	6.76863	3.16824	0.245838	0.215125	ARL6IP5/SLC43A2	GO:BP	NA	NA	GO:0051956	negative regulation of amino acid transport	0.0343097	2	ARL6IP5;SLC43A2	564	18986	15
12/374	336/18986	0.0357143	1.81303	2.13147	0.250373	0.219093	CCL2/CDKN1A/IL1B/TNFSF9/IL15RA/ITPKB/NFKBIZ/THY1/TNFRSF14/VCAM1/ZP3/CCL5	GO:BP	NA	NA	GO:0051251	positive regulation of lymphocyte activation	0.0350536	12	CCL2;CDKN1A;IL1B;TNFSF9;IL15RA;ITPKB;NFKBIZ;THY1;TNFRSF14;VCAM1;ZP3;CCL5	564	18986	336
7/374	156/18986	0.0448718	2.2779	2.27185	0.250373	0.219093	CCL26/TMSB10/PREX1/CDC42EP4/SVIL/TMSB4X/TWF2	GO:BP	NA	NA	GO:0030832	regulation of actin filament length	0.0351176	7	CCL26;TMSB10;PREX1;CDC42EP4;SVIL;TMSB4X;TWF2	564	18986	156
7/374	156/18986	0.0448718	2.2779	2.27185	0.250373	0.219093	IGFBP5/MSX2/TNFAIP6/IL6R/SMAD3/CTNNBIP1/TWIST2	GO:BP	NA	NA	GO:0045667	regulation of osteoblast differentiation	0.0351176	7	IGFBP5;MSX2;TNFAIP6;IL6R;SMAD3;CTNNBIP1;TWIST2	564	18986	156
4/374	63/18986	0.0634921	3.22316	2.50547	0.252704	0.221133	IL1B/ITGA7/THY1/VCAM1	GO:BP	NA	NA	GO:0034113	heterotypic cell-cell adhesion	0.0355623	4	IL1B;ITGA7;THY1;VCAM1	564	18986	63
4/374	63/18986	0.0634921	3.22316	2.50547	0.252704	0.221133	CHMP5/NRXN2/UBXN2A/S100A10	GO:BP	NA	NA	GO:0071709	membrane assembly	0.0355623	4	CHMP5;NRXN2;UBXN2A;S100A10	564	18986	63
8/374	191/18986	0.0418848	2.12627	2.2176	0.254284	0.222516	SREBF1/AKR1B1/TSPO/FDX1/CH25H/ADM/FDXR/AKR1C3	GO:BP	NA	NA	GO:0006694	steroid biosynthetic process	0.0358697	8	SREBF1;AKR1B1;TSPO;FDX1;CH25H;ADM;FDXR;AKR1C3	564	18986	191
3/374	37/18986	0.0810811	4.11606	2.68941	0.254284	0.222516	IL32/TXN/PRKN	GO:BP	NA	NA	GO:0043388	positive regulation of DNA binding	0.0359624	3	IL32;TXN;PRKN	564	18986	37
3/374	37/18986	0.0810811	4.11606	2.68941	0.254284	0.222516	TSPO/GCH1/P2RX4	GO:BP	NA	NA	GO:0048265	response to pain	0.0359624	3	TSPO;GCH1;P2RX4	564	18986	37
6/374	124/18986	0.0483871	2.45636	2.30637	0.255028	0.223167	CCL20/POMC/CXCL6/CXCL1/CXCL8/CCL13	GO:BP	NA	NA	GO:0031640	killing of cells of another organism	0.0361864	6	CCL20;POMC;CXCL6;CXCL1;CXCL8;CCL13	564	18986	124
6/374	124/18986	0.0483871	2.45636	2.30637	0.255028	0.223167	CCL20/POMC/CXCL6/CXCL1/CXCL8/CCL13	GO:BP	NA	NA	GO:0141061	disruption of cell in another organism	0.0361864	6	CCL20;POMC;CXCL6;CXCL1;CXCL8;CCL13	564	18986	124
5/374	93/18986	0.0537634	2.72929	2.36975	0.258617	0.226308	IGFBP5/CYP1B1/S100A11/LPAR1/CCL5	GO:BP	NA	NA	GO:0014910	regulation of smooth muscle cell migration	0.036756	5	IGFBP5;CYP1B1;S100A11;LPAR1;CCL5	564	18986	93
4/374	64/18986	0.0625	3.17279	2.46814	0.261064	0.228449	IFIT2/CDKN1A/ADAM15/CTNNBIP1	GO:BP	NA	NA	GO:0032091	negative regulation of protein binding	0.0373656	4	IFIT2;CDKN1A;ADAM15;CTNNBIP1	564	18986	64
4/374	64/18986	0.0625	3.17279	2.46814	0.261064	0.228449	NFKBIA/TNFAIP3/SQSTM1/CD14	GO:BP	NA	NA	GO:0034142	toll-like receptor 4 signaling pathway	0.0373656	4	NFKBIA;TNFAIP3;SQSTM1;CD14	564	18986	64
4/374	64/18986	0.0625	3.17279	2.46814	0.261064	0.228449	ARHGAP44/CGNL1/FBP1/RASA4B	GO:BP	NA	NA	GO:0051058	negative regulation of small GTPase mediated signal transduction	0.0373656	4	ARHGAP44;CGNL1;FBP1;RASA4B	564	18986	64
4/374	64/18986	0.0625	3.17279	2.46814	0.261064	0.228449	ICAM1/CCL2/TNFAIP3/AKR1C3	GO:BP	NA	NA	GO:2000351	regulation of endothelial cell apoptotic process	0.0373656	4	ICAM1;CCL2;TNFAIP3;AKR1C3	564	18986	64
6/374	125/18986	0.048	2.43671	2.28447	0.261064	0.228449	ICAM1/IL1B/ACVRL1/CLDN1/ATOH8/GPX1	GO:BP	NA	NA	GO:0045446	endothelial cell differentiation	0.0374079	6	ICAM1;IL1B;ACVRL1;CLDN1;ATOH8;GPX1	564	18986	125
8/374	193/18986	0.0414508	2.10424	2.18568	0.263229	0.230343	CCL26/ARHGAP44/ARHGAP6/SOD1/THY1/FGD5/S100A10/TAX1BP3	GO:BP	NA	NA	GO:0043087	regulation of GTPase activity	0.0377794	8	CCL26;ARHGAP44;ARHGAP6;SOD1;THY1;FGD5;S100A10;TAX1BP3	564	18986	193
5/374	94/18986	0.0531915	2.70025	2.34252	0.263718	0.230771	CCL20/P2RX4/TNFRSF14/CSF1/CCL5	GO:BP	NA	NA	GO:0071677	positive regulation of mononuclear cell migration	0.0382198	5	CCL20;P2RX4;TNFRSF14;CSF1;CCL5	564	18986	94
7/374	159/18986	0.0440252	2.23492	2.21663	0.263718	0.230771	SREBF1/CUBN/EPHX2/FDX1/CYP1B1/CH25H/FDXR	GO:BP	NA	NA	GO:0016125	sterol metabolic process	0.0383133	7	SREBF1;CUBN;EPHX2;FDX1;CYP1B1;CH25H;FDXR	564	18986	159
3/374	38/18986	0.0789474	4.00774	2.63084	0.263718	0.230771	BID/TPT1/RAD9A	GO:BP	NA	NA	GO:1902229	regulation of intrinsic apoptotic signaling pathway in response to DNA damage	0.0384921	3	BID;TPT1;RAD9A	564	18986	38
2/374	16/18986	0.125	6.34559	3.03226	0.263718	0.230771	IL20RB/ZP3	GO:BP	NA	NA	GO:0002864	regulation of acute inflammatory response to antigenic stimulus	0.0387097	2	IL20RB;ZP3	564	18986	16
2/374	16/18986	0.125	6.34559	3.03226	0.263718	0.230771	ARL6IP5/SLC43A2	GO:BP	NA	NA	GO:0010958	regulation of amino acid import across plasma membrane	0.0387097	2	ARL6IP5;SLC43A2	564	18986	16
2/374	16/18986	0.125	6.34559	3.03226	0.263718	0.230771	ALDH1A3/AKR1C3	GO:BP	NA	NA	GO:0016114	terpenoid biosynthetic process	0.0387097	2	ALDH1A3;AKR1C3	564	18986	16
2/374	16/18986	0.125	6.34559	3.03226	0.263718	0.230771	APOBEC3F/APOBEC3C	GO:BP	NA	NA	GO:0045869	negative regulation of single stranded viral RNA replication via double stranded DNA intermediate	0.0387097	2	APOBEC3F;APOBEC3C	564	18986	16
2/374	16/18986	0.125	6.34559	3.03226	0.263718	0.230771	HYAL3/ZP3	GO:BP	NA	NA	GO:0045956	positive regulation of calcium ion-dependent exocytosis	0.0387097	2	HYAL3;ZP3	564	18986	16
2/374	16/18986	0.125	6.34559	3.03226	0.263718	0.230771	CCL2/IL33	GO:BP	NA	NA	GO:0051770	positive regulation of nitric-oxide synthase biosynthetic process	0.0387097	2	CCL2;IL33	564	18986	16
2/374	16/18986	0.125	6.34559	3.03226	0.263718	0.230771	ARHGAP6/ACVRL1	GO:BP	NA	NA	GO:0051895	negative regulation of focal adhesion assembly	0.0387097	2	ARHGAP6;ACVRL1	564	18986	16
2/374	16/18986	0.125	6.34559	3.03226	0.263718	0.230771	ACVRL1/CCBE1	GO:BP	NA	NA	GO:0060841	venous blood vessel development	0.0387097	2	ACVRL1;CCBE1	564	18986	16
2/374	16/18986	0.125	6.34559	3.03226	0.263718	0.230771	POMC/CXCL6	GO:BP	NA	NA	GO:0070942	neutrophil mediated cytotoxicity	0.0387097	2	POMC;CXCL6	564	18986	16
2/374	16/18986	0.125	6.34559	3.03226	0.263718	0.230771	ARHGAP6/ACVRL1	GO:BP	NA	NA	GO:0150118	negative regulation of cell-substrate junction organization	0.0387097	2	ARHGAP6;ACVRL1	564	18986	16
2/374	16/18986	0.125	6.34559	3.03226	0.263718	0.230771	ARL6IP5/SLC43A2	GO:BP	NA	NA	GO:1903789	regulation of amino acid transmembrane transport	0.0387097	2	ARL6IP5;SLC43A2	564	18986	16
4/374	65/18986	0.0615385	3.12398	2.43153	0.265512	0.232341	TMSB10/SVIL/TMSB4X/TWF2	GO:BP	NA	NA	GO:0030837	negative regulation of actin filament polymerization	0.0392206	4	TMSB10;SVIL;TMSB4X;TWF2	564	18986	65
4/374	65/18986	0.0615385	3.12398	2.43153	0.265512	0.232341	IL1B/CD14/IL17D/DDIT3	GO:BP	NA	NA	GO:0032757	positive regulation of interleukin-8 production	0.0392206	4	IL1B;CD14;IL17D;DDIT3	564	18986	65
4/374	65/18986	0.0615385	3.12398	2.43153	0.265512	0.232341	ITPKB/CSF1/LPAR1/ADGRG1	GO:BP	NA	NA	GO:0051057	positive regulation of small GTPase mediated signal transduction	0.0392206	4	ITPKB;CSF1;LPAR1;ADGRG1	564	18986	65
4/374	65/18986	0.0615385	3.12398	2.43153	0.265512	0.232341	SLC29A4/SNCG/ADRA2C/PRKN	GO:BP	NA	NA	GO:0051937	catecholamine transport	0.0392206	4	SLC29A4;SNCG;ADRA2C;PRKN	564	18986	65
16/374	499/18986	0.0320641	1.62773	2.01434	0.26578	0.232575	CCL2/PREX1/IL1B/TNFSF9/ITPKB/NFKBIZ/THY1/TNFRSF14/IL6R/VCAM1/SMAD3/CSF1/ZP3/S100A10/ADGRG1/CCL5	GO:BP	NA	NA	GO:0045785	positive regulation of cell adhesion	0.039322	16	CCL2;PREX1;IL1B;TNFSF9;ITPKB;NFKBIZ;THY1;TNFRSF14;IL6R;VCAM1;SMAD3;CSF1;ZP3;S100A10;ADGRG1;CCL5	564	18986	499
10/374	267/18986	0.0374532	1.9013	2.10246	0.266379	0.2331	SREBF1/TMEM38A/GCH1/P2RX4/GSTO1/ADM/ZC3H12A/BDKRB2/ADRA2C/KCNJ12	GO:BP	NA	NA	GO:1903522	regulation of blood circulation	0.0394728	10	SREBF1;TMEM38A;GCH1;P2RX4;GSTO1;ADM;ZC3H12A;BDKRB2;ADRA2C;KCNJ12	564	18986	267
13/374	381/18986	0.0341207	1.73213	2.04635	0.266782	0.233452	PBLD/MSX2/TNFAIP6/IL1B/GDF15/CD63/ACVRL1/SMAD3/TNXB/EID2/CCBE1/FGF16/ADGRG1	GO:BP	NA	NA	GO:0090287	regulation of cellular response to growth factor stimulus	0.0395979	13	PBLD;MSX2;TNFAIP6;IL1B;GDF15;CD63;ACVRL1;SMAD3;TNXB;EID2;CCBE1;FGF16;ADGRG1	564	18986	381
5/374	95/18986	0.0526316	2.67183	2.31564	0.266782	0.233452	IL6R/CXCL8/CAMK1D/CSF1/CCL5	GO:BP	NA	NA	GO:0002690	positive regulation of leukocyte chemotaxis	0.0397189	5	IL6R;CXCL8;CAMK1D;CSF1;CCL5	564	18986	95
5/374	95/18986	0.0526316	2.67183	2.31564	0.266782	0.233452	ARHGAP6/CGNL1/SMAD3/S100A10/LPAR1	GO:BP	NA	NA	GO:0051492	regulation of stress fiber assembly	0.0397189	5	ARHGAP6;CGNL1;SMAD3;S100A10;LPAR1	564	18986	95
6/374	127/18986	0.0472441	2.39833	2.24129	0.267775	0.234321	CCL20/POMC/CXCL6/CXCL1/CXCL8/CCL13	GO:BP	NA	NA	GO:0141060	disruption of anatomical structure in another organism	0.0399291	6	CCL20;POMC;CXCL6;CXCL1;CXCL8;CCL13	564	18986	127
8/374	196/18986	0.0408163	2.07203	2.13853	0.272399	0.238367	CCL26/TMSB10/ARHGAP6/PREX1/CDC42EP4/SVIL/TMSB4X/TWF2	GO:BP	NA	NA	GO:0008154	actin polymerization or depolymerization	0.0407701	8	CCL26;TMSB10;ARHGAP6;PREX1;CDC42EP4;SVIL;TMSB4X;TWF2	564	18986	196
3/374	39/18986	0.0769231	3.90498	2.57424	0.272399	0.238367	POMC/CXCL6/IL6R	GO:BP	NA	NA	GO:0002446	neutrophil mediated immunity	0.0411102	3	POMC;CXCL6;IL6R	564	18986	39
3/374	39/18986	0.0769231	3.90498	2.57424	0.272399	0.238367	CTNS/ADM/AKR1C3	GO:BP	NA	NA	GO:0032350	regulation of hormone metabolic process	0.0411102	3	CTNS;ADM;AKR1C3	564	18986	39
3/374	39/18986	0.0769231	3.90498	2.57424	0.272399	0.238367	GLA/IL1B/GCH1	GO:BP	NA	NA	GO:0032768	regulation of monooxygenase activity	0.0411102	3	GLA;IL1B;GCH1	564	18986	39
4/374	66/18986	0.0606061	3.07665	2.39563	0.272399	0.238367	ICAM1/IL1B/CLDN1/GPX1	GO:BP	NA	NA	GO:0001885	endothelial cell development	0.0411273	4	ICAM1;IL1B;CLDN1;GPX1	564	18986	66
4/374	66/18986	0.0606061	3.07665	2.39563	0.272399	0.238367	P2RX4/SQSTM1/NQO1/CSF1	GO:BP	NA	NA	GO:0002931	response to ischemia	0.0411273	4	P2RX4;SQSTM1;NQO1;CSF1	564	18986	66
4/374	66/18986	0.0606061	3.07665	2.39563	0.272399	0.238367	ARRB2/ADM/CXCL8/CCL5	GO:BP	NA	NA	GO:0045744	negative regulation of G protein-coupled receptor signaling pathway	0.0411273	4	ARRB2;ADM;CXCL8;CCL5	564	18986	66
4/374	66/18986	0.0606061	3.07665	2.39563	0.272399	0.238367	TNFAIP3/IL1B/APOBEC3F/ZC3H12A	GO:BP	NA	NA	GO:0050688	regulation of defense response to virus	0.0411273	4	TNFAIP3;IL1B;APOBEC3F;ZC3H12A	564	18986	66
5/374	96/18986	0.0520833	2.644	2.2891	0.272399	0.238367	ARHGAP6/ACVRL1/THY1/SMAD3/S100A10	GO:BP	NA	NA	GO:0007044	cell-substrate junction assembly	0.0412533	5	ARHGAP6;ACVRL1;THY1;SMAD3;S100A10	564	18986	96
5/374	96/18986	0.0520833	2.644	2.2891	0.272399	0.238367	ARL6IP5/SLC43A2/SNCG/ADRA2C/PRKN	GO:BP	NA	NA	GO:0015837	amine transport	0.0412533	5	ARL6IP5;SLC43A2;SNCG;ADRA2C;PRKN	564	18986	96
12/374	346/18986	0.0346821	1.76063	2.02409	0.278191	0.243436	LXN/PSME1/TFPI2/CSTA/ARL6IP5/PI16/SMAD3/PIDD1/RPS27L/SERPINB2/PSMB8/GPX1	GO:BP	NA	NA	GO:0052547	regulation of peptidase activity	0.0422612	12	LXN;PSME1;TFPI2;CSTA;ARL6IP5;PI16;SMAD3;PIDD1;RPS27L;SERPINB2;PSMB8;GPX1	564	18986	346
6/374	129/18986	0.0465116	2.36115	2.19892	0.278191	0.243436	POMC/CXCL6/ZC3H12A/PRKN/GPX1/CCL5	GO:BP	NA	NA	GO:0051702	biological process involved in interaction with symbiont	0.0425556	6	POMC;CXCL6;ZC3H12A;PRKN;GPX1;CCL5	564	18986	129
9/374	234/18986	0.0384615	1.95249	2.07821	0.278191	0.243436	CD59/ITPR3/GLA/PLAT/TFPI2/IL6R/ADRA2C/F8/SERPINB2	GO:BP	NA	NA	GO:0007596	blood coagulation	0.0428218	9	CD59;ITPR3;GLA;PLAT;TFPI2;IL6R;ADRA2C;F8;SERPINB2	564	18986	234
5/374	97/18986	0.0515464	2.61674	2.2629	0.278191	0.243436	GDF15/ACVRL1/SMAD3/ATOH8/EID2	GO:BP	NA	NA	GO:0060395	SMAD protein signal transduction	0.0428231	5	GDF15;ACVRL1;SMAD3;ATOH8;EID2	564	18986	97
4/374	67/18986	0.0597015	3.03073	2.3604	0.278191	0.243436	IL33/TNFRSF14/ZC3H12A/IL20RB	GO:BP	NA	NA	GO:0002820	negative regulation of adaptive immune response	0.0430858	4	IL33;TNFRSF14;ZC3H12A;IL20RB	564	18986	67
4/374	67/18986	0.0597015	3.03073	2.3604	0.278191	0.243436	AKR1B1/TSPO/FDX1/ADM	GO:BP	NA	NA	GO:0042446	hormone biosynthetic process	0.0430858	4	AKR1B1;TSPO;FDX1;ADM	564	18986	67
4/374	67/18986	0.0597015	3.03073	2.3604	0.278191	0.243436	TNFAIP3/TXN/CYP1B1/NQO1	GO:BP	NA	NA	GO:0070301	cellular response to hydrogen peroxide	0.0430858	4	TNFAIP3;TXN;CYP1B1;NQO1	564	18986	67
4/374	67/18986	0.0597015	3.03073	2.3604	0.278191	0.243436	SREBF1/ZC3H12A/SMAD3/ATOH8	GO:BP	NA	NA	GO:2000630	positive regulation of miRNA metabolic process	0.0430858	4	SREBF1;ZC3H12A;SMAD3;ATOH8	564	18986	67
2/374	17/18986	0.117647	5.97232	2.90741	0.278191	0.243436	MSX2/SMAD3	GO:BP	NA	NA	GO:0002076	osteoblast development	0.0433111	2	MSX2;SMAD3	564	18986	17
2/374	17/18986	0.117647	5.97232	2.90741	0.278191	0.243436	MT2A/ATOX1	GO:BP	NA	NA	GO:0006878	intracellular copper ion homeostasis	0.0433111	2	MT2A;ATOX1	564	18986	17
2/374	17/18986	0.117647	5.97232	2.90741	0.278191	0.243436	NEK11/RAD9A	GO:BP	NA	NA	GO:0031573	mitotic intra-S DNA damage checkpoint signaling	0.0433111	2	NEK11;RAD9A	564	18986	17
2/374	17/18986	0.117647	5.97232	2.90741	0.278191	0.243436	IL1B/IL17D	GO:BP	NA	NA	GO:0032604	granulocyte macrophage colony-stimulating factor production	0.0433111	2	IL1B;IL17D	564	18986	17
2/374	17/18986	0.117647	5.97232	2.90741	0.278191	0.243436	IL1B/IL17D	GO:BP	NA	NA	GO:0032645	regulation of granulocyte macrophage colony-stimulating factor production	0.0433111	2	IL1B;IL17D	564	18986	17
2/374	17/18986	0.117647	5.97232	2.90741	0.278191	0.243436	CYBA/TNFAIP3	GO:BP	NA	NA	GO:0034134	toll-like receptor 2 signaling pathway	0.0433111	2	CYBA;TNFAIP3	564	18986	17
2/374	17/18986	0.117647	5.97232	2.90741	0.278191	0.243436	PLAT/LHFPL2	GO:BP	NA	NA	GO:0080154	regulation of fertilization	0.0433111	2	PLAT;LHFPL2	564	18986	17
2/374	17/18986	0.117647	5.97232	2.90741	0.278191	0.243436	AKR1B1/GSTO1	GO:BP	NA	NA	GO:1901334	lactone metabolic process	0.0433111	2	AKR1B1;GSTO1	564	18986	17
2/374	17/18986	0.117647	5.97232	2.90741	0.278191	0.243436	TSPO/POMC	GO:BP	NA	NA	GO:2000846	regulation of corticosteroid hormone secretion	0.0433111	2	TSPO;POMC	564	18986	17
2/374	17/18986	0.117647	5.97232	2.90741	0.278191	0.243436	ATP5IF1/TMSB4X	GO:BP	NA	NA	GO:2001169	regulation of ATP biosynthetic process	0.0433111	2	ATP5IF1;TMSB4X	564	18986	17
15/374	466/18986	0.0321888	1.63406	1.96447	0.278191	0.243436	BID/CTNS/KCNAB2/P2RX5/TSPO/SOD2/SLC29A1/ATP5IF1/P2RX4/ARRB2/SOD1/ARL6IP5/GLRX/PRKN/INSYN1	GO:BP	NA	NA	GO:0042391	regulation of membrane potential	0.0437906	15	BID;CTNS;KCNAB2;P2RX5;TSPO;SOD2;SLC29A1;ATP5IF1;P2RX4;ARRB2;SOD1;ARL6IP5;GLRX;PRKN;INSYN1	564	18986	466
3/374	40/18986	0.075	3.80735	2.51949	0.278191	0.243436	ARHGAP6/ACVRL1/ADAM15	GO:BP	NA	NA	GO:0001953	negative regulation of cell-matrix adhesion	0.0438157	3	ARHGAP6;ACVRL1;ADAM15	564	18986	40
3/374	40/18986	0.075	3.80735	2.51949	0.278191	0.243436	SREBF1/GDF15/TMEM126B	GO:BP	NA	NA	GO:0032094	response to food	0.0438157	3	SREBF1;GDF15;TMEM126B	564	18986	40
3/374	40/18986	0.075	3.80735	2.51949	0.278191	0.243436	PRDX5/IL6R/LARP6	GO:BP	NA	NA	GO:0032965	regulation of collagen biosynthetic process	0.0438157	3	PRDX5;IL6R;LARP6	564	18986	40
3/374	40/18986	0.075	3.80735	2.51949	0.278191	0.243436	MGST1/CTNS/SLC13A3	GO:BP	NA	NA	GO:0072337	modified amino acid transport	0.0438157	3	MGST1;CTNS;SLC13A3	564	18986	40
3/374	40/18986	0.075	3.80735	2.51949	0.278191	0.243436	NFKBIZ/IL6R/ZC3H12A	GO:BP	NA	NA	GO:0072539	T-helper 17 cell differentiation	0.0438157	3	NFKBIZ;IL6R;ZC3H12A	564	18986	40
3/374	40/18986	0.075	3.80735	2.51949	0.278191	0.243436	BID/PRKN/GPX1	GO:BP	NA	NA	GO:0090199	regulation of release of cytochrome c from mitochondria	0.0438157	3	BID;PRKN;GPX1	564	18986	40
3/374	40/18986	0.075	3.80735	2.51949	0.278191	0.243436	CTNS/ABHD12/ARRB2	GO:BP	NA	NA	GO:0090659	walking behavior	0.0438157	3	CTNS;ABHD12;ARRB2	564	18986	40
6/374	130/18986	0.0461538	2.34299	2.17803	0.278369	0.243592	IL1B/ADM/TNFRSF14/IL6R/H2BC4/H2BC21	GO:BP	NA	NA	GO:0050830	defense response to Gram-positive bacterium	0.0439087	6	IL1B;ADM;TNFRSF14;IL6R;H2BC4;H2BC21	564	18986	130
5/374	98/18986	0.0510204	2.59004	2.23703	0.28125	0.246112	CCL2/CDKN1A/PIDD1/RPS27L/TMSB4X	GO:BP	NA	NA	GO:1902807	negative regulation of cell cycle G1/S phase transition	0.0444285	5	CCL2;CDKN1A;PIDD1;RPS27L;TMSB4X	564	18986	98
4/374	68/18986	0.0588235	2.98616	2.32582	0.285054	0.249442	IGFBP5/TNFAIP6/SMAD3/TWIST2	GO:BP	NA	NA	GO:0045668	negative regulation of osteoblast differentiation	0.045096	4	IGFBP5;TNFAIP6;SMAD3;TWIST2	564	18986	68
5/374	99/18986	0.0505051	2.56387	2.21148	0.290353	0.254078	TNFAIP3/ZC3H12A/OTUD1/SHMT2/PRKN	GO:BP	NA	NA	GO:0016579	protein deubiquitination	0.0460695	5	TNFAIP3;ZC3H12A;OTUD1;SHMT2;PRKN	564	18986	99
5/374	99/18986	0.0505051	2.56387	2.21148	0.290353	0.254078	ITPR3/SOD2/SHMT2/KCNJ12/ALDH1A3	GO:BP	NA	NA	GO:0051262	protein tetramerization	0.0460695	5	ITPR3;SOD2;SHMT2;KCNJ12;ALDH1A3	564	18986	99
7/374	166/18986	0.0421687	2.14068	2.09244	0.29118	0.254802	HMOX1/OPTN/ATP5IF1/SQSTM1/ZC3H12A/PLEKHF1/PRKN	GO:BP	NA	NA	GO:0010508	positive regulation of autophagy	0.0464954	7	HMOX1;OPTN;ATP5IF1;SQSTM1;ZC3H12A;PLEKHF1;PRKN	564	18986	166
7/374	166/18986	0.0421687	2.14068	2.09244	0.29118	0.254802	CDKN1A/IL1B/TNFSF9/VCAM1/CSF1/ZP3/CCL5	GO:BP	NA	NA	GO:0070665	positive regulation of leukocyte proliferation	0.0464954	7	CDKN1A;IL1B;TNFSF9;VCAM1;CSF1;ZP3;CCL5	564	18986	166
15/374	470/18986	0.0319149	1.62015	1.92982	0.29118	0.254802	CYBA/NFKBIA/DHX58/TNFAIP3/TRIM25/EREG/GPR108/ARRB2/LYPLAL1/NFKBIZ/ZDHHC12/SQSTM1/CD14/SMIM30/CCL5	GO:BP	NA	NA	GO:0045088	regulation of innate immune response	0.0465439	15	CYBA;NFKBIA;DHX58;TNFAIP3;TRIM25;EREG;GPR108;ARRB2;LYPLAL1;NFKBIZ;ZDHHC12;SQSTM1;CD14;SMIM30;CCL5	564	18986	470
3/374	41/18986	0.0731707	3.71449	2.46648	0.29118	0.254802	TSPO/POMC/CRHBP	GO:BP	NA	NA	GO:0044060	regulation of endocrine process	0.0466078	3	TSPO;POMC;CRHBP	564	18986	41
3/374	41/18986	0.0731707	3.71449	2.46648	0.29118	0.254802	IL1B/IL33/NUPR1	GO:BP	NA	NA	GO:0150077	regulation of neuroinflammatory response	0.0466078	3	IL1B;IL33;NUPR1	564	18986	41
3/374	41/18986	0.0731707	3.71449	2.46648	0.29118	0.254802	NRXN2/CSMD2/ZDHHC12	GO:BP	NA	NA	GO:1904861	excitatory synapse assembly	0.0466078	3	NRXN2;CSMD2;ZDHHC12	564	18986	41
9/374	238/18986	0.0378151	1.91967	2.0239	0.291203	0.254823	PNPLA4/ABHD12/GLA/PLA2G4C/CYP1B1/PLPP2/BDH2/ECI1/AKR1C3	GO:BP	NA	NA	GO:0044242	cellular lipid catabolic process	0.0467884	9	PNPLA4;ABHD12;GLA;PLA2G4C;CYP1B1;PLPP2;BDH2;ECI1;AKR1C3	564	18986	238
13/374	391/18986	0.0332481	1.68783	1.94812	0.291203	0.254823	CCL2/CDKN1A/IL1B/TNFSF9/IL15RA/IL33/ITPKB/NFKBIZ/THY1/TNFRSF14/VCAM1/ZP3/CCL5	GO:BP	NA	NA	GO:0050867	positive regulation of cell activation	0.0469675	13	CCL2;CDKN1A;IL1B;TNFSF9;IL15RA;IL33;ITPKB;NFKBIZ;THY1;TNFRSF14;VCAM1;ZP3;CCL5	564	18986	391
5/374	100/18986	0.05	2.53824	2.18624	0.291203	0.254823	CYBA/NFKBIA/TNFAIP3/SQSTM1/CD14	GO:BP	NA	NA	GO:0002220	innate immune response activating cell surface receptor signaling pathway	0.0477462	5	CYBA;NFKBIA;TNFAIP3;SQSTM1;CD14	564	18986	100
7/374	167/18986	0.0419162	2.12786	2.0752	0.291203	0.254823	NFKBIA/ZNHIT1/APOBEC3F/WBP2/CTNNBIP1/TAF13/APOBEC3C	GO:BP	NA	NA	GO:0006367	transcription initiation at RNA polymerase II promoter	0.0477487	7	NFKBIA;ZNHIT1;APOBEC3F;WBP2;CTNNBIP1;TAF13;APOBEC3C	564	18986	167
9/374	239/18986	0.0376569	1.91164	2.01049	0.291203	0.254823	ARHGAP44/PREX1/DCLK1/MGARP/TPBG/NSMF/GPX4/CAMK1D/LPAR1	GO:BP	NA	NA	GO:0016358	dendrite development	0.047817	9	ARHGAP44;PREX1;DCLK1;MGARP;TPBG;NSMF;GPX4;CAMK1D;LPAR1	564	18986	239
2/374	18/18986	0.111111	5.64052	2.79214	0.291203	0.254823	CHST7/AMDHD2	GO:BP	NA	NA	GO:0006044	N-acetylglucosamine metabolic process	0.0481042	2	CHST7;AMDHD2	564	18986	18
2/374	18/18986	0.111111	5.64052	2.79214	0.291203	0.254823	CTNS/SOD2	GO:BP	NA	NA	GO:0010310	regulation of hydrogen peroxide metabolic process	0.0481042	2	CTNS;SOD2	564	18986	18
2/374	18/18986	0.111111	5.64052	2.79214	0.291203	0.254823	ARHGAP6/CCL5	GO:BP	NA	NA	GO:0010517	regulation of phospholipase activity	0.0481042	2	ARHGAP6;CCL5	564	18986	18
2/374	18/18986	0.111111	5.64052	2.79214	0.291203	0.254823	PLAT/S100A10	GO:BP	NA	NA	GO:0010755	regulation of plasminogen activation	0.0481042	2	PLAT;S100A10	564	18986	18
2/374	18/18986	0.111111	5.64052	2.79214	0.291203	0.254823	APOBEC3F/APOBEC3C	GO:BP	NA	NA	GO:0016553	base conversion or substitution editing	0.0481042	2	APOBEC3F;APOBEC3C	564	18986	18
2/374	18/18986	0.111111	5.64052	2.79214	0.291203	0.254823	MGARP/FEZ1	GO:BP	NA	NA	GO:0019896	axonal transport of mitochondrion	0.0481042	2	MGARP;FEZ1	564	18986	18
2/374	18/18986	0.111111	5.64052	2.79214	0.291203	0.254823	VCAM1/CCL5	GO:BP	NA	NA	GO:0033631	cell-cell adhesion mediated by integrin	0.0481042	2	VCAM1;CCL5	564	18986	18
2/374	18/18986	0.111111	5.64052	2.79214	0.291203	0.254823	IL6R/CCL5	GO:BP	NA	NA	GO:0034112	positive regulation of homotypic cell-cell adhesion	0.0481042	2	IL6R;CCL5	564	18986	18
2/374	18/18986	0.111111	5.64052	2.79214	0.291203	0.254823	IL1B/SOD1	GO:BP	NA	NA	GO:0035234	ectopic germ cell programmed cell death	0.0481042	2	IL1B;SOD1	564	18986	18
2/374	18/18986	0.111111	5.64052	2.79214	0.291203	0.254823	ABHD12/LYPLAL1	GO:BP	NA	NA	GO:0042159	lipoprotein catabolic process	0.0481042	2	ABHD12;LYPLAL1	564	18986	18
2/374	18/18986	0.111111	5.64052	2.79214	0.291203	0.254823	ZC3H12A/PRKN	GO:BP	NA	NA	GO:0044793	negative regulation by host of viral process	0.0481042	2	ZC3H12A;PRKN	564	18986	18
2/374	18/18986	0.111111	5.64052	2.79214	0.291203	0.254823	ITPKB/CSF1	GO:BP	NA	NA	GO:0046579	positive regulation of Ras protein signal transduction	0.0481042	2	ITPKB;CSF1	564	18986	18
2/374	18/18986	0.111111	5.64052	2.79214	0.291203	0.254823	CYP1B1/NSMF	GO:BP	NA	NA	GO:0071371	cellular response to gonadotropin stimulus	0.0481042	2	CYP1B1;NSMF	564	18986	18
2/374	18/18986	0.111111	5.64052	2.79214	0.291203	0.254823	SLC29A4/PRKN	GO:BP	NA	NA	GO:0090494	dopamine uptake	0.0481042	2	SLC29A4;PRKN	564	18986	18
2/374	18/18986	0.111111	5.64052	2.79214	0.291203	0.254823	IL1B/NFKBIZ	GO:BP	NA	NA	GO:0097396	response to interleukin-17	0.0481042	2	IL1B;NFKBIZ	564	18986	18
2/374	18/18986	0.111111	5.64052	2.79214	0.291203	0.254823	IL1B/NFKBIZ	GO:BP	NA	NA	GO:0097398	cellular response to interleukin-17	0.0481042	2	IL1B;NFKBIZ	564	18986	18
2/374	18/18986	0.111111	5.64052	2.79214	0.291203	0.254823	ARHGEF2/NSMF	GO:BP	NA	NA	GO:2001224	positive regulation of neuron migration	0.0481042	2	ARHGEF2;NSMF	564	18986	18
14/374	433/18986	0.0323326	1.64135	1.91372	0.294172	0.257421	NFKBIA/TNFAIP6/TNFSF9/LRRC17/IL15RA/SOD1/ITPKB/NFKBIZ/ZC3H12A/IL17D/CTNNBIP1/MTURN/CSF1/SIGLEC15	GO:BP	NA	NA	GO:1903706	regulation of hemopoiesis	0.0487848	14	NFKBIA;TNFAIP6;TNFSF9;LRRC17;IL15RA;SOD1;ITPKB;NFKBIZ;ZC3H12A;IL17D;CTNNBIP1;MTURN;CSF1;SIGLEC15	564	18986	433
9/374	240/18986	0.0375	1.90368	1.99714	0.294172	0.257421	BID/CDKN1A/IL1B/TNFSF9/TNFRSF14/VCAM1/IL20RB/ZP3/CCL5	GO:BP	NA	NA	GO:0050670	regulation of lymphocyte proliferation	0.0488605	9	BID;CDKN1A;IL1B;TNFSF9;TNFRSF14;VCAM1;IL20RB;ZP3;CCL5	564	18986	240
7/374	168/18986	0.0416667	2.1152	2.05809	0.294172	0.257421	ARHGAP6/CGNL1/SMAD3/RFLNA/PRKN/S100A10/LPAR1	GO:BP	NA	NA	GO:0061572	actin filament bundle organization	0.0490232	7	ARHGAP6;CGNL1;SMAD3;RFLNA;PRKN;S100A10;LPAR1	564	18986	168
4/374	70/18986	0.0571429	2.90084	2.25852	0.294172	0.257421	GCH1/DDIT3/NUPR1/NQO1	GO:BP	NA	NA	GO:0043525	positive regulation of neuron apoptotic process	0.0492711	4	GCH1;DDIT3;NUPR1;NQO1	564	18986	70
4/374	70/18986	0.0571429	2.90084	2.25852	0.294172	0.257421	CHMP5/NRXN2/UBXN2A/S100A10	GO:BP	NA	NA	GO:0044091	membrane biogenesis	0.0492711	4	CHMP5;NRXN2;UBXN2A;S100A10	564	18986	70
4/374	70/18986	0.0571429	2.90084	2.25852	0.294172	0.257421	ICAM1/CCL2/TNFAIP3/AKR1C3	GO:BP	NA	NA	GO:0072577	endothelial cell apoptotic process	0.0492711	4	ICAM1;CCL2;TNFAIP3;AKR1C3	564	18986	70
4/374	70/18986	0.0571429	2.90084	2.25852	0.294172	0.257421	CCL2/CCL20/TNFRSF14/CCL5	GO:BP	NA	NA	GO:2000401	regulation of lymphocyte migration	0.0492711	4	CCL2;CCL20;TNFRSF14;CCL5	564	18986	70
5/374	101/18986	0.049505	2.5131	2.1613	0.294172	0.257421	NTN4/LPXN/PREX1/RADIL/S100A10	GO:BP	NA	NA	GO:0034446	substrate adhesion-dependent cell spreading	0.0494586	5	NTN4;LPXN;PREX1;RADIL;S100A10	564	18986	101
5/374	101/18986	0.049505	2.5131	2.1613	0.294172	0.257421	HMOX1/IGFBP5/EREG/IL6R/CCL5	GO:BP	NA	NA	GO:0048661	positive regulation of smooth muscle cell proliferation	0.0494586	5	HMOX1;IGFBP5;EREG;IL6R;CCL5	564	18986	101
3/374	42/18986	0.0714286	3.62605	2.41511	0.294172	0.257421	SREBF1/ADRA2C/PRKN	GO:BP	NA	NA	GO:0046676	negative regulation of insulin secretion	0.0494857	3	SREBF1;ADRA2C;PRKN	564	18986	42
3/374	42/18986	0.0714286	3.62605	2.41511	0.294172	0.257421	CCL2/CSF1/CCL5	GO:BP	NA	NA	GO:0048246	macrophage chemotaxis	0.0494857	3	CCL2;CSF1;CCL5	564	18986	42
3/374	42/18986	0.0714286	3.62605	2.41511	0.294172	0.257421	SNCG/ADRA2C/PRKN	GO:BP	NA	NA	GO:0050433	regulation of catecholamine secretion	0.0494857	3	SNCG;ADRA2C;PRKN	564	18986	42
3/374	42/18986	0.0714286	3.62605	2.41511	0.294172	0.257421	CCL20/TNFRSF14/CCL5	GO:BP	NA	NA	GO:2000403	positive regulation of lymphocyte migration	0.0494857	3	CCL20;TNFRSF14;CCL5	564	18986	42
9/374	241/18986	0.0373444	1.89578	1.98386	0.295929	0.258957	CD59/ITPR3/GLA/PLAT/TFPI2/IL6R/ADRA2C/F8/SERPINB2	GO:BP	NA	NA	GO:0007599	hemostasis	0.049919	9	CD59;ITPR3;GLA;PLAT;TFPI2;IL6R;ADRA2C;F8;SERPINB2	564	18986	241
9/374	241/18986	0.0373444	1.89578	1.98386	0.295929	0.258957	CD59/ITPR3/GLA/PLAT/TFPI2/IL6R/ADRA2C/F8/SERPINB2	GO:BP	NA	NA	GO:0050817	coagulation	0.049919	9	CD59;ITPR3;GLA;PLAT;TFPI2;IL6R;ADRA2C;F8;SERPINB2	564	18986	241
11/374	317/18986	0.0347003	1.76155	1.93826	0.29757	0.260394	PLAT/SOD2/SLC29A1/MGARP/ACVRL1/ADAM15/ADM/VCAM1/SMAD3/MTHFR/PLEKHN1	GO:BP	NA	NA	GO:0001666	response to hypoxia	0.0502653	11	PLAT;SOD2;SLC29A1;MGARP;ACVRL1;ADAM15;ADM;VCAM1;SMAD3;MTHFR;PLEKHN1	564	18986	317
5/374	102/18986	0.0490196	2.48847	2.13667	0.301347	0.263699	CYBA/CCL2/IL15RA/SOD1/CAMK1D	GO:BP	NA	NA	GO:0050764	regulation of phagocytosis	0.0512067	5	CYBA;CCL2;IL15RA;SOD1;CAMK1D	564	18986	102
4/374	71/18986	0.056338	2.85998	2.22577	0.301347	0.263699	IL1B/CHST7/B3GAT3/SLC35B2	GO:BP	NA	NA	GO:0006024	glycosaminoglycan biosynthetic process	0.0514359	4	IL1B;CHST7;B3GAT3;SLC35B2	564	18986	71
10/374	280/18986	0.0357143	1.81303	1.94284	0.301347	0.263699	IGFBP5/GDF15/P2RX4/TXN/ARRB2/TPBG/DDIT3/AKR1C3/GPX1/CCL5	GO:BP	NA	NA	GO:0051896	regulation of phosphatidylinositol 3-kinase/protein kinase B signal transduction	0.051449	10	IGFBP5;GDF15;P2RX4;TXN;ARRB2;TPBG;DDIT3;AKR1C3;GPX1;CCL5	564	18986	280
8/374	206/18986	0.038835	1.97144	1.98723	0.301347	0.263699	TNFAIP3/IL1B/IL33/SECTM1/NFKBIZ/ZC3H12A/IL20RB/ZP3	GO:BP	NA	NA	GO:0002822	regulation of adaptive immune response based on somatic recombination of immune receptors built from immunoglobulin superfamily domains	0.0518611	8	TNFAIP3;IL1B;IL33;SECTM1;NFKBIZ;ZC3H12A;IL20RB;ZP3	564	18986	206
9/374	243/18986	0.037037	1.88017	1.95748	0.301347	0.263699	SREBF1/ICAM1/SOD2/SLC29A1/IL1B/FBP1/SMAD3/NQO1/GPX1	GO:BP	NA	NA	GO:0009743	response to carbohydrate	0.052081	9	SREBF1;ICAM1;SOD2;SLC29A1;IL1B;FBP1;SMAD3;NQO1;GPX1	564	18986	243
3/374	43/18986	0.0697674	3.54172	2.36528	0.301347	0.263699	TNFAIP3/ARRB2/ZC3H12A	GO:BP	NA	NA	GO:0032691	negative regulation of interleukin-1 beta production	0.0524482	3	TNFAIP3;ARRB2;ZC3H12A	564	18986	43
3/374	43/18986	0.0697674	3.54172	2.36528	0.301347	0.263699	BDKRB1/GSTO1/THY1	GO:BP	NA	NA	GO:0051281	positive regulation of release of sequestered calcium ion into cytosol	0.0524482	3	BDKRB1;GSTO1;THY1	564	18986	43
6/374	136/18986	0.0441176	2.23962	2.05659	0.301347	0.263699	SREBF1/IL1B/SERGEF/TXN/ADRA2C/PRKN	GO:BP	NA	NA	GO:1904950	negative regulation of establishment of protein localization	0.0525898	6	SREBF1;IL1B;SERGEF;TXN;ADRA2C;PRKN	564	18986	136
5/374	103/18986	0.0485437	2.46431	2.11232	0.301347	0.263699	ARHGAP6/ACVRL1/THY1/SMAD3/S100A10	GO:BP	NA	NA	GO:0150115	cell-substrate junction organization	0.0529907	5	ARHGAP6;ACVRL1;THY1;SMAD3;S100A10	564	18986	103
2/374	19/18986	0.105263	5.34365	2.6852	0.301347	0.263699	ACVRL1/CCBE1	GO:BP	NA	NA	GO:0001946	lymphangiogenesis	0.0530797	2	ACVRL1;CCBE1	564	18986	19
2/374	19/18986	0.105263	5.34365	2.6852	0.301347	0.263699	ARRB2/ADM	GO:BP	NA	NA	GO:0002029	desensitization of G protein-coupled receptor signaling pathway	0.0530797	2	ARRB2;ADM	564	18986	19
2/374	19/18986	0.105263	5.34365	2.6852	0.301347	0.263699	IL20RB/ZP3	GO:BP	NA	NA	GO:0002524	hypersensitivity	0.0530797	2	IL20RB;ZP3	564	18986	19
2/374	19/18986	0.105263	5.34365	2.6852	0.301347	0.263699	ICAM1/THY1	GO:BP	NA	NA	GO:0002693	positive regulation of cellular extravasation	0.0530797	2	ICAM1;THY1	564	18986	19
2/374	19/18986	0.105263	5.34365	2.6852	0.301347	0.263699	MGST1/SLC13A3	GO:BP	NA	NA	GO:0006857	oligopeptide transport	0.0530797	2	MGST1;SLC13A3	564	18986	19
2/374	19/18986	0.105263	5.34365	2.6852	0.301347	0.263699	ADA2/APOBEC3C	GO:BP	NA	NA	GO:0009164	nucleoside catabolic process	0.0530797	2	ADA2;APOBEC3C	564	18986	19
2/374	19/18986	0.105263	5.34365	2.6852	0.301347	0.263699	CSF1/CCL5	GO:BP	NA	NA	GO:0010759	positive regulation of macrophage chemotaxis	0.0530797	2	CSF1;CCL5	564	18986	19
2/374	19/18986	0.105263	5.34365	2.6852	0.301347	0.263699	CHST7/SLC35B2	GO:BP	NA	NA	GO:0030206	chondroitin sulfate biosynthetic process	0.0530797	2	CHST7;SLC35B2	564	18986	19
2/374	19/18986	0.105263	5.34365	2.6852	0.301347	0.263699	FBP1/NUPR1	GO:BP	NA	NA	GO:0030812	negative regulation of nucleotide catabolic process	0.0530797	2	FBP1;NUPR1	564	18986	19
2/374	19/18986	0.105263	5.34365	2.6852	0.301347	0.263699	FBP1/CD14	GO:BP	NA	NA	GO:0032026	response to magnesium ion	0.0530797	2	FBP1;CD14	564	18986	19
2/374	19/18986	0.105263	5.34365	2.6852	0.301347	0.263699	IL1B/P2RX4	GO:BP	NA	NA	GO:0032310	prostaglandin secretion	0.0530797	2	IL1B;P2RX4	564	18986	19
2/374	19/18986	0.105263	5.34365	2.6852	0.301347	0.263699	FBP1/NUPR1	GO:BP	NA	NA	GO:0033122	negative regulation of purine nucleotide catabolic process	0.0530797	2	FBP1;NUPR1	564	18986	19
2/374	19/18986	0.105263	5.34365	2.6852	0.301347	0.263699	P2RX5/SIGLEC15	GO:BP	NA	NA	GO:0036035	osteoclast development	0.0530797	2	P2RX5;SIGLEC15	564	18986	19
2/374	19/18986	0.105263	5.34365	2.6852	0.301347	0.263699	ACVRL1/ATOH8	GO:BP	NA	NA	GO:0045603	positive regulation of endothelial cell differentiation	0.0530797	2	ACVRL1;ATOH8	564	18986	19
2/374	19/18986	0.105263	5.34365	2.6852	0.301347	0.263699	FBP1/NUPR1	GO:BP	NA	NA	GO:0045820	negative regulation of glycolytic process	0.0530797	2	FBP1;NUPR1	564	18986	19
2/374	19/18986	0.105263	5.34365	2.6852	0.301347	0.263699	ZC3H12A/PLEKHN1	GO:BP	NA	NA	GO:0061158	3'-UTR-mediated mRNA destabilization	0.0530797	2	ZC3H12A;PLEKHN1	564	18986	19
2/374	19/18986	0.105263	5.34365	2.6852	0.301347	0.263699	NFKBIA/TNFAIP3	GO:BP	NA	NA	GO:0070431	nucleotide-binding oligomerization domain containing 2 signaling pathway	0.0530797	2	NFKBIA;TNFAIP3	564	18986	19
2/374	19/18986	0.105263	5.34365	2.6852	0.301347	0.263699	WBP2/CRHBP	GO:BP	NA	NA	GO:0071391	cellular response to estrogen stimulus	0.0530797	2	WBP2;CRHBP	564	18986	19
2/374	19/18986	0.105263	5.34365	2.6852	0.301347	0.263699	PRKN/GPX1	GO:BP	NA	NA	GO:0090201	negative regulation of release of cytochrome c from mitochondria	0.0530797	2	PRKN;GPX1	564	18986	19
2/374	19/18986	0.105263	5.34365	2.6852	0.301347	0.263699	SLC29A4/PRKN	GO:BP	NA	NA	GO:0090493	catecholamine uptake	0.0530797	2	SLC29A4;PRKN	564	18986	19
2/374	19/18986	0.105263	5.34365	2.6852	0.301347	0.263699	P2RX5/SIGLEC15	GO:BP	NA	NA	GO:0098751	bone cell development	0.0530797	2	P2RX5;SIGLEC15	564	18986	19
2/374	19/18986	0.105263	5.34365	2.6852	0.301347	0.263699	CYBA/SOD2	GO:BP	NA	NA	GO:1903428	positive regulation of reactive oxygen species biosynthetic process	0.0530797	2	CYBA;SOD2	564	18986	19
4/374	72/18986	0.0555556	2.82026	2.19358	0.304194	0.26619	IGFBP5/P2RX4/PI16/SMAD3	GO:BP	NA	NA	GO:0014743	regulation of muscle hypertrophy	0.053652	4	IGFBP5;P2RX4;PI16;SMAD3	564	18986	72
8/374	208/18986	0.0384615	1.95249	1.95799	0.307263	0.268876	ARHGEF2/TRIM25/IL1B/SMAD3/DDIT3/PIDD1/CAMK1D/RIPK4	GO:BP	NA	NA	GO:0051091	positive regulation of DNA-binding transcription factor activity	0.054291	8	ARHGEF2;TRIM25;IL1B;SMAD3;DDIT3;PIDD1;CAMK1D;RIPK4	564	18986	208
7/374	172/18986	0.0406977	2.06601	1.9908	0.307263	0.268876	NFKBIA/HTATIP2/CDKN1A/IL33/SQSTM1/ZC3H12A/SMAD3	GO:BP	NA	NA	GO:0051170	import into nucleus	0.0543366	7	NFKBIA;HTATIP2;CDKN1A;IL33;SQSTM1;ZC3H12A;SMAD3	564	18986	172
5/374	104/18986	0.0480769	2.44061	2.08826	0.309535	0.270864	IL1B/TNFSF9/VCAM1/ZP3/CCL5	GO:BP	NA	NA	GO:0042102	positive regulation of T cell proliferation	0.0548105	5	IL1B;TNFSF9;VCAM1;ZP3;CCL5	564	18986	104
3/374	44/18986	0.0681818	3.46123	2.31692	0.311291	0.272401	IL6R/H2BC4/H2BC21	GO:BP	NA	NA	GO:0002251	organ or tissue specific immune response	0.0554944	3	IL6R;H2BC4;H2BC21	564	18986	44
3/374	44/18986	0.0681818	3.46123	2.31692	0.311291	0.272401	NRXN2/TRIM47/DCLK1	GO:BP	NA	NA	GO:0150052	regulation of postsynapse assembly	0.0554944	3	NRXN2;TRIM47;DCLK1	564	18986	44
8/374	209/18986	0.0382775	1.94315	1.9435	0.311291	0.272401	NFKBIA/ZNHIT1/APOBEC3F/WBP2/NFKBIZ/CTNNBIP1/TAF13/APOBEC3C	GO:BP	NA	NA	GO:0006352	DNA-templated transcription initiation	0.0555329	8	NFKBIA;ZNHIT1;APOBEC3F;WBP2;NFKBIZ;CTNNBIP1;TAF13;APOBEC3C	564	18986	209
8/374	209/18986	0.0382775	1.94315	1.9435	0.311291	0.272401	PITX1/MSX2/WNT2B/ACVRL1/ZNF219/SMAD3/RFLNA/HYAL3	GO:BP	NA	NA	GO:0051216	cartilage development	0.0555329	8	PITX1;MSX2;WNT2B;ACVRL1;ZNF219;SMAD3;RFLNA;HYAL3	564	18986	209
10/374	284/18986	0.0352113	1.78749	1.89542	0.311291	0.272401	CCL2/IL1B/TNFSF9/ITPKB/NFKBIZ/THY1/TNFRSF14/VCAM1/ZP3/CCL5	GO:BP	NA	NA	GO:1903039	positive regulation of leukocyte cell-cell adhesion	0.0555731	10	CCL2;IL1B;TNFSF9;ITPKB;NFKBIZ;THY1;TNFRSF14;VCAM1;ZP3;CCL5	564	18986	284
6/374	138/18986	0.0434783	2.20716	2.01751	0.311291	0.272401	CTNS/PITX1/TSPO/CYP1B1/IL6R/SMAD3	GO:BP	NA	NA	GO:0035270	endocrine system development	0.0556997	6	CTNS;PITX1;TSPO;CYP1B1;IL6R;SMAD3	564	18986	138
7/374	173/18986	0.0404624	2.05406	1.97426	0.311291	0.272401	BDKRB1/CDKN1A/ACVRL1/ADAM15/PI16/FBP1/SMAD3	GO:BP	NA	NA	GO:0030308	negative regulation of cell growth	0.055719	7	BDKRB1;CDKN1A;ACVRL1;ADAM15;PI16;FBP1;SMAD3	564	18986	173
7/374	173/18986	0.0404624	2.05406	1.97426	0.311291	0.272401	IL32/TRIM25/APOBEC3F/CH25H/CXCL8/APOBEC3C/CCL5	GO:BP	NA	NA	GO:0050792	regulation of viral process	0.055719	7	IL32;TRIM25;APOBEC3F;CH25H;CXCL8;APOBEC3C;CCL5	564	18986	173
4/374	73/18986	0.0547945	2.78163	2.16194	0.311291	0.272401	HMOX1/SOD1/CYB561A3/BDH2	GO:BP	NA	NA	GO:0006879	intracellular iron ion homeostasis	0.0559193	4	HMOX1;SOD1;CYB561A3;BDH2	564	18986	73
4/374	73/18986	0.0547945	2.78163	2.16194	0.311291	0.272401	TNFAIP6/EREG/CYP1B1/ZP3	GO:BP	NA	NA	GO:0042698	ovulation cycle	0.0559193	4	TNFAIP6;EREG;CYP1B1;ZP3	564	18986	73
4/374	73/18986	0.0547945	2.78163	2.16194	0.311291	0.272401	ACVRL1/ZNF219/SMAD3/RFLNA	GO:BP	NA	NA	GO:0061035	regulation of cartilage development	0.0559193	4	ACVRL1;ZNF219;SMAD3;RFLNA	564	18986	73
5/374	105/18986	0.047619	2.41737	2.06447	0.312967	0.273867	IL1B/IL6R/CD14/IL17D/DDIT3	GO:BP	NA	NA	GO:0032637	interleukin-8 production	0.0566661	5	IL1B;IL6R;CD14;IL17D;DDIT3	564	18986	105
5/374	105/18986	0.047619	2.41737	2.06447	0.312967	0.273867	IL1B/IL6R/CD14/IL17D/DDIT3	GO:BP	NA	NA	GO:0032677	regulation of interleukin-8 production	0.0566661	5	IL1B;IL6R;CD14;IL17D;DDIT3	564	18986	105
8/374	210/18986	0.0380952	1.93389	1.92908	0.312967	0.273867	PLA2G4C/IGFBP5/IL1B/SOD1/CRHBP/ADM/MAFF/PSG4	GO:BP	NA	NA	GO:0044703	multi-organism reproductive process	0.0567927	8	PLA2G4C;IGFBP5;IL1B;SOD1;CRHBP;ADM;MAFF;PSG4	564	18986	210
7/374	174/18986	0.0402299	2.04226	1.95784	0.312967	0.273867	TMEM38A/P2RX4/SOD1/GSTO1/ZC3H12A/ADORA2B/ADRA2C	GO:BP	NA	NA	GO:0006937	regulation of muscle contraction	0.0571231	7	TMEM38A;P2RX4;SOD1;GSTO1;ZC3H12A;ADORA2B;ADRA2C	564	18986	174
6/374	139/18986	0.0431655	2.19128	1.99823	0.312967	0.273867	ARHGAP6/ARHGEF2/CDC42EP4/LPAR1/ADGRG1/TAX1BP3	GO:BP	NA	NA	GO:0007266	Rho protein signal transduction	0.0572954	6	ARHGAP6;ARHGEF2;CDC42EP4;LPAR1;ADGRG1;TAX1BP3	564	18986	139
2/374	20/18986	0.1	5.07647	2.58557	0.312967	0.273867	P2RX5/P2RX4	GO:BP	NA	NA	GO:0010522	regulation of calcium ion transport into cytosol	0.0582286	2	P2RX5;P2RX4	564	18986	20
2/374	20/18986	0.1	5.07647	2.58557	0.312967	0.273867	ARRB2/ADM	GO:BP	NA	NA	GO:0022401	negative adaptation of signaling pathway	0.0582286	2	ARRB2;ADM	564	18986	20
2/374	20/18986	0.1	5.07647	2.58557	0.312967	0.273867	ARRB2/ADM	GO:BP	NA	NA	GO:0023058	adaptation of signaling pathway	0.0582286	2	ARRB2;ADM	564	18986	20
2/374	20/18986	0.1	5.07647	2.58557	0.312967	0.273867	IL1B/P2RX4	GO:BP	NA	NA	GO:0032305	positive regulation of icosanoid secretion	0.0582286	2	IL1B;P2RX4	564	18986	20
2/374	20/18986	0.1	5.07647	2.58557	0.312967	0.273867	ITPKB/CCL5	GO:BP	NA	NA	GO:0033033	negative regulation of myeloid cell apoptotic process	0.0582286	2	ITPKB;CCL5	564	18986	20
2/374	20/18986	0.1	5.07647	2.58557	0.312967	0.273867	MGST1/GPX1	GO:BP	NA	NA	GO:0033194	response to hydroperoxide	0.0582286	2	MGST1;GPX1	564	18986	20
2/374	20/18986	0.1	5.07647	2.58557	0.312967	0.273867	TSPO/POMC	GO:BP	NA	NA	GO:0035930	corticosteroid hormone secretion	0.0582286	2	TSPO;POMC	564	18986	20
2/374	20/18986	0.1	5.07647	2.58557	0.312967	0.273867	ADM/ZC3H12A	GO:BP	NA	NA	GO:0045472	response to ether	0.0582286	2	ADM;ZC3H12A	564	18986	20
2/374	20/18986	0.1	5.07647	2.58557	0.312967	0.273867	CTNNBIP1/CSF1	GO:BP	NA	NA	GO:0045655	regulation of monocyte differentiation	0.0582286	2	CTNNBIP1;CSF1	564	18986	20
2/374	20/18986	0.1	5.07647	2.58557	0.312967	0.273867	TSPO/P2RX4	GO:BP	NA	NA	GO:0048266	behavioral response to pain	0.0582286	2	TSPO;P2RX4	564	18986	20
2/374	20/18986	0.1	5.07647	2.58557	0.312967	0.273867	NFKBIA/NFKBIE	GO:BP	NA	NA	GO:0051220	cytoplasmic sequestering of protein	0.0582286	2	NFKBIA;NFKBIE	564	18986	20
2/374	20/18986	0.1	5.07647	2.58557	0.312967	0.273867	CCL2/IL33	GO:BP	NA	NA	GO:0051767	nitric-oxide synthase biosynthetic process	0.0582286	2	CCL2;IL33	564	18986	20
2/374	20/18986	0.1	5.07647	2.58557	0.312967	0.273867	CCL2/IL33	GO:BP	NA	NA	GO:0051769	regulation of nitric-oxide synthase biosynthetic process	0.0582286	2	CCL2;IL33	564	18986	20
2/374	20/18986	0.1	5.07647	2.58557	0.312967	0.273867	SOD2/CDKN1A	GO:BP	NA	NA	GO:0055093	response to hyperoxia	0.0582286	2	SOD2;CDKN1A	564	18986	20
2/374	20/18986	0.1	5.07647	2.58557	0.312967	0.273867	IL1B/CXCL8	GO:BP	NA	NA	GO:0060353	regulation of cell adhesion molecule production	0.0582286	2	IL1B;CXCL8	564	18986	20
2/374	20/18986	0.1	5.07647	2.58557	0.312967	0.273867	CYP1B1/ACVRL1	GO:BP	NA	NA	GO:0061298	retina vasculature development in camera-type eye	0.0582286	2	CYP1B1;ACVRL1	564	18986	20
4/374	74/18986	0.0540541	2.74404	2.13082	0.312967	0.273867	NFKBIA/ZNHIT1/CTNNBIP1/TAF13	GO:BP	NA	NA	GO:0060260	regulation of transcription initiation by RNA polymerase II	0.0582374	4	NFKBIA;ZNHIT1;CTNNBIP1;TAF13	564	18986	74
14/374	445/18986	0.0314607	1.59709	1.80675	0.312967	0.273867	CYBA/TMEM38A/P2RX5/ITPR3/TSPO/BDKRB1/CCL2/TPT1/P2RX4/GSTO1/THY1/RRAD/DDIT3/CCL5	GO:BP	NA	NA	GO:0006816	calcium ion transport	0.0585362	14	CYBA;TMEM38A;P2RX5;ITPR3;TSPO;BDKRB1;CCL2;TPT1;P2RX4;GSTO1;THY1;RRAD;DDIT3;CCL5	564	18986	445
7/374	175/18986	0.04	2.03059	1.94152	0.312967	0.273867	WNT2B/CYP1B1/ADAM15/LHFPL2/NUPR1/AKR1C3/ADGRG1	GO:BP	NA	NA	GO:0046661	male sex differentiation	0.058549	7	WNT2B;CYP1B1;ADAM15;LHFPL2;NUPR1;AKR1C3;ADGRG1	564	18986	175
7/374	175/18986	0.04	2.03059	1.94152	0.312967	0.273867	SREBF1/TSPO/IL1B/SERGEF/CRHBP/ADRA2C/PRKN	GO:BP	NA	NA	GO:0051048	negative regulation of secretion	0.058549	7	SREBF1;TSPO;IL1B;SERGEF;CRHBP;ADRA2C;PRKN	564	18986	175
5/374	106/18986	0.0471698	2.39456	2.04096	0.312967	0.273867	ARHGAP6/CGNL1/SMAD3/S100A10/LPAR1	GO:BP	NA	NA	GO:0110020	regulation of actomyosin structure organization	0.0585575	5	ARHGAP6;CGNL1;SMAD3;S100A10;LPAR1	564	18986	106
3/374	45/18986	0.0666667	3.38431	2.26993	0.312967	0.273867	PRDX5/IL6R/LARP6	GO:BP	NA	NA	GO:0010712	regulation of collagen metabolic process	0.0586232	3	PRDX5;IL6R;LARP6	564	18986	45
3/374	45/18986	0.0666667	3.38431	2.26993	0.312967	0.273867	SLC29A4/SNCG/PRKN	GO:BP	NA	NA	GO:0015872	dopamine transport	0.0586232	3	SLC29A4;SNCG;PRKN	564	18986	45
3/374	45/18986	0.0666667	3.38431	2.26993	0.312967	0.273867	CYBA/SOD2/SOD1	GO:BP	NA	NA	GO:0042554	superoxide anion generation	0.0586232	3	CYBA;SOD2;SOD1	564	18986	45
3/374	45/18986	0.0666667	3.38431	2.26993	0.312967	0.273867	AKR1B1/TSPO/ADM	GO:BP	NA	NA	GO:0120178	steroid hormone biosynthetic process	0.0586232	3	AKR1B1;TSPO;ADM	564	18986	45
3/374	45/18986	0.0666667	3.38431	2.26993	0.312967	0.273867	SREBF1/ATP5IF1/PRKN	GO:BP	NA	NA	GO:1903214	regulation of protein targeting to mitochondrion	0.0586232	3	SREBF1;ATP5IF1;PRKN	564	18986	45
3/374	45/18986	0.0666667	3.38431	2.26993	0.312967	0.273867	CTNS/CYBA/SOD2	GO:BP	NA	NA	GO:1903426	regulation of reactive oxygen species biosynthetic process	0.0586232	3	CTNS;CYBA;SOD2	564	18986	45
15/374	486/18986	0.0308642	1.56681	1.79439	0.312967	0.273867	LXN/GLA/TFPI2/TNFAIP3/CSTA/CDKN1A/IL1B/PRDX5/ATP5IF1/GABBR2/THY1/PI16/PRKN/SERPINB2/GPX1	GO:BP	NA	NA	GO:0043086	negative regulation of catalytic activity	0.058777	15	LXN;GLA;TFPI2;TNFAIP3;CSTA;CDKN1A;IL1B;PRDX5;ATP5IF1;GABBR2;THY1;PI16;PRKN;SERPINB2;GPX1	564	18986	486
6/374	140/18986	0.0428571	2.17563	1.97911	0.312967	0.273867	IL1B/IL33/RBP4/SECTM1/TNFRSF14/GPRC5B	GO:BP	NA	NA	GO:0002702	positive regulation of production of molecular mediator of immune response	0.0589183	6	IL1B;IL33;RBP4;SECTM1;TNFRSF14;GPRC5B	564	18986	140
6/374	140/18986	0.0428571	2.17563	1.97911	0.312967	0.273867	CCL2/ITGA7/FGD5/CDC42EP4/CCL13/LPAR1	GO:BP	NA	NA	GO:0008360	regulation of cell shape	0.0589183	6	CCL2;ITGA7;FGD5;CDC42EP4;CCL13;LPAR1	564	18986	140
6/374	140/18986	0.0428571	2.17563	1.97911	0.312967	0.273867	IL1B/B3GAT3/FEZ1/ZC3H12A/SMAD3/PRKN	GO:BP	NA	NA	GO:0032388	positive regulation of intracellular transport	0.0589183	6	IL1B;B3GAT3;FEZ1;ZC3H12A;SMAD3;PRKN	564	18986	140
6/374	140/18986	0.0428571	2.17563	1.97911	0.312967	0.273867	CCL26/ARHGAP44/ARHGAP6/THY1/S100A10/TAX1BP3	GO:BP	NA	NA	GO:0043547	positive regulation of GTPase activity	0.0589183	6	CCL26;ARHGAP44;ARHGAP6;THY1;S100A10;TAX1BP3	564	18986	140
14/374	446/18986	0.0313901	1.59351	1.79798	0.315159	0.275786	SREBF1/BLVRB/POMC/IGFBP5/EREG/IL1B/GDF15/MGARP/CYP1B1/CRHBP/ADM/FBP1/SMAD3/TWIST2	GO:BP	NA	NA	GO:0043434	response to peptide hormone	0.0594045	14	SREBF1;BLVRB;POMC;IGFBP5;EREG;IL1B;GDF15;MGARP;CYP1B1;CRHBP;ADM;FBP1;SMAD3;TWIST2	564	18986	446
5/374	107/18986	0.046729	2.37218	2.01771	0.320346	0.280324	CYBA/IGFBP5/P2RX4/PI16/SMAD3	GO:BP	NA	NA	GO:0014896	muscle hypertrophy	0.0604846	5	CYBA;IGFBP5;P2RX4;PI16;SMAD3	564	18986	107
4/374	75/18986	0.0533333	2.70745	2.10023	0.320346	0.280324	IL1B/CHST7/B3GAT3/SLC35B2	GO:BP	NA	NA	GO:0006023	aminoglycan biosynthetic process	0.0606062	4	IL1B;CHST7;B3GAT3;SLC35B2	564	18986	75
4/374	75/18986	0.0533333	2.70745	2.10023	0.320346	0.280324	ICAM1/CCL2/THY1/VCAM1	GO:BP	NA	NA	GO:0045123	cellular extravasation	0.0606062	4	ICAM1;CCL2;THY1;VCAM1	564	18986	75
8/374	213/18986	0.0375587	1.90666	1.8863	0.320346	0.280324	SREBF1/TMEM38A/GCH1/P2RX4/GSTO1/ADM/ZC3H12A/KCNJ12	GO:BP	NA	NA	GO:0008016	regulation of heart contraction	0.0606806	8	SREBF1;TMEM38A;GCH1;P2RX4;GSTO1;ADM;ZC3H12A;KCNJ12	564	18986	213
9/374	251/18986	0.0358566	1.82025	1.85439	0.323025	0.282669	PPL/MSX2/CSTA/CDKN1A/EREG/SOD1/NFKBIZ/MAFF/AKR1C3	GO:BP	NA	NA	GO:0009913	epidermal cell differentiation	0.0613387	9	PPL;MSX2;CSTA;CDKN1A;EREG;SOD1;NFKBIZ;MAFF;AKR1C3	564	18986	251
9/374	251/18986	0.0358566	1.82025	1.85439	0.323025	0.282669	SREBF1/SOD2/MSX2/ADIRF/ZC3H12A/SMAD3/DDIT3/PSMB8/GPX1	GO:BP	NA	NA	GO:0045444	fat cell differentiation	0.0613387	9	SREBF1;SOD2;MSX2;ADIRF;ZC3H12A;SMAD3;DDIT3;PSMB8;GPX1	564	18986	251
7/374	177/18986	0.039548	2.00764	1.90922	0.323251	0.282866	CCL26/SMAD3/TNXB/CDC42EP4/S100A10/LPAR1/GPX1	GO:BP	NA	NA	GO:1902905	positive regulation of supramolecular fiber organization	0.0614663	7	CCL26;SMAD3;TNXB;CDC42EP4;S100A10;LPAR1;GPX1	564	18986	177
3/374	46/18986	0.0652174	3.31074	2.22426	0.323251	0.282866	SLC29A1/SLC29A4/PRKN	GO:BP	NA	NA	GO:0001504	neurotransmitter uptake	0.0618334	3	SLC29A1;SLC29A4;PRKN	564	18986	46
3/374	46/18986	0.0652174	3.31074	2.22426	0.323251	0.282866	IL1B/ACVRL1/ATOH8	GO:BP	NA	NA	GO:0045601	regulation of endothelial cell differentiation	0.0618334	3	IL1B;ACVRL1;ATOH8	564	18986	46
3/374	46/18986	0.0652174	3.31074	2.22426	0.323251	0.282866	IGFBP5/MSX2/CSF1	GO:BP	NA	NA	GO:0060443	mammary gland morphogenesis	0.0618334	3	IGFBP5;MSX2;CSF1	564	18986	46
3/374	46/18986	0.0652174	3.31074	2.22426	0.323251	0.282866	SREBF1/EPHX2/CH25H	GO:BP	NA	NA	GO:0090181	regulation of cholesterol metabolic process	0.0618334	3	SREBF1;EPHX2;CH25H	564	18986	46
3/374	46/18986	0.0652174	3.31074	2.22426	0.323251	0.282866	P2RX4/CSF1/CCL5	GO:BP	NA	NA	GO:1905521	regulation of macrophage migration	0.0618334	3	P2RX4;CSF1;CCL5	564	18986	46
10/374	290/18986	0.0344828	1.75051	1.82568	0.324227	0.283721	PITX1/MSX2/WNT2B/ACVRL1/IL6R/ZNF219/SMAD3/RFLNA/CSF1/HYAL3	GO:BP	NA	NA	GO:0061448	connective tissue development	0.0621581	10	PITX1;MSX2;WNT2B;ACVRL1;IL6R;ZNF219;SMAD3;RFLNA;CSF1;HYAL3	564	18986	290
11/374	329/18986	0.0334347	1.6973	1.8086	0.324227	0.283721	CYBA/TMEM38A/ITPR3/BDKRB1/ZNHIT1/TPT1/GSTO1/THY1/DDIT3/CCL13/CCL5	GO:BP	NA	NA	GO:0055074	calcium ion homeostasis	0.0621713	11	CYBA;TMEM38A;ITPR3;BDKRB1;ZNHIT1;TPT1;GSTO1;THY1;DDIT3;CCL13;CCL5	564	18986	329
7/374	178/18986	0.0393258	1.99636	1.89322	0.327006	0.286153	PPL/MSX2/CSTA/CDKN1A/EREG/NFKBIZ/AKR1C3	GO:BP	NA	NA	GO:0030216	keratinocyte differentiation	0.0629577	7	PPL;MSX2;CSTA;CDKN1A;EREG;NFKBIZ;AKR1C3	564	18986	178
4/374	76/18986	0.0526316	2.67183	2.07013	0.327006	0.286153	ZNHIT1/CDKN1A/PIDD1/RPS27L	GO:BP	NA	NA	GO:0030330	DNA damage response, signal transduction by p53 class mediator	0.0630254	4	ZNHIT1;CDKN1A;PIDD1;RPS27L	564	18986	76
2/374	21/18986	0.0952381	4.83473	2.49237	0.327006	0.286153	ITPKB/CSF1	GO:BP	NA	NA	GO:0001780	neutrophil homeostasis	0.0635422	2	ITPKB;CSF1	564	18986	21
2/374	21/18986	0.0952381	4.83473	2.49237	0.327006	0.286153	CDKN1A/PIDD1	GO:BP	NA	NA	GO:0006977	DNA damage response, signal transduction by p53 class mediator resulting in cell cycle arrest	0.0635422	2	CDKN1A;PIDD1	564	18986	21
2/374	21/18986	0.0952381	4.83473	2.49237	0.327006	0.286153	CDKN1A/HYAL3	GO:BP	NA	NA	GO:0010224	response to UV-B	0.0635422	2	CDKN1A;HYAL3	564	18986	21
2/374	21/18986	0.0952381	4.83473	2.49237	0.327006	0.286153	ADM/AKR1C3	GO:BP	NA	NA	GO:0010566	regulation of ketone biosynthetic process	0.0635422	2	ADM;AKR1C3	564	18986	21
2/374	21/18986	0.0952381	4.83473	2.49237	0.327006	0.286153	SRGN/RFLNA	GO:BP	NA	NA	GO:0030502	negative regulation of bone mineralization	0.0635422	2	SRGN;RFLNA	564	18986	21
2/374	21/18986	0.0952381	4.83473	2.49237	0.327006	0.286153	TNFAIP3/SQSTM1	GO:BP	NA	NA	GO:0034144	negative regulation of toll-like receptor 4 signaling pathway	0.0635422	2	TNFAIP3;SQSTM1	564	18986	21
2/374	21/18986	0.0952381	4.83473	2.49237	0.327006	0.286153	POMC/CXCL6	GO:BP	NA	NA	GO:0035821	modulation of process of another organism	0.0635422	2	POMC;CXCL6	564	18986	21
2/374	21/18986	0.0952381	4.83473	2.49237	0.327006	0.286153	MT2A/ATOX1	GO:BP	NA	NA	GO:0055070	copper ion homeostasis	0.0635422	2	MT2A;ATOX1	564	18986	21
2/374	21/18986	0.0952381	4.83473	2.49237	0.327006	0.286153	BID/NUPR1	GO:BP	NA	NA	GO:2000269	regulation of fibroblast apoptotic process	0.0635422	2	BID;NUPR1	564	18986	21
6/374	143/18986	0.041958	2.12999	1.9227	0.328714	0.287647	SOD2/CDKN1A/VCAM1/RAD9A/GPX1/H2AJ	GO:BP	NA	NA	GO:0010212	response to ionizing radiation	0.0639506	6	SOD2;CDKN1A;VCAM1;RAD9A;GPX1;H2AJ	564	18986	143
11/374	331/18986	0.0332326	1.68704	1.7875	0.330222	0.288966	PLAT/SOD2/SLC29A1/MGARP/ACVRL1/ADAM15/ADM/VCAM1/SMAD3/MTHFR/PLEKHN1	GO:BP	NA	NA	GO:0036293	response to decreased oxygen levels	0.0643209	11	PLAT;SOD2;SLC29A1;MGARP;ACVRL1;ADAM15;ADM;VCAM1;SMAD3;MTHFR;PLEKHN1	564	18986	331
5/374	109/18986	0.0458716	2.32866	1.97199	0.330469	0.289182	SOD2/CDKN1A/EREG/NUPR1/GPX1	GO:BP	NA	NA	GO:0048144	fibroblast proliferation	0.064446	5	SOD2;CDKN1A;EREG;NUPR1;GPX1	564	18986	109
8/374	216/18986	0.037037	1.88017	1.8442	0.330782	0.289457	P2RX5/FXYD5/BDKRB1/CCL2/P2RX4/GSTO1/THY1/TMSB4X	GO:BP	NA	NA	GO:0034764	positive regulation of transmembrane transport	0.0647319	8	P2RX5;FXYD5;BDKRB1;CCL2;P2RX4;GSTO1;THY1;TMSB4X	564	18986	216
14/374	452/18986	0.0309735	1.57236	1.74581	0.330782	0.289457	BID/VAT1/SOD2/IFIT2/ATP5IF1/MGARP/SURF1/FEZ1/SQSTM1/COX7A1/TMEM126B/HIGD1A/PRKN/GPX1	GO:BP	NA	NA	GO:0007005	mitochondrion organization	0.0647979	14	BID;VAT1;SOD2;IFIT2;ATP5IF1;MGARP;SURF1;FEZ1;SQSTM1;COX7A1;TMEM126B;HIGD1A;PRKN;GPX1	564	18986	452
14/374	452/18986	0.0309735	1.57236	1.74581	0.330782	0.289457	IL32/CHMP5/ICAM1/CCL2/TRIM25/APOBEC3F/CH25H/TNFRSF14/CLDN1/ZC3H12A/CXCL8/PRKN/APOBEC3C/CCL5	GO:BP	NA	NA	GO:0016032	viral process	0.0647979	14	IL32;CHMP5;ICAM1;CCL2;TRIM25;APOBEC3F;CH25H;TNFRSF14;CLDN1;ZC3H12A;CXCL8;PRKN;APOBEC3C;CCL5	564	18986	452
3/374	47/18986	0.0638298	3.2403	2.17982	0.330782	0.289457	IL1B/P2RX4/BDKRB2	GO:BP	NA	NA	GO:0032309	icosanoid secretion	0.0651237	3	IL1B;P2RX4;BDKRB2	564	18986	47
3/374	47/18986	0.0638298	3.2403	2.17982	0.330782	0.289457	CDKN1A/NUPR1/RPS27L	GO:BP	NA	NA	GO:0042771	intrinsic apoptotic signaling pathway in response to DNA damage by p53 class mediator	0.0651237	3	CDKN1A;NUPR1;RPS27L	564	18986	47
3/374	47/18986	0.0638298	3.2403	2.17982	0.330782	0.289457	NRXN2/CSMD2/ZDHHC12	GO:BP	NA	NA	GO:0097106	postsynaptic density organization	0.0651237	3	NRXN2;CSMD2;ZDHHC12	564	18986	47
3/374	47/18986	0.0638298	3.2403	2.17982	0.330782	0.289457	TNFAIP6/CXCL8/CAMK1D	GO:BP	NA	NA	GO:1902622	regulation of neutrophil migration	0.0651237	3	TNFAIP6;CXCL8;CAMK1D	564	18986	47
3/374	47/18986	0.0638298	3.2403	2.17982	0.330782	0.289457	ADORA2B/HYAL3/ZP3	GO:BP	NA	NA	GO:1903307	positive regulation of regulated secretory pathway	0.0651237	3	ADORA2B;HYAL3;ZP3	564	18986	47
4/374	77/18986	0.0519481	2.63713	2.04051	0.332274	0.290762	SLC29A4/SNCG/ADRA2C/PRKN	GO:BP	NA	NA	GO:0015844	monoamine transport	0.0654948	4	SLC29A4;SNCG;ADRA2C;PRKN	564	18986	77
10/374	293/18986	0.0341297	1.73258	1.79142	0.332578	0.291028	CCL26/TMSB10/ARHGAP6/PREX1/GPX4/CDC42EP4/PRKN/SVIL/TMSB4X/TWF2	GO:BP	NA	NA	GO:0051258	protein polymerization	0.0656323	10	CCL26;TMSB10;ARHGAP6;PREX1;GPX4;CDC42EP4;PRKN;SVIL;TMSB4X;TWF2	564	18986	293
5/374	110/18986	0.0454545	2.30749	1.9495	0.336477	0.29444	FDX1/CYP1B1/ADAM15/FBP1/AKR1C3	GO:BP	NA	NA	GO:1901655	cellular response to ketone	0.0664801	5	FDX1;CYP1B1;ADAM15;FBP1;AKR1C3	564	18986	110
6/374	145/18986	0.0413793	2.10061	1.88586	0.340943	0.298348	CDKN1A/IL1B/TNFSF9/VCAM1/ZP3/CCL5	GO:BP	NA	NA	GO:0050671	positive regulation of lymphocyte proliferation	0.0674418	6	CDKN1A;IL1B;TNFSF9;VCAM1;ZP3;CCL5	564	18986	145
7/374	181/18986	0.038674	1.96328	1.84586	0.341156	0.298535	TPBG/IGFBP6/DDIT3/SHISA3/CTNNBIP1/PRKN/TAX1BP3	GO:BP	NA	NA	GO:0030178	negative regulation of Wnt signaling pathway	0.0675636	7	TPBG;IGFBP6;DDIT3;SHISA3;CTNNBIP1;PRKN;TAX1BP3	564	18986	181
4/374	78/18986	0.0512821	2.60332	2.01136	0.341638	0.298956	IL1B/P2RX4/ARL6IP5/SLC43A2	GO:BP	NA	NA	GO:0032890	regulation of organic acid transport	0.068014	4	IL1B;P2RX4;ARL6IP5;SLC43A2	564	18986	78
4/374	78/18986	0.0512821	2.60332	2.01136	0.341638	0.298956	ITPKB/CRHBP/RASA4B/AKR1C3	GO:BP	NA	NA	GO:0071277	cellular response to calcium ion	0.068014	4	ITPKB;CRHBP;RASA4B;AKR1C3	564	18986	78
4/374	78/18986	0.0512821	2.60332	2.01136	0.341638	0.298956	CTNS/WNT2B/IRX1/CTNNBIP1	GO:BP	NA	NA	GO:0072078	nephron tubule morphogenesis	0.068014	4	CTNS;WNT2B;IRX1;CTNNBIP1	564	18986	78
3/374	48/18986	0.0625	3.17279	2.13657	0.341638	0.298956	IL1B/IL20RB/ZP3	GO:BP	NA	NA	GO:0002673	regulation of acute inflammatory response	0.068493	3	IL1B;IL20RB;ZP3	564	18986	48
3/374	48/18986	0.0625	3.17279	2.13657	0.341638	0.298956	CD59/IL1B/ZP3	GO:BP	NA	NA	GO:0002920	regulation of humoral immune response	0.068493	3	CD59;IL1B;ZP3	564	18986	48
3/374	48/18986	0.0625	3.17279	2.13657	0.341638	0.298956	IL1B/IL6R/F8	GO:BP	NA	NA	GO:0006953	acute-phase response	0.068493	3	IL1B;IL6R;F8	564	18986	48
3/374	48/18986	0.0625	3.17279	2.13657	0.341638	0.298956	FEZ1/NUPR1/LPAR1	GO:BP	NA	NA	GO:1902116	negative regulation of organelle assembly	0.068493	3	FEZ1;NUPR1;LPAR1	564	18986	48
11/374	335/18986	0.0328358	1.6669	1.74573	0.341638	0.298956	BID/SREBF1/TSPO/SYNGR1/ATP5IF1/MGARP/SRP14/ZDHHC12/SQSTM1/ZDHHC24/PRKN	GO:BP	NA	NA	GO:0006605	protein targeting	0.0687642	11	BID;SREBF1;TSPO;SYNGR1;ATP5IF1;MGARP;SRP14;ZDHHC12;SQSTM1;ZDHHC24;PRKN	564	18986	335
2/374	22/18986	0.0909091	4.61497	2.40489	0.341638	0.298956	ATP5IF1/TMSB4X	GO:BP	NA	NA	GO:0030808	regulation of nucleotide biosynthetic process	0.0690121	2	ATP5IF1;TMSB4X	564	18986	22
2/374	22/18986	0.0909091	4.61497	2.40489	0.341638	0.298956	IL1B/P2RX4	GO:BP	NA	NA	GO:0032303	regulation of icosanoid secretion	0.0690121	2	IL1B;P2RX4	564	18986	22
2/374	22/18986	0.0909091	4.61497	2.40489	0.341638	0.298956	DENND3/DENND1A	GO:BP	NA	NA	GO:0032482	Rab protein signal transduction	0.0690121	2	DENND3;DENND1A	564	18986	22
2/374	22/18986	0.0909091	4.61497	2.40489	0.341638	0.298956	ARL6IP5/IGFBP6	GO:BP	NA	NA	GO:0032874	positive regulation of stress-activated MAPK cascade	0.0690121	2	ARL6IP5;IGFBP6	564	18986	22
2/374	22/18986	0.0909091	4.61497	2.40489	0.341638	0.298956	GPR108/ARRB2	GO:BP	NA	NA	GO:0034122	negative regulation of toll-like receptor signaling pathway	0.0690121	2	GPR108;ARRB2	564	18986	22
2/374	22/18986	0.0909091	4.61497	2.40489	0.341638	0.298956	AKR1B1/ADM	GO:BP	NA	NA	GO:0035809	regulation of urine volume	0.0690121	2	AKR1B1;ADM	564	18986	22
2/374	22/18986	0.0909091	4.61497	2.40489	0.341638	0.298956	ARHGAP6/CCL5	GO:BP	NA	NA	GO:0060193	positive regulation of lipase activity	0.0690121	2	ARHGAP6;CCL5	564	18986	22
2/374	22/18986	0.0909091	4.61497	2.40489	0.341638	0.298956	ARL6IP5/IGFBP6	GO:BP	NA	NA	GO:0070304	positive regulation of stress-activated protein kinase signaling cascade	0.0690121	2	ARL6IP5;IGFBP6	564	18986	22
2/374	22/18986	0.0909091	4.61497	2.40489	0.341638	0.298956	ATP5IF1/TMSB4X	GO:BP	NA	NA	GO:1900371	regulation of purine nucleotide biosynthetic process	0.0690121	2	ATP5IF1;TMSB4X	564	18986	22
11/374	336/18986	0.0327381	1.66194	1.73537	0.34566	0.302476	CCL2/IL1B/TNFSF9/ITPKB/NFKBIZ/THY1/TNFRSF14/IL6R/VCAM1/ZP3/CCL5	GO:BP	NA	NA	GO:0022409	positive regulation of cell-cell adhesion	0.0699051	11	CCL2;IL1B;TNFSF9;ITPKB;NFKBIZ;THY1;TNFRSF14;IL6R;VCAM1;ZP3;CCL5	564	18986	336
9/374	258/18986	0.0348837	1.77086	1.7672	0.346571	0.303273	ICAM1/POMC/CXCL6/IL1B/ARRB2/SECTM1/ADORA2B/IL20RB/ZP3	GO:BP	NA	NA	GO:0002703	regulation of leukocyte mediated immunity	0.0702517	9	ICAM1;POMC;CXCL6;IL1B;ARRB2;SECTM1;ADORA2B;IL20RB;ZP3	564	18986	258
9/374	258/18986	0.0348837	1.77086	1.7672	0.346571	0.303273	ADA2/GLA/AMPD3/AMDHD2/FBP1/HINT1/NUPR1/HYAL3/APOBEC3C	GO:BP	NA	NA	GO:1901136	carbohydrate derivative catabolic process	0.0702517	9	ADA2;GLA;AMPD3;AMDHD2;FBP1;HINT1;NUPR1;HYAL3;APOBEC3C	564	18986	258
4/374	79/18986	0.0506329	2.57036	1.98266	0.346571	0.303273	CCL2/ATP5IF1/ACVRL1/ATOH8	GO:BP	NA	NA	GO:0001937	negative regulation of endothelial cell proliferation	0.0705827	4	CCL2;ATP5IF1;ACVRL1;ATOH8	564	18986	79
4/374	79/18986	0.0506329	2.57036	1.98266	0.346571	0.303273	TMEM38A/P2RX4/GSTO1/ZC3H12A	GO:BP	NA	NA	GO:0055117	regulation of cardiac muscle contraction	0.0705827	4	TMEM38A;P2RX4;GSTO1;ZC3H12A	564	18986	79
5/374	112/18986	0.0446429	2.26628	1.90525	0.346571	0.303273	ARHGAP6/CGNL1/SMAD3/S100A10/LPAR1	GO:BP	NA	NA	GO:0030038	contractile actin filament bundle assembly	0.0706546	5	ARHGAP6;CGNL1;SMAD3;S100A10;LPAR1	564	18986	112
5/374	112/18986	0.0446429	2.26628	1.90525	0.346571	0.303273	CD59/ICAM1/POMC/CXCL6/ARRB2	GO:BP	NA	NA	GO:0031341	regulation of cell killing	0.0706546	5	CD59;ICAM1;POMC;CXCL6;ARRB2	564	18986	112
5/374	112/18986	0.0446429	2.26628	1.90525	0.346571	0.303273	ARHGAP6/CGNL1/SMAD3/S100A10/LPAR1	GO:BP	NA	NA	GO:0043149	stress fiber assembly	0.0706546	5	ARHGAP6;CGNL1;SMAD3;S100A10;LPAR1	564	18986	112
6/374	147/18986	0.0408163	2.07203	1.84961	0.347676	0.30424	SOD2/MSX2/ADIRF/ZC3H12A/SMAD3/DDIT3	GO:BP	NA	NA	GO:0045598	regulation of fat cell differentiation	0.071042	6	SOD2;MSX2;ADIRF;ZC3H12A;SMAD3;DDIT3	564	18986	147
6/374	147/18986	0.0408163	2.07203	1.84961	0.347676	0.30424	CCL2/CCL20/P2RX4/TNFRSF14/CSF1/CCL5	GO:BP	NA	NA	GO:0071675	regulation of mononuclear cell migration	0.071042	6	CCL2;CCL20;P2RX4;TNFRSF14;CSF1;CCL5	564	18986	147
3/374	49/18986	0.0612245	3.10804	2.09443	0.350472	0.306687	IL20RB/ZP3/GPX1	GO:BP	NA	NA	GO:0002861	regulation of inflammatory response to antigenic stimulus	0.0719398	3	IL20RB;ZP3;GPX1	564	18986	49
3/374	49/18986	0.0612245	3.10804	2.09443	0.350472	0.306687	LPXN/CYP1B1/CCL5	GO:BP	NA	NA	GO:0033628	regulation of cell adhesion mediated by integrin	0.0719398	3	LPXN;CYP1B1;CCL5	564	18986	49
3/374	49/18986	0.0612245	3.10804	2.09443	0.350472	0.306687	SNCG/ADRA2C/PRKN	GO:BP	NA	NA	GO:0050432	catecholamine secretion	0.0719398	3	SNCG;ADRA2C;PRKN	564	18986	49
3/374	49/18986	0.0612245	3.10804	2.09443	0.350472	0.306687	ICAM1/IL1B/CLDN1	GO:BP	NA	NA	GO:0061028	establishment of endothelial barrier	0.0719398	3	ICAM1;IL1B;CLDN1	564	18986	49
11/374	338/18986	0.0325444	1.65211	1.71477	0.351455	0.307546	CTNS/SOD2/ABHD14B/SOD1/ARL6IP5/CHST7/GSTO1/B3GAT3/SLC35B2/MTHFR/GPX1	GO:BP	NA	NA	GO:0006790	sulfur compound metabolic process	0.0722234	11	CTNS;SOD2;ABHD14B;SOD1;ARL6IP5;CHST7;GSTO1;B3GAT3;SLC35B2;MTHFR;GPX1	564	18986	338
7/374	184/18986	0.0380435	1.93127	1.79939	0.351755	0.307809	ADGRD1/POMC/ADM/ADORA2B/ADRA2C/LPAR1/ADGRG1	GO:BP	NA	NA	GO:0007189	adenylate cyclase-activating G protein-coupled receptor signaling pathway	0.0723671	7	ADGRD1;POMC;ADM;ADORA2B;ADRA2C;LPAR1;ADGRG1	564	18986	184
5/374	113/18986	0.0442478	2.24623	1.88348	0.352611	0.308559	TNFAIP3/CXCL6/ITPKB/IL20RB/CSF1	GO:BP	NA	NA	GO:0001776	leukocyte homeostasis	0.0727949	5	TNFAIP3;CXCL6;ITPKB;IL20RB;CSF1	564	18986	113
6/374	148/18986	0.0405405	2.05803	1.8317	0.352611	0.308559	ICAM1/IL1B/ACVRL1/CLDN1/ATOH8/GPX1	GO:BP	NA	NA	GO:0003158	endothelium development	0.0728828	6	ICAM1;IL1B;ACVRL1;CLDN1;ATOH8;GPX1	564	18986	148
6/374	148/18986	0.0405405	2.05803	1.8317	0.352611	0.308559	SREBF1/CUBN/EPHX2/FDX1/CH25H/FDXR	GO:BP	NA	NA	GO:0008203	cholesterol metabolic process	0.0728828	6	SREBF1;CUBN;EPHX2;FDX1;CH25H;FDXR	564	18986	148
4/374	80/18986	0.05	2.53824	1.9544	0.352611	0.308559	TMSB10/SVIL/TMSB4X/TWF2	GO:BP	NA	NA	GO:0032272	negative regulation of protein polymerization	0.0732005	4	TMSB10;SVIL;TMSB4X;TWF2	564	18986	80
4/374	80/18986	0.05	2.53824	1.9544	0.352611	0.308559	GDF15/ACVRL1/ATOH8/EID2	GO:BP	NA	NA	GO:0060390	regulation of SMAD protein signal transduction	0.0732005	4	GDF15;ACVRL1;ATOH8;EID2	564	18986	80
4/374	80/18986	0.05	2.53824	1.9544	0.352611	0.308559	CTNS/WNT2B/IRX1/CTNNBIP1	GO:BP	NA	NA	GO:0072088	nephron epithelium morphogenesis	0.0732005	4	CTNS;WNT2B;IRX1;CTNNBIP1	564	18986	80
4/374	80/18986	0.05	2.53824	1.9544	0.352611	0.308559	CTNS/AKR1B1/HMOX1/SOD2	GO:BP	NA	NA	GO:0140962	multicellular organismal-level chemical homeostasis	0.0732005	4	CTNS;AKR1B1;HMOX1;SOD2	564	18986	80
4/374	80/18986	0.05	2.53824	1.9544	0.352611	0.308559	BID/HMOX1/NFKBIZ/NUPR1	GO:BP	NA	NA	GO:1904019	epithelial cell apoptotic process	0.0732005	4	BID;HMOX1;NFKBIZ;NUPR1	564	18986	80
8/374	222/18986	0.036036	1.82936	1.76198	0.35283	0.30875	BDKRB1/NFKBIA/ABHD12/NRXN2/PPL/TNFRSF10B/IL1B/IL33	GO:BP	NA	NA	GO:0009612	response to mechanical stimulus	0.0733282	8	BDKRB1;NFKBIA;ABHD12;NRXN2;PPL;TNFRSF10B;IL1B;IL33	564	18986	222
9/374	261/18986	0.0344828	1.75051	1.73065	0.353545	0.309376	SREBF1/TSPO/POMC/IL1B/RBP4/CRHBP/ADRA2C/PRKN/CCL5	GO:BP	NA	NA	GO:0046883	regulation of hormone secretion	0.0743064	9	SREBF1;TSPO;POMC;IL1B;RBP4;CRHBP;ADRA2C;PRKN;CCL5	564	18986	261
2/374	23/18986	0.0869565	4.41432	2.32252	0.353545	0.309376	CCL2/TNFAIP6	GO:BP	NA	NA	GO:0002689	negative regulation of leukocyte chemotaxis	0.07463	2	CCL2;TNFAIP6	564	18986	23
2/374	23/18986	0.0869565	4.41432	2.32252	0.353545	0.309376	MGARP/SOD1	GO:BP	NA	NA	GO:0008090	retrograde axonal transport	0.07463	2	MGARP;SOD1	564	18986	23
2/374	23/18986	0.0869565	4.41432	2.32252	0.353545	0.309376	TMEM38A/GSTO1	GO:BP	NA	NA	GO:0010881	regulation of cardiac muscle contraction by regulation of the release of sequestered calcium ion	0.07463	2	TMEM38A;GSTO1	564	18986	23
2/374	23/18986	0.0869565	4.41432	2.32252	0.353545	0.309376	MSX2/SMAD3	GO:BP	NA	NA	GO:0023019	signal transduction involved in regulation of gene expression	0.07463	2	MSX2;SMAD3	564	18986	23
2/374	23/18986	0.0869565	4.41432	2.32252	0.353545	0.309376	CD59/IL1B	GO:BP	NA	NA	GO:0030449	regulation of complement activation	0.07463	2	CD59;IL1B	564	18986	23
2/374	23/18986	0.0869565	4.41432	2.32252	0.353545	0.309376	POMC/GDF15	GO:BP	NA	NA	GO:0032098	regulation of appetite	0.07463	2	POMC;GDF15	564	18986	23
2/374	23/18986	0.0869565	4.41432	2.32252	0.353545	0.309376	ADA2/APOBEC3C	GO:BP	NA	NA	GO:0034656	nucleobase-containing small molecule catabolic process	0.07463	2	ADA2;APOBEC3C	564	18986	23
2/374	23/18986	0.0869565	4.41432	2.32252	0.353545	0.309376	ACVRL1/CCBE1	GO:BP	NA	NA	GO:0036303	lymph vessel morphogenesis	0.07463	2	ACVRL1;CCBE1	564	18986	23
2/374	23/18986	0.0869565	4.41432	2.32252	0.353545	0.309376	IL1B/CXCL8	GO:BP	NA	NA	GO:0060352	cell adhesion molecule production	0.07463	2	IL1B;CXCL8	564	18986	23
2/374	23/18986	0.0869565	4.41432	2.32252	0.353545	0.309376	MSX2/CSF1	GO:BP	NA	NA	GO:0060444	branching involved in mammary gland duct morphogenesis	0.07463	2	MSX2;CSF1	564	18986	23
2/374	23/18986	0.0869565	4.41432	2.32252	0.353545	0.309376	MT2A/TXN	GO:BP	NA	NA	GO:0061687	detoxification of inorganic compound	0.07463	2	MT2A;TXN	564	18986	23
2/374	23/18986	0.0869565	4.41432	2.32252	0.353545	0.309376	BDKRB2/PRKN	GO:BP	NA	NA	GO:1902254	negative regulation of intrinsic apoptotic signaling pathway by p53 class mediator	0.07463	2	BDKRB2;PRKN	564	18986	23
2/374	23/18986	0.0869565	4.41432	2.32252	0.353545	0.309376	TSPO/POMC	GO:BP	NA	NA	GO:2000831	regulation of steroid hormone secretion	0.07463	2	TSPO;POMC	564	18986	23
6/374	149/18986	0.0402685	2.04422	1.81394	0.353688	0.309501	TPBG/IGFBP6/DDIT3/SHISA3/CTNNBIP1/PRKN	GO:BP	NA	NA	GO:0090090	negative regulation of canonical Wnt signaling pathway	0.0747508	6	TPBG;IGFBP6;DDIT3;SHISA3;CTNNBIP1;PRKN	564	18986	149
8/374	223/18986	0.0358744	1.82116	1.74852	0.353688	0.309501	ARHGAP6/PREX1/ACVRL1/ADAM15/THY1/SMAD3/CSF1/S100A10	GO:BP	NA	NA	GO:0010810	regulation of cell-substrate adhesion	0.0748251	8	ARHGAP6;PREX1;ACVRL1;ADAM15;THY1;SMAD3;CSF1;S100A10	564	18986	223
3/374	50/18986	0.06	3.04588	2.05336	0.355529	0.311112	TNFAIP6/EREG/ZP3	GO:BP	NA	NA	GO:0022602	ovulation cycle process	0.075463	3	TNFAIP6;EREG;ZP3	564	18986	50
3/374	50/18986	0.06	3.04588	2.05336	0.355529	0.311112	ADM/BDKRB2/CTNNBIP1	GO:BP	NA	NA	GO:0043114	regulation of vascular permeability	0.075463	3	ADM;BDKRB2;CTNNBIP1	564	18986	50
3/374	50/18986	0.06	3.04588	2.05336	0.355529	0.311112	CCL20/TNFRSF14/CCL5	GO:BP	NA	NA	GO:2000404	regulation of T cell migration	0.075463	3	CCL20;TNFRSF14;CCL5	564	18986	50
9/374	262/18986	0.0343511	1.74383	1.71857	0.355871	0.311411	TP53INP2/IGFBP5/MSX2/TNFAIP6/RRAS2/IL6R/SMAD3/CTNNBIP1/TWIST2	GO:BP	NA	NA	GO:0001649	osteoblast differentiation	0.0756894	9	TP53INP2;IGFBP5;MSX2;TNFAIP6;RRAS2;IL6R;SMAD3;CTNNBIP1;TWIST2	564	18986	262
4/374	81/18986	0.0493827	2.5069	1.92656	0.355871	0.311411	TSPO/TNFAIP3/ARRB2/SQSTM1	GO:BP	NA	NA	GO:0031397	negative regulation of protein ubiquitination	0.0758671	4	TSPO;TNFAIP3;ARRB2;SQSTM1	564	18986	81
4/374	81/18986	0.0493827	2.5069	1.92656	0.355871	0.311411	RELB/NFKBIZ/IL6R/ZC3H12A	GO:BP	NA	NA	GO:0042093	T-helper cell differentiation	0.0758671	4	RELB;NFKBIZ;IL6R;ZC3H12A	564	18986	81
4/374	81/18986	0.0493827	2.5069	1.92656	0.355871	0.311411	ADORA2B/HYAL3/ZP3/S100A10	GO:BP	NA	NA	GO:0045921	positive regulation of exocytosis	0.0758671	4	ADORA2B;HYAL3;ZP3;S100A10	564	18986	81
11/374	342/18986	0.0321637	1.63278	1.67395	0.360818	0.31574	CYBA/CCL20/OPTN/CXCL6/IL1B/NFKBIZ/ADM/TNFRSF14/IL6R/H2BC4/H2BC21	GO:BP	NA	NA	GO:0042742	defense response to bacterium	0.077006	11	CYBA;CCL20;OPTN;CXCL6;IL1B;NFKBIZ;ADM;TNFRSF14;IL6R;H2BC4;H2BC21	564	18986	342
12/374	383/18986	0.0313316	1.59054	1.65501	0.363567	0.318146	HMOX1/CCL2/IGFBP5/TNFAIP6/GDF15/IL33/CYP1B1/ACVRL1/ADAM15/THY1/SRGAP3/ADGRG1	GO:BP	NA	NA	GO:0030336	negative regulation of cell migration	0.0777369	12	HMOX1;CCL2;IGFBP5;TNFAIP6;GDF15;IL33;CYP1B1;ACVRL1;ADAM15;THY1;SRGAP3;ADGRG1	564	18986	383
9/374	264/18986	0.0340909	1.73061	1.69457	0.363567	0.318146	CD59/ICAM1/CCL20/POMC/CXCL6/ARRB2/CXCL1/CXCL8/CCL13	GO:BP	NA	NA	GO:0001906	cell killing	0.0785028	9	CD59;ICAM1;CCL20;POMC;CXCL6;ARRB2;CXCL1;CXCL8;CCL13	564	18986	264
6/374	151/18986	0.0397351	2.01714	1.77882	0.363567	0.318146	WNT2B/CYP1B1/ADAM15/NUPR1/AKR1C3/ADGRG1	GO:BP	NA	NA	GO:0008584	male gonad development	0.0785681	6	WNT2B;CYP1B1;ADAM15;NUPR1;AKR1C3;ADGRG1	564	18986	151
6/374	151/18986	0.0397351	2.01714	1.77882	0.363567	0.318146	ARHGAP44/IL1B/TXN/B3GAT3/ZC3H12A/SMAD3	GO:BP	NA	NA	GO:0033157	regulation of intracellular protein transport	0.0785681	6	ARHGAP44;IL1B;TXN;B3GAT3;ZC3H12A;SMAD3	564	18986	151
4/374	82/18986	0.0487805	2.47633	1.89914	0.363567	0.318146	CTNS/WNT2B/IRX1/CTNNBIP1	GO:BP	NA	NA	GO:0061333	renal tubule morphogenesis	0.0785821	4	CTNS;WNT2B;IRX1;CTNNBIP1	564	18986	82
4/374	82/18986	0.0487805	2.47633	1.89914	0.363567	0.318146	CTNS/WNT2B/IRX1/CTNNBIP1	GO:BP	NA	NA	GO:0072028	nephron morphogenesis	0.0785821	4	CTNS;WNT2B;IRX1;CTNNBIP1	564	18986	82
3/374	51/18986	0.0588235	2.98616	2.01331	0.363567	0.318146	MGARP/SOD1/FEZ1	GO:BP	NA	NA	GO:0008089	anterograde axonal transport	0.079061	3	MGARP;SOD1;FEZ1	564	18986	51
3/374	51/18986	0.0588235	2.98616	2.01331	0.363567	0.318146	TNFAIP3/ARRB2/ZC3H12A	GO:BP	NA	NA	GO:0032692	negative regulation of interleukin-1 production	0.079061	3	TNFAIP3;ARRB2;ZC3H12A	564	18986	51
3/374	51/18986	0.0588235	2.98616	2.01331	0.363567	0.318146	COX7A1/NUPR1/SHMT2	GO:BP	NA	NA	GO:0043457	regulation of cellular respiration	0.079061	3	COX7A1;NUPR1;SHMT2	564	18986	51
3/374	51/18986	0.0588235	2.98616	2.01331	0.363567	0.318146	HMOX1/SOD2/MT2A	GO:BP	NA	NA	GO:0046686	response to cadmium ion	0.079061	3	HMOX1;SOD2;MT2A	564	18986	51
3/374	51/18986	0.0588235	2.98616	2.01331	0.363567	0.318146	SMAD3/S100A10/LPAR1	GO:BP	NA	NA	GO:0051496	positive regulation of stress fiber assembly	0.079061	3	SMAD3;S100A10;LPAR1	564	18986	51
3/374	51/18986	0.0588235	2.98616	2.01331	0.363567	0.318146	SREBF1/ATP5IF1/PRKN	GO:BP	NA	NA	GO:1903747	regulation of establishment of protein localization to mitochondrion	0.079061	3	SREBF1;ATP5IF1;PRKN	564	18986	51
7/374	188/18986	0.037234	1.89018	1.73877	0.363567	0.318146	TSPO/NFKBIA/POMC/IL1B/P2RX4/ZC3H12A/PRKN	GO:BP	NA	NA	GO:1905952	regulation of lipid localization	0.0790791	7	TSPO;NFKBIA;POMC;IL1B;P2RX4;ZC3H12A;PRKN	564	18986	188
10/374	304/18986	0.0328947	1.66989	1.66907	0.363567	0.318146	CYBA/TMEM38A/ITPR3/BDKRB1/TPT1/GSTO1/THY1/DDIT3/CCL13/CCL5	GO:BP	NA	NA	GO:0006874	intracellular calcium ion homeostasis	0.0794223	10	CYBA;TMEM38A;ITPR3;BDKRB1;TPT1;GSTO1;THY1;DDIT3;CCL13;CCL5	564	18986	304
5/374	116/18986	0.0431034	2.18813	1.8195	0.363567	0.318146	POMC/CXCL6/IL6R/ADORA2B/MILR1	GO:BP	NA	NA	GO:0002444	myeloid leukocyte mediated immunity	0.079426	5	POMC;CXCL6;IL6R;ADORA2B;MILR1	564	18986	116
5/374	116/18986	0.0431034	2.18813	1.8195	0.363567	0.318146	IFIT2/CDKN1A/ADAM15/CTNNBIP1/PRKN	GO:BP	NA	NA	GO:0043393	regulation of protein binding	0.079426	5	IFIT2;CDKN1A;ADAM15;CTNNBIP1;PRKN	564	18986	116
2/374	24/18986	0.0833333	4.23039	2.24473	0.363567	0.318146	IL1B/ZP3	GO:BP	NA	NA	GO:0002922	positive regulation of humoral immune response	0.080388	2	IL1B;ZP3	564	18986	24
2/374	24/18986	0.0833333	4.23039	2.24473	0.363567	0.318146	ITPKB/CCL5	GO:BP	NA	NA	GO:0006925	inflammatory cell apoptotic process	0.080388	2	ITPKB;CCL5	564	18986	24
2/374	24/18986	0.0833333	4.23039	2.24473	0.363567	0.318146	SLC29A4/ADRA2C	GO:BP	NA	NA	GO:0015874	norepinephrine transport	0.080388	2	SLC29A4;ADRA2C	564	18986	24
2/374	24/18986	0.0833333	4.23039	2.24473	0.363567	0.318146	WNT2B/ADGRG1	GO:BP	NA	NA	GO:0021871	forebrain regionalization	0.080388	2	WNT2B;ADGRG1	564	18986	24
2/374	24/18986	0.0833333	4.23039	2.24473	0.363567	0.318146	PBLD/RBP4	GO:BP	NA	NA	GO:0030277	maintenance of gastrointestinal epithelium	0.080388	2	PBLD;RBP4	564	18986	24
2/374	24/18986	0.0833333	4.23039	2.24473	0.363567	0.318146	FXYD5/TWF2	GO:BP	NA	NA	GO:0032528	microvillus organization	0.080388	2	FXYD5;TWF2	564	18986	24
2/374	24/18986	0.0833333	4.23039	2.24473	0.363567	0.318146	IL1B/GCH1	GO:BP	NA	NA	GO:0032770	positive regulation of monooxygenase activity	0.080388	2	IL1B;GCH1	564	18986	24
2/374	24/18986	0.0833333	4.23039	2.24473	0.363567	0.318146	ARL6IP5/SLC43A2	GO:BP	NA	NA	GO:0032891	negative regulation of organic acid transport	0.080388	2	ARL6IP5;SLC43A2	564	18986	24
2/374	24/18986	0.0833333	4.23039	2.24473	0.363567	0.318146	RELB/NFKBIZ	GO:BP	NA	NA	GO:0045063	T-helper 1 cell differentiation	0.080388	2	RELB;NFKBIZ	564	18986	24
2/374	24/18986	0.0833333	4.23039	2.24473	0.363567	0.318146	FBP1/RASA4B	GO:BP	NA	NA	GO:0046580	negative regulation of Ras protein signal transduction	0.080388	2	FBP1;RASA4B	564	18986	24
2/374	24/18986	0.0833333	4.23039	2.24473	0.363567	0.318146	TSPO/IL1B	GO:BP	NA	NA	GO:0060252	positive regulation of glial cell proliferation	0.080388	2	TSPO;IL1B	564	18986	24
2/374	24/18986	0.0833333	4.23039	2.24473	0.363567	0.318146	MYCT1/ADGRG1	GO:BP	NA	NA	GO:0061484	hematopoietic stem cell homeostasis	0.080388	2	MYCT1;ADGRG1	564	18986	24
2/374	24/18986	0.0833333	4.23039	2.24473	0.363567	0.318146	ARHGEF2/NUPR1	GO:BP	NA	NA	GO:0062099	negative regulation of programmed necrotic cell death	0.080388	2	ARHGEF2;NUPR1	564	18986	24
2/374	24/18986	0.0833333	4.23039	2.24473	0.363567	0.318146	GCH1/PRKN	GO:BP	NA	NA	GO:1900407	regulation of cellular response to oxidative stress	0.080388	2	GCH1;PRKN	564	18986	24
2/374	24/18986	0.0833333	4.23039	2.24473	0.363567	0.318146	ATP5IF1/PRKN	GO:BP	NA	NA	GO:1901526	positive regulation of mitophagy	0.080388	2	ATP5IF1;PRKN	564	18986	24
2/374	24/18986	0.0833333	4.23039	2.24473	0.363567	0.318146	IL1B/P2RX4	GO:BP	NA	NA	GO:2000193	positive regulation of fatty acid transport	0.080388	2	IL1B;P2RX4	564	18986	24
2/374	24/18986	0.0833333	4.23039	2.24473	0.363567	0.318146	ACVRL1/CLDN1	GO:BP	NA	NA	GO:2000810	regulation of bicellular tight junction assembly	0.080388	2	ACVRL1;CLDN1	564	18986	24
6/374	152/18986	0.0394737	2.00387	1.76146	0.363768	0.318322	TMSB10/ZDHHC12/CTNNBIP1/SVIL/TMSB4X/TWF2	GO:BP	NA	NA	GO:0031333	negative regulation of protein-containing complex assembly	0.0805173	6	TMSB10;ZDHHC12;CTNNBIP1;SVIL;TMSB4X;TWF2	564	18986	152
4/374	83/18986	0.0481928	2.44649	1.87212	0.366736	0.320919	RELB/NFKBIZ/IL6R/ZC3H12A	GO:BP	NA	NA	GO:0002294	CD4-positive, alpha-beta T cell differentiation involved in immune response	0.081345	4	RELB;NFKBIZ;IL6R;ZC3H12A	564	18986	83
4/374	83/18986	0.0481928	2.44649	1.87212	0.366736	0.320919	NFKBIA/ZNHIT1/CTNNBIP1/TAF13	GO:BP	NA	NA	GO:2000142	regulation of DNA-templated transcription initiation	0.081345	4	NFKBIA;ZNHIT1;CTNNBIP1;TAF13	564	18986	83
3/374	52/18986	0.0576923	2.92873	1.97423	0.371043	0.324688	PRDX5/IL6R/LARP6	GO:BP	NA	NA	GO:0032964	collagen biosynthetic process	0.0827325	3	PRDX5;IL6R;LARP6	564	18986	52
3/374	52/18986	0.0576923	2.92873	1.97423	0.371043	0.324688	BDKRB1/SOD2/GCH1	GO:BP	NA	NA	GO:0045776	negative regulation of blood pressure	0.0827325	3	BDKRB1;SOD2;GCH1	564	18986	52
3/374	52/18986	0.0576923	2.92873	1.97423	0.371043	0.324688	APOBEC3F/WBP2/APOBEC3C	GO:BP	NA	NA	GO:0045815	transcription initiation-coupled chromatin remodeling	0.0827325	3	APOBEC3F;WBP2;APOBEC3C	564	18986	52
3/374	52/18986	0.0576923	2.92873	1.97423	0.371043	0.324688	GLA/CYP1B1/PLPP2	GO:BP	NA	NA	GO:0046466	membrane lipid catabolic process	0.0827325	3	GLA;CYP1B1;PLPP2	564	18986	52
3/374	52/18986	0.0576923	2.92873	1.97423	0.371043	0.324688	ARHGEF2/NSMF/ADGRG1	GO:BP	NA	NA	GO:2001222	regulation of neuron migration	0.0827325	3	ARHGEF2;NSMF;ADGRG1	564	18986	52
10/374	307/18986	0.0325733	1.65357	1.63656	0.373969	0.327248	CYBA/CCL2/IL15RA/CD63/ARRB2/SOD1/CD14/CAMK1D/PRKN/LPAR1	GO:BP	NA	NA	GO:0030100	regulation of endocytosis	0.083472	10	CYBA;CCL2;IL15RA;CD63;ARRB2;SOD1;CD14;CAMK1D;PRKN;LPAR1	564	18986	307
12/374	388/18986	0.0309278	1.57004	1.60818	0.374405	0.32763	TSPO/RELB/DHX58/POMC/TNFAIP3/SRGN/IL33/ARRB2/IL6R/ZC3H12A/IL20RB/DDIT3	GO:BP	NA	NA	GO:0001818	negative regulation of cytokine production	0.0836566	12	TSPO;RELB;DHX58;POMC;TNFAIP3;SRGN;IL33;ARRB2;IL6R;ZC3H12A;IL20RB;DDIT3	564	18986	388
4/374	84/18986	0.047619	2.41737	1.84549	0.375853	0.328897	RELB/NFKBIZ/IL6R/ZC3H12A	GO:BP	NA	NA	GO:0002287	alpha-beta T cell activation involved in immune response	0.0841555	4	RELB;NFKBIZ;IL6R;ZC3H12A	564	18986	84
4/374	84/18986	0.047619	2.41737	1.84549	0.375853	0.328897	RELB/NFKBIZ/IL6R/ZC3H12A	GO:BP	NA	NA	GO:0002293	alpha-beta T cell differentiation involved in immune response	0.0841555	4	RELB;NFKBIZ;IL6R;ZC3H12A	564	18986	84
13/374	430/18986	0.0302326	1.53475	1.58996	0.377648	0.330467	ICAM1/CCL2/IL1B/TNFSF9/ITPKB/NFKBIZ/THY1/TNFRSF14/VCAM1/ZC3H12A/IL20RB/ZP3/CCL5	GO:BP	NA	NA	GO:0007159	leukocyte cell-cell adhesion	0.0846452	13	ICAM1;CCL2;IL1B;TNFSF9;ITPKB;NFKBIZ;THY1;TNFRSF14;VCAM1;ZC3H12A;IL20RB;ZP3;CCL5	564	18986	430
14/374	472/18986	0.029661	1.50573	1.5772	0.378794	0.33147	ICAM1/IL1B/GDF15/ARRB2/SOD1/ARL6IP5/TPBG/IL6R/ZC3H12A/IGFBP6/MTURN/ADRA2C/FGF16/LPAR1	GO:BP	NA	NA	GO:0043410	positive regulation of MAPK cascade	0.0851013	14	ICAM1;IL1B;GDF15;ARRB2;SOD1;ARL6IP5;TPBG;IL6R;ZC3H12A;IGFBP6;MTURN;ADRA2C;FGF16;LPAR1	564	18986	472
2/374	25/18986	0.08	4.06118	2.17106	0.378794	0.33147	CHMP5/OPTN	GO:BP	NA	NA	GO:0001919	regulation of receptor recycling	0.0862786	2	CHMP5;OPTN	564	18986	25
2/374	25/18986	0.08	4.06118	2.17106	0.378794	0.33147	CTNS/AKR1B1	GO:BP	NA	NA	GO:0003091	renal water homeostasis	0.0862786	2	CTNS;AKR1B1	564	18986	25
2/374	25/18986	0.08	4.06118	2.17106	0.378794	0.33147	IL1B/SOD1	GO:BP	NA	NA	GO:0010623	programmed cell death involved in cell development	0.0862786	2	IL1B;SOD1	564	18986	25
2/374	25/18986	0.08	4.06118	2.17106	0.378794	0.33147	CCBE1/S100A10	GO:BP	NA	NA	GO:0010954	positive regulation of protein processing	0.0862786	2	CCBE1;S100A10	564	18986	25
2/374	25/18986	0.08	4.06118	2.17106	0.378794	0.33147	SNCG/PRKN	GO:BP	NA	NA	GO:0014059	regulation of dopamine secretion	0.0862786	2	SNCG;PRKN	564	18986	25
2/374	25/18986	0.08	4.06118	2.17106	0.378794	0.33147	EPHX2/CYP1B1	GO:BP	NA	NA	GO:0042537	benzene-containing compound metabolic process	0.0862786	2	EPHX2;CYP1B1	564	18986	25
2/374	25/18986	0.08	4.06118	2.17106	0.378794	0.33147	IGFBP5/IGFBP6	GO:BP	NA	NA	GO:0043567	regulation of insulin-like growth factor receptor signaling pathway	0.0862786	2	IGFBP5;IGFBP6	564	18986	25
2/374	25/18986	0.08	4.06118	2.17106	0.378794	0.33147	TRIM25/CH25H	GO:BP	NA	NA	GO:0046597	negative regulation of viral entry into host cell	0.0862786	2	TRIM25;CH25H	564	18986	25
2/374	25/18986	0.08	4.06118	2.17106	0.378794	0.33147	SVIL/TWF2	GO:BP	NA	NA	GO:0051016	barbed-end actin filament capping	0.0862786	2	SVIL;TWF2	564	18986	25
2/374	25/18986	0.08	4.06118	2.17106	0.378794	0.33147	CXCL8/CAMK1D	GO:BP	NA	NA	GO:0090023	positive regulation of neutrophil chemotaxis	0.0862786	2	CXCL8;CAMK1D	564	18986	25
2/374	25/18986	0.08	4.06118	2.17106	0.378794	0.33147	CHST7/AMDHD2	GO:BP	NA	NA	GO:1901071	glucosamine-containing compound metabolic process	0.0862786	2	CHST7;AMDHD2	564	18986	25
2/374	25/18986	0.08	4.06118	2.17106	0.378794	0.33147	CCL2/CCL5	GO:BP	NA	NA	GO:1901623	regulation of lymphocyte chemotaxis	0.0862786	2	CCL2;CCL5	564	18986	25
2/374	25/18986	0.08	4.06118	2.17106	0.378794	0.33147	TNFAIP3/CDKN1A	GO:BP	NA	NA	GO:1904030	negative regulation of cyclin-dependent protein kinase activity	0.0862786	2	TNFAIP3;CDKN1A	564	18986	25
5/374	119/18986	0.0420168	2.13297	1.75746	0.378794	0.33147	NFKBIA/TNFAIP3/TNFRSF14/PRKN/TMSB4X	GO:BP	NA	NA	GO:0033209	tumor necrosis factor-mediated signaling pathway	0.0863696	5	NFKBIA;TNFAIP3;TNFRSF14;PRKN;TMSB4X	564	18986	119
5/374	119/18986	0.0420168	2.13297	1.75746	0.378794	0.33147	P2RX5/SLC29A1/P2RX4/ARRB2/INSYN1	GO:BP	NA	NA	GO:0099565	chemical synaptic transmission, postsynaptic	0.0863696	5	P2RX5;SLC29A1;P2RX4;ARRB2;INSYN1	564	18986	119
3/374	53/18986	0.0566038	2.87347	1.93607	0.378794	0.33147	HMOX1/VCAM1/GPX1	GO:BP	NA	NA	GO:0035094	response to nicotine	0.0864761	3	HMOX1;VCAM1;GPX1	564	18986	53
4/374	85/18986	0.0470588	2.38893	1.81924	0.378794	0.33147	IL1B/SECTM1/TNFRSF14/GPRC5B	GO:BP	NA	NA	GO:0002720	positive regulation of cytokine production involved in immune response	0.0870129	4	IL1B;SECTM1;TNFRSF14;GPRC5B	564	18986	85
4/374	85/18986	0.0470588	2.38893	1.81924	0.378794	0.33147	APOBEC3F/CXCL8/APOBEC3C/CCL5	GO:BP	NA	NA	GO:0045069	regulation of viral genome replication	0.0870129	4	APOBEC3F;CXCL8;APOBEC3C;CCL5	564	18986	85
6/374	156/18986	0.0384615	1.95249	1.69333	0.378794	0.33147	TSPO/NFKBIA/POMC/IL1B/P2RX4/PRKN	GO:BP	NA	NA	GO:0032368	regulation of lipid transport	0.0885822	6	TSPO;NFKBIA;POMC;IL1B;P2RX4;PRKN	564	18986	156
12/374	392/18986	0.0306122	1.55402	1.57119	0.378794	0.33147	CCL2/IL1B/TNFSF9/ITPKB/NFKBIZ/THY1/TNFRSF14/VCAM1/ZC3H12A/IL20RB/ZP3/CCL5	GO:BP	NA	NA	GO:1903037	regulation of leukocyte cell-cell adhesion	0.0885909	12	CCL2;IL1B;TNFSF9;ITPKB;NFKBIZ;THY1;TNFRSF14;VCAM1;ZC3H12A;IL20RB;ZP3;CCL5	564	18986	392
5/374	120/18986	0.0416667	2.1152	1.73719	0.378794	0.33147	SLC22A18/SLC44A3/SLC29A4/SLC43A2/ADRA2C	GO:BP	NA	NA	GO:0015695	organic cation transport	0.0887527	5	SLC22A18;SLC44A3;SLC29A4;SLC43A2;ADRA2C	564	18986	120
7/374	194/18986	0.0360825	1.83172	1.65057	0.378794	0.33147	BID/ZNHIT1/NEK11/CDKN1A/RAD9A/PIDD1/RPS27L	GO:BP	NA	NA	GO:0042770	signal transduction in response to DNA damage	0.0898032	7	BID;ZNHIT1;NEK11;CDKN1A;RAD9A;PIDD1;RPS27L	564	18986	194
12/374	393/18986	0.0305344	1.55007	1.562	0.378794	0.33147	LAMC2/IGFBP5/PPL/MSX2/CSTA/CDKN1A/EREG/SOD1/NFKBIZ/CLDN1/MAFF/AKR1C3	GO:BP	NA	NA	GO:0008544	epidermis development	0.0898521	12	LAMC2;IGFBP5;PPL;MSX2;CSTA;CDKN1A;EREG;SOD1;NFKBIZ;CLDN1;MAFF;AKR1C3	564	18986	393
4/374	86/18986	0.0465116	2.36115	1.79336	0.378794	0.33147	TSPO/SOD2/P2RX4/SOD1	GO:BP	NA	NA	GO:0048678	response to axon injury	0.0899169	4	TSPO;SOD2;P2RX4;SOD1	564	18986	86
4/374	86/18986	0.0465116	2.36115	1.79336	0.378794	0.33147	SREBF1/TSPO/ADM/AKR1C3	GO:BP	NA	NA	GO:0050810	regulation of steroid biosynthetic process	0.0899169	4	SREBF1;TSPO;ADM;AKR1C3	564	18986	86
3/374	54/18986	0.0555556	2.82026	1.89879	0.378794	0.33147	NFKBIZ/IL6R/ZC3H12A	GO:BP	NA	NA	GO:0072538	T-helper 17 type immune response	0.0902902	3	NFKBIZ;IL6R;ZC3H12A	564	18986	54
9/374	272/18986	0.0330882	1.67971	1.60056	0.378794	0.33147	ARHGAP44/REEP6/IL1B/TXN/B3GAT3/FEZ1/ZC3H12A/SMAD3/PRKN	GO:BP	NA	NA	GO:0032386	regulation of intracellular transport	0.0903867	9	ARHGAP44;REEP6;IL1B;TXN;B3GAT3;FEZ1;ZC3H12A;SMAD3;PRKN	564	18986	272
5/374	121/18986	0.0413223	2.09772	1.71711	0.378794	0.33147	SAT1/GCH1/VCAM1/SLC29A4/PRKN	GO:BP	NA	NA	GO:0009308	amine metabolic process	0.0911697	5	SAT1;GCH1;VCAM1;SLC29A4;PRKN	564	18986	121
5/374	121/18986	0.0413223	2.09772	1.71711	0.378794	0.33147	CCL2/GCH1/CLDN1/CDC42EP4/CCL5	GO:BP	NA	NA	GO:0034341	response to type II interferon	0.0911697	5	CCL2;GCH1;CLDN1;CDC42EP4;CCL5	564	18986	121
10/374	313/18986	0.0319489	1.62188	1.57258	0.378794	0.33147	PBLD/LPXN/FNDC4/GDF15/ACVRL1/ARRB2/NFKBIZ/CLDN1/SMAD3/EID2	GO:BP	NA	NA	GO:0071559	response to transforming growth factor beta	0.0919444	10	PBLD;LPXN;FNDC4;GDF15;ACVRL1;ARRB2;NFKBIZ;CLDN1;SMAD3;EID2	564	18986	313
2/374	26/18986	0.0769231	3.90498	2.10114	0.378794	0.33147	GCH1/ADM	GO:BP	NA	NA	GO:0010460	positive regulation of heart rate	0.0922941	2	GCH1;ADM	564	18986	26
2/374	26/18986	0.0769231	3.90498	2.10114	0.378794	0.33147	CHST7/SLC35B2	GO:BP	NA	NA	GO:0030204	chondroitin sulfate metabolic process	0.0922941	2	CHST7;SLC35B2	564	18986	26
2/374	26/18986	0.0769231	3.90498	2.10114	0.378794	0.33147	CHMP5/UBXN2A	GO:BP	NA	NA	GO:0031468	nuclear membrane reassembly	0.0922941	2	CHMP5;UBXN2A	564	18986	26
2/374	26/18986	0.0769231	3.90498	2.10114	0.378794	0.33147	LPAR1/ADGRG1	GO:BP	NA	NA	GO:0035025	positive regulation of Rho protein signal transduction	0.0922941	2	LPAR1;ADGRG1	564	18986	26
2/374	26/18986	0.0769231	3.90498	2.10114	0.378794	0.33147	IGFBP5/MYOZ2	GO:BP	NA	NA	GO:0043501	skeletal muscle adaptation	0.0922941	2	IGFBP5;MYOZ2	564	18986	26
2/374	26/18986	0.0769231	3.90498	2.10114	0.378794	0.33147	CTNS/BDH2	GO:BP	NA	NA	GO:0044550	secondary metabolite biosynthetic process	0.0922941	2	CTNS;BDH2	564	18986	26
2/374	26/18986	0.0769231	3.90498	2.10114	0.378794	0.33147	SMAD3/CXCL8	GO:BP	NA	NA	GO:0050927	positive regulation of positive chemotaxis	0.0922941	2	SMAD3;CXCL8	564	18986	26
2/374	26/18986	0.0769231	3.90498	2.10114	0.378794	0.33147	TSPO/ATP5IF1	GO:BP	NA	NA	GO:0051882	mitochondrial depolarization	0.0922941	2	TSPO;ATP5IF1	564	18986	26
2/374	26/18986	0.0769231	3.90498	2.10114	0.378794	0.33147	CCL2/ADRA2C	GO:BP	NA	NA	GO:2000273	positive regulation of signaling receptor activity	0.0922941	2	CCL2;ADRA2C	564	18986	26
5/374	122/18986	0.0409836	2.08052	1.69723	0.378794	0.33147	ARHGEF2/TRIM25/IL1B/PIDD1/RIPK4	GO:BP	NA	NA	GO:0051092	positive regulation of NF-kappaB transcription factor activity	0.0936205	5	ARHGEF2;TRIM25;IL1B;PIDD1;RIPK4	564	18986	122
3/374	55/18986	0.0545455	2.76898	1.86236	0.378794	0.33147	SREBF1/NFKBIA/ZC3H12A	GO:BP	NA	NA	GO:0010883	regulation of lipid storage	0.0941734	3	SREBF1;NFKBIA;ZC3H12A	564	18986	55
3/374	55/18986	0.0545455	2.76898	1.86236	0.378794	0.33147	APOBEC3F/APOBEC3C/CCL5	GO:BP	NA	NA	GO:0045071	negative regulation of viral genome replication	0.0941734	3	APOBEC3F;APOBEC3C;CCL5	564	18986	55
8/374	235/18986	0.0340426	1.72816	1.59218	0.378794	0.33147	HMOX1/P2RX4/ACVRL1/ZC3H12A/ATOH8/CCBE1/FGF16/TMSB4X	GO:BP	NA	NA	GO:0010594	regulation of endothelial cell migration	0.0942184	8	HMOX1;P2RX4;ACVRL1;ZC3H12A;ATOH8;CCBE1;FGF16;TMSB4X	564	18986	235
8/374	235/18986	0.0340426	1.72816	1.59218	0.378794	0.33147	HMOX1/OPTN/IL1B/ATP5IF1/SQSTM1/ZC3H12A/PLEKHF1/PRKN	GO:BP	NA	NA	GO:0031331	positive regulation of cellular catabolic process	0.0942184	8	HMOX1;OPTN;IL1B;ATP5IF1;SQSTM1;ZC3H12A;PLEKHF1;PRKN	564	18986	235
1/374	5/18986	0.2	10.1529	2.90155	0.378794	0.33147	OPTN	GO:BP	NA	NA	GO:0001920	negative regulation of receptor recycling	0.0946985	1	OPTN	564	18986	5
1/374	5/18986	0.2	10.1529	2.90155	0.378794	0.33147	IL33	GO:BP	NA	NA	GO:0002282	microglial cell activation involved in immune response	0.0946985	1	IL33	564	18986	5
1/374	5/18986	0.2	10.1529	2.90155	0.378794	0.33147	SOD2	GO:BP	NA	NA	GO:0003032	detection of oxygen	0.0946985	1	SOD2	564	18986	5
1/374	5/18986	0.2	10.1529	2.90155	0.378794	0.33147	DCXR	GO:BP	NA	NA	GO:0006064	glucuronate catabolic process	0.0946985	1	DCXR	564	18986	5
1/374	5/18986	0.2	10.1529	2.90155	0.378794	0.33147	NQO1	GO:BP	NA	NA	GO:0006116	NADH oxidation	0.0946985	1	NQO1	564	18986	5
1/374	5/18986	0.2	10.1529	2.90155	0.378794	0.33147	AMPD3	GO:BP	NA	NA	GO:0006196	AMP catabolic process	0.0946985	1	AMPD3	564	18986	5
1/374	5/18986	0.2	10.1529	2.90155	0.378794	0.33147	SHMT2	GO:BP	NA	NA	GO:0006545	glycine biosynthetic process	0.0946985	1	SHMT2	564	18986	5
1/374	5/18986	0.2	10.1529	2.90155	0.378794	0.33147	SLC13A3	GO:BP	NA	NA	GO:0006842	tricarboxylic acid transport	0.0946985	1	SLC13A3	564	18986	5
1/374	5/18986	0.2	10.1529	2.90155	0.378794	0.33147	PRKN	GO:BP	NA	NA	GO:0010636	positive regulation of mitochondrial fusion	0.0946985	1	PRKN	564	18986	5
1/374	5/18986	0.2	10.1529	2.90155	0.378794	0.33147	GSTO1	GO:BP	NA	NA	GO:0014809	regulation of skeletal muscle contraction by regulation of release of sequestered calcium ion	0.0946985	1	GSTO1	564	18986	5
1/374	5/18986	0.2	10.1529	2.90155	0.378794	0.33147	SLC13A3	GO:BP	NA	NA	GO:0015746	citrate transport	0.0946985	1	SLC13A3	564	18986	5
1/374	5/18986	0.2	10.1529	2.90155	0.378794	0.33147	SLC43A2	GO:BP	NA	NA	GO:0015818	isoleucine transport	0.0946985	1	SLC43A2	564	18986	5
1/374	5/18986	0.2	10.1529	2.90155	0.378794	0.33147	SLC29A1	GO:BP	NA	NA	GO:0015860	purine nucleoside transmembrane transport	0.0946985	1	SLC29A1	564	18986	5
1/374	5/18986	0.2	10.1529	2.90155	0.378794	0.33147	CH25H	GO:BP	NA	NA	GO:0019064	fusion of virus membrane with host plasma membrane	0.0946985	1	CH25H	564	18986	5
1/374	5/18986	0.2	10.1529	2.90155	0.378794	0.33147	DCXR	GO:BP	NA	NA	GO:0019640	D-glucuronate catabolic process to D-xylulose 5-phosphate	0.0946985	1	DCXR	564	18986	5
1/374	5/18986	0.2	10.1529	2.90155	0.378794	0.33147	ATP5IF1	GO:BP	NA	NA	GO:0030809	negative regulation of nucleotide biosynthetic process	0.0946985	1	ATP5IF1	564	18986	5
1/374	5/18986	0.2	10.1529	2.90155	0.378794	0.33147	AMPD3	GO:BP	NA	NA	GO:0032264	IMP salvage	0.0946985	1	AMPD3	564	18986	5
1/374	5/18986	0.2	10.1529	2.90155	0.378794	0.33147	ADRA2C	GO:BP	NA	NA	GO:0032811	negative regulation of epinephrine secretion	0.0946985	1	ADRA2C	564	18986	5
1/374	5/18986	0.2	10.1529	2.90155	0.378794	0.33147	GALM	GO:BP	NA	NA	GO:0033499	galactose catabolic process via UDP-galactose	0.0946985	1	GALM	564	18986	5
1/374	5/18986	0.2	10.1529	2.90155	0.378794	0.33147	SOD2	GO:BP	NA	NA	GO:0033591	response to L-ascorbic acid	0.0946985	1	SOD2	564	18986	5
1/374	5/18986	0.2	10.1529	2.90155	0.378794	0.33147	NTN4	GO:BP	NA	NA	GO:0035426	extracellular matrix-cell signaling	0.0946985	1	NTN4	564	18986	5
1/374	5/18986	0.2	10.1529	2.90155	0.378794	0.33147	PRKN	GO:BP	NA	NA	GO:0036483	neuron intrinsic apoptotic signaling pathway in response to endoplasmic reticulum stress	0.0946985	1	PRKN	564	18986	5
1/374	5/18986	0.2	10.1529	2.90155	0.378794	0.33147	EREG	GO:BP	NA	NA	GO:0038135	ERBB2-ERBB4 signaling pathway	0.0946985	1	EREG	564	18986	5
1/374	5/18986	0.2	10.1529	2.90155	0.378794	0.33147	CH25H	GO:BP	NA	NA	GO:0039663	membrane fusion involved in viral entry into host cell	0.0946985	1	CH25H	564	18986	5
1/374	5/18986	0.2	10.1529	2.90155	0.378794	0.33147	DCXR	GO:BP	NA	NA	GO:0042839	D-glucuronate metabolic process	0.0946985	1	DCXR	564	18986	5
1/374	5/18986	0.2	10.1529	2.90155	0.378794	0.33147	DCXR	GO:BP	NA	NA	GO:0042840	D-glucuronate catabolic process	0.0946985	1	DCXR	564	18986	5
1/374	5/18986	0.2	10.1529	2.90155	0.378794	0.33147	ADA2	GO:BP	NA	NA	GO:0046102	inosine metabolic process	0.0946985	1	ADA2	564	18986	5
1/374	5/18986	0.2	10.1529	2.90155	0.378794	0.33147	MSX2	GO:BP	NA	NA	GO:0048818	positive regulation of hair follicle maturation	0.0946985	1	MSX2	564	18986	5
1/374	5/18986	0.2	10.1529	2.90155	0.378794	0.33147	TNFAIP2	GO:BP	NA	NA	GO:0051601	exocyst localization	0.0946985	1	TNFAIP2	564	18986	5
1/374	5/18986	0.2	10.1529	2.90155	0.378794	0.33147	IL1B	GO:BP	NA	NA	GO:0060355	positive regulation of cell adhesion molecule production	0.0946985	1	IL1B	564	18986	5
1/374	5/18986	0.2	10.1529	2.90155	0.378794	0.33147	IL6R	GO:BP	NA	NA	GO:0070120	ciliary neurotrophic factor-mediated signaling pathway	0.0946985	1	IL6R	564	18986	5
1/374	5/18986	0.2	10.1529	2.90155	0.378794	0.33147	IL1B	GO:BP	NA	NA	GO:0070487	monocyte aggregation	0.0946985	1	IL1B	564	18986	5
1/374	5/18986	0.2	10.1529	2.90155	0.378794	0.33147	CLDN1	GO:BP	NA	NA	GO:0071284	cellular response to lead ion	0.0946985	1	CLDN1	564	18986	5
1/374	5/18986	0.2	10.1529	2.90155	0.378794	0.33147	CYP1B1	GO:BP	NA	NA	GO:0071373	cellular response to luteinizing hormone stimulus	0.0946985	1	CYP1B1	564	18986	5
1/374	5/18986	0.2	10.1529	2.90155	0.378794	0.33147	TNFAIP6	GO:BP	NA	NA	GO:0071623	negative regulation of granulocyte chemotaxis	0.0946985	1	TNFAIP6	564	18986	5
1/374	5/18986	0.2	10.1529	2.90155	0.378794	0.33147	CD14	GO:BP	NA	NA	GO:0071724	response to diacyl bacterial lipopeptide	0.0946985	1	CD14	564	18986	5
1/374	5/18986	0.2	10.1529	2.90155	0.378794	0.33147	CD14	GO:BP	NA	NA	GO:0071726	cellular response to diacyl bacterial lipopeptide	0.0946985	1	CD14	564	18986	5
1/374	5/18986	0.2	10.1529	2.90155	0.378794	0.33147	AKR1C3	GO:BP	NA	NA	GO:0071798	response to prostaglandin D	0.0946985	1	AKR1C3	564	18986	5
1/374	5/18986	0.2	10.1529	2.90155	0.378794	0.33147	AKR1C3	GO:BP	NA	NA	GO:0071799	cellular response to prostaglandin D stimulus	0.0946985	1	AKR1C3	564	18986	5
1/374	5/18986	0.2	10.1529	2.90155	0.378794	0.33147	IRX1	GO:BP	NA	NA	GO:0072047	proximal/distal pattern formation involved in nephron development	0.0946985	1	IRX1	564	18986	5
1/374	5/18986	0.2	10.1529	2.90155	0.378794	0.33147	IRX1	GO:BP	NA	NA	GO:0072081	specification of nephron tubule identity	0.0946985	1	IRX1	564	18986	5
1/374	5/18986	0.2	10.1529	2.90155	0.378794	0.33147	TSPO	GO:BP	NA	NA	GO:0072656	maintenance of protein location in mitochondrion	0.0946985	1	TSPO	564	18986	5
1/374	5/18986	0.2	10.1529	2.90155	0.378794	0.33147	TNFAIP6	GO:BP	NA	NA	GO:0090024	negative regulation of neutrophil chemotaxis	0.0946985	1	TNFAIP6	564	18986	5
1/374	5/18986	0.2	10.1529	2.90155	0.378794	0.33147	SOD2	GO:BP	NA	NA	GO:0090679	cell differentiation involved in phenotypic switching	0.0946985	1	SOD2	564	18986	5
1/374	5/18986	0.2	10.1529	2.90155	0.378794	0.33147	PRKN	GO:BP	NA	NA	GO:0097039	protein linear polyubiquitination	0.0946985	1	PRKN	564	18986	5
1/374	5/18986	0.2	10.1529	2.90155	0.378794	0.33147	EPHX2	GO:BP	NA	NA	GO:0097176	epoxide metabolic process	0.0946985	1	EPHX2	564	18986	5
1/374	5/18986	0.2	10.1529	2.90155	0.378794	0.33147	PLAT	GO:BP	NA	NA	GO:0099183	trans-synaptic signaling by BDNF, modulating synaptic transmission	0.0946985	1	PLAT	564	18986	5
1/374	5/18986	0.2	10.1529	2.90155	0.378794	0.33147	GABBR2	GO:BP	NA	NA	GO:0150099	neuron-glial cell signaling	0.0946985	1	GABBR2	564	18986	5
1/374	5/18986	0.2	10.1529	2.90155	0.378794	0.33147	RFLNA	GO:BP	NA	NA	GO:1900158	negative regulation of bone mineralization involved in bone maturation	0.0946985	1	RFLNA	564	18986	5
1/374	5/18986	0.2	10.1529	2.90155	0.378794	0.33147	ATP5IF1	GO:BP	NA	NA	GO:1900372	negative regulation of purine nucleotide biosynthetic process	0.0946985	1	ATP5IF1	564	18986	5
1/374	5/18986	0.2	10.1529	2.90155	0.378794	0.33147	SLC50A1	GO:BP	NA	NA	GO:1901656	glycoside transport	0.0946985	1	SLC50A1	564	18986	5
1/374	5/18986	0.2	10.1529	2.90155	0.378794	0.33147	ZNHIT1	GO:BP	NA	NA	GO:1902164	positive regulation of DNA damage response, signal transduction by p53 class mediator resulting in transcription of p21 class mediator	0.0946985	1	ZNHIT1	564	18986	5
1/374	5/18986	0.2	10.1529	2.90155	0.378794	0.33147	PRKN	GO:BP	NA	NA	GO:1902803	regulation of synaptic vesicle transport	0.0946985	1	PRKN	564	18986	5
1/374	5/18986	0.2	10.1529	2.90155	0.378794	0.33147	ZC3H12A	GO:BP	NA	NA	GO:1903003	positive regulation of protein deubiquitination	0.0946985	1	ZC3H12A	564	18986	5
1/374	5/18986	0.2	10.1529	2.90155	0.378794	0.33147	SLC43A2	GO:BP	NA	NA	GO:1903801	L-leucine import across plasma membrane	0.0946985	1	SLC43A2	564	18986	5
1/374	5/18986	0.2	10.1529	2.90155	0.378794	0.33147	ZC3H12A	GO:BP	NA	NA	GO:1903936	cellular response to sodium arsenite	0.0946985	1	ZC3H12A	564	18986	5
1/374	5/18986	0.2	10.1529	2.90155	0.378794	0.33147	CCL2	GO:BP	NA	NA	GO:1904783	positive regulation of NMDA glutamate receptor activity	0.0946985	1	CCL2	564	18986	5
1/374	5/18986	0.2	10.1529	2.90155	0.378794	0.33147	PRKN	GO:BP	NA	NA	GO:1904978	regulation of endosome organization	0.0946985	1	PRKN	564	18986	5
1/374	5/18986	0.2	10.1529	2.90155	0.378794	0.33147	SOD2	GO:BP	NA	NA	GO:1905420	vascular associated smooth muscle cell differentiation involved in phenotypic switching	0.0946985	1	SOD2	564	18986	5
1/374	5/18986	0.2	10.1529	2.90155	0.378794	0.33147	LHFPL2	GO:BP	NA	NA	GO:1905516	positive regulation of fertilization	0.0946985	1	LHFPL2	564	18986	5
1/374	5/18986	0.2	10.1529	2.90155	0.378794	0.33147	SOD2	GO:BP	NA	NA	GO:1905915	regulation of cell differentiation involved in phenotypic switching	0.0946985	1	SOD2	564	18986	5
1/374	5/18986	0.2	10.1529	2.90155	0.378794	0.33147	SOD2	GO:BP	NA	NA	GO:1905930	regulation of vascular associated smooth muscle cell differentiation involved in phenotypic switching	0.0946985	1	SOD2	564	18986	5
1/374	5/18986	0.2	10.1529	2.90155	0.378794	0.33147	THY1	GO:BP	NA	NA	GO:2000298	regulation of Rho-dependent protein serine/threonine kinase activity	0.0946985	1	THY1	564	18986	5
1/374	5/18986	0.2	10.1529	2.90155	0.378794	0.33147	ZP3	GO:BP	NA	NA	GO:2000359	regulation of binding of sperm to zona pellucida	0.0946985	1	ZP3	564	18986	5
1/374	5/18986	0.2	10.1529	2.90155	0.378794	0.33147	CCL5	GO:BP	NA	NA	GO:2000503	positive regulation of natural killer cell chemotaxis	0.0946985	1	CCL5	564	18986	5
1/374	5/18986	0.2	10.1529	2.90155	0.378794	0.33147	CTNS	GO:BP	NA	NA	GO:2000611	positive regulation of thyroid hormone generation	0.0946985	1	CTNS	564	18986	5
6/374	159/18986	0.0377358	1.91565	1.64355	0.379287	0.331902	SREBF1/CUBN/EPHX2/FDX1/CH25H/FDXR	GO:BP	NA	NA	GO:1902652	secondary alcohol metabolic process	0.0949102	6	SREBF1;CUBN;EPHX2;FDX1;CH25H;FDXR	564	18986	159
12/374	398/18986	0.0301508	1.53059	1.51646	0.384578	0.336532	HMOX1/CCL2/IGFBP5/TNFAIP6/GDF15/IL33/CYP1B1/ACVRL1/ADAM15/THY1/SRGAP3/ADGRG1	GO:BP	NA	NA	GO:2000146	negative regulation of cell motility	0.0963238	12	HMOX1;CCL2;IGFBP5;TNFAIP6;GDF15;IL33;CYP1B1;ACVRL1;ADAM15;THY1;SRGAP3;ADGRG1	564	18986	398
9/374	276/18986	0.0326087	1.65537	1.55471	0.385097	0.336986	NTN4/P2RX5/AKR1B1/MSX2/CDKN1A/EREG/ACVRL1/DDIT3/RFLNA	GO:BP	NA	NA	GO:0071695	anatomical structure maturation	0.0967063	9	NTN4;P2RX5;AKR1B1;MSX2;CDKN1A;EREG;ACVRL1;DDIT3;RFLNA	564	18986	276
10/374	317/18986	0.0315457	1.60141	1.53068	0.385097	0.336986	IGFBP5/GDF15/P2RX4/TXN/ARRB2/TPBG/DDIT3/AKR1C3/GPX1/CCL5	GO:BP	NA	NA	GO:0043491	phosphatidylinositol 3-kinase/protein kinase B signal transduction	0.0978685	10	IGFBP5;GDF15;P2RX4;TXN;ARRB2;TPBG;DDIT3;AKR1C3;GPX1;CCL5	564	18986	317
3/374	56/18986	0.0535714	2.71954	1.82673	0.385097	0.336986	NTN4/SMAD3/TNXB	GO:BP	NA	NA	GO:0085029	extracellular matrix assembly	0.0981242	3	NTN4;SMAD3;TNXB	564	18986	56
3/374	56/18986	0.0535714	2.71954	1.82673	0.385097	0.336986	APOBEC3F/WBP2/APOBEC3C	GO:BP	NA	NA	GO:0141137	positive regulation of gene expression, epigenetic	0.0981242	3	APOBEC3F;WBP2;APOBEC3C	564	18986	56
3/374	56/18986	0.0535714	2.71954	1.82673	0.385097	0.336986	SREBF1/SMAD3/ATOH8	GO:BP	NA	NA	GO:1902895	positive regulation of miRNA transcription	0.0981242	3	SREBF1;SMAD3;ATOH8	564	18986	56
2/374	27/18986	0.0740741	3.76035	2.03462	0.385097	0.336986	AKR1B1/CDKN1A	GO:BP	NA	NA	GO:0002070	epithelial cell maturation	0.0984276	2	AKR1B1;CDKN1A	564	18986	27
2/374	27/18986	0.0740741	3.76035	2.03462	0.385097	0.336986	SREBF1/ADM	GO:BP	NA	NA	GO:0010893	positive regulation of steroid biosynthetic process	0.0984276	2	SREBF1;ADM	564	18986	27
2/374	27/18986	0.0740741	3.76035	2.03462	0.385097	0.336986	ZDHHC12/ZDHHC24	GO:BP	NA	NA	GO:0018345	protein palmitoylation	0.0984276	2	ZDHHC12;ZDHHC24	564	18986	27
2/374	27/18986	0.0740741	3.76035	2.03462	0.385097	0.336986	PLA2G4C/EPHX2	GO:BP	NA	NA	GO:0018904	ether metabolic process	0.0984276	2	PLA2G4C;EPHX2	564	18986	27
2/374	27/18986	0.0740741	3.76035	2.03462	0.385097	0.336986	PLAT/S100A10	GO:BP	NA	NA	GO:0031639	plasminogen activation	0.0984276	2	PLAT;S100A10	564	18986	27
2/374	27/18986	0.0740741	3.76035	2.03462	0.385097	0.336986	PRDX5/LARP6	GO:BP	NA	NA	GO:0032967	positive regulation of collagen biosynthetic process	0.0984276	2	PRDX5;LARP6	564	18986	27
2/374	27/18986	0.0740741	3.76035	2.03462	0.385097	0.336986	MSX2/ACVRL1	GO:BP	NA	NA	GO:0035313	wound healing, spreading of epidermal cells	0.0984276	2	MSX2;ACVRL1	564	18986	27
2/374	27/18986	0.0740741	3.76035	2.03462	0.385097	0.336986	SOD2/CDKN1A	GO:BP	NA	NA	GO:0036296	response to increased oxygen levels	0.0984276	2	SOD2;CDKN1A	564	18986	27
2/374	27/18986	0.0740741	3.76035	2.03462	0.385097	0.336986	PLAT/SERPINB2	GO:BP	NA	NA	GO:0042730	fibrinolysis	0.0984276	2	PLAT;SERPINB2	564	18986	27
2/374	27/18986	0.0740741	3.76035	2.03462	0.385097	0.336986	BID/NUPR1	GO:BP	NA	NA	GO:0044346	fibroblast apoptotic process	0.0984276	2	BID;NUPR1	564	18986	27
2/374	27/18986	0.0740741	3.76035	2.03462	0.385097	0.336986	SMAD3/CXCL8	GO:BP	NA	NA	GO:0050926	regulation of positive chemotaxis	0.0984276	2	SMAD3;CXCL8	564	18986	27
2/374	27/18986	0.0740741	3.76035	2.03462	0.385097	0.336986	MSX2/RBP4	GO:BP	NA	NA	GO:0060343	trabecula formation	0.0984276	2	MSX2;RBP4	564	18986	27
2/374	27/18986	0.0740741	3.76035	2.03462	0.385097	0.336986	HMOX1/MT2A	GO:BP	NA	NA	GO:0071276	cellular response to cadmium ion	0.0984276	2	HMOX1;MT2A	564	18986	27
2/374	27/18986	0.0740741	3.76035	2.03462	0.385097	0.336986	CXCL8/CAMK1D	GO:BP	NA	NA	GO:0071624	positive regulation of granulocyte chemotaxis	0.0984276	2	CXCL8;CAMK1D	564	18986	27
2/374	27/18986	0.0740741	3.76035	2.03462	0.385097	0.336986	CCBE1/S100A10	GO:BP	NA	NA	GO:1903319	positive regulation of protein maturation	0.0984276	2	CCBE1;S100A10	564	18986	27
2/374	27/18986	0.0740741	3.76035	2.03462	0.385097	0.336986	ATP5IF1/PRKN	GO:BP	NA	NA	GO:1903599	positive regulation of autophagy of mitochondrion	0.0984276	2	ATP5IF1;PRKN	564	18986	27
2/374	27/18986	0.0740741	3.76035	2.03462	0.385097	0.336986	CCL2/AKR1C3	GO:BP	NA	NA	GO:2000353	positive regulation of endothelial cell apoptotic process	0.0984276	2	CCL2;AKR1C3	564	18986	27
4/374	89/18986	0.0449438	2.28156	1.71784	0.38624	0.337986	POU2F2/ZC3H12A/SMAD3/CCL5	GO:BP	NA	NA	GO:0098586	cellular response to virus	0.0989032	4	POU2F2;ZC3H12A;SMAD3;CCL5	564	18986	89
4/374	89/18986	0.0449438	2.28156	1.71784	0.38624	0.337986	CCL2/CDKN1A/PIDD1/RPS27L	GO:BP	NA	NA	GO:2000134	negative regulation of G1/S transition of mitotic cell cycle	0.0989032	4	CCL2;CDKN1A;PIDD1;RPS27L	564	18986	89
12/374	400/18986	0.03	1.52294	1.49842	0.38624	0.337986	ICAM1/RELB/BTN3A3/TNFAIP3/IL1B/IL33/SECTM1/NFKBIZ/IL6R/ZC3H12A/IL20RB/ZP3	GO:BP	NA	NA	GO:0002460	adaptive immune response based on somatic recombination of immune receptors built from immunoglobulin superfamily domains	0.0989899	12	ICAM1;RELB;BTN3A3;TNFAIP3;IL1B;IL33;SECTM1;NFKBIZ;IL6R;ZC3H12A;IL20RB;ZP3	564	18986	400
11/374	360/18986	0.0305556	1.55114	1.49658	0.388581	0.340035	HSPB6/HMOX1/HTATIP2/TNFAIP3/IL1B/CYP1B1/ACVRL1/ADM/ZC3H12A/CXCL8/CCBE1	GO:BP	NA	NA	GO:0045765	regulation of angiogenesis	0.100953	11	HSPB6;HMOX1;HTATIP2;TNFAIP3;IL1B;CYP1B1;ACVRL1;ADM;ZC3H12A;CXCL8;CCBE1	564	18986	360
4/374	90/18986	0.0444444	2.25621	1.69333	0.388581	0.340035	SOD2/CDKN1A/EREG/NUPR1	GO:BP	NA	NA	GO:0048145	regulation of fibroblast proliferation	0.101988	4	SOD2;CDKN1A;EREG;NUPR1	564	18986	90
4/374	90/18986	0.0444444	2.25621	1.69333	0.388581	0.340035	SLC29A1/SLC35B2/SLC29A4/SLC50A1	GO:BP	NA	NA	GO:1901264	carbohydrate derivative transport	0.101988	4	SLC29A1;SLC35B2;SLC29A4;SLC50A1	564	18986	90
3/374	57/18986	0.0526316	2.67183	1.79188	0.388581	0.340035	POMC/CXCL6/ADORA2B	GO:BP	NA	NA	GO:0002886	regulation of myeloid leukocyte mediated immunity	0.102141	3	POMC;CXCL6;ADORA2B	564	18986	57
3/374	57/18986	0.0526316	2.67183	1.79188	0.388581	0.340035	IGFBP5/SMAD3/MYOZ2	GO:BP	NA	NA	GO:0014888	striated muscle adaptation	0.102141	3	IGFBP5;SMAD3;MYOZ2	564	18986	57
3/374	57/18986	0.0526316	2.67183	1.79188	0.388581	0.340035	CTNS/TSPO/ATP5IF1	GO:BP	NA	NA	GO:0046148	pigment biosynthetic process	0.102141	3	CTNS;TSPO;ATP5IF1	564	18986	57
10/374	320/18986	0.03125	1.5864	1.49964	0.388581	0.340035	DHX58/TNFAIP3/IFIT3/IFIT2/TRIM25/IL1B/APOBEC3F/IL33/ZC3H12A/APOBEC3C	GO:BP	NA	NA	GO:0051607	defense response to virus	0.102456	10	DHX58;TNFAIP3;IFIT3;IFIT2;TRIM25;IL1B;APOBEC3F;IL33;ZC3H12A;APOBEC3C	564	18986	320
5/374	126/18986	0.0396825	2.01447	1.61957	0.388581	0.340035	PREX1/THY1/SMAD3/CSF1/S100A10	GO:BP	NA	NA	GO:0010811	positive regulation of cell-substrate adhesion	0.103756	5	PREX1;THY1;SMAD3;CSF1;S100A10	564	18986	126
2/374	28/18986	0.0714286	3.62605	1.9712	0.388581	0.340035	H2BC4/H2BC21	GO:BP	NA	NA	GO:0002227	innate immune response in mucosa	0.104672	2	H2BC4;H2BC21	564	18986	28
2/374	28/18986	0.0714286	3.62605	1.9712	0.388581	0.340035	IL1B/ZP3	GO:BP	NA	NA	GO:0002675	positive regulation of acute inflammatory response	0.104672	2	IL1B;ZP3	564	18986	28
2/374	28/18986	0.0714286	3.62605	1.9712	0.388581	0.340035	IL1B/SECTM1	GO:BP	NA	NA	GO:0002726	positive regulation of T cell cytokine production	0.104672	2	IL1B;SECTM1	564	18986	28
2/374	28/18986	0.0714286	3.62605	1.9712	0.388581	0.340035	PRDX5/LARP6	GO:BP	NA	NA	GO:0010714	positive regulation of collagen metabolic process	0.104672	2	PRDX5;LARP6	564	18986	28
2/374	28/18986	0.0714286	3.62605	1.9712	0.388581	0.340035	CSF1/CCL5	GO:BP	NA	NA	GO:0010758	regulation of macrophage chemotaxis	0.104672	2	CSF1;CCL5	564	18986	28
2/374	28/18986	0.0714286	3.62605	1.9712	0.388581	0.340035	CCL26/CCL5	GO:BP	NA	NA	GO:0010818	T cell chemotaxis	0.104672	2	CCL26;CCL5	564	18986	28
2/374	28/18986	0.0714286	3.62605	1.9712	0.388581	0.340035	TMEM38A/GSTO1	GO:BP	NA	NA	GO:0010882	regulation of cardiac muscle contraction by calcium ion signaling	0.104672	2	TMEM38A;GSTO1	564	18986	28
2/374	28/18986	0.0714286	3.62605	1.9712	0.388581	0.340035	TNFAIP3/CD14	GO:BP	NA	NA	GO:0031664	regulation of lipopolysaccharide-mediated signaling pathway	0.104672	2	TNFAIP3;CD14	564	18986	28
2/374	28/18986	0.0714286	3.62605	1.9712	0.388581	0.340035	MGARP/FEZ1	GO:BP	NA	NA	GO:0034643	establishment of mitochondrion localization, microtubule-mediated	0.104672	2	MGARP;FEZ1	564	18986	28
2/374	28/18986	0.0714286	3.62605	1.9712	0.388581	0.340035	CYP1B1/NSMF	GO:BP	NA	NA	GO:0034698	response to gonadotropin	0.104672	2	CYP1B1;NSMF	564	18986	28
2/374	28/18986	0.0714286	3.62605	1.9712	0.388581	0.340035	PITX1/MSX2	GO:BP	NA	NA	GO:0035116	embryonic hindlimb morphogenesis	0.104672	2	PITX1;MSX2	564	18986	28
2/374	28/18986	0.0714286	3.62605	1.9712	0.388581	0.340035	TSPO/POMC	GO:BP	NA	NA	GO:0035929	steroid hormone secretion	0.104672	2	TSPO;POMC	564	18986	28
2/374	28/18986	0.0714286	3.62605	1.9712	0.388581	0.340035	IGFBP5/NUPR1	GO:BP	NA	NA	GO:0044342	type B pancreatic cell proliferation	0.104672	2	IGFBP5;NUPR1	564	18986	28
2/374	28/18986	0.0714286	3.62605	1.9712	0.388581	0.340035	ZC3H12A/PRKN	GO:BP	NA	NA	GO:0044827	modulation by host of viral genome replication	0.104672	2	ZC3H12A;PRKN	564	18986	28
2/374	28/18986	0.0714286	3.62605	1.9712	0.388581	0.340035	MGARP/FEZ1	GO:BP	NA	NA	GO:0047497	mitochondrion transport along microtubule	0.104672	2	MGARP;FEZ1	564	18986	28
2/374	28/18986	0.0714286	3.62605	1.9712	0.388581	0.340035	RBP4/PI16	GO:BP	NA	NA	GO:0055022	negative regulation of cardiac muscle tissue growth	0.104672	2	RBP4;PI16	564	18986	28
2/374	28/18986	0.0714286	3.62605	1.9712	0.388581	0.340035	HMOX1/SOD2	GO:BP	NA	NA	GO:0060586	multicellular organismal-level iron ion homeostasis	0.104672	2	HMOX1;SOD2	564	18986	28
2/374	28/18986	0.0714286	3.62605	1.9712	0.388581	0.340035	RBP4/PI16	GO:BP	NA	NA	GO:0061117	negative regulation of heart growth	0.104672	2	RBP4;PI16	564	18986	28
2/374	28/18986	0.0714286	3.62605	1.9712	0.388581	0.340035	CDKN1A/H2AJ	GO:BP	NA	NA	GO:0071480	cellular response to gamma radiation	0.104672	2	CDKN1A;H2AJ	564	18986	28
2/374	28/18986	0.0714286	3.62605	1.9712	0.388581	0.340035	NFKBIZ/ZC3H12A	GO:BP	NA	NA	GO:2000319	regulation of T-helper 17 cell differentiation	0.104672	2	NFKBIZ;ZC3H12A	564	18986	28
6/374	164/18986	0.0365854	1.85725	1.56293	0.388581	0.340035	ICAM1/TRIM25/CH25H/TNFRSF14/CLDN1/CXCL8	GO:BP	NA	NA	GO:0044409	symbiont entry into host	0.10598	6	ICAM1;TRIM25;CH25H;TNFRSF14;CLDN1;CXCL8	564	18986	164
6/374	164/18986	0.0365854	1.85725	1.56293	0.388581	0.340035	ARHGAP6/CGNL1/SMAD3/PRKN/S100A10/LPAR1	GO:BP	NA	NA	GO:0051017	actin filament bundle assembly	0.10598	6	ARHGAP6;CGNL1;SMAD3;PRKN;S100A10;LPAR1	564	18986	164
3/374	58/18986	0.0517241	2.62576	1.75777	0.388581	0.340035	PRSS3/PLAT/S100A10	GO:BP	NA	NA	GO:0031638	zymogen activation	0.106222	3	PRSS3;PLAT;S100A10	564	18986	58
3/374	58/18986	0.0517241	2.62576	1.75777	0.388581	0.340035	NFKBIA/TNFAIP3/CD14	GO:BP	NA	NA	GO:0031663	lipopolysaccharide-mediated signaling pathway	0.106222	3	NFKBIA;TNFAIP3;CD14	564	18986	58
3/374	58/18986	0.0517241	2.62576	1.75777	0.388581	0.340035	TRIM25/CH25H/CXCL8	GO:BP	NA	NA	GO:0052372	modulation by symbiont of entry into host	0.106222	3	TRIM25;CH25H;CXCL8	564	18986	58
3/374	58/18986	0.0517241	2.62576	1.75777	0.388581	0.340035	MSX2/ACVRL1/SMAD3	GO:BP	NA	NA	GO:0072132	mesenchyme morphogenesis	0.106222	3	MSX2;ACVRL1;SMAD3	564	18986	58
3/374	58/18986	0.0517241	2.62576	1.75777	0.388581	0.340035	ABHD12/LYPLAL1/CPT1C	GO:BP	NA	NA	GO:0098732	macromolecule deacylation	0.106222	3	ABHD12;LYPLAL1;CPT1C	564	18986	58
3/374	58/18986	0.0517241	2.62576	1.75777	0.388581	0.340035	BID/G0S2/DEDD2	GO:BP	NA	NA	GO:2001238	positive regulation of extrinsic apoptotic signaling pathway	0.106222	3	BID;G0S2;DEDD2	564	18986	58
5/374	127/18986	0.0393701	1.99861	1.6006	0.388581	0.340035	JADE2/CDKN1A/EREG/ACVRL1/S100A11	GO:BP	NA	NA	GO:0006275	regulation of DNA replication	0.106372	5	JADE2;CDKN1A;EREG;ACVRL1;S100A11	564	18986	127
5/374	127/18986	0.0393701	1.99861	1.6006	0.388581	0.340035	NTN4/IGFBP5/TNFAIP3/MSX2/CSF1	GO:BP	NA	NA	GO:0022612	gland morphogenesis	0.106372	5	NTN4;IGFBP5;TNFAIP3;MSX2;CSF1	564	18986	127
4/374	92/18986	0.0434783	2.20716	1.64529	0.388581	0.340035	RELB/NFKBIZ/IL6R/ZC3H12A	GO:BP	NA	NA	GO:0002292	T cell differentiation involved in immune response	0.10829	4	RELB;NFKBIZ;IL6R;ZC3H12A	564	18986	92
4/374	92/18986	0.0434783	2.20716	1.64529	0.388581	0.340035	MSX2/LHFPL2/HYAL3/ZP3	GO:BP	NA	NA	GO:2000243	positive regulation of reproductive process	0.10829	4	MSX2;LHFPL2;HYAL3;ZP3	564	18986	92
4/374	92/18986	0.0434783	2.20716	1.64529	0.388581	0.340035	SREBF1/ZC3H12A/SMAD3/ATOH8	GO:BP	NA	NA	GO:2000628	regulation of miRNA metabolic process	0.10829	4	SREBF1;ZC3H12A;SMAD3;ATOH8	564	18986	92
10/374	324/18986	0.0308642	1.56681	1.45874	0.388581	0.340035	IGFBP5/PPL/MSX2/CSTA/CDKN1A/EREG/NFKBIZ/CLDN1/RIPK4/AKR1C3	GO:BP	NA	NA	GO:0043588	skin development	0.108764	10	IGFBP5;PPL;MSX2;CSTA;CDKN1A;EREG;NFKBIZ;CLDN1;RIPK4;AKR1C3	564	18986	324
5/374	128/18986	0.0390625	1.983	1.58181	0.388581	0.340035	CD59/IL33/ARRB2/ZC3H12A/IL20RB	GO:BP	NA	NA	GO:0002698	negative regulation of immune effector process	0.10902	5	CD59;IL33;ARRB2;ZC3H12A;IL20RB	564	18986	128
7/374	204/18986	0.0343137	1.74193	1.51025	0.388581	0.340035	TSPO/CDKN1A/ADAM15/ADM/THY1/CLDN1/GPX1	GO:BP	NA	NA	GO:0031099	regeneration	0.109402	7	TSPO;CDKN1A;ADAM15;ADM;THY1;CLDN1;GPX1	564	18986	204
7/374	204/18986	0.0343137	1.74193	1.51025	0.388581	0.340035	CHMP5/ICAM1/TRIM25/CH25H/TNFRSF14/CLDN1/CXCL8	GO:BP	NA	NA	GO:0051701	biological process involved in interaction with host	0.109402	7	CHMP5;ICAM1;TRIM25;CH25H;TNFRSF14;CLDN1;CXCL8	564	18986	204
7/374	204/18986	0.0343137	1.74193	1.51025	0.388581	0.340035	SREBF1/IL1B/RBP4/CRHBP/ADRA2C/PRKN/CCL5	GO:BP	NA	NA	GO:0090276	regulation of peptide hormone secretion	0.109402	7	SREBF1;IL1B;RBP4;CRHBP;ADRA2C;PRKN;CCL5	564	18986	204
12/374	408/18986	0.0294118	1.49308	1.42722	0.388581	0.340035	JADE2/BDKRB1/IGFBP5/PAPPA2/CDKN1A/ACVRL1/ADAM15/PI16/FBP1/SMAD3/PRKN/TWF2	GO:BP	NA	NA	GO:0001558	regulation of cell growth	0.110095	12	JADE2;BDKRB1;IGFBP5;PAPPA2;CDKN1A;ACVRL1;ADAM15;PI16;FBP1;SMAD3;PRKN;TWF2	564	18986	408
3/374	59/18986	0.0508475	2.58126	1.72438	0.388581	0.340035	GCH1/ZC3H12A/NUPR1	GO:BP	NA	NA	GO:0010656	negative regulation of muscle cell apoptotic process	0.110367	3	GCH1;ZC3H12A;NUPR1	564	18986	59
3/374	59/18986	0.0508475	2.58126	1.72438	0.388581	0.340035	P2RX5/P2RX4/HINT1	GO:BP	NA	NA	GO:0050850	positive regulation of calcium-mediated signaling	0.110367	3	P2RX5;P2RX4;HINT1	564	18986	59
10/374	325/18986	0.0307692	1.56199	1.4486	0.388581	0.340035	CDKN1A/GDF15/RBP4/DUSP6/SOD1/PI16/CSF1/PRKN/ZP3/TWF2	GO:BP	NA	NA	GO:0048638	regulation of developmental growth	0.110375	10	CDKN1A;GDF15;RBP4;DUSP6;SOD1;PI16;CSF1;PRKN;ZP3;TWF2	564	18986	325
2/374	29/18986	0.0689655	3.50101	1.91062	0.388581	0.340035	CHMP5/S100A10	GO:BP	NA	NA	GO:0001778	plasma membrane repair	0.111021	2	CHMP5;S100A10	564	18986	29
2/374	29/18986	0.0689655	3.50101	1.91062	0.388581	0.340035	CD63/ARRB2	GO:BP	NA	NA	GO:0002092	positive regulation of receptor internalization	0.111021	2	CD63;ARRB2	564	18986	29
2/374	29/18986	0.0689655	3.50101	1.91062	0.388581	0.340035	ALDH1A3/AKR1C3	GO:BP	NA	NA	GO:0008299	isoprenoid biosynthetic process	0.111021	2	ALDH1A3;AKR1C3	564	18986	29
2/374	29/18986	0.0689655	3.50101	1.91062	0.388581	0.340035	CHMP5/TRIM25	GO:BP	NA	NA	GO:0019076	viral release from host cell	0.111021	2	CHMP5;TRIM25	564	18986	29
2/374	29/18986	0.0689655	3.50101	1.91062	0.388581	0.340035	NFKBIA/TNFAIP3	GO:BP	NA	NA	GO:0035872	nucleotide-binding domain, leucine rich repeat containing receptor signaling pathway	0.111021	2	NFKBIA;TNFAIP3	564	18986	29
2/374	29/18986	0.0689655	3.50101	1.91062	0.388581	0.340035	CHMP5/TRIM25	GO:BP	NA	NA	GO:0035891	exit from host cell	0.111021	2	CHMP5;TRIM25	564	18986	29
2/374	29/18986	0.0689655	3.50101	1.91062	0.388581	0.340035	P2RX5/P2RX4	GO:BP	NA	NA	GO:0060402	calcium ion transport into cytosol	0.111021	2	P2RX5;P2RX4	564	18986	29
4/374	93/18986	0.0430108	2.18343	1.62173	0.388581	0.340035	DHX58/TNFAIP3/ARRB2/SMIM30	GO:BP	NA	NA	GO:0045824	negative regulation of innate immune response	0.111505	4	DHX58;TNFAIP3;ARRB2;SMIM30	564	18986	93
4/374	93/18986	0.0430108	2.18343	1.62173	0.388581	0.340035	TSPO/POMC/IL1B/CRHBP	GO:BP	NA	NA	GO:0050886	endocrine process	0.111505	4	TSPO;POMC;IL1B;CRHBP	564	18986	93
1/374	6/18986	0.166667	8.46078	2.59094	0.388581	0.340035	SLC29A4	GO:BP	NA	NA	GO:0001692	histamine metabolic process	0.112536	1	SLC29A4	564	18986	6
1/374	6/18986	0.166667	8.46078	2.59094	0.388581	0.340035	GDF15	GO:BP	NA	NA	GO:0002023	reduction of food intake in response to dietary excess	0.112536	1	GDF15	564	18986	6
1/374	6/18986	0.166667	8.46078	2.59094	0.388581	0.340035	ICAM1	GO:BP	NA	NA	GO:0002457	T cell antigen processing and presentation	0.112536	1	ICAM1	564	18986	6
1/374	6/18986	0.166667	8.46078	2.59094	0.388581	0.340035	IL20RB	GO:BP	NA	NA	GO:0002865	negative regulation of acute inflammatory response to antigenic stimulus	0.112536	1	IL20RB	564	18986	6
1/374	6/18986	0.166667	8.46078	2.59094	0.388581	0.340035	ZP3	GO:BP	NA	NA	GO:0002885	positive regulation of hypersensitivity	0.112536	1	ZP3	564	18986	6
1/374	6/18986	0.166667	8.46078	2.59094	0.388581	0.340035	SREBF1	GO:BP	NA	NA	GO:0003062	regulation of heart rate by chemical signal	0.112536	1	SREBF1	564	18986	6
1/374	6/18986	0.166667	8.46078	2.59094	0.388581	0.340035	APOBEC3C	GO:BP	NA	NA	GO:0006216	cytidine catabolic process	0.112536	1	APOBEC3C	564	18986	6
1/374	6/18986	0.166667	8.46078	2.59094	0.388581	0.340035	SHMT2	GO:BP	NA	NA	GO:0006564	L-serine biosynthetic process	0.112536	1	SHMT2	564	18986	6
1/374	6/18986	0.166667	8.46078	2.59094	0.388581	0.340035	HGD	GO:BP	NA	NA	GO:0006572	tyrosine catabolic process	0.112536	1	HGD	564	18986	6
1/374	6/18986	0.166667	8.46078	2.59094	0.388581	0.340035	NFKBIA	GO:BP	NA	NA	GO:0007253	cytoplasmic sequestering of NF-kappaB	0.112536	1	NFKBIA	564	18986	6
1/374	6/18986	0.166667	8.46078	2.59094	0.388581	0.340035	GPX1	GO:BP	NA	NA	GO:0009608	response to symbiont	0.112536	1	GPX1	564	18986	6
1/374	6/18986	0.166667	8.46078	2.59094	0.388581	0.340035	GPX1	GO:BP	NA	NA	GO:0009609	response to symbiotic bacterium	0.112536	1	GPX1	564	18986	6
1/374	6/18986	0.166667	8.46078	2.59094	0.388581	0.340035	APOBEC3C	GO:BP	NA	NA	GO:0009972	cytidine deamination	0.112536	1	APOBEC3C	564	18986	6
1/374	6/18986	0.166667	8.46078	2.59094	0.388581	0.340035	ADRA2C	GO:BP	NA	NA	GO:0010700	negative regulation of norepinephrine secretion	0.112536	1	ADRA2C	564	18986	6
1/374	6/18986	0.166667	8.46078	2.59094	0.388581	0.340035	SOD2	GO:BP	NA	NA	GO:0010726	positive regulation of hydrogen peroxide metabolic process	0.112536	1	SOD2	564	18986	6
1/374	6/18986	0.166667	8.46078	2.59094	0.388581	0.340035	CTNS	GO:BP	NA	NA	GO:0010727	negative regulation of hydrogen peroxide metabolic process	0.112536	1	CTNS	564	18986	6
1/374	6/18986	0.166667	8.46078	2.59094	0.388581	0.340035	ADORA2B	GO:BP	NA	NA	GO:0010753	positive regulation of cGMP-mediated signaling	0.112536	1	ADORA2B	564	18986	6
1/374	6/18986	0.166667	8.46078	2.59094	0.388581	0.340035	ADRA2C	GO:BP	NA	NA	GO:0014060	regulation of epinephrine secretion	0.112536	1	ADRA2C	564	18986	6
1/374	6/18986	0.166667	8.46078	2.59094	0.388581	0.340035	SLC13A3	GO:BP	NA	NA	GO:0015744	succinate transport	0.112536	1	SLC13A3	564	18986	6
1/374	6/18986	0.166667	8.46078	2.59094	0.388581	0.340035	CTNS	GO:BP	NA	NA	GO:0015811	L-cystine transport	0.112536	1	CTNS	564	18986	6
1/374	6/18986	0.166667	8.46078	2.59094	0.388581	0.340035	SLC29A1	GO:BP	NA	NA	GO:0015853	adenine transport	0.112536	1	SLC29A1	564	18986	6
1/374	6/18986	0.166667	8.46078	2.59094	0.388581	0.340035	SLC29A1	GO:BP	NA	NA	GO:0015862	uridine transmembrane transport	0.112536	1	SLC29A1	564	18986	6
1/374	6/18986	0.166667	8.46078	2.59094	0.388581	0.340035	SLC29A1	GO:BP	NA	NA	GO:0015864	pyrimidine nucleoside transport	0.112536	1	SLC29A1	564	18986	6
1/374	6/18986	0.166667	8.46078	2.59094	0.388581	0.340035	GLA	GO:BP	NA	NA	GO:0031133	regulation of axon diameter	0.112536	1	GLA	564	18986	6
1/374	6/18986	0.166667	8.46078	2.59094	0.388581	0.340035	IL1B	GO:BP	NA	NA	GO:0031394	positive regulation of prostaglandin biosynthetic process	0.112536	1	IL1B	564	18986	6
1/374	6/18986	0.166667	8.46078	2.59094	0.388581	0.340035	IL1B	GO:BP	NA	NA	GO:0033091	positive regulation of immature T cell proliferation	0.112536	1	IL1B	564	18986	6
1/374	6/18986	0.166667	8.46078	2.59094	0.388581	0.340035	IL1B	GO:BP	NA	NA	GO:0033092	positive regulation of immature T cell proliferation in thymus	0.112536	1	IL1B	564	18986	6
1/374	6/18986	0.166667	8.46078	2.59094	0.388581	0.340035	CCL5	GO:BP	NA	NA	GO:0033634	positive regulation of cell-cell adhesion mediated by integrin	0.112536	1	CCL5	564	18986	6
1/374	6/18986	0.166667	8.46078	2.59094	0.388581	0.340035	CYBA	GO:BP	NA	NA	GO:0034137	positive regulation of toll-like receptor 2 signaling pathway	0.112536	1	CYBA	564	18986	6
1/374	6/18986	0.166667	8.46078	2.59094	0.388581	0.340035	IL32	GO:BP	NA	NA	GO:0034343	type III interferon production	0.112536	1	IL32	564	18986	6
1/374	6/18986	0.166667	8.46078	2.59094	0.388581	0.340035	IL32	GO:BP	NA	NA	GO:0034344	regulation of type III interferon production	0.112536	1	IL32	564	18986	6
1/374	6/18986	0.166667	8.46078	2.59094	0.388581	0.340035	ARHGAP44	GO:BP	NA	NA	GO:0035021	negative regulation of Rac protein signal transduction	0.112536	1	ARHGAP44	564	18986	6
1/374	6/18986	0.166667	8.46078	2.59094	0.388581	0.340035	ZNHIT1	GO:BP	NA	NA	GO:0036335	intestinal stem cell homeostasis	0.112536	1	ZNHIT1	564	18986	6
1/374	6/18986	0.166667	8.46078	2.59094	0.388581	0.340035	EREG	GO:BP	NA	NA	GO:0038138	ERBB4-ERBB4 signaling pathway	0.112536	1	EREG	564	18986	6
1/374	6/18986	0.166667	8.46078	2.59094	0.388581	0.340035	IL6R	GO:BP	NA	NA	GO:0038154	interleukin-11-mediated signaling pathway	0.112536	1	IL6R	564	18986	6
1/374	6/18986	0.166667	8.46078	2.59094	0.388581	0.340035	NRXN2	GO:BP	NA	NA	GO:0042297	vocal learning	0.112536	1	NRXN2	564	18986	6
1/374	6/18986	0.166667	8.46078	2.59094	0.388581	0.340035	NQO1	GO:BP	NA	NA	GO:0042360	vitamin E metabolic process	0.112536	1	NQO1	564	18986	6
1/374	6/18986	0.166667	8.46078	2.59094	0.388581	0.340035	IL33	GO:BP	NA	NA	GO:0045345	positive regulation of MHC class I biosynthetic process	0.112536	1	IL33	564	18986	6
1/374	6/18986	0.166667	8.46078	2.59094	0.388581	0.340035	APOBEC3C	GO:BP	NA	NA	GO:0046087	cytidine metabolic process	0.112536	1	APOBEC3C	564	18986	6
1/374	6/18986	0.166667	8.46078	2.59094	0.388581	0.340035	ADA2	GO:BP	NA	NA	GO:0046130	purine ribonucleoside catabolic process	0.112536	1	ADA2	564	18986	6
1/374	6/18986	0.166667	8.46078	2.59094	0.388581	0.340035	ICAM1	GO:BP	NA	NA	GO:0046813	receptor-mediated virion attachment to host cell	0.112536	1	ICAM1	564	18986	6
1/374	6/18986	0.166667	8.46078	2.59094	0.388581	0.340035	TXN	GO:BP	NA	NA	GO:0046826	negative regulation of protein export from nucleus	0.112536	1	TXN	564	18986	6
1/374	6/18986	0.166667	8.46078	2.59094	0.388581	0.340035	PRKN	GO:BP	NA	NA	GO:0046929	negative regulation of neurotransmitter secretion	0.112536	1	PRKN	564	18986	6
1/374	6/18986	0.166667	8.46078	2.59094	0.388581	0.340035	PITX1	GO:BP	NA	NA	GO:0048625	myoblast fate commitment	0.112536	1	PITX1	564	18986	6
1/374	6/18986	0.166667	8.46078	2.59094	0.388581	0.340035	P2RX4	GO:BP	NA	NA	GO:0050975	sensory perception of touch	0.112536	1	P2RX4	564	18986	6
1/374	6/18986	0.166667	8.46078	2.59094	0.388581	0.340035	DCXR	GO:BP	NA	NA	GO:0051167	xylulose 5-phosphate metabolic process	0.112536	1	DCXR	564	18986	6
1/374	6/18986	0.166667	8.46078	2.59094	0.388581	0.340035	TMSB4X	GO:BP	NA	NA	GO:0051351	positive regulation of ligase activity	0.112536	1	TMSB4X	564	18986	6
1/374	6/18986	0.166667	8.46078	2.59094	0.388581	0.340035	CYP1B1	GO:BP	NA	NA	GO:0051414	response to cortisol	0.112536	1	CYP1B1	564	18986	6
1/374	6/18986	0.166667	8.46078	2.59094	0.388581	0.340035	CRHBP	GO:BP	NA	NA	GO:0051459	regulation of corticotropin secretion	0.112536	1	CRHBP	564	18986	6
1/374	6/18986	0.166667	8.46078	2.59094	0.388581	0.340035	ARHGAP44	GO:BP	NA	NA	GO:0051490	negative regulation of filopodium assembly	0.112536	1	ARHGAP44	564	18986	6
1/374	6/18986	0.166667	8.46078	2.59094	0.388581	0.340035	PRKN	GO:BP	NA	NA	GO:0051582	positive regulation of neurotransmitter uptake	0.112536	1	PRKN	564	18986	6
1/374	6/18986	0.166667	8.46078	2.59094	0.388581	0.340035	ARHGEF2	GO:BP	NA	NA	GO:0055059	asymmetric neuroblast division	0.112536	1	ARHGEF2	564	18986	6
1/374	6/18986	0.166667	8.46078	2.59094	0.388581	0.340035	RBP4	GO:BP	NA	NA	GO:0060059	embryonic retina morphogenesis in camera-type eye	0.112536	1	RBP4	564	18986	6
1/374	6/18986	0.166667	8.46078	2.59094	0.388581	0.340035	CDKN1A	GO:BP	NA	NA	GO:0060574	intestinal epithelial cell maturation	0.112536	1	CDKN1A	564	18986	6
1/374	6/18986	0.166667	8.46078	2.59094	0.388581	0.340035	WNT2B	GO:BP	NA	NA	GO:0061046	regulation of branching involved in lung morphogenesis	0.112536	1	WNT2B	564	18986	6
1/374	6/18986	0.166667	8.46078	2.59094	0.388581	0.340035	CYP1B1	GO:BP	NA	NA	GO:0061304	retinal blood vessel morphogenesis	0.112536	1	CYP1B1	564	18986	6
1/374	6/18986	0.166667	8.46078	2.59094	0.388581	0.340035	MSX2	GO:BP	NA	NA	GO:0061311	cell surface receptor signaling pathway involved in heart development	0.112536	1	MSX2	564	18986	6
1/374	6/18986	0.166667	8.46078	2.59094	0.388581	0.340035	CYBA	GO:BP	NA	NA	GO:0070257	positive regulation of mucus secretion	0.112536	1	CYBA	564	18986	6
1/374	6/18986	0.166667	8.46078	2.59094	0.388581	0.340035	CTNS	GO:BP	NA	NA	GO:0070295	renal water absorption	0.112536	1	CTNS	564	18986	6
1/374	6/18986	0.166667	8.46078	2.59094	0.388581	0.340035	PRKN	GO:BP	NA	NA	GO:0070842	aggresome assembly	0.112536	1	PRKN	564	18986	6
1/374	6/18986	0.166667	8.46078	2.59094	0.388581	0.340035	SQSTM1	GO:BP	NA	NA	GO:0071211	protein targeting to vacuole involved in autophagy	0.112536	1	SQSTM1	564	18986	6
1/374	6/18986	0.166667	8.46078	2.59094	0.388581	0.340035	SLC13A3	GO:BP	NA	NA	GO:0071422	succinate transmembrane transport	0.112536	1	SLC13A3	564	18986	6
1/374	6/18986	0.166667	8.46078	2.59094	0.388581	0.340035	DDIT3	GO:BP	NA	NA	GO:0071500	cellular response to nitrosative stress	0.112536	1	DDIT3	564	18986	6
1/374	6/18986	0.166667	8.46078	2.59094	0.388581	0.340035	CYP1B1	GO:BP	NA	NA	GO:0071680	response to indole-3-methanol	0.112536	1	CYP1B1	564	18986	6
1/374	6/18986	0.166667	8.46078	2.59094	0.388581	0.340035	TNFAIP3	GO:BP	NA	NA	GO:0090289	regulation of osteoclast proliferation	0.112536	1	TNFAIP3	564	18986	6
1/374	6/18986	0.166667	8.46078	2.59094	0.388581	0.340035	MSX2	GO:BP	NA	NA	GO:0090427	activation of meiosis	0.112536	1	MSX2	564	18986	6
1/374	6/18986	0.166667	8.46078	2.59094	0.388581	0.340035	NRXN2	GO:BP	NA	NA	GO:0098596	imitative learning	0.112536	1	NRXN2	564	18986	6
1/374	6/18986	0.166667	8.46078	2.59094	0.388581	0.340035	SQSTM1	GO:BP	NA	NA	GO:0098780	response to mitochondrial depolarisation	0.112536	1	SQSTM1	564	18986	6
1/374	6/18986	0.166667	8.46078	2.59094	0.388581	0.340035	FEZ1	GO:BP	NA	NA	GO:0098957	anterograde axonal transport of mitochondrion	0.112536	1	FEZ1	564	18986	6
1/374	6/18986	0.166667	8.46078	2.59094	0.388581	0.340035	PLAT	GO:BP	NA	NA	GO:0099191	trans-synaptic signaling by BDNF	0.112536	1	PLAT	564	18986	6
1/374	6/18986	0.166667	8.46078	2.59094	0.388581	0.340035	POMC	GO:BP	NA	NA	GO:0106071	positive regulation of adenylate cyclase-activating G protein-coupled receptor signaling pathway	0.112536	1	POMC	564	18986	6
1/374	6/18986	0.166667	8.46078	2.59094	0.388581	0.340035	NFKBIZ	GO:BP	NA	NA	GO:0140459	response to Gram-positive bacterium	0.112536	1	NFKBIZ	564	18986	6
1/374	6/18986	0.166667	8.46078	2.59094	0.388581	0.340035	PRKN	GO:BP	NA	NA	GO:0150003	regulation of spontaneous synaptic transmission	0.112536	1	PRKN	564	18986	6
1/374	6/18986	0.166667	8.46078	2.59094	0.388581	0.340035	DCXR	GO:BP	NA	NA	GO:1901159	xylulose 5-phosphate biosynthetic process	0.112536	1	DCXR	564	18986	6
1/374	6/18986	0.166667	8.46078	2.59094	0.388581	0.340035	ZNHIT1	GO:BP	NA	NA	GO:1901534	positive regulation of hematopoietic progenitor cell differentiation	0.112536	1	ZNHIT1	564	18986	6
1/374	6/18986	0.166667	8.46078	2.59094	0.388581	0.340035	RRAD	GO:BP	NA	NA	GO:1901842	negative regulation of high voltage-gated calcium channel activity	0.112536	1	RRAD	564	18986	6
1/374	6/18986	0.166667	8.46078	2.59094	0.388581	0.340035	TMSB4X	GO:BP	NA	NA	GO:1902037	negative regulation of hematopoietic stem cell differentiation	0.112536	1	TMSB4X	564	18986	6
1/374	6/18986	0.166667	8.46078	2.59094	0.388581	0.340035	ZC3H12A	GO:BP	NA	NA	GO:1902075	cellular response to salt	0.112536	1	ZC3H12A	564	18986	6
1/374	6/18986	0.166667	8.46078	2.59094	0.388581	0.340035	ZNHIT1	GO:BP	NA	NA	GO:1902162	regulation of DNA damage response, signal transduction by p53 class mediator resulting in transcription of p21 class mediator	0.112536	1	ZNHIT1	564	18986	6
1/374	6/18986	0.166667	8.46078	2.59094	0.388581	0.340035	TNFAIP6	GO:BP	NA	NA	GO:1902623	negative regulation of neutrophil migration	0.112536	1	TNFAIP6	564	18986	6
1/374	6/18986	0.166667	8.46078	2.59094	0.388581	0.340035	ZC3H12A	GO:BP	NA	NA	GO:1903935	response to sodium arsenite	0.112536	1	ZC3H12A	564	18986	6
1/374	6/18986	0.166667	8.46078	2.59094	0.388581	0.340035	CSF1	GO:BP	NA	NA	GO:1903969	regulation of response to macrophage colony-stimulating factor	0.112536	1	CSF1	564	18986	6
1/374	6/18986	0.166667	8.46078	2.59094	0.388581	0.340035	CSF1	GO:BP	NA	NA	GO:1903972	regulation of cellular response to macrophage colony-stimulating factor stimulus	0.112536	1	CSF1	564	18986	6
1/374	6/18986	0.166667	8.46078	2.59094	0.388581	0.340035	TNFAIP3	GO:BP	NA	NA	GO:2000348	regulation of CD40 signaling pathway	0.112536	1	TNFAIP3	564	18986	6
6/374	167/18986	0.0359281	1.82388	1.5159	0.389625	0.340948	NFKBIA/CDKN1A/IL33/SQSTM1/ZC3H12A/SMAD3	GO:BP	NA	NA	GO:0006606	protein import into nucleus	0.11293	6	NFKBIA;CDKN1A;IL33;SQSTM1;ZC3H12A;SMAD3	564	18986	167
8/374	246/18986	0.0325203	1.65088	1.45657	0.394005	0.344781	ARHGAP44/NRXN2/CSMD2/TRIM47/DCLK1/INA/ZDHHC12/INSYN1	GO:BP	NA	NA	GO:0099173	postsynapse organization	0.114291	8	ARHGAP44;NRXN2;CSMD2;TRIM47;DCLK1;INA;ZDHHC12;INSYN1	564	18986	246
11/374	369/18986	0.0298103	1.51331	1.41151	0.394025	0.344798	HSPB6/HMOX1/HTATIP2/TNFAIP3/IL1B/CYP1B1/ACVRL1/ADM/ZC3H12A/CXCL8/CCBE1	GO:BP	NA	NA	GO:1901342	regulation of vasculature development	0.114413	11	HSPB6;HMOX1;HTATIP2;TNFAIP3;IL1B;CYP1B1;ACVRL1;ADM;ZC3H12A;CXCL8;CCBE1	564	18986	369
3/374	60/18986	0.05	2.53824	1.69166	0.394025	0.344798	IL1B/SMAD3/TNXB	GO:BP	NA	NA	GO:0010718	positive regulation of epithelial to mesenchymal transition	0.114572	3	IL1B;SMAD3;TNXB	564	18986	60
3/374	60/18986	0.05	2.53824	1.69166	0.394025	0.344798	CDKN1A/EREG/NFKBIZ	GO:BP	NA	NA	GO:0043616	keratinocyte proliferation	0.114572	3	CDKN1A;EREG;NFKBIZ	564	18986	60
4/374	94/18986	0.0425532	2.1602	1.59846	0.394046	0.344816	TSPO/TNFAIP3/ARRB2/SQSTM1	GO:BP	NA	NA	GO:1903321	negative regulation of protein modification by small protein conjugation or removal	0.114762	4	TSPO;TNFAIP3;ARRB2;SQSTM1	564	18986	94
4/374	94/18986	0.0425532	2.1602	1.59846	0.394046	0.344816	JADE2/CDKN1A/GCH1/CYP1B1	GO:BP	NA	NA	GO:2000278	regulation of DNA biosynthetic process	0.114762	4	JADE2;CDKN1A;GCH1;CYP1B1	564	18986	94
7/374	207/18986	0.0338164	1.71668	1.46967	0.395976	0.346506	SREBF1/IL1B/RBP4/CRHBP/ADRA2C/PRKN/CCL5	GO:BP	NA	NA	GO:0002791	regulation of peptide secretion	0.115693	7	SREBF1;IL1B;RBP4;CRHBP;ADRA2C;PRKN;CCL5	564	18986	207
7/374	207/18986	0.0338164	1.71668	1.46967	0.395976	0.346506	CCL26/TMSB10/PREX1/CDC42EP4/SVIL/TMSB4X/TWF2	GO:BP	NA	NA	GO:0032271	regulation of protein polymerization	0.115693	7	CCL26;TMSB10;PREX1;CDC42EP4;SVIL;TMSB4X;TWF2	564	18986	207
7/374	207/18986	0.0338164	1.71668	1.46967	0.395976	0.346506	SREBF1/IL1B/RBP4/CRHBP/ADRA2C/PRKN/CCL5	GO:BP	NA	NA	GO:0090087	regulation of peptide transport	0.115693	7	SREBF1;IL1B;RBP4;CRHBP;ADRA2C;PRKN;CCL5	564	18986	207
7/374	207/18986	0.0338164	1.71668	1.46967	0.395976	0.346506	PLAT/MSX2/SOD1/LHFPL2/NUPR1/HYAL3/ZP3	GO:BP	NA	NA	GO:2000241	regulation of reproductive process	0.115693	7	PLAT;MSX2;SOD1;LHFPL2;NUPR1;HYAL3;ZP3	564	18986	207
5/374	131/18986	0.0381679	1.93758	1.52643	0.398867	0.349035	NEK11/CDKN1A/RAD9A/PIDD1/RPS27L	GO:BP	NA	NA	GO:0000077	DNA damage checkpoint signaling	0.117155	5	NEK11;CDKN1A;RAD9A;PIDD1;RPS27L	564	18986	131
2/374	30/18986	0.0666667	3.38431	1.85266	0.398867	0.349035	IL20RB/ZP3	GO:BP	NA	NA	GO:0002438	acute inflammatory response to antigenic stimulus	0.117467	2	IL20RB;ZP3	564	18986	30
2/374	30/18986	0.0666667	3.38431	1.85266	0.398867	0.349035	ADA2/APOBEC3C	GO:BP	NA	NA	GO:0009119	ribonucleoside metabolic process	0.117467	2	ADA2;APOBEC3C	564	18986	30
2/374	30/18986	0.0666667	3.38431	1.85266	0.398867	0.349035	SNCG/PRKN	GO:BP	NA	NA	GO:0014046	dopamine secretion	0.117467	2	SNCG;PRKN	564	18986	30
2/374	30/18986	0.0666667	3.38431	1.85266	0.398867	0.349035	IL1B/P2RX4	GO:BP	NA	NA	GO:0015732	prostaglandin transport	0.117467	2	IL1B;P2RX4	564	18986	30
2/374	30/18986	0.0666667	3.38431	1.85266	0.398867	0.349035	TNFAIP3/IL20RB	GO:BP	NA	NA	GO:0032703	negative regulation of interleukin-2 production	0.117467	2	TNFAIP3;IL20RB	564	18986	30
2/374	30/18986	0.0666667	3.38431	1.85266	0.398867	0.349035	SRGN/RFLNA	GO:BP	NA	NA	GO:0070168	negative regulation of biomineral tissue development	0.117467	2	SRGN;RFLNA	564	18986	30
2/374	30/18986	0.0666667	3.38431	1.85266	0.398867	0.349035	ADM/AKR1C3	GO:BP	NA	NA	GO:0120255	olefinic compound biosynthetic process	0.117467	2	ADM;AKR1C3	564	18986	30
2/374	30/18986	0.0666667	3.38431	1.85266	0.398867	0.349035	IL1B/ZC3H12A	GO:BP	NA	NA	GO:1900745	positive regulation of p38MAPK cascade	0.117467	2	IL1B;ZC3H12A	564	18986	30
2/374	30/18986	0.0666667	3.38431	1.85266	0.398867	0.349035	BID/TPT1	GO:BP	NA	NA	GO:1902230	negative regulation of intrinsic apoptotic signaling pathway in response to DNA damage	0.117467	2	BID;TPT1	564	18986	30
4/374	95/18986	0.0421053	2.13746	1.57549	0.399678	0.349746	SOD2/GCH1/ZC3H12A/NUPR1	GO:BP	NA	NA	GO:0010660	regulation of muscle cell apoptotic process	0.11806	4	SOD2;GCH1;ZC3H12A;NUPR1	564	18986	95
4/374	95/18986	0.0421053	2.13746	1.57549	0.399678	0.349746	HMOX1/OPTN/ATP5IF1/PRKN	GO:BP	NA	NA	GO:0016239	positive regulation of macroautophagy	0.11806	4	HMOX1;OPTN;ATP5IF1;PRKN	564	18986	95
4/374	95/18986	0.0421053	2.13746	1.57549	0.399678	0.349746	IL1B/B3GAT3/ZC3H12A/SMAD3	GO:BP	NA	NA	GO:0090316	positive regulation of intracellular protein transport	0.11806	4	IL1B;B3GAT3;ZC3H12A;SMAD3	564	18986	95
13/374	456/18986	0.0285088	1.44724	1.37034	0.399678	0.349746	TP53INP2/CLEC11A/IGFBP5/MSX2/SRGN/TNFAIP6/RRAS2/IL6R/SMAD3/CTNNBIP1/RFLNA/CSF1/TWIST2	GO:BP	NA	NA	GO:0001503	ossification	0.118124	13	TP53INP2;CLEC11A;IGFBP5;MSX2;SRGN;TNFAIP6;RRAS2;IL6R;SMAD3;CTNNBIP1;RFLNA;CSF1;TWIST2	564	18986	456
8/374	248/18986	0.0322581	1.63757	1.43264	0.399678	0.349746	PSME1/ARL6IP5/SMAD3/PIDD1/RPS27L/SERPINB2/PSMB8/GPX1	GO:BP	NA	NA	GO:0052548	regulation of endopeptidase activity	0.118171	8	PSME1;ARL6IP5;SMAD3;PIDD1;RPS27L;SERPINB2;PSMB8;GPX1	564	18986	248
3/374	61/18986	0.0491803	2.49662	1.6596	0.400667	0.350611	TSPO/ADM/THY1	GO:BP	NA	NA	GO:0031102	neuron projection regeneration	0.118837	3	TSPO;ADM;THY1	564	18986	61
3/374	61/18986	0.0491803	2.49662	1.6596	0.400667	0.350611	SMAD3/S100A10/LPAR1	GO:BP	NA	NA	GO:0032233	positive regulation of actin filament bundle assembly	0.118837	3	SMAD3;S100A10;LPAR1	564	18986	61
3/374	61/18986	0.0491803	2.49662	1.6596	0.400667	0.350611	NRXN2/TNFAIP6/THY1	GO:BP	NA	NA	GO:0043113	receptor clustering	0.118837	3	NRXN2;TNFAIP6;THY1	564	18986	61
3/374	61/18986	0.0491803	2.49662	1.6596	0.400667	0.350611	ISYNA1/GCH1/ITPKB	GO:BP	NA	NA	GO:0046173	polyol biosynthetic process	0.118837	3	ISYNA1;GCH1;ITPKB	564	18986	61
14/374	500/18986	0.028	1.42141	1.35368	0.403185	0.352814	CTNS/NTN4/IGFBP5/MSX2/WNT2B/ACVRL1/ADM/SMAD3/IRX1/MTHFR/CTNNBIP1/RIPK4/ALDH1A3/CSF1	GO:BP	NA	NA	GO:0002009	morphogenesis of an epithelium	0.119678	14	CTNS;NTN4;IGFBP5;MSX2;WNT2B;ACVRL1;ADM;SMAD3;IRX1;MTHFR;CTNNBIP1;RIPK4;ALDH1A3;CSF1	564	18986	500
10/374	331/18986	0.0302115	1.53368	1.38848	0.405048	0.354445	CTNS/MSX2/WNT2B/ACVRL1/ADM/SMAD3/IRX1/MTHFR/CTNNBIP1/CSF1	GO:BP	NA	NA	GO:0060562	epithelial tube morphogenesis	0.120325	10	CTNS;MSX2;WNT2B;ACVRL1;ADM;SMAD3;IRX1;MTHFR;CTNNBIP1;CSF1	564	18986	331
4/374	96/18986	0.0416667	2.1152	1.5528	0.406709	0.355898	HMOX1/TSPO/FEZ1/NUPR1	GO:BP	NA	NA	GO:0010507	negative regulation of autophagy	0.1214	4	HMOX1;TSPO;FEZ1;NUPR1	564	18986	96
4/374	96/18986	0.0416667	2.1152	1.5528	0.406709	0.355898	IGFBP5/P2RX4/PI16/SMAD3	GO:BP	NA	NA	GO:0043502	regulation of muscle adaptation	0.1214	4	IGFBP5;P2RX4;PI16;SMAD3	564	18986	96
4/374	96/18986	0.0416667	2.1152	1.5528	0.406709	0.355898	SOD2/IGFBP5/CDKN1A/DDIT3	GO:BP	NA	NA	GO:1990874	vascular associated smooth muscle cell proliferation	0.1214	4	SOD2;IGFBP5;CDKN1A;DDIT3	564	18986	96
12/374	416/18986	0.0288462	1.46437	1.35752	0.406709	0.355898	HMOX1/CCL2/IGFBP5/TNFAIP6/GDF15/IL33/CYP1B1/ACVRL1/ADAM15/THY1/SRGAP3/ADGRG1	GO:BP	NA	NA	GO:0040013	negative regulation of locomotion	0.121902	12	HMOX1;CCL2;IGFBP5;TNFAIP6;GDF15;IL33;CYP1B1;ACVRL1;ADAM15;THY1;SRGAP3;ADGRG1	564	18986	416
13/374	459/18986	0.0283224	1.43778	1.34587	0.406709	0.355898	TSPO/NFKBIA/PLSCR4/POMC/IL1B/APOL3/P2RX4/RBP4/SLC13A3/BDKRB2/PRKN/AKR1C1/APOL6	GO:BP	NA	NA	GO:0006869	lipid transport	0.122421	13	TSPO;NFKBIA;PLSCR4;POMC;IL1B;APOL3;P2RX4;RBP4;SLC13A3;BDKRB2;PRKN;AKR1C1;APOL6	564	18986	459
5/374	133/18986	0.037594	1.90845	1.49032	0.406709	0.355898	RELB/ITPKB/NFKBIZ/IL6R/ZC3H12A	GO:BP	NA	NA	GO:0046632	alpha-beta T cell differentiation	0.122734	5	RELB;ITPKB;NFKBIZ;IL6R;ZC3H12A	564	18986	133
3/374	62/18986	0.0483871	2.45636	1.62818	0.406709	0.355898	IL33/ZC3H12A/IL20RB	GO:BP	NA	NA	GO:0002823	negative regulation of adaptive immune response based on somatic recombination of immune receptors built from immunoglobulin superfamily domains	0.123161	3	IL33;ZC3H12A;IL20RB	564	18986	62
3/374	62/18986	0.0483871	2.45636	1.62818	0.406709	0.355898	SOD1/ADORA2B/ADRA2C	GO:BP	NA	NA	GO:0006940	regulation of smooth muscle contraction	0.123161	3	SOD1;ADORA2B;ADRA2C	564	18986	62
3/374	62/18986	0.0483871	2.45636	1.62818	0.406709	0.355898	GABBR2/TPBG/ZDHHC12	GO:BP	NA	NA	GO:0051932	synaptic transmission, GABAergic	0.123161	3	GABBR2;TPBG;ZDHHC12	564	18986	62
2/374	31/18986	0.0645161	3.27514	1.7971	0.406709	0.355898	IL1B/AKR1C3	GO:BP	NA	NA	GO:0001516	prostaglandin biosynthetic process	0.124005	2	IL1B;AKR1C3	564	18986	31
2/374	31/18986	0.0645161	3.27514	1.7971	0.406709	0.355898	ACVRL1/CCBE1	GO:BP	NA	NA	GO:0001945	lymph vessel development	0.124005	2	ACVRL1;CCBE1	564	18986	31
2/374	31/18986	0.0645161	3.27514	1.7971	0.406709	0.355898	IL1B/IL33	GO:BP	NA	NA	GO:0002825	regulation of T-helper 1 type immune response	0.124005	2	IL1B;IL33	564	18986	31
2/374	31/18986	0.0645161	3.27514	1.7971	0.406709	0.355898	TSPO/ATP5IF1	GO:BP	NA	NA	GO:0006783	heme biosynthetic process	0.124005	2	TSPO;ATP5IF1	564	18986	31
2/374	31/18986	0.0645161	3.27514	1.7971	0.406709	0.355898	CTNS/SMAD3	GO:BP	NA	NA	GO:0030878	thyroid gland development	0.124005	2	CTNS;SMAD3	564	18986	31
2/374	31/18986	0.0645161	3.27514	1.7971	0.406709	0.355898	GCH1/PLPP2	GO:BP	NA	NA	GO:0034311	diol metabolic process	0.124005	2	GCH1;PLPP2	564	18986	31
2/374	31/18986	0.0645161	3.27514	1.7971	0.406709	0.355898	PRDX5/GPX1	GO:BP	NA	NA	GO:0042744	hydrogen peroxide catabolic process	0.124005	2	PRDX5;GPX1	564	18986	31
2/374	31/18986	0.0645161	3.27514	1.7971	0.406709	0.355898	IL1B/AKR1C3	GO:BP	NA	NA	GO:0046457	prostanoid biosynthetic process	0.124005	2	IL1B;AKR1C3	564	18986	31
2/374	31/18986	0.0645161	3.27514	1.7971	0.406709	0.355898	GSTO1/RRAD	GO:BP	NA	NA	GO:1901020	negative regulation of calcium ion transmembrane transporter activity	0.124005	2	GSTO1;RRAD	564	18986	31
2/374	31/18986	0.0645161	3.27514	1.7971	0.406709	0.355898	SMAD3/TNXB	GO:BP	NA	NA	GO:1903055	positive regulation of extracellular matrix organization	0.124005	2	SMAD3;TNXB	564	18986	31
9/374	292/18986	0.0308219	1.56467	1.3784	0.406709	0.355898	TSPO/NFKBIA/POMC/RBP4/SLC29A4/SNCG/ADRA2C/PRKN/AKR1C1	GO:BP	NA	NA	GO:0015850	organic hydroxy compound transport	0.124467	9	TSPO;NFKBIA;POMC;RBP4;SLC29A4;SNCG;ADRA2C;PRKN;AKR1C1	564	18986	292
5/374	134/18986	0.0373134	1.89421	1.4725	0.406709	0.355898	NFKBIA/RELB/TNFRSF10B/IL1B/ZC3H12A	GO:BP	NA	NA	GO:0038061	non-canonical NF-kappaB signal transduction	0.125569	5	NFKBIA;RELB;TNFRSF10B;IL1B;ZC3H12A	564	18986	134
6/374	173/18986	0.0346821	1.76063	1.42465	0.406709	0.355898	CHMP5/DENND3/SQSTM1/PLEKHF1/PRKN/AP1G2	GO:BP	NA	NA	GO:0007034	vacuolar transport	0.127501	6	CHMP5;DENND3;SQSTM1;PLEKHF1;PRKN;AP1G2	564	18986	173
6/374	173/18986	0.0346821	1.76063	1.42465	0.406709	0.355898	SREBF1/IL1B/RBP4/ADRA2C/PRKN/CCL5	GO:BP	NA	NA	GO:0050796	regulation of insulin secretion	0.127501	6	SREBF1;IL1B;RBP4;ADRA2C;PRKN;CCL5	564	18986	173
3/374	63/18986	0.047619	2.41737	1.59736	0.406709	0.355898	SMAD3/PIDD1/RPS27L	GO:BP	NA	NA	GO:0006919	activation of cysteine-type endopeptidase activity involved in apoptotic process	0.127541	3	SMAD3;PIDD1;RPS27L	564	18986	63
3/374	63/18986	0.047619	2.41737	1.59736	0.406709	0.355898	HPS1/POMC/CD63	GO:BP	NA	NA	GO:0033059	cellular pigmentation	0.127541	3	HPS1;POMC;CD63	564	18986	63
3/374	63/18986	0.047619	2.41737	1.59736	0.406709	0.355898	NFKBIA/ZNHIT1/TAF13	GO:BP	NA	NA	GO:0060261	positive regulation of transcription initiation by RNA polymerase II	0.127541	3	NFKBIA;ZNHIT1;TAF13	564	18986	63
4/374	98/18986	0.0408163	2.07203	1.50824	0.406709	0.355898	ICAM1/POMC/CXCL6/ARRB2	GO:BP	NA	NA	GO:0001910	regulation of leukocyte mediated cytotoxicity	0.128198	4	ICAM1;POMC;CXCL6;ARRB2	564	18986	98
4/374	98/18986	0.0408163	2.07203	1.50824	0.406709	0.355898	CCL2/CLDN1/CDC42EP4/CCL5	GO:BP	NA	NA	GO:0071346	cellular response to type II interferon	0.128198	4	CCL2;CLDN1;CDC42EP4;CCL5	564	18986	98
4/374	98/18986	0.0408163	2.07203	1.50824	0.406709	0.355898	TSPO/TNFAIP3/ARRB2/SQSTM1	GO:BP	NA	NA	GO:1901874	negative regulation of post-translational protein modification	0.128198	4	TSPO;TNFAIP3;ARRB2;SQSTM1	564	18986	98
5/374	135/18986	0.037037	1.88017	1.45483	0.406709	0.355898	PNPLA4/SREBF1/ABHD12/TNXB/GPX1	GO:BP	NA	NA	GO:0006639	acylglycerol metabolic process	0.128434	5	PNPLA4;SREBF1;ABHD12;TNXB;GPX1	564	18986	135
10/374	336/18986	0.0297619	1.51085	1.33928	0.406709	0.355898	CYBA/NFKBIA/LPXN/BTN3A3/TNFAIP3/NFKBIZ/THY1/SQSTM1/ZC3H12A/CD14	GO:BP	NA	NA	GO:0002429	immune response-activating cell surface receptor signaling pathway	0.128985	10	CYBA;NFKBIA;LPXN;BTN3A3;TNFAIP3;NFKBIZ;THY1;SQSTM1;ZC3H12A;CD14	564	18986	336
1/374	7/18986	0.142857	7.2521	2.34522	0.406709	0.355898	ALDH1A3	GO:BP	NA	NA	GO:0002072	optic cup morphogenesis involved in camera-type eye development	0.130024	1	ALDH1A3	564	18986	7
1/374	7/18986	0.142857	7.2521	2.34522	0.406709	0.355898	ADM	GO:BP	NA	NA	GO:0006701	progesterone biosynthetic process	0.130024	1	ADM	564	18986	7
1/374	7/18986	0.142857	7.2521	2.34522	0.406709	0.355898	SLC13A3	GO:BP	NA	NA	GO:0015742	alpha-ketoglutarate transport	0.130024	1	SLC13A3	564	18986	7
1/374	7/18986	0.142857	7.2521	2.34522	0.406709	0.355898	SLC29A1	GO:BP	NA	NA	GO:0015855	pyrimidine nucleobase transport	0.130024	1	SLC29A1	564	18986	7
1/374	7/18986	0.142857	7.2521	2.34522	0.406709	0.355898	GLA	GO:BP	NA	NA	GO:0016139	glycoside catabolic process	0.130024	1	GLA	564	18986	7
1/374	7/18986	0.142857	7.2521	2.34522	0.406709	0.355898	AMDHD2	GO:BP	NA	NA	GO:0019262	N-acetylneuraminate catabolic process	0.130024	1	AMDHD2	564	18986	7
1/374	7/18986	0.142857	7.2521	2.34522	0.406709	0.355898	ADGRG1	GO:BP	NA	NA	GO:0021796	cerebral cortex regionalization	0.130024	1	ADGRG1	564	18986	7
1/374	7/18986	0.142857	7.2521	2.34522	0.406709	0.355898	IL1B	GO:BP	NA	NA	GO:0031622	positive regulation of fever generation	0.130024	1	IL1B	564	18986	7
1/374	7/18986	0.142857	7.2521	2.34522	0.406709	0.355898	TWF2	GO:BP	NA	NA	GO:0032532	regulation of microvillus length	0.130024	1	TWF2	564	18986	7
1/374	7/18986	0.142857	7.2521	2.34522	0.406709	0.355898	RILPL2	GO:BP	NA	NA	GO:0032594	protein transport within lipid bilayer	0.130024	1	RILPL2	564	18986	7
1/374	7/18986	0.142857	7.2521	2.34522	0.406709	0.355898	ITPKB	GO:BP	NA	NA	GO:0033029	regulation of neutrophil apoptotic process	0.130024	1	ITPKB	564	18986	7
1/374	7/18986	0.142857	7.2521	2.34522	0.406709	0.355898	TNFAIP3	GO:BP	NA	NA	GO:0034136	negative regulation of toll-like receptor 2 signaling pathway	0.130024	1	TNFAIP3	564	18986	7
1/374	7/18986	0.142857	7.2521	2.34522	0.406709	0.355898	CYP1B1	GO:BP	NA	NA	GO:0034699	response to luteinizing hormone	0.130024	1	CYP1B1	564	18986	7
1/374	7/18986	0.142857	7.2521	2.34522	0.406709	0.355898	ANK1	GO:BP	NA	NA	GO:0035090	maintenance of apical/basal cell polarity	0.130024	1	ANK1	564	18986	7
1/374	7/18986	0.142857	7.2521	2.34522	0.406709	0.355898	CXCL8	GO:BP	NA	NA	GO:0035635	entry of bacterium into host cell	0.130024	1	CXCL8	564	18986	7
1/374	7/18986	0.142857	7.2521	2.34522	0.406709	0.355898	MT2A	GO:BP	NA	NA	GO:0036015	response to interleukin-3	0.130024	1	MT2A	564	18986	7
1/374	7/18986	0.142857	7.2521	2.34522	0.406709	0.355898	MT2A	GO:BP	NA	NA	GO:0036016	cellular response to interleukin-3	0.130024	1	MT2A	564	18986	7
1/374	7/18986	0.142857	7.2521	2.34522	0.406709	0.355898	RRAS2	GO:BP	NA	NA	GO:0036135	Schwann cell migration	0.130024	1	RRAS2	564	18986	7
1/374	7/18986	0.142857	7.2521	2.34522	0.406709	0.355898	CSF1	GO:BP	NA	NA	GO:0038145	macrophage colony-stimulating factor signaling pathway	0.130024	1	CSF1	564	18986	7
1/374	7/18986	0.142857	7.2521	2.34522	0.406709	0.355898	DHX58	GO:BP	NA	NA	GO:0039533	regulation of MDA-5 signaling pathway	0.130024	1	DHX58	564	18986	7
1/374	7/18986	0.142857	7.2521	2.34522	0.406709	0.355898	ANK1	GO:BP	NA	NA	GO:0045199	maintenance of epithelial cell apical/basal polarity	0.130024	1	ANK1	564	18986	7
1/374	7/18986	0.142857	7.2521	2.34522	0.406709	0.355898	IL1B	GO:BP	NA	NA	GO:0045917	positive regulation of complement activation	0.130024	1	IL1B	564	18986	7
1/374	7/18986	0.142857	7.2521	2.34522	0.406709	0.355898	AKR1C3	GO:BP	NA	NA	GO:0046137	negative regulation of vitamin metabolic process	0.130024	1	AKR1C3	564	18986	7
1/374	7/18986	0.142857	7.2521	2.34522	0.406709	0.355898	GCH1	GO:BP	NA	NA	GO:0046654	tetrahydrofolate biosynthetic process	0.130024	1	GCH1	564	18986	7
1/374	7/18986	0.142857	7.2521	2.34522	0.406709	0.355898	ADRA2C	GO:BP	NA	NA	GO:0048242	epinephrine secretion	0.130024	1	ADRA2C	564	18986	7
1/374	7/18986	0.142857	7.2521	2.34522	0.406709	0.355898	ITPR3	GO:BP	NA	NA	GO:0050916	sensory perception of sweet taste	0.130024	1	ITPR3	564	18986	7
1/374	7/18986	0.142857	7.2521	2.34522	0.406709	0.355898	ITPR3	GO:BP	NA	NA	GO:0050917	sensory perception of umami taste	0.130024	1	ITPR3	564	18986	7
1/374	7/18986	0.142857	7.2521	2.34522	0.406709	0.355898	GLA	GO:BP	NA	NA	GO:0051001	negative regulation of nitric-oxide synthase activity	0.130024	1	GLA	564	18986	7
1/374	7/18986	0.142857	7.2521	2.34522	0.406709	0.355898	TMSB4X	GO:BP	NA	NA	GO:0051340	regulation of ligase activity	0.130024	1	TMSB4X	564	18986	7
1/374	7/18986	0.142857	7.2521	2.34522	0.406709	0.355898	ABHD12	GO:BP	NA	NA	GO:0052651	monoacylglycerol catabolic process	0.130024	1	ABHD12	564	18986	7
1/374	7/18986	0.142857	7.2521	2.34522	0.406709	0.355898	ZC3H12A	GO:BP	NA	NA	GO:0055118	negative regulation of cardiac muscle contraction	0.130024	1	ZC3H12A	564	18986	7
1/374	7/18986	0.142857	7.2521	2.34522	0.406709	0.355898	PLAT	GO:BP	NA	NA	GO:0060467	negative regulation of fertilization	0.130024	1	PLAT	564	18986	7
1/374	7/18986	0.142857	7.2521	2.34522	0.406709	0.355898	PLAT	GO:BP	NA	NA	GO:0060468	prevention of polyspermy	0.130024	1	PLAT	564	18986	7
1/374	7/18986	0.142857	7.2521	2.34522	0.406709	0.355898	IL1B	GO:BP	NA	NA	GO:0060558	regulation of calcidiol 1-monooxygenase activity	0.130024	1	IL1B	564	18986	7
1/374	7/18986	0.142857	7.2521	2.34522	0.406709	0.355898	CTNNBIP1	GO:BP	NA	NA	GO:0060633	negative regulation of transcription initiation by RNA polymerase II	0.130024	1	CTNNBIP1	564	18986	7
1/374	7/18986	0.142857	7.2521	2.34522	0.406709	0.355898	RFLNA	GO:BP	NA	NA	GO:0061181	regulation of chondrocyte development	0.130024	1	RFLNA	564	18986	7
1/374	7/18986	0.142857	7.2521	2.34522	0.406709	0.355898	IL1B	GO:BP	NA	NA	GO:0070162	adiponectin secretion	0.130024	1	IL1B	564	18986	7
1/374	7/18986	0.142857	7.2521	2.34522	0.406709	0.355898	IL1B	GO:BP	NA	NA	GO:0070163	regulation of adiponectin secretion	0.130024	1	IL1B	564	18986	7
1/374	7/18986	0.142857	7.2521	2.34522	0.406709	0.355898	CXCL6	GO:BP	NA	NA	GO:0070945	neutrophil-mediated killing of gram-negative bacterium	0.130024	1	CXCL6	564	18986	7
1/374	7/18986	0.142857	7.2521	2.34522	0.406709	0.355898	FBP1	GO:BP	NA	NA	GO:0071286	cellular response to magnesium ion	0.130024	1	FBP1	564	18986	7
1/374	7/18986	0.142857	7.2521	2.34522	0.406709	0.355898	CYP1B1	GO:BP	NA	NA	GO:0071393	cellular response to progesterone stimulus	0.130024	1	CYP1B1	564	18986	7
1/374	7/18986	0.142857	7.2521	2.34522	0.406709	0.355898	LPAR1	GO:BP	NA	NA	GO:0071671	regulation of smooth muscle cell chemotaxis	0.130024	1	LPAR1	564	18986	7
1/374	7/18986	0.142857	7.2521	2.34522	0.406709	0.355898	IL6R	GO:BP	NA	NA	GO:0072126	positive regulation of glomerular mesangial cell proliferation	0.130024	1	IL6R	564	18986	7
1/374	7/18986	0.142857	7.2521	2.34522	0.406709	0.355898	CTNNBIP1	GO:BP	NA	NA	GO:0072201	negative regulation of mesenchymal cell proliferation	0.130024	1	CTNNBIP1	564	18986	7
1/374	7/18986	0.142857	7.2521	2.34522	0.406709	0.355898	CCL20	GO:BP	NA	NA	GO:0072679	thymocyte migration	0.130024	1	CCL20	564	18986	7
1/374	7/18986	0.142857	7.2521	2.34522	0.406709	0.355898	GLA	GO:BP	NA	NA	GO:0090325	regulation of locomotion involved in locomotory behavior	0.130024	1	GLA	564	18986	7
1/374	7/18986	0.142857	7.2521	2.34522	0.406709	0.355898	TNFRSF14	GO:BP	NA	NA	GO:0090716	adaptive immune memory response	0.130024	1	TNFRSF14	564	18986	7
1/374	7/18986	0.142857	7.2521	2.34522	0.406709	0.355898	CTNS	GO:BP	NA	NA	GO:0097018	renal albumin absorption	0.130024	1	CTNS	564	18986	7
1/374	7/18986	0.142857	7.2521	2.34522	0.406709	0.355898	NRXN2	GO:BP	NA	NA	GO:0098597	observational learning	0.130024	1	NRXN2	564	18986	7
1/374	7/18986	0.142857	7.2521	2.34522	0.406709	0.355898	CSMD2	GO:BP	NA	NA	GO:0099562	maintenance of postsynaptic density structure	0.130024	1	CSMD2	564	18986	7
1/374	7/18986	0.142857	7.2521	2.34522	0.406709	0.355898	IL33	GO:BP	NA	NA	GO:0120040	regulation of macrophage proliferation	0.130024	1	IL33	564	18986	7
1/374	7/18986	0.142857	7.2521	2.34522	0.406709	0.355898	PRKN	GO:BP	NA	NA	GO:0140250	regulation protein catabolic process at synapse	0.130024	1	PRKN	564	18986	7
1/374	7/18986	0.142857	7.2521	2.34522	0.406709	0.355898	DDIT3	GO:BP	NA	NA	GO:0140468	HRI-mediated signaling	0.130024	1	DDIT3	564	18986	7
1/374	7/18986	0.142857	7.2521	2.34522	0.406709	0.355898	RRAS2	GO:BP	NA	NA	GO:1900147	regulation of Schwann cell migration	0.130024	1	RRAS2	564	18986	7
1/374	7/18986	0.142857	7.2521	2.34522	0.406709	0.355898	POMC	GO:BP	NA	NA	GO:1900150	regulation of defense response to fungus	0.130024	1	POMC	564	18986	7
1/374	7/18986	0.142857	7.2521	2.34522	0.406709	0.355898	CCBE1	GO:BP	NA	NA	GO:1901490	regulation of lymphangiogenesis	0.130024	1	CCBE1	564	18986	7
1/374	7/18986	0.142857	7.2521	2.34522	0.406709	0.355898	RAD9A	GO:BP	NA	NA	GO:1902231	positive regulation of intrinsic apoptotic signaling pathway in response to DNA damage	0.130024	1	RAD9A	564	18986	7
1/374	7/18986	0.142857	7.2521	2.34522	0.406709	0.355898	IL32	GO:BP	NA	NA	GO:1903025	regulation of RNA polymerase II regulatory region sequence-specific DNA binding	0.130024	1	IL32	564	18986	7
1/374	7/18986	0.142857	7.2521	2.34522	0.406709	0.355898	UBXN2A	GO:BP	NA	NA	GO:1904293	negative regulation of ERAD pathway	0.130024	1	UBXN2A	564	18986	7
1/374	7/18986	0.142857	7.2521	2.34522	0.406709	0.355898	PRKN	GO:BP	NA	NA	GO:1905279	regulation of retrograde transport, endosome to Golgi	0.130024	1	PRKN	564	18986	7
1/374	7/18986	0.142857	7.2521	2.34522	0.406709	0.355898	S100A10	GO:BP	NA	NA	GO:1905684	regulation of plasma membrane repair	0.130024	1	S100A10	564	18986	7
1/374	7/18986	0.142857	7.2521	2.34522	0.406709	0.355898	GCH1	GO:BP	NA	NA	GO:2000121	regulation of removal of superoxide radicals	0.130024	1	GCH1	564	18986	7
1/374	7/18986	0.142857	7.2521	2.34522	0.406709	0.355898	NUPR1	GO:BP	NA	NA	GO:2000194	regulation of female gonad development	0.130024	1	NUPR1	564	18986	7
1/374	7/18986	0.142857	7.2521	2.34522	0.406709	0.355898	AKR1C3	GO:BP	NA	NA	GO:2000224	regulation of testosterone biosynthetic process	0.130024	1	AKR1C3	564	18986	7
1/374	7/18986	0.142857	7.2521	2.34522	0.406709	0.355898	CXCL8	GO:BP	NA	NA	GO:2000535	regulation of entry of bacterium into host cell	0.130024	1	CXCL8	564	18986	7
1/374	7/18986	0.142857	7.2521	2.34522	0.406709	0.355898	CTNS	GO:BP	NA	NA	GO:2000609	regulation of thyroid hormone generation	0.130024	1	CTNS	564	18986	7
9/374	295/18986	0.0305085	1.54875	1.34653	0.406709	0.355898	ARHGAP44/ANK1/OPTN/ARL6IP5/TPBG/RILPL2/SQSTM1/PLEKHF1/S100A10	GO:BP	NA	NA	GO:0072659	protein localization to plasma membrane	0.130105	9	ARHGAP44;ANK1;OPTN;ARL6IP5;TPBG;RILPL2;SQSTM1;PLEKHF1;S100A10	564	18986	295
2/374	32/18986	0.0625	3.17279	1.74376	0.407111	0.356249	SREBF1/ADM	GO:BP	NA	NA	GO:0045940	positive regulation of steroid metabolic process	0.130628	2	SREBF1;ADM	564	18986	32
2/374	32/18986	0.0625	3.17279	1.74376	0.407111	0.356249	MSX2/CSF1	GO:BP	NA	NA	GO:0060603	mammary gland duct morphogenesis	0.130628	2	MSX2;CSF1	564	18986	32
10/374	337/18986	0.0296736	1.50637	1.32954	0.407111	0.356249	TNFAIP6/TNFSF9/LRRC17/IL15RA/SOD1/ITPKB/NFKBIZ/ZC3H12A/CTNNBIP1/CSF1	GO:BP	NA	NA	GO:1902105	regulation of leukocyte differentiation	0.130756	10	TNFAIP6;TNFSF9;LRRC17;IL15RA;SOD1;ITPKB;NFKBIZ;ZC3H12A;CTNNBIP1;CSF1	564	18986	337
5/374	136/18986	0.0367647	1.86635	1.43731	0.407111	0.356249	ICAM1/RELB/NFKBIZ/IL6R/ZC3H12A	GO:BP	NA	NA	GO:0002286	T cell activation involved in immune response	0.131329	5	ICAM1;RELB;NFKBIZ;IL6R;ZC3H12A	564	18986	136
5/374	136/18986	0.0367647	1.86635	1.43731	0.407111	0.356249	PNPLA4/SREBF1/ABHD12/TNXB/GPX1	GO:BP	NA	NA	GO:0006638	neutral lipid metabolic process	0.131329	5	PNPLA4;SREBF1;ABHD12;TNXB;GPX1	564	18986	136
5/374	136/18986	0.0367647	1.86635	1.43731	0.407111	0.356249	SLC29A1/IGFBP5/MSX2/CSF1/GPX1	GO:BP	NA	NA	GO:0030879	mammary gland development	0.131329	5	SLC29A1;IGFBP5;MSX2;CSF1;GPX1	564	18986	136
4/374	99/18986	0.040404	2.0511	1.48636	0.407111	0.356249	SAT1/GCH1/SLC29A4/PRKN	GO:BP	NA	NA	GO:0006576	biogenic amine metabolic process	0.131657	4	SAT1;GCH1;SLC29A4;PRKN	564	18986	99
4/374	99/18986	0.040404	2.0511	1.48636	0.407111	0.356249	CHMP5/SQSTM1/PLEKHF1/PRKN	GO:BP	NA	NA	GO:0007032	endosome organization	0.131657	4	CHMP5;SQSTM1;PLEKHF1;PRKN	564	18986	99
4/374	99/18986	0.040404	2.0511	1.48636	0.407111	0.356249	RHBDD2/OPTN/DDIT3/PRKN	GO:BP	NA	NA	GO:0034620	cellular response to unfolded protein	0.131657	4	RHBDD2;OPTN;DDIT3;PRKN	564	18986	99
4/374	99/18986	0.040404	2.0511	1.48636	0.407111	0.356249	ARL6IP5/SMAD3/PIDD1/RPS27L	GO:BP	NA	NA	GO:0043280	positive regulation of cysteine-type endopeptidase activity involved in apoptotic process	0.131657	4	ARL6IP5;SMAD3;PIDD1;RPS27L	564	18986	99
4/374	99/18986	0.040404	2.0511	1.48636	0.407111	0.356249	NFKBIA/TNFAIP6/LRRC17/ITPKB	GO:BP	NA	NA	GO:0045638	negative regulation of myeloid cell differentiation	0.131657	4	NFKBIA;TNFAIP6;LRRC17;ITPKB	564	18986	99
4/374	99/18986	0.040404	2.0511	1.48636	0.407111	0.356249	P2RX5/P2RX4/HINT1/MYOZ2	GO:BP	NA	NA	GO:0050848	regulation of calcium-mediated signaling	0.131657	4	P2RX5;P2RX4;HINT1;MYOZ2	564	18986	99
4/374	99/18986	0.040404	2.0511	1.48636	0.407111	0.356249	CTNS/WNT2B/IRX1/CTNNBIP1	GO:BP	NA	NA	GO:0060993	kidney morphogenesis	0.131657	4	CTNS;WNT2B;IRX1;CTNNBIP1	564	18986	99
4/374	99/18986	0.040404	2.0511	1.48636	0.407111	0.356249	TNFAIP3/IL33/TNFRSF14/IL20RB	GO:BP	NA	NA	GO:0070664	negative regulation of leukocyte proliferation	0.131657	4	TNFAIP3;IL33;TNFRSF14;IL20RB	564	18986	99
4/374	99/18986	0.040404	2.0511	1.48636	0.407111	0.356249	TNFAIP3/TRIM25/ZNRF2/PRKN	GO:BP	NA	NA	GO:0070936	protein K48-linked ubiquitination	0.131657	4	TNFAIP3;TRIM25;ZNRF2;PRKN	564	18986	99
3/374	64/18986	0.046875	2.3796	1.56712	0.407217	0.356342	IL1B/ZC3H12A/SMAD3	GO:BP	NA	NA	GO:0046824	positive regulation of nucleocytoplasmic transport	0.131975	3	IL1B;ZC3H12A;SMAD3	564	18986	64
3/374	64/18986	0.046875	2.3796	1.56712	0.407217	0.356342	MSX2/EREG/IL1B	GO:BP	NA	NA	GO:0051785	positive regulation of nuclear division	0.131975	3	MSX2;EREG;IL1B	564	18986	64
3/374	64/18986	0.046875	2.3796	1.56712	0.407217	0.356342	IL1B/P2RX4/BDKRB2	GO:BP	NA	NA	GO:0071715	icosanoid transport	0.131975	3	IL1B;P2RX4;BDKRB2	564	18986	64
6/374	175/18986	0.0342857	1.7405	1.39504	0.4087	0.35764	CCL2/EREG/ATP5IF1/ACVRL1/ATOH8/NUPR1	GO:BP	NA	NA	GO:0050680	negative regulation of epithelial cell proliferation	0.132551	6	CCL2;EREG;ATP5IF1;ACVRL1;ATOH8;NUPR1	564	18986	175
5/374	137/18986	0.0364964	1.85273	1.41994	0.413353	0.361711	PSME1/ARL6IP5/SMAD3/PIDD1/RPS27L	GO:BP	NA	NA	GO:0010950	positive regulation of endopeptidase activity	0.134253	5	PSME1;ARL6IP5;SMAD3;PIDD1;RPS27L	564	18986	137
5/374	137/18986	0.0364964	1.85273	1.41994	0.413353	0.361711	ITPR3/ITPKB/CRHBP/RASA4B/AKR1C3	GO:BP	NA	NA	GO:0051592	response to calcium ion	0.134253	5	ITPR3;ITPKB;CRHBP;RASA4B;AKR1C3	564	18986	137
4/374	100/18986	0.04	2.03059	1.46474	0.415825	0.363875	PREX1/MGARP/NSMF/CAMK1D	GO:BP	NA	NA	GO:0050773	regulation of dendrite development	0.135153	4	PREX1;MGARP;NSMF;CAMK1D	564	18986	100
7/374	216/18986	0.0324074	1.64515	1.35177	0.415829	0.363878	ARHGAP6/CGNL1/MYPN/SMAD3/MYOZ2/S100A10/LPAR1	GO:BP	NA	NA	GO:0031032	actomyosin structure organization	0.135666	7	ARHGAP6;CGNL1;MYPN;SMAD3;MYOZ2;S100A10;LPAR1	564	18986	216
10/374	340/18986	0.0294118	1.49308	1.30049	0.415829	0.363878	THOC3/NFKBIA/HTATIP2/CDKN1A/IL1B/TXN/IL33/SQSTM1/ZC3H12A/SMAD3	GO:BP	NA	NA	GO:0006913	nucleocytoplasmic transport	0.136149	10	THOC3;NFKBIA;HTATIP2;CDKN1A;IL1B;TXN;IL33;SQSTM1;ZC3H12A;SMAD3	564	18986	340
10/374	340/18986	0.0294118	1.49308	1.30049	0.415829	0.363878	THOC3/NFKBIA/HTATIP2/CDKN1A/IL1B/TXN/IL33/SQSTM1/ZC3H12A/SMAD3	GO:BP	NA	NA	GO:0051169	nuclear transport	0.136149	10	THOC3;NFKBIA;HTATIP2;CDKN1A;IL1B;TXN;IL33;SQSTM1;ZC3H12A;SMAD3	564	18986	340
3/374	65/18986	0.0461538	2.34299	1.53745	0.415829	0.363878	ADAM15/ADAMTS15/MMP1	GO:BP	NA	NA	GO:0022617	extracellular matrix disassembly	0.136464	3	ADAM15;ADAMTS15;MMP1	564	18986	65
3/374	65/18986	0.0461538	2.34299	1.53745	0.415829	0.363878	CHST7/B3GAT3/SLC35B2	GO:BP	NA	NA	GO:0030166	proteoglycan biosynthetic process	0.136464	3	CHST7;B3GAT3;SLC35B2	564	18986	65
3/374	65/18986	0.0461538	2.34299	1.53745	0.415829	0.363878	GDF15/SOD1/CSF1	GO:BP	NA	NA	GO:0040014	regulation of multicellular organism growth	0.136464	3	GDF15;SOD1;CSF1	564	18986	65
2/374	33/18986	0.0606061	3.07665	1.69249	0.415829	0.363878	MSX2/RFLNA	GO:BP	NA	NA	GO:0002063	chondrocyte development	0.13733	2	MSX2;RFLNA	564	18986	33
2/374	33/18986	0.0606061	3.07665	1.69249	0.415829	0.363878	APOBEC3F/ZC3H12A	GO:BP	NA	NA	GO:0002230	positive regulation of defense response to virus by host	0.13733	2	APOBEC3F;ZC3H12A	564	18986	33
2/374	33/18986	0.0606061	3.07665	1.69249	0.415829	0.363878	VAT1/PRKN	GO:BP	NA	NA	GO:0008053	mitochondrial fusion	0.13733	2	VAT1;PRKN	564	18986	33
2/374	33/18986	0.0606061	3.07665	1.69249	0.415829	0.363878	NFKBIA/CSF1	GO:BP	NA	NA	GO:0010743	regulation of macrophage derived foam cell differentiation	0.13733	2	NFKBIA;CSF1	564	18986	33
2/374	33/18986	0.0606061	3.07665	1.69249	0.415829	0.363878	TMEM38A/GSTO1	GO:BP	NA	NA	GO:0010880	regulation of release of sequestered calcium ion into cytosol by sarcoplasmic reticulum	0.13733	2	TMEM38A;GSTO1	564	18986	33
2/374	33/18986	0.0606061	3.07665	1.69249	0.415829	0.363878	ABHD12/NRXN2	GO:BP	NA	NA	GO:0010996	response to auditory stimulus	0.13733	2	ABHD12;NRXN2	564	18986	33
2/374	33/18986	0.0606061	3.07665	1.69249	0.415829	0.363878	ITPKB/CCL5	GO:BP	NA	NA	GO:0033032	regulation of myeloid cell apoptotic process	0.13733	2	ITPKB;CCL5	564	18986	33
2/374	33/18986	0.0606061	3.07665	1.69249	0.415829	0.363878	ALDH1A3/AKR1C3	GO:BP	NA	NA	GO:0042573	retinoic acid metabolic process	0.13733	2	ALDH1A3;AKR1C3	564	18986	33
2/374	33/18986	0.0606061	3.07665	1.69249	0.415829	0.363878	ARHGAP6/CGNL1	GO:BP	NA	NA	GO:0051497	negative regulation of stress fiber assembly	0.13733	2	ARHGAP6;CGNL1	564	18986	33
2/374	33/18986	0.0606061	3.07665	1.69249	0.415829	0.363878	GCH1/SOD1	GO:BP	NA	NA	GO:0090322	regulation of superoxide metabolic process	0.13733	2	GCH1;SOD1	564	18986	33
2/374	33/18986	0.0606061	3.07665	1.69249	0.415829	0.363878	BID/ATP5IF1	GO:BP	NA	NA	GO:0097345	mitochondrial outer membrane permeabilization	0.13733	2	BID;ATP5IF1	564	18986	33
4/374	101/18986	0.039604	2.01048	1.44336	0.415829	0.363878	TMEM38A/P2RX4/GSTO1/ZC3H12A	GO:BP	NA	NA	GO:0006942	regulation of striated muscle contraction	0.138687	4	TMEM38A;P2RX4;GSTO1;ZC3H12A	564	18986	101
4/374	101/18986	0.039604	2.01048	1.44336	0.415829	0.363878	SOD2/GCH1/ZC3H12A/NUPR1	GO:BP	NA	NA	GO:0010657	muscle cell apoptotic process	0.138687	4	SOD2;GCH1;ZC3H12A;NUPR1	564	18986	101
4/374	101/18986	0.039604	2.01048	1.44336	0.415829	0.363878	IFIT2/CDKN1A/ADAM15/CTNNBIP1	GO:BP	NA	NA	GO:0051100	negative regulation of binding	0.138687	4	IFIT2;CDKN1A;ADAM15;CTNNBIP1	564	18986	101
4/374	101/18986	0.039604	2.01048	1.44336	0.415829	0.363878	CTNS/WNT2B/IRX1/CTNNBIP1	GO:BP	NA	NA	GO:0072080	nephron tubule development	0.138687	4	CTNS;WNT2B;IRX1;CTNNBIP1	564	18986	101
4/374	101/18986	0.039604	2.01048	1.44336	0.415829	0.363878	PLAT/IL33/SMAD3/SERPINB2	GO:BP	NA	NA	GO:1903035	negative regulation of response to wounding	0.138687	4	PLAT;IL33;SMAD3;SERPINB2	564	18986	101
6/374	178/18986	0.0337079	1.71117	1.35132	0.415829	0.363878	NFKBIA/DHX58/TNFAIP3/TRIM25/LYPLAL1/ZDHHC12	GO:BP	NA	NA	GO:0002753	cytoplasmic pattern recognition receptor signaling pathway	0.140303	6	NFKBIA;DHX58;TNFAIP3;TRIM25;LYPLAL1;ZDHHC12	564	18986	178
6/374	178/18986	0.0337079	1.71117	1.35132	0.415829	0.363878	PITX1/MYOZ2/NUPR1/MAFF/SVIL/GPX1	GO:BP	NA	NA	GO:0007519	skeletal muscle tissue development	0.140303	6	PITX1;MYOZ2;NUPR1;MAFF;SVIL;GPX1	564	18986	178
3/374	66/18986	0.0454545	2.30749	1.50832	0.415829	0.363878	AKR1B1/CUBN/GSTO1	GO:BP	NA	NA	GO:0006767	water-soluble vitamin metabolic process	0.141003	3	AKR1B1;CUBN;GSTO1	564	18986	66
3/374	66/18986	0.0454545	2.30749	1.50832	0.415829	0.363878	ARHGAP6/ACVRL1/ADAM15	GO:BP	NA	NA	GO:0010812	negative regulation of cell-substrate adhesion	0.141003	3	ARHGAP6;ACVRL1;ADAM15	564	18986	66
3/374	66/18986	0.0454545	2.30749	1.50832	0.415829	0.363878	TNFAIP3/IL1B/IL20RB	GO:BP	NA	NA	GO:0032623	interleukin-2 production	0.141003	3	TNFAIP3;IL1B;IL20RB	564	18986	66
3/374	66/18986	0.0454545	2.30749	1.50832	0.415829	0.363878	TNFAIP3/IL1B/IL20RB	GO:BP	NA	NA	GO:0032663	regulation of interleukin-2 production	0.141003	3	TNFAIP3;IL1B;IL20RB	564	18986	66
3/374	66/18986	0.0454545	2.30749	1.50832	0.415829	0.363878	PNPLA4/ABHD12/PLA2G4C	GO:BP	NA	NA	GO:0046503	glycerolipid catabolic process	0.141003	3	PNPLA4;ABHD12;PLA2G4C	564	18986	66
3/374	66/18986	0.0454545	2.30749	1.50832	0.415829	0.363878	ARHGAP44/OPTN/RILPL2	GO:BP	NA	NA	GO:0061951	establishment of protein localization to plasma membrane	0.141003	3	ARHGAP44;OPTN;RILPL2	564	18986	66
3/374	66/18986	0.0454545	2.30749	1.50832	0.415829	0.363878	TNFRSF10B/DDIT3/PRKN	GO:BP	NA	NA	GO:0070059	intrinsic apoptotic signaling pathway in response to endoplasmic reticulum stress	0.141003	3	TNFRSF10B;DDIT3;PRKN	564	18986	66
4/374	102/18986	0.0392157	1.99077	1.42224	0.415829	0.363878	RELB/NFKBIZ/IL6R/ZC3H12A	GO:BP	NA	NA	GO:0043367	CD4-positive, alpha-beta T cell differentiation	0.142257	4	RELB;NFKBIZ;IL6R;ZC3H12A	564	18986	102
4/374	102/18986	0.0392157	1.99077	1.42224	0.415829	0.363878	CDKN1A/GDF15/RBP4/PI16	GO:BP	NA	NA	GO:0048640	negative regulation of developmental growth	0.142257	4	CDKN1A;GDF15;RBP4;PI16	564	18986	102
7/374	219/18986	0.0319635	1.62262	1.31368	0.415829	0.363878	AKR1B1/ICAM1/CDKN1A/IL1B/RILPL2/CLDN1/GPX1	GO:BP	NA	NA	GO:0002064	epithelial cell development	0.142678	7	AKR1B1;ICAM1;CDKN1A;IL1B;RILPL2;CLDN1;GPX1	564	18986	219
7/374	219/18986	0.0319635	1.62262	1.31368	0.415829	0.363878	NFKBIA/TNFAIP6/LRRC17/ITPKB/CTNNBIP1/MTURN/CSF1	GO:BP	NA	NA	GO:0045637	regulation of myeloid cell differentiation	0.142678	7	NFKBIA;TNFAIP6;LRRC17;ITPKB;CTNNBIP1;MTURN;CSF1	564	18986	219
7/374	219/18986	0.0319635	1.62262	1.31368	0.415829	0.363878	IL32/IFIT2/CDKN1A/TXN/ADAM15/CTNNBIP1/PRKN	GO:BP	NA	NA	GO:0051098	regulation of binding	0.142678	7	IL32;IFIT2;CDKN1A;TXN;ADAM15;CTNNBIP1;PRKN	564	18986	219
6/374	179/18986	0.0335196	1.70161	1.33693	0.415829	0.363878	CCL26/HMOX1/CCL2/ATP5IF1/ACVRL1/ATOH8	GO:BP	NA	NA	GO:0001936	regulation of endothelial cell proliferation	0.142933	6	CCL26;HMOX1;CCL2;ATP5IF1;ACVRL1;ATOH8	564	18986	179
5/374	140/18986	0.0357143	1.81303	1.36868	0.415829	0.363878	NEK11/CDKN1A/RAD9A/PIDD1/RPS27L	GO:BP	NA	NA	GO:0031570	DNA integrity checkpoint signaling	0.143198	5	NEK11;CDKN1A;RAD9A;PIDD1;RPS27L	564	18986	140
5/374	140/18986	0.0357143	1.81303	1.36868	0.415829	0.363878	PLAT/TNFAIP3/CLDN1/SMAD3/SERPINB2	GO:BP	NA	NA	GO:0061041	regulation of wound healing	0.143198	5	PLAT;TNFAIP3;CLDN1;SMAD3;SERPINB2	564	18986	140
2/374	34/18986	0.0588235	2.98616	1.64312	0.415829	0.363878	IL20RB/GPX1	GO:BP	NA	NA	GO:0002862	negative regulation of inflammatory response to antigenic stimulus	0.144106	2	IL20RB;GPX1	564	18986	34
2/374	34/18986	0.0588235	2.98616	1.64312	0.415829	0.363878	TNFAIP6/LRRC17	GO:BP	NA	NA	GO:0045671	negative regulation of osteoclast differentiation	0.144106	2	TNFAIP6;LRRC17	564	18986	34
2/374	34/18986	0.0588235	2.98616	1.64312	0.415829	0.363878	ABHD12/PLA2G4C	GO:BP	NA	NA	GO:0046475	glycerophospholipid catabolic process	0.144106	2	ABHD12;PLA2G4C	564	18986	34
2/374	34/18986	0.0588235	2.98616	1.64312	0.415829	0.363878	CTNS/AKR1B1	GO:BP	NA	NA	GO:0050891	multicellular organismal-level water homeostasis	0.144106	2	CTNS;AKR1B1	564	18986	34
2/374	34/18986	0.0588235	2.98616	1.64312	0.415829	0.363878	ATOH8/GPX1	GO:BP	NA	NA	GO:0051450	myoblast proliferation	0.144106	2	ATOH8;GPX1	564	18986	34
2/374	34/18986	0.0588235	2.98616	1.64312	0.415829	0.363878	MGARP/FEZ1	GO:BP	NA	NA	GO:0051654	establishment of mitochondrion localization	0.144106	2	MGARP;FEZ1	564	18986	34
2/374	34/18986	0.0588235	2.98616	1.64312	0.415829	0.363878	POMC/CXCL6	GO:BP	NA	NA	GO:0051873	killing by host of symbiont cells	0.144106	2	POMC;CXCL6	564	18986	34
2/374	34/18986	0.0588235	2.98616	1.64312	0.415829	0.363878	TNFAIP3/GPX1	GO:BP	NA	NA	GO:0060055	angiogenesis involved in wound healing	0.144106	2	TNFAIP3;GPX1	564	18986	34
2/374	34/18986	0.0588235	2.98616	1.64312	0.415829	0.363878	NFKBIZ/CLDN1	GO:BP	NA	NA	GO:0061436	establishment of skin barrier	0.144106	2	NFKBIZ;CLDN1	564	18986	34
2/374	34/18986	0.0588235	2.98616	1.64312	0.415829	0.363878	NFKBIA/IL1B	GO:BP	NA	NA	GO:0070498	interleukin-1-mediated signaling pathway	0.144106	2	NFKBIA;IL1B	564	18986	34
2/374	34/18986	0.0588235	2.98616	1.64312	0.415829	0.363878	BDKRB2/PRKN	GO:BP	NA	NA	GO:1902253	regulation of intrinsic apoptotic signaling pathway by p53 class mediator	0.144106	2	BDKRB2;PRKN	564	18986	34
2/374	34/18986	0.0588235	2.98616	1.64312	0.415829	0.363878	IL1B/P2RX4	GO:BP	NA	NA	GO:2000191	regulation of fatty acid transport	0.144106	2	IL1B;P2RX4	564	18986	34
7/374	220/18986	0.0318182	1.61524	1.30111	0.415829	0.363878	BID/PSME1/CCL2/CDKN1A/PIDD1/RPS27L/TMSB4X	GO:BP	NA	NA	GO:1902806	regulation of cell cycle G1/S phase transition	0.145054	7	BID;PSME1;CCL2;CDKN1A;PIDD1;RPS27L;TMSB4X	564	18986	220
3/374	67/18986	0.0447761	2.27305	1.47971	0.415829	0.363878	CDKN1A/ADM/CLDN1	GO:BP	NA	NA	GO:0031100	animal organ regeneration	0.145593	3	CDKN1A;ADM;CLDN1	564	18986	67
3/374	67/18986	0.0447761	2.27305	1.47971	0.415829	0.363878	TNFAIP3/ARRB2/ZC3H12A	GO:BP	NA	NA	GO:0032715	negative regulation of interleukin-6 production	0.145593	3	TNFAIP3;ARRB2;ZC3H12A	564	18986	67
3/374	67/18986	0.0447761	2.27305	1.47971	0.415829	0.363878	FBP1/NUPR1/PRKN	GO:BP	NA	NA	GO:0045912	negative regulation of carbohydrate metabolic process	0.145593	3	FBP1;NUPR1;PRKN	564	18986	67
3/374	67/18986	0.0447761	2.27305	1.47971	0.415829	0.363878	PLAT/CCBE1/S100A10	GO:BP	NA	NA	GO:0070613	regulation of protein processing	0.145593	3	PLAT;CCBE1;S100A10	564	18986	67
4/374	103/18986	0.038835	1.97144	1.40135	0.415829	0.363878	RBP4/DUSP6/SOD1/PI16	GO:BP	NA	NA	GO:0046620	regulation of organ growth	0.145864	4	RBP4;DUSP6;SOD1;PI16	564	18986	103
5/374	141/18986	0.035461	1.80017	1.35188	0.415829	0.363878	CD63/ARRB2/ADM/CXCL8/LPAR1	GO:BP	NA	NA	GO:0031623	receptor internalization	0.146236	5	CD63;ARRB2;ADM;CXCL8;LPAR1	564	18986	141
1/374	8/18986	0.125	6.34559	2.14368	0.415829	0.363878	ITPKB	GO:BP	NA	NA	GO:0001781	neutrophil apoptotic process	0.147168	1	ITPKB	564	18986	8
1/374	8/18986	0.125	6.34559	2.14368	0.415829	0.363878	ARL6IP5	GO:BP	NA	NA	GO:0002036	regulation of L-glutamate import across plasma membrane	0.147168	1	ARL6IP5	564	18986	8
1/374	8/18986	0.125	6.34559	2.14368	0.415829	0.363878	TNFAIP3	GO:BP	NA	NA	GO:0002634	regulation of germinal center formation	0.147168	1	TNFAIP3	564	18986	8
1/374	8/18986	0.125	6.34559	2.14368	0.415829	0.363878	IL33	GO:BP	NA	NA	GO:0002826	negative regulation of T-helper 1 type immune response	0.147168	1	IL33	564	18986	8
1/374	8/18986	0.125	6.34559	2.14368	0.415829	0.363878	ZP3	GO:BP	NA	NA	GO:0002866	positive regulation of acute inflammatory response to antigenic stimulus	0.147168	1	ZP3	564	18986	8
1/374	8/18986	0.125	6.34559	2.14368	0.415829	0.363878	ADA2	GO:BP	NA	NA	GO:0006152	purine nucleoside catabolic process	0.147168	1	ADA2	564	18986	8
1/374	8/18986	0.125	6.34559	2.14368	0.415829	0.363878	HGD	GO:BP	NA	NA	GO:0006558	L-phenylalanine metabolic process	0.147168	1	HGD	564	18986	8
1/374	8/18986	0.125	6.34559	2.14368	0.415829	0.363878	HGD	GO:BP	NA	NA	GO:0006559	L-phenylalanine catabolic process	0.147168	1	HGD	564	18986	8
1/374	8/18986	0.125	6.34559	2.14368	0.415829	0.363878	GCH1	GO:BP	NA	NA	GO:0006729	tetrahydrobiopterin biosynthetic process	0.147168	1	GCH1	564	18986	8
1/374	8/18986	0.125	6.34559	2.14368	0.415829	0.363878	F8	GO:BP	NA	NA	GO:0007597	blood coagulation, intrinsic pathway	0.147168	1	F8	564	18986	8
1/374	8/18986	0.125	6.34559	2.14368	0.415829	0.363878	SAT1	GO:BP	NA	NA	GO:0008216	spermidine metabolic process	0.147168	1	SAT1	564	18986	8
1/374	8/18986	0.125	6.34559	2.14368	0.415829	0.363878	SAT1	GO:BP	NA	NA	GO:0009445	putrescine metabolic process	0.147168	1	SAT1	564	18986	8
1/374	8/18986	0.125	6.34559	2.14368	0.415829	0.363878	SMAD3	GO:BP	NA	NA	GO:0010616	negative regulation of cardiac muscle adaptation	0.147168	1	SMAD3	564	18986	8
1/374	8/18986	0.125	6.34559	2.14368	0.415829	0.363878	S100A10	GO:BP	NA	NA	GO:0010756	positive regulation of plasminogen activation	0.147168	1	S100A10	564	18986	8
1/374	8/18986	0.125	6.34559	2.14368	0.415829	0.363878	PLAT	GO:BP	NA	NA	GO:0010757	negative regulation of plasminogen activation	0.147168	1	PLAT	564	18986	8
1/374	8/18986	0.125	6.34559	2.14368	0.415829	0.363878	GSTO1	GO:BP	NA	NA	GO:0014722	regulation of skeletal muscle contraction by calcium ion signaling	0.147168	1	GSTO1	564	18986	8
1/374	8/18986	0.125	6.34559	2.14368	0.415829	0.363878	GLRX	GO:BP	NA	NA	GO:0015949	nucleobase-containing small molecule interconversion	0.147168	1	GLRX	564	18986	8
1/374	8/18986	0.125	6.34559	2.14368	0.415829	0.363878	AKR1C3	GO:BP	NA	NA	GO:0016115	terpenoid catabolic process	0.147168	1	AKR1C3	564	18986	8
1/374	8/18986	0.125	6.34559	2.14368	0.415829	0.363878	SOD2	GO:BP	NA	NA	GO:0032364	intracellular oxygen homeostasis	0.147168	1	SOD2	564	18986	8
1/374	8/18986	0.125	6.34559	2.14368	0.415829	0.363878	DDIT3	GO:BP	NA	NA	GO:0032713	negative regulation of interleukin-4 production	0.147168	1	DDIT3	564	18986	8
1/374	8/18986	0.125	6.34559	2.14368	0.415829	0.363878	IL15RA	GO:BP	NA	NA	GO:0032825	positive regulation of natural killer cell differentiation	0.147168	1	IL15RA	564	18986	8
1/374	8/18986	0.125	6.34559	2.14368	0.415829	0.363878	SMAD3	GO:BP	NA	NA	GO:0032906	transforming growth factor beta2 production	0.147168	1	SMAD3	564	18986	8
1/374	8/18986	0.125	6.34559	2.14368	0.415829	0.363878	SMAD3	GO:BP	NA	NA	GO:0032909	regulation of transforming growth factor beta2 production	0.147168	1	SMAD3	564	18986	8
1/374	8/18986	0.125	6.34559	2.14368	0.415829	0.363878	SLC13A3	GO:BP	NA	NA	GO:0034775	glutathione transmembrane transport	0.147168	1	SLC13A3	564	18986	8
1/374	8/18986	0.125	6.34559	2.14368	0.415829	0.363878	IL1B	GO:BP	NA	NA	GO:0035744	T-helper 1 cell cytokine production	0.147168	1	IL1B	564	18986	8
1/374	8/18986	0.125	6.34559	2.14368	0.415829	0.363878	CH25H	GO:BP	NA	NA	GO:0035754	B cell chemotaxis	0.147168	1	CH25H	564	18986	8
1/374	8/18986	0.125	6.34559	2.14368	0.415829	0.363878	ACVRL1	GO:BP	NA	NA	GO:0035912	dorsal aorta morphogenesis	0.147168	1	ACVRL1	564	18986	8
1/374	8/18986	0.125	6.34559	2.14368	0.415829	0.363878	EREG	GO:BP	NA	NA	GO:0038134	ERBB2-EGFR signaling pathway	0.147168	1	EREG	564	18986	8
1/374	8/18986	0.125	6.34559	2.14368	0.415829	0.363878	IL33	GO:BP	NA	NA	GO:0038172	interleukin-33-mediated signaling pathway	0.147168	1	IL33	564	18986	8
1/374	8/18986	0.125	6.34559	2.14368	0.415829	0.363878	DHX58	GO:BP	NA	NA	GO:0039536	negative regulation of RIG-I signaling pathway	0.147168	1	DHX58	564	18986	8
1/374	8/18986	0.125	6.34559	2.14368	0.415829	0.363878	CSF1	GO:BP	NA	NA	GO:0042482	positive regulation of odontogenesis	0.147168	1	CSF1	564	18986	8
1/374	8/18986	0.125	6.34559	2.14368	0.415829	0.363878	LPAR1	GO:BP	NA	NA	GO:0043951	negative regulation of cAMP-mediated signaling	0.147168	1	LPAR1	564	18986	8
1/374	8/18986	0.125	6.34559	2.14368	0.415829	0.363878	IL33	GO:BP	NA	NA	GO:0045341	MHC class I biosynthetic process	0.147168	1	IL33	564	18986	8
1/374	8/18986	0.125	6.34559	2.14368	0.415829	0.363878	IL33	GO:BP	NA	NA	GO:0045343	regulation of MHC class I biosynthetic process	0.147168	1	IL33	564	18986	8
1/374	8/18986	0.125	6.34559	2.14368	0.415829	0.363878	APOBEC3C	GO:BP	NA	NA	GO:0046131	pyrimidine ribonucleoside metabolic process	0.147168	1	APOBEC3C	564	18986	8
1/374	8/18986	0.125	6.34559	2.14368	0.415829	0.363878	APOBEC3C	GO:BP	NA	NA	GO:0046133	pyrimidine ribonucleoside catabolic process	0.147168	1	APOBEC3C	564	18986	8
1/374	8/18986	0.125	6.34559	2.14368	0.415829	0.363878	PLA2G4C	GO:BP	NA	NA	GO:0046469	platelet activating factor metabolic process	0.147168	1	PLA2G4C	564	18986	8
1/374	8/18986	0.125	6.34559	2.14368	0.415829	0.363878	B3GAT3	GO:BP	NA	NA	GO:0050651	dermatan sulfate proteoglycan biosynthetic process	0.147168	1	B3GAT3	564	18986	8
1/374	8/18986	0.125	6.34559	2.14368	0.415829	0.363878	BDH2	GO:BP	NA	NA	GO:0051238	sequestering of metal ion	0.147168	1	BDH2	564	18986	8
1/374	8/18986	0.125	6.34559	2.14368	0.415829	0.363878	CRHBP	GO:BP	NA	NA	GO:0051458	corticotropin secretion	0.147168	1	CRHBP	564	18986	8
1/374	8/18986	0.125	6.34559	2.14368	0.415829	0.363878	ALDH1A3	GO:BP	NA	NA	GO:0060013	righting reflex	0.147168	1	ALDH1A3	564	18986	8
1/374	8/18986	0.125	6.34559	2.14368	0.415829	0.363878	TSPO	GO:BP	NA	NA	GO:0060242	contact inhibition	0.147168	1	TSPO	564	18986	8
1/374	8/18986	0.125	6.34559	2.14368	0.415829	0.363878	SMAD3	GO:BP	NA	NA	GO:0060290	transdifferentiation	0.147168	1	SMAD3	564	18986	8
1/374	8/18986	0.125	6.34559	2.14368	0.415829	0.363878	GSTO1	GO:BP	NA	NA	GO:0060316	positive regulation of ryanodine-sensitive calcium-release channel activity	0.147168	1	GSTO1	564	18986	8
1/374	8/18986	0.125	6.34559	2.14368	0.415829	0.363878	GDF15	GO:BP	NA	NA	GO:0060398	regulation of growth hormone receptor signaling pathway	0.147168	1	GDF15	564	18986	8
1/374	8/18986	0.125	6.34559	2.14368	0.415829	0.363878	ACVRL1	GO:BP	NA	NA	GO:0060836	lymphatic endothelial cell differentiation	0.147168	1	ACVRL1	564	18986	8
1/374	8/18986	0.125	6.34559	2.14368	0.415829	0.363878	IRX1	GO:BP	NA	NA	GO:0061004	pattern specification involved in kidney development	0.147168	1	IRX1	564	18986	8
1/374	8/18986	0.125	6.34559	2.14368	0.415829	0.363878	CDKN1A	GO:BP	NA	NA	GO:0061026	cardiac muscle tissue regeneration	0.147168	1	CDKN1A	564	18986	8
1/374	8/18986	0.125	6.34559	2.14368	0.415829	0.363878	ZC3H12A	GO:BP	NA	NA	GO:0071362	cellular response to ether	0.147168	1	ZC3H12A	564	18986	8
1/374	8/18986	0.125	6.34559	2.14368	0.415829	0.363878	TNFAIP3	GO:BP	NA	NA	GO:0071947	protein deubiquitination involved in ubiquitin-dependent protein catabolic process	0.147168	1	TNFAIP3	564	18986	8
1/374	8/18986	0.125	6.34559	2.14368	0.415829	0.363878	IRX1	GO:BP	NA	NA	GO:0072048	renal system pattern specification	0.147168	1	IRX1	564	18986	8
1/374	8/18986	0.125	6.34559	2.14368	0.415829	0.363878	CDKN1A	GO:BP	NA	NA	GO:0090400	stress-induced premature senescence	0.147168	1	CDKN1A	564	18986	8
1/374	8/18986	0.125	6.34559	2.14368	0.415829	0.363878	AMPD3	GO:BP	NA	NA	GO:0106380	purine ribonucleotide salvage	0.147168	1	AMPD3	564	18986	8
1/374	8/18986	0.125	6.34559	2.14368	0.415829	0.363878	RFLNA	GO:BP	NA	NA	GO:1900157	regulation of bone mineralization involved in bone maturation	0.147168	1	RFLNA	564	18986	8
1/374	8/18986	0.125	6.34559	2.14368	0.415829	0.363878	HGD	GO:BP	NA	NA	GO:1902222	erythrose 4-phosphate/phosphoenolpyruvate family amino acid catabolic process	0.147168	1	HGD	564	18986	8
1/374	8/18986	0.125	6.34559	2.14368	0.415829	0.363878	SMAD3	GO:BP	NA	NA	GO:1903243	negative regulation of cardiac muscle hypertrophy in response to stress	0.147168	1	SMAD3	564	18986	8
1/374	8/18986	0.125	6.34559	2.14368	0.415829	0.363878	CD59	GO:BP	NA	NA	GO:1903659	regulation of complement-dependent cytotoxicity	0.147168	1	CD59	564	18986	8
1/374	8/18986	0.125	6.34559	2.14368	0.415829	0.363878	SLC29A1	GO:BP	NA	NA	GO:1904823	purine nucleobase transmembrane transport	0.147168	1	SLC29A1	564	18986	8
1/374	8/18986	0.125	6.34559	2.14368	0.415829	0.363878	CTNS	GO:BP	NA	NA	GO:1904970	brush border assembly	0.147168	1	CTNS	564	18986	8
1/374	8/18986	0.125	6.34559	2.14368	0.415829	0.363878	CCL5	GO:BP	NA	NA	GO:2000110	negative regulation of macrophage apoptotic process	0.147168	1	CCL5	564	18986	8
1/374	8/18986	0.125	6.34559	2.14368	0.415829	0.363878	CTNNBIP1	GO:BP	NA	NA	GO:2000143	negative regulation of DNA-templated transcription initiation	0.147168	1	CTNNBIP1	564	18986	8
1/374	8/18986	0.125	6.34559	2.14368	0.415829	0.363878	MGARP	GO:BP	NA	NA	GO:2000171	negative regulation of dendrite development	0.147168	1	MGARP	564	18986	8
1/374	8/18986	0.125	6.34559	2.14368	0.415829	0.363878	CCL2	GO:BP	NA	NA	GO:2000427	positive regulation of apoptotic cell clearance	0.147168	1	CCL2	564	18986	8
1/374	8/18986	0.125	6.34559	2.14368	0.415829	0.363878	IL1B	GO:BP	NA	NA	GO:2000554	regulation of T-helper 1 cell cytokine production	0.147168	1	IL1B	564	18986	8
1/374	8/18986	0.125	6.34559	2.14368	0.415829	0.363878	IL1B	GO:BP	NA	NA	GO:2000556	positive regulation of T-helper 1 cell cytokine production	0.147168	1	IL1B	564	18986	8
1/374	8/18986	0.125	6.34559	2.14368	0.415829	0.363878	IL1B	GO:BP	NA	NA	GO:2001280	positive regulation of unsaturated fatty acid biosynthetic process	0.147168	1	IL1B	564	18986	8
12/374	432/18986	0.0277778	1.41013	1.22233	0.4167	0.364641	ZNHIT1/SOD2/IGFBP5/EREG/GDF15/MYPN/ARRB2/ADM/PI16/ADAMTS15/MYOZ2/GPX1	GO:BP	NA	NA	GO:0042692	muscle cell differentiation	0.147573	12	ZNHIT1;SOD2;IGFBP5;EREG;GDF15;MYPN;ARRB2;ADM;PI16;ADAMTS15;MYOZ2;GPX1	564	18986	432
6/374	181/18986	0.0331492	1.68281	1.30842	0.418367	0.3661	PLAT/TNFAIP3/IL33/CLDN1/SMAD3/SERPINB2	GO:BP	NA	NA	GO:1903034	regulation of response to wounding	0.148261	6	PLAT;TNFAIP3;IL33;CLDN1;SMAD3;SERPINB2	564	18986	181
3/374	68/18986	0.0441176	2.23962	1.45161	0.42292	0.370083	ADM/BDKRB2/ADRA2C	GO:BP	NA	NA	GO:0019229	regulation of vasoconstriction	0.150232	3	ADM;BDKRB2;ADRA2C	564	18986	68
2/374	35/18986	0.0571429	2.90084	1.59554	0.42292	0.370083	TSPO/ATP5IF1	GO:BP	NA	NA	GO:0006779	porphyrin-containing compound biosynthetic process	0.150951	2	TSPO;ATP5IF1	564	18986	35
2/374	35/18986	0.0571429	2.90084	1.59554	0.42292	0.370083	TSPO/ATP5IF1	GO:BP	NA	NA	GO:0033014	tetrapyrrole biosynthetic process	0.150951	2	TSPO;ATP5IF1	564	18986	35
2/374	35/18986	0.0571429	2.90084	1.59554	0.42292	0.370083	SOD2/NUPR1	GO:BP	NA	NA	GO:0048147	negative regulation of fibroblast proliferation	0.150951	2	SOD2;NUPR1	564	18986	35
2/374	35/18986	0.0571429	2.90084	1.59554	0.42292	0.370083	LPXN/THY1	GO:BP	NA	NA	GO:0050858	negative regulation of antigen receptor-mediated signaling pathway	0.150951	2	LPXN;THY1	564	18986	35
2/374	35/18986	0.0571429	2.90084	1.59554	0.42292	0.370083	ARHGAP6/CCL5	GO:BP	NA	NA	GO:0060191	regulation of lipase activity	0.150951	2	ARHGAP6;CCL5	564	18986	35
2/374	35/18986	0.0571429	2.90084	1.59554	0.42292	0.370083	ARHGEF2/PRKN	GO:BP	NA	NA	GO:0060544	regulation of necroptotic process	0.150951	2	ARHGEF2;PRKN	564	18986	35
2/374	35/18986	0.0571429	2.90084	1.59554	0.42292	0.370083	SLC29A4/PRKN	GO:BP	NA	NA	GO:0098810	neurotransmitter reuptake	0.150951	2	SLC29A4;PRKN	564	18986	35
2/374	35/18986	0.0571429	2.90084	1.59554	0.42292	0.370083	WNT2B/CSF1	GO:BP	NA	NA	GO:0110110	positive regulation of animal organ morphogenesis	0.150951	2	WNT2B;CSF1	564	18986	35
2/374	35/18986	0.0571429	2.90084	1.59554	0.42292	0.370083	CXCL8/CAMK1D	GO:BP	NA	NA	GO:1902624	positive regulation of neutrophil migration	0.150951	2	CXCL8;CAMK1D	564	18986	35
6/374	182/18986	0.032967	1.67356	1.29429	0.42292	0.370083	HMOX1/P2RX4/CYP1B1/ACVRL1/TMSB4X/GPX1	GO:BP	NA	NA	GO:0043534	blood vessel endothelial cell migration	0.150958	6	HMOX1;P2RX4;CYP1B1;ACVRL1;TMSB4X;GPX1	564	18986	182
10/374	348/18986	0.0287356	1.45876	1.22438	0.423022	0.370173	CYBA/TMEM38A/P2RX5/ITPR3/BDKRB1/P2RX4/GSTO1/THY1/RRAD/DDIT3	GO:BP	NA	NA	GO:0070588	calcium ion transmembrane transport	0.151094	10	CYBA;TMEM38A;P2RX5;ITPR3;BDKRB1;P2RX4;GSTO1;THY1;RRAD;DDIT3	564	18986	348
9/374	306/18986	0.0294118	1.49308	1.23263	0.425006	0.371909	PBLD/LPXN/GDF15/ACVRL1/ARRB2/NFKBIZ/CLDN1/SMAD3/EID2	GO:BP	NA	NA	GO:0071560	cellular response to transforming growth factor beta stimulus	0.151901	9	PBLD;LPXN;GDF15;ACVRL1;ARRB2;NFKBIZ;CLDN1;SMAD3;EID2	564	18986	306
5/374	143/18986	0.034965	1.77499	1.31866	0.426106	0.372871	WNT2B/ADM/IRX1/MTHFR/ALDH1A3	GO:BP	NA	NA	GO:0016331	morphogenesis of embryonic epithelium	0.152393	5	WNT2B;ADM;IRX1;MTHFR;ALDH1A3	564	18986	143
10/374	349/18986	0.0286533	1.45458	1.215	0.427478	0.374072	TNFAIP3/TPBG/SMAD3/GPRC5B/IGFBP6/DDIT3/SHISA3/CTNNBIP1/PRKN/TAX1BP3	GO:BP	NA	NA	GO:0030111	regulation of Wnt signaling pathway	0.153018	10	TNFAIP3;TPBG;SMAD3;GPRC5B;IGFBP6;DDIT3;SHISA3;CTNNBIP1;PRKN;TAX1BP3	564	18986	349
4/374	105/18986	0.0380952	1.93389	1.36027	0.427478	0.374072	IGFBP5/P2RX4/PI16/SMAD3	GO:BP	NA	NA	GO:0014897	striated muscle hypertrophy	0.153183	4	IGFBP5;P2RX4;PI16;SMAD3	564	18986	105
4/374	105/18986	0.0380952	1.93389	1.36027	0.427478	0.374072	CTNS/WNT2B/IRX1/CTNNBIP1	GO:BP	NA	NA	GO:0061326	renal tubule development	0.153183	4	CTNS;WNT2B;IRX1;CTNNBIP1	564	18986	105
6/374	183/18986	0.0327869	1.66442	1.28026	0.428579	0.375036	CHMP5/HMOX1/ATP5IF1/SOD1/ITPKB/CSF1	GO:BP	NA	NA	GO:0002262	myeloid cell homeostasis	0.153677	6	CHMP5;HMOX1;ATP5IF1;SOD1;ITPKB;CSF1	564	18986	183
3/374	69/18986	0.0434783	2.20716	1.42399	0.431023	0.377174	P2RX4/PI16/SMAD3	GO:BP	NA	NA	GO:0010611	regulation of cardiac muscle hypertrophy	0.154917	3	P2RX4;PI16;SMAD3	564	18986	69
3/374	69/18986	0.0434783	2.20716	1.42399	0.431023	0.377174	MSX2/CSF1/GPX1	GO:BP	NA	NA	GO:0061180	mammary gland epithelium development	0.154917	3	MSX2;CSF1;GPX1	564	18986	69
3/374	69/18986	0.0434783	2.20716	1.42399	0.431023	0.377174	MGARP/SOD1/FEZ1	GO:BP	NA	NA	GO:0098930	axonal transport	0.154917	3	MGARP;SOD1;FEZ1	564	18986	69
10/374	350/18986	0.0285714	1.45042	1.20565	0.431023	0.377174	NTN4/P2RX5/AKR1B1/MSX2/CDKN1A/EREG/CD63/ACVRL1/DDIT3/RFLNA	GO:BP	NA	NA	GO:0021700	developmental maturation	0.154955	10	NTN4;P2RX5;AKR1B1;MSX2;CDKN1A;EREG;CD63;ACVRL1;DDIT3;RFLNA	564	18986	350
5/374	144/18986	0.0347222	1.76266	1.30225	0.431096	0.377238	PRSS3/PIR/PBLD/RBP4/AKR1C1	GO:BP	NA	NA	GO:0007586	digestion	0.155512	5	PRSS3;PIR;PBLD;RBP4;AKR1C1	564	18986	144
5/374	144/18986	0.0347222	1.76266	1.30225	0.431096	0.377238	ARL6IP5/SMAD3/PIDD1/RPS27L/GPX1	GO:BP	NA	NA	GO:0043281	regulation of cysteine-type endopeptidase activity involved in apoptotic process	0.155512	5	ARL6IP5;SMAD3;PIDD1;RPS27L;GPX1	564	18986	144
4/374	106/18986	0.0377358	1.91565	1.34006	0.431096	0.377238	HSPB6/HMOX1/CDKN1A/SOD1	GO:BP	NA	NA	GO:0009408	response to heat	0.156894	4	HSPB6;HMOX1;CDKN1A;SOD1	564	18986	106
10/374	351/18986	0.02849	1.44629	1.19632	0.431096	0.377238	PNPLA4/ABHD12/GLA/PLA2G4C/IL1B/CYP1B1/PLPP2/BDH2/ECI1/AKR1C3	GO:BP	NA	NA	GO:0016042	lipid catabolic process	0.156905	10	PNPLA4;ABHD12;GLA;PLA2G4C;IL1B;CYP1B1;PLPP2;BDH2;ECI1;AKR1C3	564	18986	351
2/374	36/18986	0.0555556	2.82026	1.54962	0.431096	0.377238	ATP6V0E1/ATP6V0E2	GO:BP	NA	NA	GO:0007035	vacuolar acidification	0.157859	2	ATP6V0E1;ATP6V0E2	564	18986	36
2/374	36/18986	0.0555556	2.82026	1.54962	0.431096	0.377238	APOBEC3F/APOBEC3C	GO:BP	NA	NA	GO:0010526	retrotransposon silencing	0.157859	2	APOBEC3F;APOBEC3C	564	18986	36
2/374	36/18986	0.0555556	2.82026	1.54962	0.431096	0.377238	GCH1/NUPR1	GO:BP	NA	NA	GO:0010667	negative regulation of cardiac muscle cell apoptotic process	0.157859	2	GCH1;NUPR1	564	18986	36
2/374	36/18986	0.0555556	2.82026	1.54962	0.431096	0.377238	TXN/ZDHHC12	GO:BP	NA	NA	GO:0018198	peptidyl-cysteine modification	0.157859	2	TXN;ZDHHC12	564	18986	36
2/374	36/18986	0.0555556	2.82026	1.54962	0.431096	0.377238	TFPI2/P2RX4	GO:BP	NA	NA	GO:0034405	response to fluid shear stress	0.157859	2	TFPI2;P2RX4	564	18986	36
2/374	36/18986	0.0555556	2.82026	1.54962	0.431096	0.377238	PITX1/MSX2	GO:BP	NA	NA	GO:0035137	hindlimb morphogenesis	0.157859	2	PITX1;MSX2	564	18986	36
2/374	36/18986	0.0555556	2.82026	1.54962	0.431096	0.377238	IL1B/TXN	GO:BP	NA	NA	GO:0046825	regulation of protein export from nucleus	0.157859	2	IL1B;TXN	564	18986	36
2/374	36/18986	0.0555556	2.82026	1.54962	0.431096	0.377238	SOD2/CD63	GO:BP	NA	NA	GO:0050931	pigment cell differentiation	0.157859	2	SOD2;CD63	564	18986	36
2/374	36/18986	0.0555556	2.82026	1.54962	0.431096	0.377238	MSX2/ADAM15	GO:BP	NA	NA	GO:0060317	cardiac epithelial to mesenchymal transition	0.157859	2	MSX2;ADAM15	564	18986	36
2/374	36/18986	0.0555556	2.82026	1.54962	0.431096	0.377238	BDKRB2/PRKN	GO:BP	NA	NA	GO:1901797	negative regulation of signal transduction by p53 class mediator	0.157859	2	BDKRB2;PRKN	564	18986	36
2/374	36/18986	0.0555556	2.82026	1.54962	0.431096	0.377238	GCH1/PRKN	GO:BP	NA	NA	GO:1902882	regulation of response to oxidative stress	0.157859	2	GCH1;PRKN	564	18986	36
2/374	36/18986	0.0555556	2.82026	1.54962	0.431096	0.377238	ICAM1/TNFAIP3	GO:BP	NA	NA	GO:2000352	negative regulation of endothelial cell apoptotic process	0.157859	2	ICAM1;TNFAIP3	564	18986	36
6/374	185/18986	0.0324324	1.64642	1.25244	0.431096	0.377238	G0S2/IL1B/SQSTM1/PWWP2B/DDIT3/GPX1	GO:BP	NA	NA	GO:0001659	temperature homeostasis	0.159181	6	G0S2;IL1B;SQSTM1;PWWP2B;DDIT3;GPX1	564	18986	185
3/374	70/18986	0.0428571	2.17563	1.39685	0.431096	0.377238	NFKBIA/ZNHIT1/TAF13	GO:BP	NA	NA	GO:2000144	positive regulation of DNA-templated transcription initiation	0.159647	3	NFKBIA;ZNHIT1;TAF13	564	18986	70
4/374	107/18986	0.0373832	1.89775	1.32008	0.431096	0.377238	ISYNA1/GCH1/PLPP2/ITPKB	GO:BP	NA	NA	GO:0019751	polyol metabolic process	0.160638	4	ISYNA1;GCH1;PLPP2;ITPKB	564	18986	107
5/374	146/18986	0.0342466	1.73852	1.26982	0.431096	0.377238	POMC/COX7A1/FBP1/NUPR1/SHMT2	GO:BP	NA	NA	GO:0043467	regulation of generation of precursor metabolites and energy	0.161829	5	POMC;COX7A1;FBP1;NUPR1;SHMT2	564	18986	146
13/374	485/18986	0.0268041	1.3607	1.14069	0.431096	0.377238	ICAM1/BTN3A3/POMC/CXCL6/IL1B/ARRB2/SECTM1/NFKBIZ/IL6R/ADORA2B/IL20RB/ZP3/MILR1	GO:BP	NA	NA	GO:0002443	leukocyte mediated immunity	0.163312	13	ICAM1;BTN3A3;POMC;CXCL6;IL1B;ARRB2;SECTM1;NFKBIZ;IL6R;ADORA2B;IL20RB;ZP3;MILR1	564	18986	485
1/374	9/18986	0.111111	5.64052	1.97387	0.431096	0.377238	CTNS	GO:BP	NA	NA	GO:0003097	renal water transport	0.163974	1	CTNS	564	18986	9
1/374	9/18986	0.111111	5.64052	1.97387	0.431096	0.377238	ISYNA1	GO:BP	NA	NA	GO:0006020	inositol metabolic process	0.163974	1	ISYNA1	564	18986	9
1/374	9/18986	0.111111	5.64052	1.97387	0.431096	0.377238	HYAL3	GO:BP	NA	NA	GO:0007341	penetration of zona pellucida	0.163974	1	HYAL3	564	18986	9
1/374	9/18986	0.111111	5.64052	1.97387	0.431096	0.377238	GCH1	GO:BP	NA	NA	GO:0009396	folic acid-containing compound biosynthetic process	0.163974	1	GCH1	564	18986	9
1/374	9/18986	0.111111	5.64052	1.97387	0.431096	0.377238	PRKN	GO:BP	NA	NA	GO:0010994	free ubiquitin chain polymerization	0.163974	1	PRKN	564	18986	9
1/374	9/18986	0.111111	5.64052	1.97387	0.431096	0.377238	CUBN	GO:BP	NA	NA	GO:0015889	cobalamin transport	0.163974	1	CUBN	564	18986	9
1/374	9/18986	0.111111	5.64052	1.97387	0.431096	0.377238	AKR1C3	GO:BP	NA	NA	GO:0016093	polyprenol metabolic process	0.163974	1	AKR1C3	564	18986	9
1/374	9/18986	0.111111	5.64052	1.97387	0.431096	0.377238	HINT1	GO:BP	NA	NA	GO:0016926	protein desumoylation	0.163974	1	HINT1	564	18986	9
1/374	9/18986	0.111111	5.64052	1.97387	0.431096	0.377238	ICAM1	GO:BP	NA	NA	GO:0019062	virion attachment to host cell	0.163974	1	ICAM1	564	18986	9
1/374	9/18986	0.111111	5.64052	1.97387	0.431096	0.377238	AKR1C3	GO:BP	NA	NA	GO:0019371	cyclooxygenase pathway	0.163974	1	AKR1C3	564	18986	9
1/374	9/18986	0.111111	5.64052	1.97387	0.431096	0.377238	GALM	GO:BP	NA	NA	GO:0019388	galactose catabolic process	0.163974	1	GALM	564	18986	9
1/374	9/18986	0.111111	5.64052	1.97387	0.431096	0.377238	CLCN7	GO:BP	NA	NA	GO:0030321	transepithelial chloride transport	0.163974	1	CLCN7	564	18986	9
1/374	9/18986	0.111111	5.64052	1.97387	0.431096	0.377238	FBP1	GO:BP	NA	NA	GO:0030388	fructose 1,6-bisphosphate metabolic process	0.163974	1	FBP1	564	18986	9
1/374	9/18986	0.111111	5.64052	1.97387	0.431096	0.377238	IL1B	GO:BP	NA	NA	GO:0031620	regulation of fever generation	0.163974	1	IL1B	564	18986	9
1/374	9/18986	0.111111	5.64052	1.97387	0.431096	0.377238	SOD1	GO:BP	NA	NA	GO:0032287	peripheral nervous system myelin maintenance	0.163974	1	SOD1	564	18986	9
1/374	9/18986	0.111111	5.64052	1.97387	0.431096	0.377238	GPX1	GO:BP	NA	NA	GO:0033197	response to vitamin E	0.163974	1	GPX1	564	18986	9
1/374	9/18986	0.111111	5.64052	1.97387	0.431096	0.377238	ITPKB	GO:BP	NA	NA	GO:0035726	common myeloid progenitor cell proliferation	0.163974	1	ITPKB	564	18986	9
1/374	9/18986	0.111111	5.64052	1.97387	0.431096	0.377238	FGF16	GO:BP	NA	NA	GO:0035768	endothelial cell chemotaxis to fibroblast growth factor	0.163974	1	FGF16	564	18986	9
1/374	9/18986	0.111111	5.64052	1.97387	0.431096	0.377238	MT2A	GO:BP	NA	NA	GO:0036017	response to erythropoietin	0.163974	1	MT2A	564	18986	9
1/374	9/18986	0.111111	5.64052	1.97387	0.431096	0.377238	MT2A	GO:BP	NA	NA	GO:0036018	cellular response to erythropoietin	0.163974	1	MT2A	564	18986	9
1/374	9/18986	0.111111	5.64052	1.97387	0.431096	0.377238	DDIT3	GO:BP	NA	NA	GO:0036500	ATF6-mediated unfolded protein response	0.163974	1	DDIT3	564	18986	9
1/374	9/18986	0.111111	5.64052	1.97387	0.431096	0.377238	IGFBP5	GO:BP	NA	NA	GO:0043569	negative regulation of insulin-like growth factor receptor signaling pathway	0.163974	1	IGFBP5	564	18986	9
1/374	9/18986	0.111111	5.64052	1.97387	0.431096	0.377238	CCL2	GO:BP	NA	NA	GO:0043615	astrocyte cell migration	0.163974	1	CCL2	564	18986	9
1/374	9/18986	0.111111	5.64052	1.97387	0.431096	0.377238	MSX2	GO:BP	NA	NA	GO:0044848	biological phase	0.163974	1	MSX2	564	18986	9
1/374	9/18986	0.111111	5.64052	1.97387	0.431096	0.377238	MSX2	GO:BP	NA	NA	GO:0044851	hair cycle phase	0.163974	1	MSX2	564	18986	9
1/374	9/18986	0.111111	5.64052	1.97387	0.431096	0.377238	MSX2	GO:BP	NA	NA	GO:0045617	negative regulation of keratinocyte differentiation	0.163974	1	MSX2	564	18986	9
1/374	9/18986	0.111111	5.64052	1.97387	0.431096	0.377238	GCH1	GO:BP	NA	NA	GO:0046146	tetrahydrobiopterin metabolic process	0.163974	1	GCH1	564	18986	9
1/374	9/18986	0.111111	5.64052	1.97387	0.431096	0.377238	ADM	GO:BP	NA	NA	GO:0046886	positive regulation of hormone biosynthetic process	0.163974	1	ADM	564	18986	9
1/374	9/18986	0.111111	5.64052	1.97387	0.431096	0.377238	LRRC17	GO:BP	NA	NA	GO:0048539	bone marrow development	0.163974	1	LRRC17	564	18986	9
1/374	9/18986	0.111111	5.64052	1.97387	0.431096	0.377238	SMAD3	GO:BP	NA	NA	GO:0048617	embryonic foregut morphogenesis	0.163974	1	SMAD3	564	18986	9
1/374	9/18986	0.111111	5.64052	1.97387	0.431096	0.377238	MSX2	GO:BP	NA	NA	GO:0048819	regulation of hair follicle maturation	0.163974	1	MSX2	564	18986	9
1/374	9/18986	0.111111	5.64052	1.97387	0.431096	0.377238	CCBE1	GO:BP	NA	NA	GO:0048845	venous blood vessel morphogenesis	0.163974	1	CCBE1	564	18986	9
1/374	9/18986	0.111111	5.64052	1.97387	0.431096	0.377238	PRKN	GO:BP	NA	NA	GO:0051589	negative regulation of neurotransmitter transport	0.163974	1	PRKN	564	18986	9
1/374	9/18986	0.111111	5.64052	1.97387	0.431096	0.377238	SLC29A4	GO:BP	NA	NA	GO:0051620	norepinephrine uptake	0.163974	1	SLC29A4	564	18986	9
1/374	9/18986	0.111111	5.64052	1.97387	0.431096	0.377238	POMC	GO:BP	NA	NA	GO:0051712	positive regulation of killing of cells of another organism	0.163974	1	POMC	564	18986	9
1/374	9/18986	0.111111	5.64052	1.97387	0.431096	0.377238	TSPO	GO:BP	NA	NA	GO:0051901	positive regulation of mitochondrial depolarization	0.163974	1	TSPO	564	18986	9
1/374	9/18986	0.111111	5.64052	1.97387	0.431096	0.377238	IGFBP5	GO:BP	NA	NA	GO:0060056	mammary gland involution	0.163974	1	IGFBP5	564	18986	9
1/374	9/18986	0.111111	5.64052	1.97387	0.431096	0.377238	ZNF219	GO:BP	NA	NA	GO:0060174	limb bud formation	0.163974	1	ZNF219	564	18986	9
1/374	9/18986	0.111111	5.64052	1.97387	0.431096	0.377238	TSPO	GO:BP	NA	NA	GO:0060245	detection of cell density	0.163974	1	TSPO	564	18986	9
1/374	9/18986	0.111111	5.64052	1.97387	0.431096	0.377238	CAMK1D	GO:BP	NA	NA	GO:0060267	positive regulation of respiratory burst	0.163974	1	CAMK1D	564	18986	9
1/374	9/18986	0.111111	5.64052	1.97387	0.431096	0.377238	GSTO1	GO:BP	NA	NA	GO:0060315	negative regulation of ryanodine-sensitive calcium-release channel activity	0.163974	1	GSTO1	564	18986	9
1/374	9/18986	0.111111	5.64052	1.97387	0.431096	0.377238	MSX2	GO:BP	NA	NA	GO:0060363	cranial suture morphogenesis	0.163974	1	MSX2	564	18986	9
1/374	9/18986	0.111111	5.64052	1.97387	0.431096	0.377238	WNT2B	GO:BP	NA	NA	GO:0060638	mesenchymal-epithelial cell signaling	0.163974	1	WNT2B	564	18986	9
1/374	9/18986	0.111111	5.64052	1.97387	0.431096	0.377238	NTN4	GO:BP	NA	NA	GO:0060693	regulation of branching involved in salivary gland morphogenesis	0.163974	1	NTN4	564	18986	9
1/374	9/18986	0.111111	5.64052	1.97387	0.431096	0.377238	WNT2B	GO:BP	NA	NA	GO:0061072	iris morphogenesis	0.163974	1	WNT2B	564	18986	9
1/374	9/18986	0.111111	5.64052	1.97387	0.431096	0.377238	CCL5	GO:BP	NA	NA	GO:0070100	negative regulation of chemokine-mediated signaling pathway	0.163974	1	CCL5	564	18986	9
1/374	9/18986	0.111111	5.64052	1.97387	0.431096	0.377238	CYBA	GO:BP	NA	NA	GO:0070255	regulation of mucus secretion	0.163974	1	CYBA	564	18986	9
1/374	9/18986	0.111111	5.64052	1.97387	0.431096	0.377238	NTN4	GO:BP	NA	NA	GO:0070831	basement membrane assembly	0.163974	1	NTN4	564	18986	9
1/374	9/18986	0.111111	5.64052	1.97387	0.431096	0.377238	WBP2	GO:BP	NA	NA	GO:0071169	establishment of protein localization to chromatin	0.163974	1	WBP2	564	18986	9
1/374	9/18986	0.111111	5.64052	1.97387	0.431096	0.377238	MGST1	GO:BP	NA	NA	GO:0071447	cellular response to hydroperoxide	0.163974	1	MGST1	564	18986	9
1/374	9/18986	0.111111	5.64052	1.97387	0.431096	0.377238	LPAR1	GO:BP	NA	NA	GO:0071670	smooth muscle cell chemotaxis	0.163974	1	LPAR1	564	18986	9
1/374	9/18986	0.111111	5.64052	1.97387	0.431096	0.377238	ADM	GO:BP	NA	NA	GO:0097646	calcitonin family receptor signaling pathway	0.163974	1	ADM	564	18986	9
1/374	9/18986	0.111111	5.64052	1.97387	0.431096	0.377238	IL33	GO:BP	NA	NA	GO:0106015	negative regulation of inflammatory response to wounding	0.163974	1	IL33	564	18986	9
1/374	9/18986	0.111111	5.64052	1.97387	0.431096	0.377238	ATP5IF1	GO:BP	NA	NA	GO:1901030	positive regulation of mitochondrial outer membrane permeabilization involved in apoptotic signaling pathway	0.163974	1	ATP5IF1	564	18986	9
1/374	9/18986	0.111111	5.64052	1.97387	0.431096	0.377238	TSPO	GO:BP	NA	NA	GO:1901525	negative regulation of mitophagy	0.163974	1	TSPO	564	18986	9
1/374	9/18986	0.111111	5.64052	1.97387	0.431096	0.377238	IL6R	GO:BP	NA	NA	GO:1901724	positive regulation of cell proliferation involved in kidney development	0.163974	1	IL6R	564	18986	9
1/374	9/18986	0.111111	5.64052	1.97387	0.431096	0.377238	SOD1	GO:BP	NA	NA	GO:1902177	positive regulation of oxidative stress-induced intrinsic apoptotic signaling pathway	0.163974	1	SOD1	564	18986	9
1/374	9/18986	0.111111	5.64052	1.97387	0.431096	0.377238	TSPO	GO:BP	NA	NA	GO:1903147	negative regulation of autophagy of mitochondrion	0.163974	1	TSPO	564	18986	9
1/374	9/18986	0.111111	5.64052	1.97387	0.431096	0.377238	TNXB	GO:BP	NA	NA	GO:1904026	regulation of collagen fibril organization	0.163974	1	TNXB	564	18986	9
1/374	9/18986	0.111111	5.64052	1.97387	0.431096	0.377238	OPTN	GO:BP	NA	NA	GO:1904415	regulation of xenophagy	0.163974	1	OPTN	564	18986	9
1/374	9/18986	0.111111	5.64052	1.97387	0.431096	0.377238	OPTN	GO:BP	NA	NA	GO:1904417	positive regulation of xenophagy	0.163974	1	OPTN	564	18986	9
1/374	9/18986	0.111111	5.64052	1.97387	0.431096	0.377238	SQSTM1	GO:BP	NA	NA	GO:1905719	protein localization to perinuclear region of cytoplasm	0.163974	1	SQSTM1	564	18986	9
1/374	9/18986	0.111111	5.64052	1.97387	0.431096	0.377238	FGF16	GO:BP	NA	NA	GO:2000544	regulation of endothelial cell chemotaxis to fibroblast growth factor	0.163974	1	FGF16	564	18986	9
1/374	9/18986	0.111111	5.64052	1.97387	0.431096	0.377238	ZC3H12A	GO:BP	NA	NA	GO:2000627	positive regulation of miRNA catabolic process	0.163974	1	ZC3H12A	564	18986	9
4/374	108/18986	0.037037	1.88017	1.30031	0.431096	0.377238	IL1B/SECTM1/IL20RB/ZP3	GO:BP	NA	NA	GO:0002709	regulation of T cell mediated immunity	0.164414	4	IL1B;SECTM1;IL20RB;ZP3	564	18986	108
4/374	108/18986	0.037037	1.88017	1.30031	0.431096	0.377238	PNPLA4/SREBF1/TNXB/GPX1	GO:BP	NA	NA	GO:0006641	triglyceride metabolic process	0.164414	4	PNPLA4;SREBF1;TNXB;GPX1	564	18986	108
4/374	108/18986	0.037037	1.88017	1.30031	0.431096	0.377238	CYBA/ARHGEF2/IL33/CD14	GO:BP	NA	NA	GO:0032760	positive regulation of tumor necrosis factor production	0.164414	4	CYBA;ARHGEF2;IL33;CD14	564	18986	108
3/374	71/18986	0.0422535	2.14499	1.37016	0.431096	0.377238	CHMP5/DENND3/PLEKHF1	GO:BP	NA	NA	GO:0008333	endosome to lysosome transport	0.164421	3	CHMP5;DENND3;PLEKHF1	564	18986	71
3/374	71/18986	0.0422535	2.14499	1.37016	0.431096	0.377238	TRIM25/WBP2/CRHBP	GO:BP	NA	NA	GO:0043627	response to estrogen	0.164421	3	TRIM25;WBP2;CRHBP	564	18986	71
3/374	71/18986	0.0422535	2.14499	1.37016	0.431096	0.377238	CYBA/DHX58/CD14	GO:BP	NA	NA	GO:0062208	positive regulation of pattern recognition receptor signaling pathway	0.164421	3	CYBA;DHX58;CD14	564	18986	71
10/374	355/18986	0.028169	1.42999	1.15931	0.431096	0.377238	TSPO/CCL2/IL1B/RRAS2/P2RX4/IL33/SOD1/CSF1/LPAR1/ADGRG1	GO:BP	NA	NA	GO:0042063	gliogenesis	0.164824	10	TSPO;CCL2;IL1B;RRAS2;P2RX4;IL33;SOD1;CSF1;LPAR1;ADGRG1	564	18986	355
2/374	37/18986	0.0540541	2.74404	1.50525	0.431096	0.377238	IL6R/CCL5	GO:BP	NA	NA	GO:0034110	regulation of homotypic cell-cell adhesion	0.164824	2	IL6R;CCL5	564	18986	37
2/374	37/18986	0.0540541	2.74404	1.50525	0.431096	0.377238	RBP4/PI16	GO:BP	NA	NA	GO:0046621	negative regulation of organ growth	0.164824	2	RBP4;PI16	564	18986	37
2/374	37/18986	0.0540541	2.74404	1.50525	0.431096	0.377238	IL1B/GCH1	GO:BP	NA	NA	GO:0051353	positive regulation of oxidoreductase activity	0.164824	2	IL1B;GCH1	564	18986	37
2/374	37/18986	0.0540541	2.74404	1.50525	0.431096	0.377238	NRXN2/ADORA2B	GO:BP	NA	NA	GO:0099171	presynaptic modulation of chemical synaptic transmission	0.164824	2	NRXN2;ADORA2B	564	18986	37
2/374	37/18986	0.0540541	2.74404	1.50525	0.431096	0.377238	CCL2/CRHBP	GO:BP	NA	NA	GO:0099601	regulation of neurotransmitter receptor activity	0.164824	2	CCL2;CRHBP	564	18986	37
5/374	147/18986	0.0340136	1.72669	1.25379	0.431096	0.377238	SOD2/TNFAIP3/PPDPF/CLDN1/SMAD3	GO:BP	NA	NA	GO:0001889	liver development	0.165026	5	SOD2;TNFAIP3;PPDPF;CLDN1;SMAD3	564	18986	147
5/374	147/18986	0.0340136	1.72669	1.25379	0.431096	0.377238	PSME1/ARL6IP5/SMAD3/PIDD1/RPS27L	GO:BP	NA	NA	GO:0010952	positive regulation of peptidase activity	0.165026	5	PSME1;ARL6IP5;SMAD3;PIDD1;RPS27L	564	18986	147
5/374	147/18986	0.0340136	1.72669	1.25379	0.431096	0.377238	IL1B/ARL6IP5/GSTO1/RRAD/SLC43A2	GO:BP	NA	NA	GO:0034763	negative regulation of transmembrane transport	0.165026	5	IL1B;ARL6IP5;GSTO1;RRAD;SLC43A2	564	18986	147
4/374	109/18986	0.0366972	1.86292	1.28075	0.438913	0.384078	SOD1/BDKRB2/ADORA2B/ADRA2C	GO:BP	NA	NA	GO:0006939	smooth muscle contraction	0.168223	4	SOD1;BDKRB2;ADORA2B;ADRA2C	564	18986	109
4/374	109/18986	0.0366972	1.86292	1.28075	0.438913	0.384078	P2RX5/SLC29A1/P2RX4/ARRB2	GO:BP	NA	NA	GO:0060079	excitatory postsynaptic potential	0.168223	4	P2RX5;SLC29A1;P2RX4;ARRB2	564	18986	109
9/374	314/18986	0.0286624	1.45504	1.15256	0.440194	0.3852	ARHGAP6/FXYD5/LPXN/CYP1B1/ACVRL1/ADAM15/TNFRSF14/ZC3H12A/IL20RB	GO:BP	NA	NA	GO:0007162	negative regulation of cell adhesion	0.168816	9	ARHGAP6;FXYD5;LPXN;CYP1B1;ACVRL1;ADAM15;TNFRSF14;ZC3H12A;IL20RB	564	18986	314
3/374	72/18986	0.0416667	2.1152	1.34391	0.440555	0.385515	CYP1B1/LOXL4/TNXB	GO:BP	NA	NA	GO:0030199	collagen fibril organization	0.169237	3	CYP1B1;LOXL4;TNXB	564	18986	72
3/374	72/18986	0.0416667	2.1152	1.34391	0.440555	0.385515	SMAD3/CXCL8/CCL5	GO:BP	NA	NA	GO:0050918	positive chemotaxis	0.169237	3	SMAD3;CXCL8;CCL5	564	18986	72
7/374	230/18986	0.0304348	1.54501	1.17881	0.440555	0.385515	IL1B/IL33/RBP4/SECTM1/NFKBIZ/TNFRSF14/GPRC5B	GO:BP	NA	NA	GO:0002440	production of molecular mediator of immune response	0.16982	7	IL1B;IL33;RBP4;SECTM1;NFKBIZ;TNFRSF14;GPRC5B	564	18986	230
7/374	230/18986	0.0304348	1.54501	1.17881	0.440555	0.385515	SREBF1/CDKN1A/WNT2B/ADM/ZC3H12A/DDIT3/AKR1C3	GO:BP	NA	NA	GO:0042594	response to starvation	0.16982	7	SREBF1;CDKN1A;WNT2B;ADM;ZC3H12A;DDIT3;AKR1C3	564	18986	230
6/374	189/18986	0.031746	1.61158	1.1978	0.440555	0.385515	IGFBP5/IL1B/SOD1/CRHBP/ADM/PSG4	GO:BP	NA	NA	GO:0007565	female pregnancy	0.170438	6	IGFBP5;IL1B;SOD1;CRHBP;ADM;PSG4	564	18986	189
2/374	38/18986	0.0526316	2.67183	1.46233	0.440555	0.385515	PBLD/RBP4	GO:BP	NA	NA	GO:0010669	epithelial structure maintenance	0.171843	2	PBLD;RBP4	564	18986	38
2/374	38/18986	0.0526316	2.67183	1.46233	0.440555	0.385515	NFKBIA/CSF1	GO:BP	NA	NA	GO:0010742	macrophage derived foam cell differentiation	0.171843	2	NFKBIA;CSF1	564	18986	38
2/374	38/18986	0.0526316	2.67183	1.46233	0.440555	0.385515	TMEM38A/GSTO1	GO:BP	NA	NA	GO:0014808	release of sequestered calcium ion into cytosol by sarcoplasmic reticulum	0.171843	2	TMEM38A;GSTO1	564	18986	38
2/374	38/18986	0.0526316	2.67183	1.46233	0.440555	0.385515	APOBEC3F/APOBEC3C	GO:BP	NA	NA	GO:0032197	retrotransposition	0.171843	2	APOBEC3F;APOBEC3C	564	18986	38
2/374	38/18986	0.0526316	2.67183	1.46233	0.440555	0.385515	GPR108/ARRB2	GO:BP	NA	NA	GO:0034121	regulation of toll-like receptor signaling pathway	0.171843	2	GPR108;ARRB2	564	18986	38
2/374	38/18986	0.0526316	2.67183	1.46233	0.440555	0.385515	SAT1/GCH1	GO:BP	NA	NA	GO:0042401	biogenic amine biosynthetic process	0.171843	2	SAT1;GCH1	564	18986	38
2/374	38/18986	0.0526316	2.67183	1.46233	0.440555	0.385515	GCH1/ADM	GO:BP	NA	NA	GO:0045823	positive regulation of heart contraction	0.171843	2	GCH1;ADM	564	18986	38
2/374	38/18986	0.0526316	2.67183	1.46233	0.440555	0.385515	CTNS/AKR1C3	GO:BP	NA	NA	GO:0070293	renal absorption	0.171843	2	CTNS;AKR1C3	564	18986	38
2/374	38/18986	0.0526316	2.67183	1.46233	0.440555	0.385515	MSX2/CRHBP	GO:BP	NA	NA	GO:0071392	cellular response to estradiol stimulus	0.171843	2	MSX2;CRHBP	564	18986	38
2/374	38/18986	0.0526316	2.67183	1.46233	0.440555	0.385515	NFKBIZ/ZC3H12A	GO:BP	NA	NA	GO:2000316	regulation of T-helper 17 type immune response	0.171843	2	NFKBIZ;ZC3H12A	564	18986	38
13/374	490/18986	0.0265306	1.34682	1.10257	0.440555	0.385515	JADE2/BDKRB1/IGFBP5/PAPPA2/CDKN1A/DCLK1/ACVRL1/ADAM15/PI16/FBP1/SMAD3/PRKN/TWF2	GO:BP	NA	NA	GO:0016049	cell growth	0.171898	13	JADE2;BDKRB1;IGFBP5;PAPPA2;CDKN1A;DCLK1;ACVRL1;ADAM15;PI16;FBP1;SMAD3;PRKN;TWF2	564	18986	490
4/374	110/18986	0.0363636	1.84599	1.26139	0.440555	0.385515	SREBF1/ZC3H12A/SMAD3/ATOH8	GO:BP	NA	NA	GO:0010586	miRNA metabolic process	0.172062	4	SREBF1;ZC3H12A;SMAD3;ATOH8	564	18986	110
4/374	110/18986	0.0363636	1.84599	1.26139	0.440555	0.385515	TNFAIP3/ARRB2/ZC3H12A/SMAD3	GO:BP	NA	NA	GO:0032611	interleukin-1 beta production	0.172062	4	TNFAIP3;ARRB2;ZC3H12A;SMAD3	564	18986	110
4/374	110/18986	0.0363636	1.84599	1.26139	0.440555	0.385515	TNFAIP3/ARRB2/ZC3H12A/SMAD3	GO:BP	NA	NA	GO:0032651	regulation of interleukin-1 beta production	0.172062	4	TNFAIP3;ARRB2;ZC3H12A;SMAD3	564	18986	110
4/374	110/18986	0.0363636	1.84599	1.26139	0.440555	0.385515	CDKN1A/GCH1/HMGA1/H2AJ	GO:BP	NA	NA	GO:0090398	cellular senescence	0.172062	4	CDKN1A;GCH1;HMGA1;H2AJ	564	18986	110
12/374	446/18986	0.0269058	1.36587	1.10836	0.440555	0.385515	ARHGAP44/SREBF1/IL1B/SERGEF/TXN/RBP4/B3GAT3/ZC3H12A/SMAD3/ADRA2C/PRKN/CCL5	GO:BP	NA	NA	GO:0051223	regulation of protein transport	0.172197	12	ARHGAP44;SREBF1;IL1B;SERGEF;TXN;RBP4;B3GAT3;ZC3H12A;SMAD3;ADRA2C;PRKN;CCL5	564	18986	446
6/374	190/18986	0.0315789	1.6031	1.18434	0.440555	0.385515	NTN4/MSX2/WNT2B/ADM/CTNNBIP1/CSF1	GO:BP	NA	NA	GO:0061138	morphogenesis of a branching epithelium	0.173304	6	NTN4;MSX2;WNT2B;ADM;CTNNBIP1;CSF1	564	18986	190
12/374	447/18986	0.0268456	1.36281	1.10036	0.440555	0.385515	PITX1/IGFBP5/MSX2/RBP4/ARRB2/PI16/SMAD3/MYOZ2/NUPR1/MAFF/SVIL/GPX1	GO:BP	NA	NA	GO:0060537	muscle tissue development	0.174029	12	PITX1;IGFBP5;MSX2;RBP4;ARRB2;PI16;SMAD3;MYOZ2;NUPR1;MAFF;SVIL;GPX1	564	18986	447
3/374	73/18986	0.0410959	2.08622	1.31809	0.440555	0.385515	TNFAIP6/LRRC17/CSF1	GO:BP	NA	NA	GO:0045670	regulation of osteoclast differentiation	0.174094	3	TNFAIP6;LRRC17;CSF1	564	18986	73
3/374	73/18986	0.0410959	2.08622	1.31809	0.440555	0.385515	IL32/TXN/PRKN	GO:BP	NA	NA	GO:0051101	regulation of DNA binding	0.174094	3	IL32;TXN;PRKN	564	18986	73
3/374	73/18986	0.0410959	2.08622	1.31809	0.440555	0.385515	PLAT/CCBE1/S100A10	GO:BP	NA	NA	GO:1903317	regulation of protein maturation	0.174094	3	PLAT;CCBE1;S100A10	564	18986	73
8/374	274/18986	0.0291971	1.48218	1.13965	0.440555	0.385515	ADGRD1/POMC/GABBR2/ADM/ADORA2B/ADRA2C/LPAR1/ADGRG1	GO:BP	NA	NA	GO:0007188	adenylate cyclase-modulating G protein-coupled receptor signaling pathway	0.174691	8	ADGRD1;POMC;GABBR2;ADM;ADORA2B;ADRA2C;LPAR1;ADGRG1	564	18986	274
5/374	150/18986	0.0333333	1.69216	1.20643	0.440555	0.385515	SOD2/TNFAIP3/PPDPF/CLDN1/SMAD3	GO:BP	NA	NA	GO:0061008	hepaticobiliary system development	0.174765	5	SOD2;TNFAIP3;PPDPF;CLDN1;SMAD3	564	18986	150
4/374	111/18986	0.036036	1.82936	1.24224	0.440555	0.385515	CD63/ITGA7/ADAM15/THY1	GO:BP	NA	NA	GO:0007229	integrin-mediated signaling pathway	0.175932	4	CD63;ITGA7;ADAM15;THY1	564	18986	111
6/374	191/18986	0.0314136	1.5947	1.17095	0.440555	0.385515	BID/PSME1/CCL2/CDKN1A/PIDD1/RPS27L	GO:BP	NA	NA	GO:2000045	regulation of G1/S transition of mitotic cell cycle	0.176189	6	BID;PSME1;CCL2;CDKN1A;PIDD1;RPS27L	564	18986	191
5/374	151/18986	0.0331126	1.68095	1.19087	0.440555	0.385515	P2RX5/SLC29A1/P2RX4/ARRB2/INSYN1	GO:BP	NA	NA	GO:0060078	regulation of postsynaptic membrane potential	0.178059	5	P2RX5;SLC29A1;P2RX4;ARRB2;INSYN1	564	18986	151
2/374	39/18986	0.0512821	2.60332	1.42078	0.440555	0.385515	HYAL3/ZP3	GO:BP	NA	NA	GO:0007340	acrosome reaction	0.178909	2	HYAL3;ZP3	564	18986	39
2/374	39/18986	0.0512821	2.60332	1.42078	0.440555	0.385515	CTNS/CAMK2N1	GO:BP	NA	NA	GO:0007616	long-term memory	0.178909	2	CTNS;CAMK2N1	564	18986	39
2/374	39/18986	0.0512821	2.60332	1.42078	0.440555	0.385515	SAT1/GCH1	GO:BP	NA	NA	GO:0009309	amine biosynthetic process	0.178909	2	SAT1;GCH1	564	18986	39
2/374	39/18986	0.0512821	2.60332	1.42078	0.440555	0.385515	GCH1/NUPR1	GO:BP	NA	NA	GO:0010664	negative regulation of striated muscle cell apoptotic process	0.178909	2	GCH1;NUPR1	564	18986	39
2/374	39/18986	0.0512821	2.60332	1.42078	0.440555	0.385515	HYAL3/ZP3	GO:BP	NA	NA	GO:0017158	regulation of calcium ion-dependent exocytosis	0.178909	2	HYAL3;ZP3	564	18986	39
2/374	39/18986	0.0512821	2.60332	1.42078	0.440555	0.385515	P2RX4/SOD1	GO:BP	NA	NA	GO:0019228	neuronal action potential	0.178909	2	P2RX4;SOD1	564	18986	39
2/374	39/18986	0.0512821	2.60332	1.42078	0.440555	0.385515	ARL6IP5/IGFBP6	GO:BP	NA	NA	GO:0032872	regulation of stress-activated MAPK cascade	0.178909	2	ARL6IP5;IGFBP6	564	18986	39
2/374	39/18986	0.0512821	2.60332	1.42078	0.440555	0.385515	PNPLA4/ABHD12	GO:BP	NA	NA	GO:0046461	neutral lipid catabolic process	0.178909	2	PNPLA4;ABHD12	564	18986	39
2/374	39/18986	0.0512821	2.60332	1.42078	0.440555	0.385515	PNPLA4/ABHD12	GO:BP	NA	NA	GO:0046464	acylglycerol catabolic process	0.178909	2	PNPLA4;ABHD12	564	18986	39
2/374	39/18986	0.0512821	2.60332	1.42078	0.440555	0.385515	GDF15/EID2	GO:BP	NA	NA	GO:0060392	negative regulation of SMAD protein signal transduction	0.178909	2	GDF15;EID2	564	18986	39
2/374	39/18986	0.0512821	2.60332	1.42078	0.440555	0.385515	IGFBP5/GDF15	GO:BP	NA	NA	GO:0060416	response to growth hormone	0.178909	2	IGFBP5;GDF15	564	18986	39
2/374	39/18986	0.0512821	2.60332	1.42078	0.440555	0.385515	TMEM38A/CRHBP	GO:BP	NA	NA	GO:0071312	cellular response to alkaloid	0.178909	2	TMEM38A;CRHBP	564	18986	39
2/374	39/18986	0.0512821	2.60332	1.42078	0.440555	0.385515	SLC29A1/SLC35B2	GO:BP	NA	NA	GO:0072530	purine-containing compound transmembrane transport	0.178909	2	SLC29A1;SLC35B2	564	18986	39
2/374	39/18986	0.0512821	2.60332	1.42078	0.440555	0.385515	NFKBIA/CSF1	GO:BP	NA	NA	GO:0090077	foam cell differentiation	0.178909	2	NFKBIA;CSF1	564	18986	39
2/374	39/18986	0.0512821	2.60332	1.42078	0.440555	0.385515	GCH1/ADM	GO:BP	NA	NA	GO:1903524	positive regulation of blood circulation	0.178909	2	GCH1;ADM	564	18986	39
3/374	74/18986	0.0405405	2.05803	1.29267	0.440555	0.385515	TSPO/IL1B/IL33	GO:BP	NA	NA	GO:0014015	positive regulation of gliogenesis	0.178989	3	TSPO;IL1B;IL33	564	18986	74
3/374	74/18986	0.0405405	2.05803	1.29267	0.440555	0.385515	RBP4/DUSP6/PI16	GO:BP	NA	NA	GO:0060420	regulation of heart growth	0.178989	3	RBP4;DUSP6;PI16	564	18986	74
3/374	74/18986	0.0405405	2.05803	1.29267	0.440555	0.385515	TNFRSF10B/IL1B/IL33	GO:BP	NA	NA	GO:0071260	cellular response to mechanical stimulus	0.178989	3	TNFRSF10B;IL1B;IL33	564	18986	74
3/374	74/18986	0.0405405	2.05803	1.29267	0.440555	0.385515	ARHGEF2/SVIL/TWF2	GO:BP	NA	NA	GO:1901880	negative regulation of protein depolymerization	0.178989	3	ARHGEF2;SVIL;TWF2	564	18986	74
6/374	192/18986	0.03125	1.5864	1.15765	0.440555	0.385515	PITX1/MYOZ2/NUPR1/MAFF/SVIL/GPX1	GO:BP	NA	NA	GO:0060538	skeletal muscle organ development	0.179094	6	PITX1;MYOZ2;NUPR1;MAFF;SVIL;GPX1	564	18986	192
8/374	276/18986	0.0289855	1.47144	1.11838	0.440555	0.385515	TPBG/SMAD3/GPRC5B/IGFBP6/DDIT3/SHISA3/CTNNBIP1/PRKN	GO:BP	NA	NA	GO:0060828	regulation of canonical Wnt signaling pathway	0.179474	8	TPBG;SMAD3;GPRC5B;IGFBP6;DDIT3;SHISA3;CTNNBIP1;PRKN	564	18986	276
9/374	319/18986	0.0282132	1.43223	1.10362	0.440555	0.385515	SREBF1/TSPO/POMC/IL1B/RBP4/CRHBP/ADRA2C/PRKN/CCL5	GO:BP	NA	NA	GO:0046879	hormone secretion	0.179819	9	SREBF1;TSPO;POMC;IL1B;RBP4;CRHBP;ADRA2C;PRKN;CCL5	564	18986	319
4/374	112/18986	0.0357143	1.81303	1.22328	0.440555	0.385515	CYBA/ARHGEF2/IL33/CD14	GO:BP	NA	NA	GO:1903557	positive regulation of tumor necrosis factor superfamily cytokine production	0.179831	4	CYBA;ARHGEF2;IL33;CD14	564	18986	112
1/374	10/18986	0.1	5.07647	1.82779	0.440555	0.385515	HMOX1	GO:BP	NA	NA	GO:0002246	wound healing involved in inflammatory response	0.180451	1	HMOX1	564	18986	10
1/374	10/18986	0.1	5.07647	1.82779	0.440555	0.385515	NFKBIZ	GO:BP	NA	NA	GO:0002317	plasma cell differentiation	0.180451	1	NFKBIZ	564	18986	10
1/374	10/18986	0.1	5.07647	1.82779	0.440555	0.385515	AMDHD2	GO:BP	NA	NA	GO:0006048	UDP-N-acetylglucosamine biosynthetic process	0.180451	1	AMDHD2	564	18986	10
1/374	10/18986	0.1	5.07647	1.82779	0.440555	0.385515	SMAD3	GO:BP	NA	NA	GO:0007440	foregut morphogenesis	0.180451	1	SMAD3	564	18986	10
1/374	10/18986	0.1	5.07647	1.82779	0.440555	0.385515	AKR1C3	GO:BP	NA	NA	GO:0008300	isoprenoid catabolic process	0.180451	1	AKR1C3	564	18986	10
1/374	10/18986	0.1	5.07647	1.82779	0.440555	0.385515	AMPD3	GO:BP	NA	NA	GO:0009128	purine nucleoside monophosphate catabolic process	0.180451	1	AMPD3	564	18986	10
1/374	10/18986	0.1	5.07647	1.82779	0.440555	0.385515	AMPD3	GO:BP	NA	NA	GO:0009169	purine ribonucleoside monophosphate catabolic process	0.180451	1	AMPD3	564	18986	10
1/374	10/18986	0.1	5.07647	1.82779	0.440555	0.385515	CUBN	GO:BP	NA	NA	GO:0009235	cobalamin metabolic process	0.180451	1	CUBN	564	18986	10
1/374	10/18986	0.1	5.07647	1.82779	0.440555	0.385515	SREBF1	GO:BP	NA	NA	GO:0009750	response to fructose	0.180451	1	SREBF1	564	18986	10
1/374	10/18986	0.1	5.07647	1.82779	0.440555	0.385515	TSPO	GO:BP	NA	NA	GO:0014012	peripheral nervous system axon regeneration	0.180451	1	TSPO	564	18986	10
1/374	10/18986	0.1	5.07647	1.82779	0.440555	0.385515	SLC43A2	GO:BP	NA	NA	GO:0015820	L-leucine transport	0.180451	1	SLC43A2	564	18986	10
1/374	10/18986	0.1	5.07647	1.82779	0.440555	0.385515	IL1B	GO:BP	NA	NA	GO:0031652	positive regulation of heat generation	0.180451	1	IL1B	564	18986	10
1/374	10/18986	0.1	5.07647	1.82779	0.440555	0.385515	CD14	GO:BP	NA	NA	GO:0031666	positive regulation of lipopolysaccharide-mediated signaling pathway	0.180451	1	CD14	564	18986	10
1/374	10/18986	0.1	5.07647	1.82779	0.440555	0.385515	ARRB2	GO:BP	NA	NA	GO:0032225	regulation of synaptic transmission, dopaminergic	0.180451	1	ARRB2	564	18986	10
1/374	10/18986	0.1	5.07647	1.82779	0.440555	0.385515	MILR1	GO:BP	NA	NA	GO:0033004	negative regulation of mast cell activation	0.180451	1	MILR1	564	18986	10
1/374	10/18986	0.1	5.07647	1.82779	0.440555	0.385515	WBP2	GO:BP	NA	NA	GO:0033148	positive regulation of intracellular estrogen receptor signaling pathway	0.180451	1	WBP2	564	18986	10
1/374	10/18986	0.1	5.07647	1.82779	0.440555	0.385515	CCL2	GO:BP	NA	NA	GO:0034351	negative regulation of glial cell apoptotic process	0.180451	1	CCL2	564	18986	10
1/374	10/18986	0.1	5.07647	1.82779	0.440555	0.385515	SLC13A3	GO:BP	NA	NA	GO:0035443	tripeptide transmembrane transport	0.180451	1	SLC13A3	564	18986	10
1/374	10/18986	0.1	5.07647	1.82779	0.440555	0.385515	CD63	GO:BP	NA	NA	GO:0035646	endosome to melanosome transport	0.180451	1	CD63	564	18986	10
1/374	10/18986	0.1	5.07647	1.82779	0.440555	0.385515	FGF16	GO:BP	NA	NA	GO:0035766	cell chemotaxis to fibroblast growth factor	0.180451	1	FGF16	564	18986	10
1/374	10/18986	0.1	5.07647	1.82779	0.440555	0.385515	ACVRL1	GO:BP	NA	NA	GO:0035907	dorsal aorta development	0.180451	1	ACVRL1	564	18986	10
1/374	10/18986	0.1	5.07647	1.82779	0.440555	0.385515	CD63	GO:BP	NA	NA	GO:0043485	endosome to pigment granule transport	0.180451	1	CD63	564	18986	10
1/374	10/18986	0.1	5.07647	1.82779	0.440555	0.385515	ICAM1	GO:BP	NA	NA	GO:0044650	adhesion of symbiont to host cell	0.180451	1	ICAM1	564	18986	10
1/374	10/18986	0.1	5.07647	1.82779	0.440555	0.385515	ZC3H12A	GO:BP	NA	NA	GO:0045988	negative regulation of striated muscle contraction	0.180451	1	ZC3H12A	564	18986	10
1/374	10/18986	0.1	5.07647	1.82779	0.440555	0.385515	APOBEC3C	GO:BP	NA	NA	GO:0046135	pyrimidine nucleoside catabolic process	0.180451	1	APOBEC3C	564	18986	10
1/374	10/18986	0.1	5.07647	1.82779	0.440555	0.385515	CRHBP	GO:BP	NA	NA	GO:0048149	behavioral response to ethanol	0.180451	1	CRHBP	564	18986	10
1/374	10/18986	0.1	5.07647	1.82779	0.440555	0.385515	DDIT3	GO:BP	NA	NA	GO:0048263	determination of dorsal identity	0.180451	1	DDIT3	564	18986	10
1/374	10/18986	0.1	5.07647	1.82779	0.440555	0.385515	SMAD3	GO:BP	NA	NA	GO:0048340	paraxial mesoderm morphogenesis	0.180451	1	SMAD3	564	18986	10
1/374	10/18986	0.1	5.07647	1.82779	0.440555	0.385515	CD63	GO:BP	NA	NA	GO:0048757	pigment granule maturation	0.180451	1	CD63	564	18986	10
1/374	10/18986	0.1	5.07647	1.82779	0.440555	0.385515	LPXN	GO:BP	NA	NA	GO:0050859	negative regulation of B cell receptor signaling pathway	0.180451	1	LPXN	564	18986	10
1/374	10/18986	0.1	5.07647	1.82779	0.440555	0.385515	M1AP	GO:BP	NA	NA	GO:0051307	meiotic chromosome separation	0.180451	1	M1AP	564	18986	10
1/374	10/18986	0.1	5.07647	1.82779	0.440555	0.385515	CLDN1	GO:BP	NA	NA	GO:0060054	positive regulation of epithelial cell proliferation involved in wound healing	0.180451	1	CLDN1	564	18986	10
1/374	10/18986	0.1	5.07647	1.82779	0.440555	0.385515	RBP4	GO:BP	NA	NA	GO:0060068	vagina development	0.180451	1	RBP4	564	18986	10
1/374	10/18986	0.1	5.07647	1.82779	0.440555	0.385515	CYP1B1	GO:BP	NA	NA	GO:0061299	retina vasculature morphogenesis in camera-type eye	0.180451	1	CYP1B1	564	18986	10
1/374	10/18986	0.1	5.07647	1.82779	0.440555	0.385515	CD14	GO:BP	NA	NA	GO:0070339	response to bacterial lipopeptide	0.180451	1	CD14	564	18986	10
1/374	10/18986	0.1	5.07647	1.82779	0.440555	0.385515	TNFAIP3	GO:BP	NA	NA	GO:0070432	regulation of nucleotide-binding oligomerization domain containing 2 signaling pathway	0.180451	1	TNFAIP3	564	18986	10
1/374	10/18986	0.1	5.07647	1.82779	0.440555	0.385515	CD14	GO:BP	NA	NA	GO:0071220	cellular response to bacterial lipoprotein	0.180451	1	CD14	564	18986	10
1/374	10/18986	0.1	5.07647	1.82779	0.440555	0.385515	CD14	GO:BP	NA	NA	GO:0071221	cellular response to bacterial lipopeptide	0.180451	1	CD14	564	18986	10
1/374	10/18986	0.1	5.07647	1.82779	0.440555	0.385515	PRKN	GO:BP	NA	NA	GO:0071287	cellular response to manganese ion	0.180451	1	PRKN	564	18986	10
1/374	10/18986	0.1	5.07647	1.82779	0.440555	0.385515	CRHBP	GO:BP	NA	NA	GO:0071314	cellular response to cocaine	0.180451	1	CRHBP	564	18986	10
1/374	10/18986	0.1	5.07647	1.82779	0.440555	0.385515	CTNS	GO:BP	NA	NA	GO:0072014	proximal tubule development	0.180451	1	CTNS	564	18986	10
1/374	10/18986	0.1	5.07647	1.82779	0.440555	0.385515	AKR1B1	GO:BP	NA	NA	GO:0072205	metanephric collecting duct development	0.180451	1	AKR1B1	564	18986	10
1/374	10/18986	0.1	5.07647	1.82779	0.440555	0.385515	CTNS	GO:BP	NA	NA	GO:0097017	renal protein absorption	0.180451	1	CTNS	564	18986	10
1/374	10/18986	0.1	5.07647	1.82779	0.440555	0.385515	NRXN2	GO:BP	NA	NA	GO:0097104	postsynaptic membrane assembly	0.180451	1	NRXN2	564	18986	10
1/374	10/18986	0.1	5.07647	1.82779	0.440555	0.385515	NRXN2	GO:BP	NA	NA	GO:0097119	postsynaptic density protein 95 clustering	0.180451	1	NRXN2	564	18986	10
1/374	10/18986	0.1	5.07647	1.82779	0.440555	0.385515	NRXN2	GO:BP	NA	NA	GO:0098598	learned vocalization behavior or vocal learning	0.180451	1	NRXN2	564	18986	10
1/374	10/18986	0.1	5.07647	1.82779	0.440555	0.385515	PRKN	GO:BP	NA	NA	GO:0098814	spontaneous synaptic transmission	0.180451	1	PRKN	564	18986	10
1/374	10/18986	0.1	5.07647	1.82779	0.440555	0.385515	SRGN	GO:BP	NA	NA	GO:0140507	granzyme-mediated programmed cell death signaling pathway	0.180451	1	SRGN	564	18986	10
1/374	10/18986	0.1	5.07647	1.82779	0.440555	0.385515	AMDHD2	GO:BP	NA	NA	GO:1901072	glucosamine-containing compound catabolic process	0.180451	1	AMDHD2	564	18986	10
1/374	10/18986	0.1	5.07647	1.82779	0.440555	0.385515	FEZ1	GO:BP	NA	NA	GO:1902513	regulation of organelle transport along microtubule	0.180451	1	FEZ1	564	18986	10
1/374	10/18986	0.1	5.07647	1.82779	0.440555	0.385515	IL1B	GO:BP	NA	NA	GO:1903596	regulation of gap junction assembly	0.180451	1	IL1B	564	18986	10
1/374	10/18986	0.1	5.07647	1.82779	0.440555	0.385515	TNFAIP6	GO:BP	NA	NA	GO:1903911	positive regulation of receptor clustering	0.180451	1	TNFAIP6	564	18986	10
1/374	10/18986	0.1	5.07647	1.82779	0.440555	0.385515	FGF16	GO:BP	NA	NA	GO:1904847	regulation of cell chemotaxis to fibroblast growth factor	0.180451	1	FGF16	564	18986	10
1/374	10/18986	0.1	5.07647	1.82779	0.440555	0.385515	CHMP5	GO:BP	NA	NA	GO:1904896	ESCRT complex disassembly	0.180451	1	CHMP5	564	18986	10
1/374	10/18986	0.1	5.07647	1.82779	0.440555	0.385515	CHMP5	GO:BP	NA	NA	GO:1904903	ESCRT III complex disassembly	0.180451	1	CHMP5	564	18986	10
1/374	10/18986	0.1	5.07647	1.82779	0.440555	0.385515	CCL2	GO:BP	NA	NA	GO:2000425	regulation of apoptotic cell clearance	0.180451	1	CCL2	564	18986	10
1/374	10/18986	0.1	5.07647	1.82779	0.440555	0.385515	NMNAT2	GO:BP	NA	NA	GO:2000766	negative regulation of cytoplasmic translation	0.180451	1	NMNAT2	564	18986	10
1/374	10/18986	0.1	5.07647	1.82779	0.440555	0.385515	TMSB4X	GO:BP	NA	NA	GO:2001171	positive regulation of ATP biosynthetic process	0.180451	1	TMSB4X	564	18986	10
5/374	152/18986	0.0328947	1.66989	1.17544	0.442563	0.387273	NEK11/CDKN1A/RAD9A/PIDD1/RPS27L	GO:BP	NA	NA	GO:0007093	mitotic cell cycle checkpoint signaling	0.181377	5	NEK11;CDKN1A;RAD9A;PIDD1;RPS27L	564	18986	152
8/374	277/18986	0.0288809	1.46613	1.10781	0.443558	0.388143	RHBDD2/TNFRSF10B/TRIM25/CXCL8/UBXN2A/DDIT3/NUPR1/PRKN	GO:BP	NA	NA	GO:0034976	response to endoplasmic reticulum stress	0.181888	8	RHBDD2;TNFRSF10B;TRIM25;CXCL8;UBXN2A;DDIT3;NUPR1;PRKN	564	18986	277
9/374	320/18986	0.028125	1.42776	1.09393	0.443721	0.388285	RELB/PREX1/IL1B/TNFSF9/SOD1/ITPKB/NFKBIZ/IL6R/ZC3H12A	GO:BP	NA	NA	GO:0030217	T cell differentiation	0.182058	9	RELB;PREX1;IL1B;TNFSF9;SOD1;ITPKB;NFKBIZ;IL6R;ZC3H12A	564	18986	320
4/374	113/18986	0.0353982	1.79698	1.20451	0.446489	0.390708	RHBDD2/TRIM25/UBXN2A/PRKN	GO:BP	NA	NA	GO:0036503	ERAD pathway	0.183759	4	RHBDD2;TRIM25;UBXN2A;PRKN	564	18986	113
4/374	113/18986	0.0353982	1.79698	1.20451	0.446489	0.390708	NFKBIA/IL1B/P2RX4/ZC3H12A	GO:BP	NA	NA	GO:1905954	positive regulation of lipid localization	0.183759	4	NFKBIA;IL1B;P2RX4;ZC3H12A	564	18986	113
3/374	75/18986	0.04	2.03059	1.26766	0.446489	0.390708	CD63/ARRB2/LPAR1	GO:BP	NA	NA	GO:0002090	regulation of receptor internalization	0.183922	3	CD63;ARRB2;LPAR1	564	18986	75
3/374	75/18986	0.04	2.03059	1.26766	0.446489	0.390708	IL1B/SECTM1/ZP3	GO:BP	NA	NA	GO:0002711	positive regulation of T cell mediated immunity	0.183922	3	IL1B;SECTM1;ZP3	564	18986	75
3/374	75/18986	0.04	2.03059	1.26766	0.446489	0.390708	CCL2/GSTO1/TMSB4X	GO:BP	NA	NA	GO:0032414	positive regulation of ion transmembrane transporter activity	0.183922	3	CCL2;GSTO1;TMSB4X	564	18986	75
3/374	75/18986	0.04	2.03059	1.26766	0.446489	0.390708	CDKN1A/RAD9A/H2AJ	GO:BP	NA	NA	GO:0071479	cellular response to ionizing radiation	0.183922	3	CDKN1A;RAD9A;H2AJ	564	18986	75
3/374	75/18986	0.04	2.03059	1.26766	0.446489	0.390708	TNFRSF10B/IL1B/IL33	GO:BP	NA	NA	GO:0071496	cellular response to external stimulus	0.183922	3	TNFRSF10B;IL1B;IL33	564	18986	75
5/374	153/18986	0.0326797	1.65898	1.16011	0.44678	0.390963	SREBF1/IL1B/GDF15/ADM/AKR1C3	GO:BP	NA	NA	GO:0010565	regulation of cellular ketone metabolic process	0.184717	5	SREBF1;IL1B;GDF15;ADM;AKR1C3	564	18986	153
5/374	153/18986	0.0326797	1.65898	1.16011	0.44678	0.390963	SREBF1/IL1B/GDF15/ADM/TMSB4X	GO:BP	NA	NA	GO:0062013	positive regulation of small molecule metabolic process	0.184717	5	SREBF1;IL1B;GDF15;ADM;TMSB4X	564	18986	153
5/374	153/18986	0.0326797	1.65898	1.16011	0.44678	0.390963	CTNS/WNT2B/SMAD3/IRX1/CTNNBIP1	GO:BP	NA	NA	GO:0072073	kidney epithelium development	0.184717	5	CTNS;WNT2B;SMAD3;IRX1;CTNNBIP1	564	18986	153
7/374	236/18986	0.029661	1.50573	1.10821	0.44678	0.390963	TNFAIP3/CDKN1A/IL1B/ARRB2/THY1/ZC3H12A/PRKN	GO:BP	NA	NA	GO:0001933	negative regulation of protein phosphorylation	0.185512	7	TNFAIP3;CDKN1A;IL1B;ARRB2;THY1;ZC3H12A;PRKN	564	18986	236
2/374	40/18986	0.05	2.53824	1.38051	0.44678	0.390963	IL1B/SECTM1	GO:BP	NA	NA	GO:0002369	T cell cytokine production	0.186019	2	IL1B;SECTM1	564	18986	40
2/374	40/18986	0.05	2.53824	1.38051	0.44678	0.390963	H2BC4/H2BC21	GO:BP	NA	NA	GO:0002385	mucosal immune response	0.186019	2	H2BC4;H2BC21	564	18986	40
2/374	40/18986	0.05	2.53824	1.38051	0.44678	0.390963	IL1B/SECTM1	GO:BP	NA	NA	GO:0002724	regulation of T cell cytokine production	0.186019	2	IL1B;SECTM1	564	18986	40
2/374	40/18986	0.05	2.53824	1.38051	0.44678	0.390963	MTHFR/SHMT2	GO:BP	NA	NA	GO:0006730	one-carbon metabolic process	0.186019	2	MTHFR;SHMT2	564	18986	40
2/374	40/18986	0.05	2.53824	1.38051	0.44678	0.390963	APOBEC3F/APOBEC3C	GO:BP	NA	NA	GO:0032196	transposition	0.186019	2	APOBEC3F;APOBEC3C	564	18986	40
2/374	40/18986	0.05	2.53824	1.38051	0.44678	0.390963	ITPKB/CCL5	GO:BP	NA	NA	GO:0033028	myeloid cell apoptotic process	0.186019	2	ITPKB;CCL5	564	18986	40
2/374	40/18986	0.05	2.53824	1.38051	0.44678	0.390963	SOD2/ADM	GO:BP	NA	NA	GO:0035886	vascular associated smooth muscle cell differentiation	0.186019	2	SOD2;ADM	564	18986	40
2/374	40/18986	0.05	2.53824	1.38051	0.44678	0.390963	CYBA/CAMK1D	GO:BP	NA	NA	GO:0045730	respiratory burst	0.186019	2	CYBA;CAMK1D	564	18986	40
2/374	40/18986	0.05	2.53824	1.38051	0.44678	0.390963	POMC/CCL5	GO:BP	NA	NA	GO:0045745	positive regulation of G protein-coupled receptor signaling pathway	0.186019	2	POMC;CCL5	564	18986	40
2/374	40/18986	0.05	2.53824	1.38051	0.44678	0.390963	IL1B/GDF15	GO:BP	NA	NA	GO:0045923	positive regulation of fatty acid metabolic process	0.186019	2	IL1B;GDF15	564	18986	40
2/374	40/18986	0.05	2.53824	1.38051	0.44678	0.390963	EPHX2/PLPP2	GO:BP	NA	NA	GO:0046839	phospholipid dephosphorylation	0.186019	2	EPHX2;PLPP2	564	18986	40
2/374	40/18986	0.05	2.53824	1.38051	0.44678	0.390963	SVIL/TWF2	GO:BP	NA	NA	GO:0051693	actin filament capping	0.186019	2	SVIL;TWF2	564	18986	40
2/374	40/18986	0.05	2.53824	1.38051	0.44678	0.390963	ACVRL1/ATOH8	GO:BP	NA	NA	GO:0060391	positive regulation of SMAD protein signal transduction	0.186019	2	ACVRL1;ATOH8	564	18986	40
2/374	40/18986	0.05	2.53824	1.38051	0.44678	0.390963	BID/ATP5IF1	GO:BP	NA	NA	GO:1902110	positive regulation of mitochondrial membrane permeability involved in apoptotic process	0.186019	2	BID;ATP5IF1	564	18986	40
2/374	40/18986	0.05	2.53824	1.38051	0.44678	0.390963	TMEM38A/GSTO1	GO:BP	NA	NA	GO:1903514	release of sequestered calcium ion into cytosol by endoplasmic reticulum	0.186019	2	TMEM38A;GSTO1	564	18986	40
4/374	114/18986	0.0350877	1.78122	1.18593	0.44932	0.393185	RHBDD2/OPTN/DDIT3/PRKN	GO:BP	NA	NA	GO:0035967	cellular response to topologically incorrect protein	0.187715	4	RHBDD2;OPTN;DDIT3;PRKN	564	18986	114
4/374	114/18986	0.0350877	1.78122	1.18593	0.44932	0.393185	HPS1/SOD2/POMC/CD63	GO:BP	NA	NA	GO:0043473	pigmentation	0.187715	4	HPS1;SOD2;POMC;CD63	564	18986	114
4/374	114/18986	0.0350877	1.78122	1.18593	0.44932	0.393185	SURF1/COX7A1/TMEM126B/HIGD1A	GO:BP	NA	NA	GO:0097250	mitochondrial respirasome assembly	0.187715	4	SURF1;COX7A1;TMEM126B;HIGD1A	564	18986	114
4/374	114/18986	0.0350877	1.78122	1.18593	0.44932	0.393185	ARL6IP5/SMAD3/PIDD1/RPS27L	GO:BP	NA	NA	GO:2001056	positive regulation of cysteine-type endopeptidase activity	0.187715	4	ARL6IP5;SMAD3;PIDD1;RPS27L	564	18986	114
6/374	195/18986	0.0307692	1.56199	1.11819	0.44932	0.393185	TNFSF9/IL15RA/ITPKB/NFKBIZ/CTNNBIP1/CSF1	GO:BP	NA	NA	GO:1902107	positive regulation of leukocyte differentiation	0.187923	6	TNFSF9;IL15RA;ITPKB;NFKBIZ;CTNNBIP1;CSF1	564	18986	195
6/374	195/18986	0.0307692	1.56199	1.11819	0.44932	0.393185	TNFSF9/IL15RA/ITPKB/NFKBIZ/CTNNBIP1/CSF1	GO:BP	NA	NA	GO:1903708	positive regulation of hemopoiesis	0.187923	6	TNFSF9;IL15RA;ITPKB;NFKBIZ;CTNNBIP1;CSF1	564	18986	195
3/374	76/18986	0.0394737	2.00387	1.24303	0.44932	0.393185	SREBF1/SMAD3/ATOH8	GO:BP	NA	NA	GO:1902893	regulation of miRNA transcription	0.18889	3	SREBF1;SMAD3;ATOH8	564	18986	76
3/374	76/18986	0.0394737	2.00387	1.24303	0.44932	0.393185	PLAT/SOD1/ZP3	GO:BP	NA	NA	GO:2000242	negative regulation of reproductive process	0.18889	3	PLAT;SOD1;ZP3	564	18986	76
7/374	238/18986	0.0294118	1.49308	1.08511	0.44932	0.393185	PSME1/ATP5IF1/IL33/UBXN2A/NUPR1/PRKN/GPX1	GO:BP	NA	NA	GO:1903050	regulation of proteolysis involved in protein catabolic process	0.190872	7	PSME1;ATP5IF1;IL33;UBXN2A;NUPR1;PRKN;GPX1	564	18986	238
6/374	196/18986	0.0306122	1.55402	1.10519	0.44932	0.393185	IL1B/IL33/RBP4/SECTM1/TNFRSF14/GPRC5B	GO:BP	NA	NA	GO:0002700	regulation of production of molecular mediator of immune response	0.190903	6	IL1B;IL33;RBP4;SECTM1;TNFRSF14;GPRC5B	564	18986	196
6/374	196/18986	0.0306122	1.55402	1.10519	0.44932	0.393185	RELB/ITPKB/NFKBIZ/TNFRSF14/IL6R/ZC3H12A	GO:BP	NA	NA	GO:0046631	alpha-beta T cell activation	0.190903	6	RELB;ITPKB;NFKBIZ;TNFRSF14;IL6R;ZC3H12A	564	18986	196
5/374	155/18986	0.0322581	1.63757	1.1298	0.44932	0.393185	ADA2/AMPD3/FBP1/HINT1/NUPR1	GO:BP	NA	NA	GO:0072523	purine-containing compound catabolic process	0.191466	5	ADA2;AMPD3;FBP1;HINT1;NUPR1	564	18986	155
8/374	281/18986	0.0284698	1.44526	1.06594	0.44932	0.393185	TSPO/TNFAIP6/IL1B/LRRC17/THY1/ZC3H12A/IL17D/RFLNA	GO:BP	NA	NA	GO:0010721	negative regulation of cell development	0.191681	8	TSPO;TNFAIP6;IL1B;LRRC17;THY1;ZC3H12A;IL17D;RFLNA	564	18986	281
2/374	41/18986	0.0487805	2.47633	1.34144	0.44932	0.393185	MSX2/ACVRL1	GO:BP	NA	NA	GO:0003203	endocardial cushion morphogenesis	0.193169	2	MSX2;ACVRL1	564	18986	41
2/374	41/18986	0.0487805	2.47633	1.34144	0.44932	0.393185	CYBA/SURF1	GO:BP	NA	NA	GO:0017004	cytochrome complex assembly	0.193169	2	CYBA;SURF1	564	18986	41
2/374	41/18986	0.0487805	2.47633	1.34144	0.44932	0.393185	SRGN/RFLNA	GO:BP	NA	NA	GO:0030279	negative regulation of ossification	0.193169	2	SRGN;RFLNA	564	18986	41
2/374	41/18986	0.0487805	2.47633	1.34144	0.44932	0.393185	MSX2/ACVRL1	GO:BP	NA	NA	GO:0030513	positive regulation of BMP signaling pathway	0.193169	2	MSX2;ACVRL1	564	18986	41
2/374	41/18986	0.0487805	2.47633	1.34144	0.44932	0.393185	ZC3H12A/SMAD3	GO:BP	NA	NA	GO:0042307	positive regulation of protein import into nucleus	0.193169	2	ZC3H12A;SMAD3	564	18986	41
2/374	41/18986	0.0487805	2.47633	1.34144	0.44932	0.393185	GCH1/PRKN	GO:BP	NA	NA	GO:0042417	dopamine metabolic process	0.193169	2	GCH1;PRKN	564	18986	41
2/374	41/18986	0.0487805	2.47633	1.34144	0.44932	0.393185	ARL6IP5/IGFBP6	GO:BP	NA	NA	GO:0070302	regulation of stress-activated protein kinase signaling cascade	0.193169	2	ARL6IP5;IGFBP6	564	18986	41
3/374	77/18986	0.038961	1.97785	1.21878	0.44932	0.393185	IL1B/CD14/ZP3	GO:BP	NA	NA	GO:0032729	positive regulation of type II interferon production	0.193893	3	IL1B;CD14;ZP3	564	18986	77
3/374	77/18986	0.038961	1.97785	1.21878	0.44932	0.393185	MSX2/IL6R/CTNNBIP1	GO:BP	NA	NA	GO:0045669	positive regulation of osteoblast differentiation	0.193893	3	MSX2;IL6R;CTNNBIP1	564	18986	77
3/374	77/18986	0.038961	1.97785	1.21878	0.44932	0.393185	SREBF1/SMAD3/ATOH8	GO:BP	NA	NA	GO:0061614	miRNA transcription	0.193893	3	SREBF1;SMAD3;ATOH8	564	18986	77
3/374	77/18986	0.038961	1.97785	1.21878	0.44932	0.393185	SREBF1/ATP5IF1/PRKN	GO:BP	NA	NA	GO:1903533	regulation of protein targeting	0.193893	3	SREBF1;ATP5IF1;PRKN	564	18986	77
10/374	369/18986	0.0271003	1.37574	1.03321	0.44932	0.393185	CYBA/NFKBIA/LPXN/BTN3A3/TNFAIP3/NFKBIZ/THY1/SQSTM1/ZC3H12A/CD14	GO:BP	NA	NA	GO:0002768	immune response-regulating cell surface receptor signaling pathway	0.194006	10	CYBA;NFKBIA;LPXN;BTN3A3;TNFAIP3;NFKBIZ;THY1;SQSTM1;ZC3H12A;CD14	564	18986	369
8/374	282/18986	0.0283688	1.44013	1.05557	0.44932	0.393185	CTNS/ITPR3/NRXN2/ARL6IP5/CRHBP/TPBG/CAMK2N1/PRKN	GO:BP	NA	NA	GO:0007611	learning or memory	0.194164	8	CTNS;ITPR3;NRXN2;ARL6IP5;CRHBP;TPBG;CAMK2N1;PRKN	564	18986	282
5/374	156/18986	0.0320513	1.62707	1.11481	0.44932	0.393185	CDKN1A/CYP1B1/ADM/CLDN1/AKR1C3	GO:BP	NA	NA	GO:0031960	response to corticosteroid	0.194872	5	CDKN1A;CYP1B1;ADM;CLDN1;AKR1C3	564	18986	156
1/374	11/18986	0.0909091	4.61497	1.70002	0.44932	0.393185	SQSTM1	GO:BP	NA	NA	GO:0000425	pexophagy	0.196603	1	SQSTM1	564	18986	11
1/374	11/18986	0.0909091	4.61497	1.70002	0.44932	0.393185	IL1B	GO:BP	NA	NA	GO:0001660	fever generation	0.196603	1	IL1B	564	18986	11
1/374	11/18986	0.0909091	4.61497	1.70002	0.44932	0.393185	IL20RB	GO:BP	NA	NA	GO:0002765	immune response-inhibiting signal transduction	0.196603	1	IL20RB	564	18986	11
1/374	11/18986	0.0909091	4.61497	1.70002	0.44932	0.393185	AMPD3	GO:BP	NA	NA	GO:0006188	IMP biosynthetic process	0.196603	1	AMPD3	564	18986	11
1/374	11/18986	0.0909091	4.61497	1.70002	0.44932	0.393185	DDIT3	GO:BP	NA	NA	GO:0006983	ER overload response	0.196603	1	DDIT3	564	18986	11
1/374	11/18986	0.0909091	4.61497	1.70002	0.44932	0.393185	PLAT	GO:BP	NA	NA	GO:0007343	egg activation	0.196603	1	PLAT	564	18986	11
1/374	11/18986	0.0909091	4.61497	1.70002	0.44932	0.393185	SLC44A3	GO:BP	NA	NA	GO:0015871	choline transport	0.196603	1	SLC44A3	564	18986	11
1/374	11/18986	0.0909091	4.61497	1.70002	0.44932	0.393185	LPAR1	GO:BP	NA	NA	GO:0032060	bleb assembly	0.196603	1	LPAR1	564	18986	11
1/374	11/18986	0.0909091	4.61497	1.70002	0.44932	0.393185	AMPD3	GO:BP	NA	NA	GO:0032261	purine nucleotide salvage	0.196603	1	AMPD3	564	18986	11
1/374	11/18986	0.0909091	4.61497	1.70002	0.44932	0.393185	CD14	GO:BP	NA	NA	GO:0032493	response to bacterial lipoprotein	0.196603	1	CD14	564	18986	11
1/374	11/18986	0.0909091	4.61497	1.70002	0.44932	0.393185	IL33	GO:BP	NA	NA	GO:0032754	positive regulation of interleukin-5 production	0.196603	1	IL33	564	18986	11
1/374	11/18986	0.0909091	4.61497	1.70002	0.44932	0.393185	ITPKB	GO:BP	NA	NA	GO:0032957	inositol trisphosphate metabolic process	0.196603	1	ITPKB	564	18986	11
1/374	11/18986	0.0909091	4.61497	1.70002	0.44932	0.393185	WBP2	GO:BP	NA	NA	GO:0033145	positive regulation of intracellular steroid hormone receptor signaling pathway	0.196603	1	WBP2	564	18986	11
1/374	11/18986	0.0909091	4.61497	1.70002	0.44932	0.393185	CCL5	GO:BP	NA	NA	GO:0033632	regulation of cell-cell adhesion mediated by integrin	0.196603	1	CCL5	564	18986	11
1/374	11/18986	0.0909091	4.61497	1.70002	0.44932	0.393185	PRKN	GO:BP	NA	NA	GO:0035519	protein K29-linked ubiquitination	0.196603	1	PRKN	564	18986	11
1/374	11/18986	0.0909091	4.61497	1.70002	0.44932	0.393185	IL15RA	GO:BP	NA	NA	GO:0035723	interleukin-15-mediated signaling pathway	0.196603	1	IL15RA	564	18986	11
1/374	11/18986	0.0909091	4.61497	1.70002	0.44932	0.393185	TNFAIP3	GO:BP	NA	NA	GO:0035871	protein K11-linked deubiquitination	0.196603	1	TNFAIP3	564	18986	11
1/374	11/18986	0.0909091	4.61497	1.70002	0.44932	0.393185	MSX2	GO:BP	NA	NA	GO:0035878	nail development	0.196603	1	MSX2	564	18986	11
1/374	11/18986	0.0909091	4.61497	1.70002	0.44932	0.393185	EREG	GO:BP	NA	NA	GO:0038130	ERBB4 signaling pathway	0.196603	1	EREG	564	18986	11
1/374	11/18986	0.0909091	4.61497	1.70002	0.44932	0.393185	DHX58	GO:BP	NA	NA	GO:0039530	MDA-5 signaling pathway	0.196603	1	DHX58	564	18986	11
1/374	11/18986	0.0909091	4.61497	1.70002	0.44932	0.393185	TPBG	GO:BP	NA	NA	GO:0042048	olfactory behavior	0.196603	1	TPBG	564	18986	11
1/374	11/18986	0.0909091	4.61497	1.70002	0.44932	0.393185	P2RX4	GO:BP	NA	NA	GO:0042118	endothelial cell activation	0.196603	1	P2RX4	564	18986	11
1/374	11/18986	0.0909091	4.61497	1.70002	0.44932	0.393185	ADA2	GO:BP	NA	NA	GO:0042451	purine nucleoside biosynthetic process	0.196603	1	ADA2	564	18986	11
1/374	11/18986	0.0909091	4.61497	1.70002	0.44932	0.393185	ADA2	GO:BP	NA	NA	GO:0042455	ribonucleoside biosynthetic process	0.196603	1	ADA2	564	18986	11
1/374	11/18986	0.0909091	4.61497	1.70002	0.44932	0.393185	ACVRL1	GO:BP	NA	NA	GO:0045602	negative regulation of endothelial cell differentiation	0.196603	1	ACVRL1	564	18986	11
1/374	11/18986	0.0909091	4.61497	1.70002	0.44932	0.393185	MTURN	GO:BP	NA	NA	GO:0045654	positive regulation of megakaryocyte differentiation	0.196603	1	MTURN	564	18986	11
1/374	11/18986	0.0909091	4.61497	1.70002	0.44932	0.393185	ADA2	GO:BP	NA	NA	GO:0046085	adenosine metabolic process	0.196603	1	ADA2	564	18986	11
1/374	11/18986	0.0909091	4.61497	1.70002	0.44932	0.393185	ADA2	GO:BP	NA	NA	GO:0046129	purine ribonucleoside biosynthetic process	0.196603	1	ADA2	564	18986	11
1/374	11/18986	0.0909091	4.61497	1.70002	0.44932	0.393185	GLA	GO:BP	NA	NA	GO:0046477	glycosylceramide catabolic process	0.196603	1	GLA	564	18986	11
1/374	11/18986	0.0909091	4.61497	1.70002	0.44932	0.393185	THY1	GO:BP	NA	NA	GO:0046549	retinal cone cell development	0.196603	1	THY1	564	18986	11
1/374	11/18986	0.0909091	4.61497	1.70002	0.44932	0.393185	TNXB	GO:BP	NA	NA	GO:0048251	elastic fiber assembly	0.196603	1	TNXB	564	18986	11
1/374	11/18986	0.0909091	4.61497	1.70002	0.44932	0.393185	DDIT3	GO:BP	NA	NA	GO:0048262	determination of dorsal/ventral asymmetry	0.196603	1	DDIT3	564	18986	11
1/374	11/18986	0.0909091	4.61497	1.70002	0.44932	0.393185	CHMP5	GO:BP	NA	NA	GO:0051469	vesicle fusion with vacuole	0.196603	1	CHMP5	564	18986	11
1/374	11/18986	0.0909091	4.61497	1.70002	0.44932	0.393185	MSX2	GO:BP	NA	NA	GO:0060346	bone trabecula formation	0.196603	1	MSX2	564	18986	11
1/374	11/18986	0.0909091	4.61497	1.70002	0.44932	0.393185	ALDH1A3	GO:BP	NA	NA	GO:0060900	embryonic camera-type eye formation	0.196603	1	ALDH1A3	564	18986	11
1/374	11/18986	0.0909091	4.61497	1.70002	0.44932	0.393185	CHMP5	GO:BP	NA	NA	GO:0061763	multivesicular body-lysosome fusion	0.196603	1	CHMP5	564	18986	11
1/374	11/18986	0.0909091	4.61497	1.70002	0.44932	0.393185	TSPO	GO:BP	NA	NA	GO:0062100	positive regulation of programmed necrotic cell death	0.196603	1	TSPO	564	18986	11
1/374	11/18986	0.0909091	4.61497	1.70002	0.44932	0.393185	CD14	GO:BP	NA	NA	GO:0070391	response to lipoteichoic acid	0.196603	1	CD14	564	18986	11
1/374	11/18986	0.0909091	4.61497	1.70002	0.44932	0.393185	CD14	GO:BP	NA	NA	GO:0071223	cellular response to lipoteichoic acid	0.196603	1	CD14	564	18986	11
1/374	11/18986	0.0909091	4.61497	1.70002	0.44932	0.393185	TMEM38A	GO:BP	NA	NA	GO:0071313	cellular response to caffeine	0.196603	1	TMEM38A	564	18986	11
1/374	11/18986	0.0909091	4.61497	1.70002	0.44932	0.393185	IL15RA	GO:BP	NA	NA	GO:0071350	cellular response to interleukin-15	0.196603	1	IL15RA	564	18986	11
1/374	11/18986	0.0909091	4.61497	1.70002	0.44932	0.393185	MMP1	GO:BP	NA	NA	GO:0071492	cellular response to UV-A	0.196603	1	MMP1	564	18986	11
1/374	11/18986	0.0909091	4.61497	1.70002	0.44932	0.393185	IL6R	GO:BP	NA	NA	GO:0072124	regulation of glomerular mesangial cell proliferation	0.196603	1	IL6R	564	18986	11
1/374	11/18986	0.0909091	4.61497	1.70002	0.44932	0.393185	ZC3H12A	GO:BP	NA	NA	GO:0090085	regulation of protein deubiquitination	0.196603	1	ZC3H12A	564	18986	11
1/374	11/18986	0.0909091	4.61497	1.70002	0.44932	0.393185	OPTN	GO:BP	NA	NA	GO:0090161	Golgi ribbon formation	0.196603	1	OPTN	564	18986	11
1/374	11/18986	0.0909091	4.61497	1.70002	0.44932	0.393185	CH25H	GO:BP	NA	NA	GO:0090206	negative regulation of cholesterol metabolic process	0.196603	1	CH25H	564	18986	11
1/374	11/18986	0.0909091	4.61497	1.70002	0.44932	0.393185	CLDN1	GO:BP	NA	NA	GO:0090557	establishment of endothelial intestinal barrier	0.196603	1	CLDN1	564	18986	11
1/374	11/18986	0.0909091	4.61497	1.70002	0.44932	0.393185	CYP1B1	GO:BP	NA	NA	GO:0097267	omega-hydroxylase P450 pathway	0.196603	1	CYP1B1	564	18986	11
1/374	11/18986	0.0909091	4.61497	1.70002	0.44932	0.393185	CD59	GO:BP	NA	NA	GO:0097278	complement-dependent cytotoxicity	0.196603	1	CD59	564	18986	11
1/374	11/18986	0.0909091	4.61497	1.70002	0.44932	0.393185	ARHGAP44	GO:BP	NA	NA	GO:0098887	neurotransmitter receptor transport, endosome to postsynaptic membrane	0.196603	1	ARHGAP44	564	18986	11
1/374	11/18986	0.0909091	4.61497	1.70002	0.44932	0.393185	ARHGAP44	GO:BP	NA	NA	GO:0099639	neurotransmitter receptor transport, endosome to plasma membrane	0.196603	1	ARHGAP44	564	18986	11
1/374	11/18986	0.0909091	4.61497	1.70002	0.44932	0.393185	TPBG	GO:BP	NA	NA	GO:0140059	dendrite arborization	0.196603	1	TPBG	564	18986	11
1/374	11/18986	0.0909091	4.61497	1.70002	0.44932	0.393185	DHX58	GO:BP	NA	NA	GO:1900246	positive regulation of RIG-I signaling pathway	0.196603	1	DHX58	564	18986	11
1/374	11/18986	0.0909091	4.61497	1.70002	0.44932	0.393185	GCH1	GO:BP	NA	NA	GO:1901031	regulation of response to reactive oxygen species	0.196603	1	GCH1	564	18986	11
1/374	11/18986	0.0909091	4.61497	1.70002	0.44932	0.393185	FXYD5	GO:BP	NA	NA	GO:1903276	regulation of sodium ion export across plasma membrane	0.196603	1	FXYD5	564	18986	11
1/374	11/18986	0.0909091	4.61497	1.70002	0.44932	0.393185	FXYD5	GO:BP	NA	NA	GO:1903278	positive regulation of sodium ion export across plasma membrane	0.196603	1	FXYD5	564	18986	11
1/374	11/18986	0.0909091	4.61497	1.70002	0.44932	0.393185	TSPO	GO:BP	NA	NA	GO:1904181	positive regulation of membrane depolarization	0.196603	1	TSPO	564	18986	11
1/374	11/18986	0.0909091	4.61497	1.70002	0.44932	0.393185	CCL5	GO:BP	NA	NA	GO:2000109	regulation of macrophage apoptotic process	0.196603	1	CCL5	564	18986	11
1/374	11/18986	0.0909091	4.61497	1.70002	0.44932	0.393185	TXN	GO:BP	NA	NA	GO:2000169	regulation of peptidyl-cysteine S-nitrosylation	0.196603	1	TXN	564	18986	11
1/374	11/18986	0.0909091	4.61497	1.70002	0.44932	0.393185	ZP3	GO:BP	NA	NA	GO:2000344	positive regulation of acrosome reaction	0.196603	1	ZP3	564	18986	11
1/374	11/18986	0.0909091	4.61497	1.70002	0.44932	0.393185	TNFAIP3	GO:BP	NA	NA	GO:2000347	positive regulation of hepatocyte proliferation	0.196603	1	TNFAIP3	564	18986	11
1/374	11/18986	0.0909091	4.61497	1.70002	0.44932	0.393185	ZC3H12A	GO:BP	NA	NA	GO:2000625	regulation of miRNA catabolic process	0.196603	1	ZC3H12A	564	18986	11
1/374	11/18986	0.0909091	4.61497	1.70002	0.44932	0.393185	ARRB2	GO:BP	NA	NA	GO:2000727	positive regulation of cardiac muscle cell differentiation	0.196603	1	ARRB2	564	18986	11
1/374	11/18986	0.0909091	4.61497	1.70002	0.44932	0.393185	SIGLEC15	GO:BP	NA	NA	GO:2001204	regulation of osteoclast development	0.196603	1	SIGLEC15	564	18986	11
6/374	198/18986	0.030303	1.53832	1.0794	0.449796	0.393602	LXN/TFPI2/CSTA/PI16/SERPINB2/GPX1	GO:BP	NA	NA	GO:0010466	negative regulation of peptidase activity	0.196917	6	LXN;TFPI2;CSTA;PI16;SERPINB2;GPX1	564	18986	198
3/374	78/18986	0.0384615	1.95249	1.19489	0.453906	0.397199	HMOX1/P2RX4/TMSB4X	GO:BP	NA	NA	GO:0043536	positive regulation of blood vessel endothelial cell migration	0.198928	3	HMOX1;P2RX4;TMSB4X	564	18986	78
3/374	78/18986	0.0384615	1.95249	1.19489	0.453906	0.397199	PLAT/SMAD3/SERPINB2	GO:BP	NA	NA	GO:0061045	negative regulation of wound healing	0.198928	3	PLAT;SMAD3;SERPINB2	564	18986	78
6/374	199/18986	0.0301508	1.53059	1.06661	0.454387	0.397619	PSME1/IL33/UBXN2A/NUPR1/PRKN/GPX1	GO:BP	NA	NA	GO:0061136	regulation of proteasomal protein catabolic process	0.199951	6	PSME1;IL33;UBXN2A;NUPR1;PRKN;GPX1	564	18986	199
2/374	42/18986	0.047619	2.41737	1.30351	0.454387	0.397619	ICAM1/THY1	GO:BP	NA	NA	GO:0002691	regulation of cellular extravasation	0.200353	2	ICAM1;THY1	564	18986	42
2/374	42/18986	0.047619	2.41737	1.30351	0.454387	0.397619	MSX2/ACVRL1	GO:BP	NA	NA	GO:0044319	wound healing, spreading of cells	0.200353	2	MSX2;ACVRL1	564	18986	42
2/374	42/18986	0.047619	2.41737	1.30351	0.454387	0.397619	ARL6IP5/SLC43A2	GO:BP	NA	NA	GO:0051955	regulation of amino acid transport	0.200353	2	ARL6IP5;SLC43A2	564	18986	42
2/374	42/18986	0.047619	2.41737	1.30351	0.454387	0.397619	TSPO/IL1B	GO:BP	NA	NA	GO:0060251	regulation of glial cell proliferation	0.200353	2	TSPO;IL1B	564	18986	42
2/374	42/18986	0.047619	2.41737	1.30351	0.454387	0.397619	MSX2/ACVRL1	GO:BP	NA	NA	GO:0090505	epiboly involved in wound healing	0.200353	2	MSX2;ACVRL1	564	18986	42
2/374	42/18986	0.047619	2.41737	1.30351	0.454387	0.397619	ARHGAP44/LPAR1	GO:BP	NA	NA	GO:0120033	negative regulation of plasma membrane bounded cell projection assembly	0.200353	2	ARHGAP44;LPAR1	564	18986	42
2/374	42/18986	0.047619	2.41737	1.30351	0.454387	0.397619	ZNHIT1/TMSB4X	GO:BP	NA	NA	GO:1901532	regulation of hematopoietic progenitor cell differentiation	0.200353	2	ZNHIT1;TMSB4X	564	18986	42
2/374	42/18986	0.047619	2.41737	1.30351	0.454387	0.397619	BID/ATP5IF1	GO:BP	NA	NA	GO:1902686	mitochondrial outer membrane permeabilization involved in programmed cell death	0.200353	2	BID;ATP5IF1	564	18986	42
2/374	42/18986	0.047619	2.41737	1.30351	0.454387	0.397619	SOD2/CDKN1A	GO:BP	NA	NA	GO:1904706	negative regulation of vascular associated smooth muscle cell proliferation	0.200353	2	SOD2;CDKN1A	564	18986	42
2/374	42/18986	0.047619	2.41737	1.30351	0.454387	0.397619	KCNAB2/TAX1BP3	GO:BP	NA	NA	GO:2000008	regulation of protein localization to cell surface	0.200353	2	KCNAB2;TAX1BP3	564	18986	42
9/374	328/18986	0.027439	1.39293	1.01758	0.454387	0.397619	MGST1/SREBF1/IL1B/RBP4/CRHBP/SLC13A3/ADRA2C/PRKN/CCL5	GO:BP	NA	NA	GO:0042886	amide transport	0.200409	9	MGST1;SREBF1;IL1B;RBP4;CRHBP;SLC13A3;ADRA2C;PRKN;CCL5	564	18986	328
9/374	329/18986	0.0273556	1.3887	1.00818	0.459338	0.401952	CTNS/ITPR3/NRXN2/ARL6IP5/CRHBP/TPBG/CBR3/CAMK2N1/PRKN	GO:BP	NA	NA	GO:0050890	cognition	0.202756	9	CTNS;ITPR3;NRXN2;ARL6IP5;CRHBP;TPBG;CBR3;CAMK2N1;PRKN	564	18986	329
4/374	118/18986	0.0338983	1.72084	1.11342	0.459338	0.401952	ICAM1/PSME1/RELB/PSMB8	GO:BP	NA	NA	GO:0019882	antigen processing and presentation	0.203803	4	ICAM1;PSME1;RELB;PSMB8	564	18986	118
4/374	118/18986	0.0338983	1.72084	1.11342	0.459338	0.401952	SREBF1/IL1B/CH25H/AKR1C3	GO:BP	NA	NA	GO:0045833	negative regulation of lipid metabolic process	0.203803	4	SREBF1;IL1B;CH25H;AKR1C3	564	18986	118
4/374	118/18986	0.0338983	1.72084	1.11342	0.459338	0.401952	IL1B/TXN/ZC3H12A/SMAD3	GO:BP	NA	NA	GO:0046822	regulation of nucleocytoplasmic transport	0.203803	4	IL1B;TXN;ZC3H12A;SMAD3	564	18986	118
3/374	79/18986	0.0379747	1.92777	1.17136	0.459338	0.401952	ADM/H2BC4/H2BC21	GO:BP	NA	NA	GO:0019731	antibacterial humoral response	0.203994	3	ADM;H2BC4;H2BC21	564	18986	79
3/374	79/18986	0.0379747	1.92777	1.17136	0.459338	0.401952	NFKBIA/LPXN/NFKBIZ	GO:BP	NA	NA	GO:0050853	B cell receptor signaling pathway	0.203994	3	NFKBIA;LPXN;NFKBIZ	564	18986	79
3/374	79/18986	0.0379747	1.92777	1.17136	0.459338	0.401952	SOD2/EREG/ADM	GO:BP	NA	NA	GO:0051145	smooth muscle cell differentiation	0.203994	3	SOD2;EREG;ADM	564	18986	79
10/374	374/18986	0.026738	1.35735	0.989399	0.459338	0.401952	PSME1/TNFAIP3/IL1B/IL33/SMAD3/UBXN2A/NUPR1/NQO1/PRKN/GPX1	GO:BP	NA	NA	GO:0042176	regulation of protein catabolic process	0.20495	10	PSME1;TNFAIP3;IL1B;IL33;SMAD3;UBXN2A;NUPR1;NQO1;PRKN;GPX1	564	18986	374
9/374	330/18986	0.0272727	1.38449	0.998802	0.459338	0.401952	SREBF1/TSPO/POMC/IL1B/RBP4/CRHBP/ADRA2C/PRKN/CCL5	GO:BP	NA	NA	GO:0009914	hormone transport	0.205114	9	SREBF1;TSPO;POMC;IL1B;RBP4;CRHBP;ADRA2C;PRKN;CCL5	564	18986	330
5/374	159/18986	0.0314465	1.59637	1.07046	0.459338	0.401952	ICAM1/TRIM25/CH25H/TNFRSF14/CLDN1	GO:BP	NA	NA	GO:0046718	symbiont entry into host cell	0.205218	5	ICAM1;TRIM25;CH25H;TNFRSF14;CLDN1	564	18986	159
10/374	375/18986	0.0266667	1.35373	0.980713	0.459338	0.401952	ADA2/HGD/GALM/CBR3/AMDHD2/BDH2/ECI1/DCXR/AKR1C3/APOBEC3C	GO:BP	NA	NA	GO:0044282	small molecule catabolic process	0.20717	10	ADA2;HGD;GALM;CBR3;AMDHD2;BDH2;ECI1;DCXR;AKR1C3;APOBEC3C	564	18986	375
2/374	43/18986	0.0465116	2.36115	1.26666	0.459338	0.401952	CHST7/AMDHD2	GO:BP	NA	NA	GO:0006040	amino sugar metabolic process	0.207568	2	CHST7;AMDHD2	564	18986	43
2/374	43/18986	0.0465116	2.36115	1.26666	0.459338	0.401952	NFKBIA/GMPR	GO:BP	NA	NA	GO:0009409	response to cold	0.207568	2	NFKBIA;GMPR	564	18986	43
2/374	43/18986	0.0465116	2.36115	1.26666	0.459338	0.401952	TNFAIP3/SIGLEC15	GO:BP	NA	NA	GO:0045124	regulation of bone resorption	0.207568	2	TNFAIP3;SIGLEC15	564	18986	43
2/374	43/18986	0.0465116	2.36115	1.26666	0.459338	0.401952	CDKN1A/EREG	GO:BP	NA	NA	GO:0045740	positive regulation of DNA replication	0.207568	2	CDKN1A;EREG	564	18986	43
2/374	43/18986	0.0465116	2.36115	1.26666	0.459338	0.401952	GABBR2/ADORA2B	GO:BP	NA	NA	GO:0045761	regulation of adenylate cyclase activity	0.207568	2	GABBR2;ADORA2B	564	18986	43
2/374	43/18986	0.0465116	2.36115	1.26666	0.459338	0.401952	TSPO/TXN	GO:BP	NA	NA	GO:0072595	maintenance of protein localization in organelle	0.207568	2	TSPO;TXN	564	18986	43
2/374	43/18986	0.0465116	2.36115	1.26666	0.459338	0.401952	MSX2/ACVRL1	GO:BP	NA	NA	GO:0090504	epiboly	0.207568	2	MSX2;ACVRL1	564	18986	43
2/374	43/18986	0.0465116	2.36115	1.26666	0.459338	0.401952	PREX1/S100A10	GO:BP	NA	NA	GO:1900026	positive regulation of substrate adhesion-dependent cell spreading	0.207568	2	PREX1;S100A10	564	18986	43
5/374	160/18986	0.03125	1.5864	1.05589	0.459338	0.401952	POMC/ARRB2/ADM/CXCL8/CCL5	GO:BP	NA	NA	GO:0008277	regulation of G protein-coupled receptor signaling pathway	0.208706	5	POMC;ARRB2;ADM;CXCL8;CCL5	564	18986	160
5/374	160/18986	0.03125	1.5864	1.05589	0.459338	0.401952	CTNS/WNT2B/IL6R/IRX1/CTNNBIP1	GO:BP	NA	NA	GO:0072006	nephron development	0.208706	5	CTNS;WNT2B;IL6R;IRX1;CTNNBIP1	564	18986	160
5/374	160/18986	0.03125	1.5864	1.05589	0.459338	0.401952	CCL2/IL15RA/CYP1B1/IL6R/CCL5	GO:BP	NA	NA	GO:0097696	cell surface receptor signaling pathway via STAT	0.208706	5	CCL2;IL15RA;CYP1B1;IL6R;CCL5	564	18986	160
3/374	80/18986	0.0375	1.90368	1.14816	0.459338	0.401952	ITPKB/NFKBIZ/ZC3H12A	GO:BP	NA	NA	GO:0046637	regulation of alpha-beta T cell differentiation	0.20909	3	ITPKB;NFKBIZ;ZC3H12A	564	18986	80
6/374	202/18986	0.029703	1.50786	1.02866	0.459338	0.401952	CCL26/HMOX1/CCL2/ATP5IF1/ACVRL1/ATOH8	GO:BP	NA	NA	GO:0001935	endothelial cell proliferation	0.209154	6	CCL26;HMOX1;CCL2;ATP5IF1;ACVRL1;ATOH8	564	18986	202
9/374	332/18986	0.0271084	1.37615	0.980146	0.459338	0.401952	WNT2B/TPBG/SMAD3/GPRC5B/IGFBP6/DDIT3/SHISA3/CTNNBIP1/PRKN	GO:BP	NA	NA	GO:0060070	canonical Wnt signaling pathway	0.209865	9	WNT2B;TPBG;SMAD3;GPRC5B;IGFBP6;DDIT3;SHISA3;CTNNBIP1;PRKN	564	18986	332
4/374	120/18986	0.0333333	1.69216	1.0782	0.459338	0.401952	TP53INP2/FEZ1/UBXN2A/NUPR1	GO:BP	NA	NA	GO:0000045	autophagosome assembly	0.211996	4	TP53INP2;FEZ1;UBXN2A;NUPR1	564	18986	120
4/374	120/18986	0.0333333	1.69216	1.0782	0.459338	0.401952	CCL2/CXCL8/FGF16/CCL5	GO:BP	NA	NA	GO:0044344	cellular response to fibroblast growth factor stimulus	0.211996	4	CCL2;CXCL8;FGF16;CCL5	564	18986	120
4/374	120/18986	0.0333333	1.69216	1.0782	0.459338	0.401952	ARHGAP44/NRXN2/CGNL1/ZDHHC12	GO:BP	NA	NA	GO:1902414	protein localization to cell junction	0.211996	4	ARHGAP44;NRXN2;CGNL1;ZDHHC12	564	18986	120
1/374	12/18986	0.0833333	4.23039	1.58676	0.459338	0.401952	ADORA2B	GO:BP	NA	NA	GO:0001973	G protein-coupled adenosine receptor signaling pathway	0.212439	1	ADORA2B	564	18986	12
1/374	12/18986	0.0833333	4.23039	1.58676	0.459338	0.401952	IL33	GO:BP	NA	NA	GO:0002638	negative regulation of immunoglobulin production	0.212439	1	IL33	564	18986	12
1/374	12/18986	0.0833333	4.23039	1.58676	0.459338	0.401952	IL20RB	GO:BP	NA	NA	GO:0002674	negative regulation of acute inflammatory response	0.212439	1	IL20RB	564	18986	12
1/374	12/18986	0.0833333	4.23039	1.58676	0.459338	0.401952	SLC29A1	GO:BP	NA	NA	GO:0006863	purine nucleobase transport	0.212439	1	SLC29A1	564	18986	12
1/374	12/18986	0.0833333	4.23039	1.58676	0.459338	0.401952	TNFRSF10B	GO:BP	NA	NA	GO:0007250	activation of NF-kappaB-inducing kinase activity	0.212439	1	TNFRSF10B	564	18986	12
1/374	12/18986	0.0833333	4.23039	1.58676	0.459338	0.401952	PLA2G4C	GO:BP	NA	NA	GO:0008611	ether lipid biosynthetic process	0.212439	1	PLA2G4C	564	18986	12
1/374	12/18986	0.0833333	4.23039	1.58676	0.459338	0.401952	MTHFR	GO:BP	NA	NA	GO:0009086	methionine biosynthetic process	0.212439	1	MTHFR	564	18986	12
1/374	12/18986	0.0833333	4.23039	1.58676	0.459338	0.401952	GPX1	GO:BP	NA	NA	GO:0009650	UV protection	0.212439	1	GPX1	564	18986	12
1/374	12/18986	0.0833333	4.23039	1.58676	0.459338	0.401952	ADORA2B	GO:BP	NA	NA	GO:0010752	regulation of cGMP-mediated signaling	0.212439	1	ADORA2B	564	18986	12
1/374	12/18986	0.0833333	4.23039	1.58676	0.459338	0.401952	AKR1C3	GO:BP	NA	NA	GO:0030656	regulation of vitamin metabolic process	0.212439	1	AKR1C3	564	18986	12
1/374	12/18986	0.0833333	4.23039	1.58676	0.459338	0.401952	NRXN2	GO:BP	NA	NA	GO:0031223	auditory behavior	0.212439	1	NRXN2	564	18986	12
1/374	12/18986	0.0833333	4.23039	1.58676	0.459338	0.401952	IL1B	GO:BP	NA	NA	GO:0031392	regulation of prostaglandin biosynthetic process	0.212439	1	IL1B	564	18986	12
1/374	12/18986	0.0833333	4.23039	1.58676	0.459338	0.401952	GDF15	GO:BP	NA	NA	GO:0032096	negative regulation of response to food	0.212439	1	GDF15	564	18986	12
1/374	12/18986	0.0833333	4.23039	1.58676	0.459338	0.401952	GDF15	GO:BP	NA	NA	GO:0032099	negative regulation of appetite	0.212439	1	GDF15	564	18986	12
1/374	12/18986	0.0833333	4.23039	1.58676	0.459338	0.401952	GDF15	GO:BP	NA	NA	GO:0032108	negative regulation of response to nutrient levels	0.212439	1	GDF15	564	18986	12
1/374	12/18986	0.0833333	4.23039	1.58676	0.459338	0.401952	AKR1C3	GO:BP	NA	NA	GO:0032351	negative regulation of hormone metabolic process	0.212439	1	AKR1C3	564	18986	12
1/374	12/18986	0.0833333	4.23039	1.58676	0.459338	0.401952	IL6R	GO:BP	NA	NA	GO:0032966	negative regulation of collagen biosynthetic process	0.212439	1	IL6R	564	18986	12
1/374	12/18986	0.0833333	4.23039	1.58676	0.459338	0.401952	CYP1B1	GO:BP	NA	NA	GO:0033629	negative regulation of cell adhesion mediated by integrin	0.212439	1	CYP1B1	564	18986	12
1/374	12/18986	0.0833333	4.23039	1.58676	0.459338	0.401952	TNFAIP3	GO:BP	NA	NA	GO:0034139	regulation of toll-like receptor 3 signaling pathway	0.212439	1	TNFAIP3	564	18986	12
1/374	12/18986	0.0833333	4.23039	1.58676	0.459338	0.401952	CCL2	GO:BP	NA	NA	GO:0034350	regulation of glial cell apoptotic process	0.212439	1	CCL2	564	18986	12
1/374	12/18986	0.0833333	4.23039	1.58676	0.459338	0.401952	RBP4	GO:BP	NA	NA	GO:0035112	genitalia morphogenesis	0.212439	1	RBP4	564	18986	12
1/374	12/18986	0.0833333	4.23039	1.58676	0.459338	0.401952	ADORA2B	GO:BP	NA	NA	GO:0035588	G protein-coupled purinergic receptor signaling pathway	0.212439	1	ADORA2B	564	18986	12
1/374	12/18986	0.0833333	4.23039	1.58676	0.459338	0.401952	PLA2G4C	GO:BP	NA	NA	GO:0036152	phosphatidylethanolamine acyl-chain remodeling	0.212439	1	PLA2G4C	564	18986	12
1/374	12/18986	0.0833333	4.23039	1.58676	0.459338	0.401952	CSF1	GO:BP	NA	NA	GO:0042117	monocyte activation	0.212439	1	CSF1	564	18986	12
1/374	12/18986	0.0833333	4.23039	1.58676	0.459338	0.401952	CBR3	GO:BP	NA	NA	GO:0042363	fat-soluble vitamin catabolic process	0.212439	1	CBR3	564	18986	12
1/374	12/18986	0.0833333	4.23039	1.58676	0.459338	0.401952	AKR1B1	GO:BP	NA	NA	GO:0042364	water-soluble vitamin biosynthetic process	0.212439	1	AKR1B1	564	18986	12
1/374	12/18986	0.0833333	4.23039	1.58676	0.459338	0.401952	GCH1	GO:BP	NA	NA	GO:0042416	dopamine biosynthetic process	0.212439	1	GCH1	564	18986	12
1/374	12/18986	0.0833333	4.23039	1.58676	0.459338	0.401952	CSF1	GO:BP	NA	NA	GO:0042487	regulation of odontogenesis of dentin-containing tooth	0.212439	1	CSF1	564	18986	12
1/374	12/18986	0.0833333	4.23039	1.58676	0.459338	0.401952	POLR2L	GO:BP	NA	NA	GO:0042797	tRNA transcription by RNA polymerase III	0.212439	1	POLR2L	564	18986	12
1/374	12/18986	0.0833333	4.23039	1.58676	0.459338	0.401952	CD63	GO:BP	NA	NA	GO:0043476	pigment accumulation	0.212439	1	CD63	564	18986	12
1/374	12/18986	0.0833333	4.23039	1.58676	0.459338	0.401952	CD63	GO:BP	NA	NA	GO:0043482	cellular pigment accumulation	0.212439	1	CD63	564	18986	12
1/374	12/18986	0.0833333	4.23039	1.58676	0.459338	0.401952	PRKN	GO:BP	NA	NA	GO:0044314	protein K27-linked ubiquitination	0.212439	1	PRKN	564	18986	12
1/374	12/18986	0.0833333	4.23039	1.58676	0.459338	0.401952	ADM	GO:BP	NA	NA	GO:0045906	negative regulation of vasoconstriction	0.212439	1	ADM	564	18986	12
1/374	12/18986	0.0833333	4.23039	1.58676	0.459338	0.401952	PLA2G4C	GO:BP	NA	NA	GO:0046504	glycerol ether biosynthetic process	0.212439	1	PLA2G4C	564	18986	12
1/374	12/18986	0.0833333	4.23039	1.58676	0.459338	0.401952	ESM1	GO:BP	NA	NA	GO:0048012	hepatocyte growth factor receptor signaling pathway	0.212439	1	ESM1	564	18986	12
1/374	12/18986	0.0833333	4.23039	1.58676	0.459338	0.401952	B3GAT3	GO:BP	NA	NA	GO:0050655	dermatan sulfate proteoglycan metabolic process	0.212439	1	B3GAT3	564	18986	12
1/374	12/18986	0.0833333	4.23039	1.58676	0.459338	0.401952	WBP2	GO:BP	NA	NA	GO:0050847	progesterone receptor signaling pathway	0.212439	1	WBP2	564	18986	12
1/374	12/18986	0.0833333	4.23039	1.58676	0.459338	0.401952	PRKN	GO:BP	NA	NA	GO:0051583	dopamine uptake involved in synaptic transmission	0.212439	1	PRKN	564	18986	12
1/374	12/18986	0.0833333	4.23039	1.58676	0.459338	0.401952	MSX2	GO:BP	NA	NA	GO:0051798	positive regulation of hair follicle development	0.212439	1	MSX2	564	18986	12
1/374	12/18986	0.0833333	4.23039	1.58676	0.459338	0.401952	PRKN	GO:BP	NA	NA	GO:0051934	catecholamine uptake involved in synaptic transmission	0.212439	1	PRKN	564	18986	12
1/374	12/18986	0.0833333	4.23039	1.58676	0.459338	0.401952	AKR1C3	GO:BP	NA	NA	GO:0061370	testosterone biosynthetic process	0.212439	1	AKR1C3	564	18986	12
1/374	12/18986	0.0833333	4.23039	1.58676	0.459338	0.401952	ZNRF2	GO:BP	NA	NA	GO:0061909	autophagosome-lysosome fusion	0.212439	1	ZNRF2	564	18986	12
1/374	12/18986	0.0833333	4.23039	1.58676	0.459338	0.401952	CCL5	GO:BP	NA	NA	GO:0070099	regulation of chemokine-mediated signaling pathway	0.212439	1	CCL5	564	18986	12
1/374	12/18986	0.0833333	4.23039	1.58676	0.459338	0.401952	IL15RA	GO:BP	NA	NA	GO:0070672	response to interleukin-15	0.212439	1	IL15RA	564	18986	12
1/374	12/18986	0.0833333	4.23039	1.58676	0.459338	0.401952	CLDN1	GO:BP	NA	NA	GO:0070673	response to interleukin-18	0.212439	1	CLDN1	564	18986	12
1/374	12/18986	0.0833333	4.23039	1.58676	0.459338	0.401952	CXCL6	GO:BP	NA	NA	GO:0070944	neutrophil-mediated killing of bacterium	0.212439	1	CXCL6	564	18986	12
1/374	12/18986	0.0833333	4.23039	1.58676	0.459338	0.401952	NSMF	GO:BP	NA	NA	GO:0071257	cellular response to electrical stimulus	0.212439	1	NSMF	564	18986	12
1/374	12/18986	0.0833333	4.23039	1.58676	0.459338	0.401952	IRX1	GO:BP	NA	NA	GO:0072070	loop of Henle development	0.212439	1	IRX1	564	18986	12
1/374	12/18986	0.0833333	4.23039	1.58676	0.459338	0.401952	IL6R	GO:BP	NA	NA	GO:0072110	glomerular mesangial cell proliferation	0.212439	1	IL6R	564	18986	12
1/374	12/18986	0.0833333	4.23039	1.58676	0.459338	0.401952	SOD2	GO:BP	NA	NA	GO:0090677	reversible differentiation	0.212439	1	SOD2	564	18986	12
1/374	12/18986	0.0833333	4.23039	1.58676	0.459338	0.401952	ADM	GO:BP	NA	NA	GO:0097084	vascular associated smooth muscle cell development	0.212439	1	ADM	564	18986	12
1/374	12/18986	0.0833333	4.23039	1.58676	0.459338	0.401952	CHMP5	GO:BP	NA	NA	GO:0097576	vacuole fusion	0.212439	1	CHMP5	564	18986	12
1/374	12/18986	0.0833333	4.23039	1.58676	0.459338	0.401952	CSMD2	GO:BP	NA	NA	GO:0098880	maintenance of postsynaptic specialization structure	0.212439	1	CSMD2	564	18986	12
1/374	12/18986	0.0833333	4.23039	1.58676	0.459338	0.401952	IL33	GO:BP	NA	NA	GO:0106014	regulation of inflammatory response to wounding	0.212439	1	IL33	564	18986	12
1/374	12/18986	0.0833333	4.23039	1.58676	0.459338	0.401952	ADAM15	GO:BP	NA	NA	GO:1900121	negative regulation of receptor binding	0.212439	1	ADAM15	564	18986	12
1/374	12/18986	0.0833333	4.23039	1.58676	0.459338	0.401952	RRAD	GO:BP	NA	NA	GO:1901841	regulation of high voltage-gated calcium channel activity	0.212439	1	RRAD	564	18986	12
1/374	12/18986	0.0833333	4.23039	1.58676	0.459338	0.401952	IGFBP5	GO:BP	NA	NA	GO:1901862	negative regulation of muscle tissue development	0.212439	1	IGFBP5	564	18986	12
1/374	12/18986	0.0833333	4.23039	1.58676	0.459338	0.401952	ZNHIT1	GO:BP	NA	NA	GO:1905456	regulation of lymphoid progenitor cell differentiation	0.212439	1	ZNHIT1	564	18986	12
1/374	12/18986	0.0833333	4.23039	1.58676	0.459338	0.401952	SOD2	GO:BP	NA	NA	GO:1905461	positive regulation of vascular associated smooth muscle cell apoptotic process	0.212439	1	SOD2	564	18986	12
1/374	12/18986	0.0833333	4.23039	1.58676	0.459338	0.401952	TAX1BP3	GO:BP	NA	NA	GO:2000009	negative regulation of protein localization to cell surface	0.212439	1	TAX1BP3	564	18986	12
1/374	12/18986	0.0833333	4.23039	1.58676	0.459338	0.401952	NFKBIZ	GO:BP	NA	NA	GO:2000321	positive regulation of T-helper 17 cell differentiation	0.212439	1	NFKBIZ	564	18986	12
1/374	12/18986	0.0833333	4.23039	1.58676	0.459338	0.401952	CD63	GO:BP	NA	NA	GO:2001046	positive regulation of integrin-mediated signaling pathway	0.212439	1	CD63	564	18986	12
1/374	12/18986	0.0833333	4.23039	1.58676	0.459338	0.401952	ADM	GO:BP	NA	NA	GO:2001214	positive regulation of vasculogenesis	0.212439	1	ADM	564	18986	12
1/374	12/18986	0.0833333	4.23039	1.58676	0.459338	0.401952	ADGRG1	GO:BP	NA	NA	GO:2001223	negative regulation of neuron migration	0.212439	1	ADGRG1	564	18986	12
12/374	467/18986	0.0256959	1.30445	0.944289	0.459464	0.402062	SREBF1/TSPO/IL1B/SERGEF/TXN/ARL6IP5/CRHBP/GSTO1/RRAD/SLC43A2/ADRA2C/PRKN	GO:BP	NA	NA	GO:0051051	negative regulation of transport	0.212604	12	SREBF1;TSPO;IL1B;SERGEF;TXN;ARL6IP5;CRHBP;GSTO1;RRAD;SLC43A2;ADRA2C;PRKN	564	18986	467
3/374	81/18986	0.037037	1.88017	1.1253	0.46271	0.404903	NTN4/WNT2B/CSF1	GO:BP	NA	NA	GO:2000027	regulation of animal organ morphogenesis	0.214214	3	NTN4;WNT2B;CSF1	564	18986	81
2/374	44/18986	0.0454545	2.30749	1.23082	0.463065	0.405213	SVIL/TWF2	GO:BP	NA	NA	GO:0030835	negative regulation of actin filament depolymerization	0.214809	2	SVIL;TWF2	564	18986	44
2/374	44/18986	0.0454545	2.30749	1.23082	0.463065	0.405213	BID/ATP5IF1	GO:BP	NA	NA	GO:0035794	positive regulation of mitochondrial membrane permeability	0.214809	2	BID;ATP5IF1	564	18986	44
2/374	44/18986	0.0454545	2.30749	1.23082	0.463065	0.405213	BLVRB/IL1B	GO:BP	NA	NA	GO:0046627	negative regulation of insulin receptor signaling pathway	0.214809	2	BLVRB;IL1B	564	18986	44
2/374	44/18986	0.0454545	2.30749	1.23082	0.463065	0.405213	IL1B/ZC3H12A	GO:BP	NA	NA	GO:1900744	regulation of p38MAPK cascade	0.214809	2	IL1B;ZC3H12A	564	18986	44
11/374	424/18986	0.0259434	1.31701	0.935808	0.466975	0.408635	PITX1/MSX2/RBP4/ARRB2/PI16/SMAD3/MYOZ2/NUPR1/MAFF/SVIL/GPX1	GO:BP	NA	NA	GO:0014706	striated muscle tissue development	0.216732	11	PITX1;MSX2;RBP4;ARRB2;PI16;SMAD3;MYOZ2;NUPR1;MAFF;SVIL;GPX1	564	18986	424
6/374	205/18986	0.0292683	1.4858	0.991326	0.470233	0.411486	TSPO/TNFAIP3/ARRB2/SQSTM1/UBXN2A/PRKN	GO:BP	NA	NA	GO:0031396	regulation of protein ubiquitination	0.218503	6	TSPO;TNFAIP3;ARRB2;SQSTM1;UBXN2A;PRKN	564	18986	205
7/374	248/18986	0.0282258	1.43287	0.972682	0.470233	0.411486	CCL2/ITGA7/FGD5/CDC42EP4/CCL13/PRKN/LPAR1	GO:BP	NA	NA	GO:0022604	regulation of cell morphogenesis	0.218573	7	CCL2;ITGA7;FGD5;CDC42EP4;CCL13;PRKN;LPAR1	564	18986	248
7/374	248/18986	0.0282258	1.43287	0.972682	0.470233	0.411486	TSPO/TNFAIP3/ARRB2/SQSTM1/ZC3H12A/UBXN2A/PRKN	GO:BP	NA	NA	GO:1903320	regulation of protein modification by small protein conjugation or removal	0.218573	7	TSPO;TNFAIP3;ARRB2;SQSTM1;ZC3H12A;UBXN2A;PRKN	564	18986	248
5/374	163/18986	0.0306748	1.5572	1.01276	0.470391	0.411624	ICAM1/SLC29A1/FBP1/SMAD3/GPX1	GO:BP	NA	NA	GO:0071322	cellular response to carbohydrate stimulus	0.219286	5	ICAM1;SLC29A1;FBP1;SMAD3;GPX1	564	18986	163
3/374	82/18986	0.0365854	1.85725	1.10276	0.470391	0.411624	GPR108/ARRB2/NFKBIZ	GO:BP	NA	NA	GO:0002224	toll-like receptor signaling pathway	0.219364	3	GPR108;ARRB2;NFKBIZ	564	18986	82
3/374	82/18986	0.0365854	1.85725	1.10276	0.470391	0.411624	SRGN/SMAD3/RFLNA	GO:BP	NA	NA	GO:0030500	regulation of bone mineralization	0.219364	3	SRGN;SMAD3;RFLNA	564	18986	82
3/374	82/18986	0.0365854	1.85725	1.10276	0.470391	0.411624	CDKN1A/ADAM15/GPX1	GO:BP	NA	NA	GO:0042246	tissue regeneration	0.219364	3	CDKN1A;ADAM15;GPX1	564	18986	82
[truncated: 2,293 more rows]
