# Supplementary material for: Senolytic‐Resistant Senescent Cells Have a Distinct SASP Profile and Functional Impact: The Path to Developing Senosensitizers
Source: Aging Cell. 2025 Dec 29;25(1):e70358. doi: 10.1111/acel.70358 (PMC12748526; doi:10.1111/acel.70358)
Supplement: Supplementary file 1 — Appendix S1: acel70358‐sup‐0001‐AppendixS1.zip. [file ACEL-25-e70358-s001.zip › acel70358-sup-0001-AppendixS1/results_GOBP_enrichment_UPregulatedGenes.tsv.xlsx]

## Sheet: results_GOBP_enrichment_UPregul
GeneRatio	BgRatio	RichFactor	FoldEnrichment	zScore	p.adjust	qvalue	geneID	source	category	subcategory	term_id	term_name	p_value	intersection_size	query	query_size	effective_domain_size	term_size
24/252	361/18986	0.066482	5.00884	8.91896	3.84314262387663e-07	3.17029615064975e-07	VCL/ACTN1/FBLN1/SORBS1/SRF/FN1/GBP1/CCN2/THBS1/ITGA11/EMILIN1/CCN1/ITGA10/TIAM1/ITGB2/WNT4/SNED1/HACD1/THBS3/MYADM/EPHB3/ACTG1/FLNA/ITGBL1	GO:BP	NA	NA	GO:0031589	cell-substrate adhesion	1.01509313890032e-10	24	VCL;ACTN1;FBLN1;SORBS1;SRF;FN1;GBP1;CCN2;THBS1;ITGA11;EMILIN1;CCN1;ITGA10;TIAM1;ITGB2;WNT4;SNED1;HACD1;THBS3;MYADM;EPHB3;ACTG1;FLNA;ITGBL1	382	18986	361
15/252	172/18986	0.0872093	6.57046	8.51148	1.34995903700651e-05	1.11361205071269e-05	COL11A1/SMARCD3/PPP1R13L/CPE/SRF/WNT5A/NRP2/KCNJ8/TPM1/IGF1R/CCN1/SFRP2/ADAMTS1/NRG1/CHD7	GO:BP	NA	NA	GO:0003205	cardiac chamber development	1.00612783740654e-08	15	COL11A1;SMARCD3;PPP1R13L;CPE;SRF;WNT5A;NRP2;KCNJ8;TPM1;IGF1R;CCN1;SFRP2;ADAMTS1;NRG1;CHD7	382	18986	172
24/252	456/18986	0.0526316	3.96533	7.43375	1.34995903700651e-05	1.11361205071269e-05	TNC/COL11A1/FSTL3/GLI2/MMP2/COMP/MGP/WNT5A/CCN2/LRP4/ITGA11/CCN1/CTSK/SFRP2/GPC3/RBMX/ANKH/WNT4/INTU/THBS3/S1PR1/ID4/TMEM119/SLC24A3	GO:BP	NA	NA	GO:0001503	ossification	1.06969812758044e-08	24	TNC;COL11A1;FSTL3;GLI2;MMP2;COMP;MGP;WNT5A;CCN2;LRP4;ITGA11;CCN1;CTSK;SFRP2;GPC3;RBMX;ANKH;WNT4;INTU;THBS3;S1PR1;ID4;TMEM119;SLC24A3	382	18986	456
17/252	241/18986	0.0705394	5.31453	7.81789	2.19862167579454e-05	1.81369324994646e-05	VCL/ACTN1/SORBS1/SRF/FN1/CCN2/THBS1/ITGA11/EMILIN1/ITGA10/TIAM1/ITGB2/WNT4/SNED1/THBS3/ACTG1/ITGBL1	GO:BP	NA	NA	GO:0007160	cell-matrix adhesion	2.51229223363857e-08	17	VCL;ACTN1;SORBS1;SRF;FN1;CCN2;THBS1;ITGA11;EMILIN1;ITGA10;TIAM1;ITGB2;WNT4;SNED1;THBS3;ACTG1;ITGBL1	382	18986	241
18/252	274/18986	0.0656934	4.94943	7.63729	2.19862167579454e-05	1.81369324994646e-05	COL11A1/SMARCD3/PPP1R13L/CPE/SRF/WNT5A/NRP2/KCNJ8/TPM1/CCN1/SFRP2/ANKRD1/ADAMTS1/NRG1/ACTC1/S1PR1/CHD7/FLNA	GO:BP	NA	NA	GO:0003007	heart morphogenesis	2.90362080796955e-08	18	COL11A1;SMARCD3;PPP1R13L;CPE;SRF;WNT5A;NRP2;KCNJ8;TPM1;CCN1;SFRP2;ANKRD1;ADAMTS1;NRG1;ACTC1;S1PR1;CHD7;FLNA	382	18986	274
15/252	209/18986	0.0717703	5.40727	7.43053	6.10560823861e-05	5.03665572440178e-05	COL11A1/COMP/HOXA3/MGP/SRF/WNT5A/CCN2/CHI3L1/CCN1/CTSK/SFRP2/GDF6/NFIA/THBS3/BGN	GO:BP	NA	NA	GO:0051216	cartilage development	1.3558428955531e-07	15	COL11A1;COMP;HOXA3;MGP;SRF;WNT5A;CCN2;CHI3L1;CCN1;CTSK;SFRP2;GDF6;NFIA;THBS3;BGN	382	18986	209
19/252	339/18986	0.0560472	4.22267	6.94386	6.10560823861e-05	5.03665572440178e-05	COL11A1/FBLN1/MMP2/LAMA1/HAS1/COMP/AEBP1/COL7A1/LRP1/COL4A2/EMILIN1/CCN1/CTSK/SFRP2/ADAMTS1/MFAP4/COL8A2/COL4A1/LAMA2	GO:BP	NA	NA	GO:0030198	extracellular matrix organization	1.4720358128977e-07	19	COL11A1;FBLN1;MMP2;LAMA1;HAS1;COMP;AEBP1;COL7A1;LRP1;COL4A2;EMILIN1;CCN1;CTSK;SFRP2;ADAMTS1;MFAP4;COL8A2;COL4A1;LAMA2	382	18986	339
12/252	129/18986	0.0930233	7.00849	7.94171	6.10560823861e-05	5.03665572440178e-05	COL11A1/SMARCD3/PPP1R13L/CPE/SRF/NRP2/TPM1/CCN1/SFRP2/ADAMTS1/NRG1/CHD7	GO:BP	NA	NA	GO:0003206	cardiac chamber morphogenesis	1.52534550918192e-07	12	COL11A1;SMARCD3;PPP1R13L;CPE;SRF;NRP2;TPM1;CCN1;SFRP2;ADAMTS1;NRG1;CHD7	382	18986	129
19/252	340/18986	0.0558824	4.21025	6.92748	6.10560823861e-05	5.03665572440178e-05	COL11A1/FBLN1/MMP2/LAMA1/HAS1/COMP/AEBP1/COL7A1/LRP1/COL4A2/EMILIN1/CCN1/CTSK/SFRP2/ADAMTS1/MFAP4/COL8A2/COL4A1/LAMA2	GO:BP	NA	NA	GO:0043062	extracellular structure organization	1.54088793552161e-07	19	COL11A1;FBLN1;MMP2;LAMA1;HAS1;COMP;AEBP1;COL7A1;LRP1;COL4A2;EMILIN1;CCN1;CTSK;SFRP2;ADAMTS1;MFAP4;COL8A2;COL4A1;LAMA2	382	18986	340
19/252	341/18986	0.0557185	4.1979	6.91117	6.10560823861e-05	5.03665572440178e-05	COL11A1/FBLN1/MMP2/LAMA1/HAS1/COMP/AEBP1/COL7A1/LRP1/COL4A2/EMILIN1/CCN1/CTSK/SFRP2/ADAMTS1/MFAP4/COL8A2/COL4A1/LAMA2	GO:BP	NA	NA	GO:0045229	external encapsulating structure organization	1.61268046450343e-07	19	COL11A1;FBLN1;MMP2;LAMA1;HAS1;COMP;AEBP1;COL7A1;LRP1;COL4A2;EMILIN1;CCN1;CTSK;SFRP2;ADAMTS1;MFAP4;COL8A2;COL4A1;LAMA2	382	18986	341
11/252	111/18986	0.0990991	7.46625	7.9243	9.1626353795101e-05	7.55846725359537e-05	MYH9/LAMA1/FN1/CCN2/ITGA11/ITGA10/ADAMTS1/ITGB2/LAMA2/FLNA/ITGBL1	GO:BP	NA	NA	GO:0007229	integrin-mediated signaling pathway	2.66214974048101e-07	11	MYH9;LAMA1;FN1;CCN2;ITGA11;ITGA10;ADAMTS1;ITGB2;LAMA2;FLNA;ITGBL1	382	18986	111
21/252	432/18986	0.0486111	3.66242	6.49218	0.000105474	8.70077071818306e-05	ACTN1/SMARCD3/MYH9/MYOM1/LAMA1/COMP/SRF/KCNJ8/EFNB2/TPM1/SYPL2/MEIS1/ANKRD1/NRG1/ACTC1/WNT4/LMOD1/CSRP2/TMEM119/ACTG1/LAMA2	GO:BP	NA	NA	GO:0042692	muscle cell differentiation	3.46991736798492e-07	21	ACTN1;SMARCD3;MYH9;MYOM1;LAMA1;COMP;SRF;KCNJ8;EFNB2;TPM1;SYPL2;MEIS1;ANKRD1;NRG1;ACTC1;WNT4;LMOD1;CSRP2;TMEM119;ACTG1;LAMA2	382	18986	432
17/252	290/18986	0.0586207	4.41656	6.79992	0.000105474	8.70077071818306e-05	COL11A1/COMP/HOXA3/ACTA2/MGP/SRF/WNT5A/CCN2/CHI3L1/CCN1/CTSK/SFRP2/GDF6/NFIA/THBS3/ID4/BGN	GO:BP	NA	NA	GO:0061448	connective tissue development	3.62165548936841e-07	17	COL11A1;COMP;HOXA3;ACTA2;MGP;SRF;WNT5A;CCN2;CHI3L1;CCN1;CTSK;SFRP2;GDF6;NFIA;THBS3;ID4;BGN	382	18986	290
8/252	52/18986	0.153846	11.591	8.86965	0.000105939	8.7391528303051e-05	COL11A1/MMP2/MYH9/COL7A1/FN1/INHBA/COL4A2/ITGB2	GO:BP	NA	NA	GO:0035987	endodermal cell differentiation	3.91744970148493e-07	8	COL11A1;MMP2;MYH9;COL7A1;FN1;INHBA;COL4A2;ITGB2	382	18986	52
7/252	41/18986	0.170732	12.8631	8.81931	0.00025782	0.000212681	SRF/CLU/LRP1/LRP4/IGF1R/ITGB2/MME	GO:BP	NA	NA	GO:0097242	amyloid-beta clearance	1.02147315317728e-06	7	SRF;CLU;LRP1;LRP4;IGF1R;ITGB2;MME	382	18986	41
14/252	216/18986	0.0648148	4.88323	6.65699	0.000288916	0.000238333	SORBS1/MYH9/MYOM1/SRF/CCN2/CNN1/TPM1/ANKRD1/ACTC1/WNT4/LMOD1/S1PR1/CSRP2/ACTG1	GO:BP	NA	NA	GO:0031032	actomyosin structure organization	1.22098658581305e-06	14	SORBS1;MYH9;MYOM1;SRF;CCN2;CNN1;TPM1;ANKRD1;ACTC1;WNT4;LMOD1;S1PR1;CSRP2;ACTG1	382	18986	216
8/252	61/18986	0.131148	9.88082	8.05732	0.000308011	0.000254085	COL11A1/MMP2/MYH9/COL7A1/FN1/INHBA/COL4A2/ITGB2	GO:BP	NA	NA	GO:0001706	endoderm formation	1.38303870642519e-06	8	COL11A1;MMP2;MYH9;COL7A1;FN1;INHBA;COL4A2;ITGB2	382	18986	61
11/252	132/18986	0.0833333	6.27844	7.05799	0.000320596	0.000264467	COL11A1/MMP2/MYH9/SRF/WNT5A/COL7A1/FN1/INHBA/COL4A2/SFRP2/ITGB2	GO:BP	NA	NA	GO:0001704	formation of primary germ layer	1.52422609511404e-06	11	COL11A1;MMP2;MYH9;SRF;WNT5A;COL7A1;FN1;INHBA;COL4A2;SFRP2;ITGB2	382	18986	132
7/252	48/18986	0.145833	10.9873	8.03509	0.000603528	0.000497864	MMP2/SRF/ADAMTS1/NRG1/THBS3/S1PR1/CHD7	GO:BP	NA	NA	GO:0061383	trabecula morphogenesis	3.09094176283141e-06	7	MMP2;SRF;ADAMTS1;NRG1;THBS3;S1PR1;CHD7	382	18986	48
13/252	202/18986	0.0643564	4.8487	6.37801	0.000603528	0.000497864	COL11A1/MMP2/MYH9/SRF/WNT5A/COL7A1/FN1/INHBA/COL4A2/SFRP2/GPC3/ITGB2/MYADM	GO:BP	NA	NA	GO:0007369	gastrulation	3.18820724510454e-06	13	COL11A1;MMP2;MYH9;SRF;WNT5A;COL7A1;FN1;INHBA;COL4A2;SFRP2;GPC3;ITGB2;MYADM	382	18986	202
19/252	425/18986	0.0447059	3.3682	5.72667	0.000767053	0.00063276	BRCA1/EZR/MYOM1/CCDC61/SRF/GPSM2/CDK2/TUBGCP3/KIF23/TPM1/ANKRD1/ACTC1/LMOD1/CSRP2/CCDC57/ACTG1/TUBB/FLNA/UHRF1	GO:BP	NA	NA	GO:0140694	non-membrane-bounded organelle assembly	4.35354357618222e-06	19	BRCA1;EZR;MYOM1;CCDC61;SRF;GPSM2;CDK2;TUBGCP3;KIF23;TPM1;ANKRD1;ACTC1;LMOD1;CSRP2;CCDC57;ACTG1;TUBB;FLNA;UHRF1	382	18986	425
8/252	71/18986	0.112676	8.48916	7.33245	0.000767053	0.00063276	COL11A1/SMARCD3/PPP1R13L/CPE/TPM1/SFRP2/NRG1/CHD7	GO:BP	NA	NA	GO:0003208	cardiac ventricle morphogenesis	4.4572543474245e-06	8	COL11A1;SMARCD3;PPP1R13L;CPE;TPM1;SFRP2;NRG1;CHD7	382	18986	71
10/252	125/18986	0.08	6.0273	6.5403	0.00108884	0.000898206	COMP/MGP/WNT5A/LRP4/CCN1/ANKH/WNT4/INTU/S1PR1/TMEM119	GO:BP	NA	NA	GO:0030278	regulation of ossification	6.61469318617017e-06	10	COMP;MGP;WNT5A;LRP4;CCN1;ANKH;WNT4;INTU;S1PR1;TMEM119	382	18986	125
14/252	252/18986	0.0555556	4.18563	5.90432	0.0011131	0.000918219	COL11A1/PPP1R13L/SRF/NPPB/KCNJ8/EFNB2/TPM1/MEIS1/ANKRD1/JPH2/NRG1/ACTC1/S1PR1/CHD7	GO:BP	NA	NA	GO:0048738	cardiac muscle tissue development	7.37176826501027e-06	14	COL11A1;PPP1R13L;SRF;NPPB;KCNJ8;EFNB2;TPM1;MEIS1;ANKRD1;JPH2;NRG1;ACTC1;S1PR1;CHD7	382	18986	252
17/252	362/18986	0.0469613	3.53813	5.65485	0.0011131	0.000918219	SMARCD3/MYOM1/LAMA1/PPP1R13L/SRF/WNT5A/INHBA/PER2/MEIS1/NFIA/FBN1/CHD7/COL8A2/PER1/LIMK2/COL4A1/SAMD11	GO:BP	NA	NA	GO:0043010	camera-type eye development	7.40628091408293e-06	17	SMARCD3;MYOM1;LAMA1;PPP1R13L;SRF;WNT5A;INHBA;PER2;MEIS1;NFIA;FBN1;CHD7;COL8A2;PER1;LIMK2;COL4A1;SAMD11	382	18986	362
19/252	444/18986	0.0427928	3.22406	5.49985	0.0011131	0.000918219	VCL/ACTB/FBLN1/MYH9/COMP/TMEM97/SRF/WNT5A/FN1/THBS1/EMILIN1/ENTPD1/TPM1/ARHGEF19/CCN1/NRG1/WNT4/ACTG1/FLNA	GO:BP	NA	NA	GO:0042060	wound healing	8.13008111090372e-06	19	VCL;ACTB;FBLN1;MYH9;COMP;TMEM97;SRF;WNT5A;FN1;THBS1;EMILIN1;ENTPD1;TPM1;ARHGEF19;CCN1;NRG1;WNT4;ACTG1;FLNA	382	18986	444
8/252	77/18986	0.103896	7.82766	6.96263	0.0011131	0.000918219	MYOM1/SRF/TPM1/ANKRD1/ACTC1/LMOD1/CSRP2/ACTG1	GO:BP	NA	NA	GO:0030239	myofibril assembly	8.23209380953699e-06	8	MYOM1;SRF;TPM1;ANKRD1;ACTC1;LMOD1;CSRP2;ACTG1	382	18986	77
8/252	77/18986	0.103896	7.82766	6.96263	0.0011131	0.000918219	VCL/ACTB/MYH9/COMP/EMILIN1/ENTPD1/ACTG1/FLNA	GO:BP	NA	NA	GO:0070527	platelet aggregation	8.23209380953699e-06	8	VCL;ACTB;MYH9;COMP;EMILIN1;ENTPD1;ACTG1;FLNA	382	18986	77
16/252	332/18986	0.0481928	3.6309	5.60891	0.00130637	0.00107766	GLI2/ACTA2/WNT5A/KCNJ8/EFNB2/LRP4/FRAS1/GPC3/ADAMTS1/GDF6/ACE/WNT4/NFIA/FBN1/COL4A1/MME	GO:BP	NA	NA	GO:0072001	renal system development	1.00065376287466e-05	16	GLI2;ACTA2;WNT5A;KCNJ8;EFNB2;LRP4;FRAS1;GPC3;ADAMTS1;GDF6;ACE;WNT4;NFIA;FBN1;COL4A1;MME	382	18986	332
20/252	499/18986	0.0400802	3.01969	5.30264	0.00149028	0.00122936	FSTL3/GLI2/ACTB/FBLN1/SMARCD3/LAMA1/WNT5A/FN1/EFNB2/EMILIN1/TPM1/CCN1/SFRP2/NRG1/ITGB2/WNT4/HACD1/MYADM/LAMA2/FLNA	GO:BP	NA	NA	GO:0045785	positive regulation of cell adhesion	1.22357748764068e-05	20	FSTL3;GLI2;ACTB;FBLN1;SMARCD3;LAMA1;WNT5A;FN1;EFNB2;EMILIN1;TPM1;CCN1;SFRP2;NRG1;ITGB2;WNT4;HACD1;MYADM;LAMA2;FLNA	382	18986	499
11/252	164/18986	0.0670732	5.05338	6.04639	0.00149028	0.00122936	ACTN1/EZR/SORBS1/SRF/CCN2/TPM1/WNT4/S1PR1/PAWR/ACTG1/FLNA	GO:BP	NA	NA	GO:0051017	actin filament bundle assembly	1.24554402706466e-05	11	ACTN1;EZR;SORBS1;SRF;CCN2;TPM1;WNT4;S1PR1;PAWR;ACTG1;FLNA	382	18986	164
20/252	500/18986	0.04	3.01365	5.29222	0.00149028	0.00122936	VCL/TNC/GLI2/ACTB/MMP2/LAMA1/SRF/WNT5A/EFNB2/FRAS1/TGFB1I1/CCN1/SFRP2/GPC3/WNT4/INTU/ID4/ACTG1/COL4A1/FLNA	GO:BP	NA	NA	GO:0002009	morphogenesis of an epithelium	1.25961025800248e-05	20	VCL;TNC;GLI2;ACTB;MMP2;LAMA1;SRF;WNT5A;EFNB2;FRAS1;TGFB1I1;CCN1;SFRP2;GPC3;WNT4;INTU;ID4;ACTG1;COL4A1;FLNA	382	18986	500
7/252	60/18986	0.116667	8.78981	7.00912	0.00162452	0.00134011	COL11A1/TPM1/ANKRD1/NRG1/ACTC1/S1PR1/CHD7	GO:BP	NA	NA	GO:0055008	cardiac muscle tissue morphogenesis	1.41598566769272e-05	7	COL11A1;TPM1;ANKRD1;NRG1;ACTC1;S1PR1;CHD7	382	18986	60
11/252	168/18986	0.0654762	4.93306	5.93866	0.00174022	0.00143555	ACTN1/EZR/SORBS1/SRF/CCN2/TPM1/WNT4/S1PR1/PAWR/ACTG1/FLNA	GO:BP	NA	NA	GO:0061572	actin filament bundle organization	1.56279551575615e-05	11	ACTN1;EZR;SORBS1;SRF;CCN2;TPM1;WNT4;S1PR1;PAWR;ACTG1;FLNA	382	18986	168
18/252	425/18986	0.0423529	3.19092	5.29799	0.00175627	0.00144879	DKK3/CDH3/FSTL3/COMP/WNT5A/LTBP2/INHBA/LRP1/THBS1/EMILIN1/TGFB1I1/CCN1/SFRP2/GPC3/GDF6/NFIA/INHBB/FBN1	GO:BP	NA	NA	GO:0007178	cell surface receptor protein serine/threonine kinase signaling pathway	1.62359922366726e-05	18	DKK3;CDH3;FSTL3;COMP;WNT5A;LTBP2;INHBA;LRP1;THBS1;EMILIN1;TGFB1I1;CCN1;SFRP2;GPC3;GDF6;NFIA;INHBB;FBN1	382	18986	425
12/252	205/18986	0.0585366	4.41022	5.69364	0.00203218	0.00167639	ACTN1/MYOM1/COMP/SRF/TPM1/SYPL2/MEIS1/ANKRD1/ACTC1/LMOD1/CSRP2/ACTG1	GO:BP	NA	NA	GO:0055001	muscle cell development	1.98697998172726e-05	12	ACTN1;MYOM1;COMP;SRF;TPM1;SYPL2;MEIS1;ANKRD1;ACTC1;LMOD1;CSRP2;ACTG1	382	18986	205
15/252	313/18986	0.0479233	3.6106	5.40128	0.00203218	0.00167639	DKK3/CDH3/MXRA5/ACTA2/WNT5A/LTBP2/COL4A2/THBS1/IGF1R/TGFB1I1/CTSK/ANKRD1/WNT4/FBN1/DNM3OS	GO:BP	NA	NA	GO:0071559	response to transforming growth factor beta	2.02927848003953e-05	15	DKK3;CDH3;MXRA5;ACTA2;WNT5A;LTBP2;COL4A2;THBS1;IGF1R;TGFB1I1;CTSK;ANKRD1;WNT4;FBN1;DNM3OS	382	18986	313
8/252	87/18986	0.091954	6.92793	6.42738	0.00203218	0.00167639	COL11A1/MMP2/MYH9/COL7A1/FN1/INHBA/COL4A2/ITGB2	GO:BP	NA	NA	GO:0007492	endoderm development	2.03969853159717e-05	8	COL11A1;MMP2;MYH9;COL7A1;FN1;INHBA;COL4A2;ITGB2	382	18986	87
8/252	89/18986	0.0898876	6.77225	6.33044	0.00233929	0.00192973	ITGA11/EMILIN1/ITGA10/SFRP2/ITGB2/FBN1/MUC1/ITGBL1	GO:BP	NA	NA	GO:0033627	cell adhesion mediated by integrin	2.40972428106237e-05	8	ITGA11;EMILIN1;ITGA10;SFRP2;ITGB2;FBN1;MUC1;ITGBL1	382	18986	89
9/252	120/18986	0.075	5.6506	5.9272	0.00303685	0.00250517	VCL/ACTB/GPC4/WNT5A/GPSM2/NSG1/GPC6/ACTG1/FLNA	GO:BP	NA	NA	GO:1902414	protein localization to cell junction	3.2197228269901e-05	9	VCL;ACTB;GPC4;WNT5A;GPSM2;NSG1;GPC6;ACTG1;FLNA	382	18986	120
11/252	182/18986	0.0604396	4.55359	5.58687	0.00303685	0.00250517	COMP/MGP/CCN1/SLC20A1/GPC3/ANKH/WNT4/HACD1/S1PR1/TMEM119/SLC24A3	GO:BP	NA	NA	GO:0031214	biomineral tissue development	3.28872283844674e-05	11	COMP;MGP;CCN1;SLC20A1;GPC3;ANKH;WNT4;HACD1;S1PR1;TMEM119;SLC24A3	382	18986	182
17/252	411/18986	0.0413625	3.11631	5.03066	0.00339737	0.00280257	SMARCD3/MYOM1/LAMA1/PPP1R13L/SRF/WNT5A/INHBA/PER2/MEIS1/NFIA/FBN1/CHD7/COL8A2/PER1/LIMK2/COL4A1/SAMD11	GO:BP	NA	NA	GO:0001654	eye development	3.76887313912398e-05	17	SMARCD3;MYOM1;LAMA1;PPP1R13L;SRF;WNT5A;INHBA;PER2;MEIS1;NFIA;FBN1;CHD7;COL8A2;PER1;LIMK2;COL4A1;SAMD11	382	18986	411
8/252	96/18986	0.0833333	6.27844	6.01334	0.00365942	0.00301874	VCL/ACTN1/TNS1/SORBS1/FN1/THBS1/WNT4/ACTG1	GO:BP	NA	NA	GO:0007044	cell-substrate junction assembly	4.17769491722157e-05	8	VCL;ACTN1;TNS1;SORBS1;FN1;THBS1;WNT4;ACTG1	382	18986	96
17/252	415/18986	0.0409639	3.08627	4.98387	0.00365942	0.00301874	SMARCD3/MYOM1/LAMA1/PPP1R13L/SRF/WNT5A/INHBA/PER2/MEIS1/NFIA/FBN1/CHD7/COL8A2/PER1/LIMK2/COL4A1/SAMD11	GO:BP	NA	NA	GO:0150063	visual system development	4.25289095050325e-05	17	SMARCD3;MYOM1;LAMA1;PPP1R13L;SRF;WNT5A;INHBA;PER2;MEIS1;NFIA;FBN1;CHD7;COL8A2;PER1;LIMK2;COL4A1;SAMD11	382	18986	415
17/252	416/18986	0.0408654	3.07885	4.97226	0.00368688	0.00304139	GLI2/SRF/WNT5A/NRP2/INHBA/TUBB2A/IGF1R/LRP8/WNT4/INHBB/TUBA1A/CHD7/ID4/PCSK1/OXTR/EPHB3/FLNA	GO:BP	NA	NA	GO:0030900	forebrain development	4.38218370939296e-05	17	GLI2;SRF;WNT5A;NRP2;INHBA;TUBB2A;IGF1R;LRP8;WNT4;INHBB;TUBA1A;CHD7;ID4;PCSK1;OXTR;EPHB3;FLNA	382	18986	416
12/252	223/18986	0.0538117	4.05424	5.32102	0.00373916	0.00308452	VCL/FBLN1/FN1/GBP1/THBS1/EMILIN1/CCN1/WNT4/HACD1/MYADM/ACTG1/FLNA	GO:BP	NA	NA	GO:0010810	regulation of cell-substrate adhesion	4.54308915551648e-05	12	VCL;FBLN1;FN1;GBP1;THBS1;EMILIN1;CCN1;WNT4;HACD1;MYADM;ACTG1;FLNA	382	18986	223
4/252	16/18986	0.25	18.8353	8.27747	0.00389859	0.00321604	MMP2/INHBA/ADAMTS1/INHBB	GO:BP	NA	NA	GO:0030728	ovulation	4.86465210726602e-05	4	MMP2;INHBA;ADAMTS1;INHBB	382	18986	16
12/252	225/18986	0.0533333	4.0182	5.28204	0.00389859	0.00321604	TNC/GLI2/LAMA1/SRF/WNT5A/CCN2/CHI3L1/GPC3/ACE/FBN1/CHD7/MME	GO:BP	NA	NA	GO:0060541	respiratory system development	4.95384489429808e-05	12	TNC;GLI2;LAMA1;SRF;WNT5A;CCN2;CHI3L1;GPC3;ACE;FBN1;CHD7;MME	382	18986	225
7/252	73/18986	0.0958904	7.22451	6.17983	0.00389859	0.00321604	COL11A1/TPM1/ANKRD1/NRG1/ACTC1/S1PR1/CHD7	GO:BP	NA	NA	GO:0060415	muscle tissue morphogenesis	5.16031409408654e-05	7	COL11A1;TPM1;ANKRD1;NRG1;ACTC1;S1PR1;CHD7	382	18986	73
17/252	422/18986	0.0402844	3.03507	4.90333	0.00389859	0.00321604	SMARCD3/MYOM1/LAMA1/PPP1R13L/SRF/WNT5A/INHBA/PER2/MEIS1/NFIA/FBN1/CHD7/COL8A2/PER1/LIMK2/COL4A1/SAMD11	GO:BP	NA	NA	GO:0048880	sensory system development	5.23366406859961e-05	17	SMARCD3;MYOM1;LAMA1;PPP1R13L;SRF;WNT5A;INHBA;PER2;MEIS1;NFIA;FBN1;CHD7;COL8A2;PER1;LIMK2;COL4A1;SAMD11	382	18986	422
9/252	128/18986	0.0703125	5.29743	5.65792	0.00389859	0.00321604	COL11A1/SMARCD3/PPP1R13L/CPE/TPM1/CCN1/SFRP2/NRG1/CHD7	GO:BP	NA	NA	GO:0003231	cardiac ventricle development	5.35463985039947e-05	9	COL11A1;SMARCD3;PPP1R13L;CPE;TPM1;CCN1;SFRP2;NRG1;CHD7	382	18986	128
9/252	128/18986	0.0703125	5.29743	5.65792	0.00389859	0.00321604	COMP/MGP/CCN1/GPC3/ANKH/WNT4/S1PR1/TMEM119/SLC24A3	GO:BP	NA	NA	GO:0030282	bone mineralization	5.35463985039947e-05	9	COMP;MGP;CCN1;GPC3;ANKH;WNT4;S1PR1;TMEM119;SLC24A3	382	18986	128
11/252	194/18986	0.056701	4.27193	5.31262	0.0042062	0.00346979	ACTB/GPC4/EZR/SORBS1/CEMIP/GBP1/LRP1/LRP4/GPC3/ITGB2/GPC6	GO:BP	NA	NA	GO:1905475	regulation of protein localization to membrane	5.88823094002258e-05	11	ACTB;GPC4;EZR;SORBS1;CEMIP;GBP1;LRP1;LRP4;GPC3;ITGB2;GPC6	382	18986	194
8/252	101/18986	0.0792079	5.96763	5.80552	0.00421721	0.00347887	VCL/ACTB/MYH9/COMP/EMILIN1/ENTPD1/ACTG1/FLNA	GO:BP	NA	NA	GO:0034109	homotypic cell-cell adhesion	6.01504057949374e-05	8	VCL;ACTB;MYH9;COMP;EMILIN1;ENTPD1;ACTG1;FLNA	382	18986	101
6/252	52/18986	0.115385	8.69322	6.44287	0.00428186	0.00353221	MYOM1/SRF/TPM1/ANKRD1/CSRP2/ACTG1	GO:BP	NA	NA	GO:0045214	sarcomere organization	6.29013241043725e-05	6	MYOM1;SRF;TPM1;ANKRD1;CSRP2;ACTG1	382	18986	52
14/252	306/18986	0.0457516	3.44699	5.00489	0.00428186	0.00353221	DKK3/CDH3/ACTA2/WNT5A/LTBP2/COL4A2/THBS1/IGF1R/TGFB1I1/CTSK/ANKRD1/WNT4/FBN1/DNM3OS	GO:BP	NA	NA	GO:0071560	cellular response to transforming growth factor beta stimulus	6.33344812353209e-05	14	DKK3;CDH3;ACTA2;WNT5A;LTBP2;COL4A2;THBS1;IGF1R;TGFB1I1;CTSK;ANKRD1;WNT4;FBN1;DNM3OS	382	18986	306
13/252	270/18986	0.0481481	3.62754	5.04331	0.00432208	0.00356538	VCL/CDH3/ACTB/COMP/SRF/CCN2/CTSK/ANKH/TUBA1A/S1PR1/TMEM119/ACTG1/LAMA2	GO:BP	NA	NA	GO:0001894	tissue homeostasis	6.9169925619205e-05	13	VCL;CDH3;ACTB;COMP;SRF;CCN2;CTSK;ANKH;TUBA1A;S1PR1;TMEM119;ACTG1;LAMA2	382	18986	270
13/252	270/18986	0.0481481	3.62754	5.04331	0.00432208	0.00356538	VCL/CDH3/ACTB/COMP/SRF/CCN2/CTSK/ANKH/TUBA1A/S1PR1/TMEM119/ACTG1/LAMA2	GO:BP	NA	NA	GO:0060249	anatomical structure homeostasis	6.9169925619205e-05	13	VCL;CDH3;ACTB;COMP;SRF;CCN2;CTSK;ANKH;TUBA1A;S1PR1;TMEM119;ACTG1;LAMA2	382	18986	270
8/252	103/18986	0.0776699	5.85175	5.72627	0.00432208	0.00356538	VCL/ACTN1/TNS1/SORBS1/FN1/THBS1/WNT4/ACTG1	GO:BP	NA	NA	GO:0150115	cell-substrate junction organization	6.91744682179901e-05	8	VCL;ACTN1;TNS1;SORBS1;FN1;THBS1;WNT4;ACTG1	382	18986	103
5/252	33/18986	0.151515	11.4153	6.94515	0.00432208	0.00356538	SRF/ADAMTS1/NRG1/S1PR1/CHD7	GO:BP	NA	NA	GO:0061384	heart trabecula morphogenesis	6.93420660064253e-05	5	SRF;ADAMTS1;NRG1;S1PR1;CHD7	382	18986	33
14/252	309/18986	0.0453074	3.41352	4.96097	0.00432208	0.00356538	MAMLD1/TNC/MMP2/WNT5A/INHBA/SFRP2/ADAMTS1/ACE/WNT4/INHBB/CHD7/ID4/A2M/FLNA	GO:BP	NA	NA	GO:0048608	reproductive structure development	7.03048310071957e-05	14	MAMLD1;TNC;MMP2;WNT5A;INHBA;SFRP2;ADAMTS1;ACE;WNT4;INHBB;CHD7;ID4;A2M;FLNA	382	18986	309
11/252	198/18986	0.0555556	4.18563	5.2261	0.00432208	0.00356538	TNC/GLI2/LAMA1/SRF/WNT5A/CCN2/CHI3L1/GPC3/ACE/FBN1/MME	GO:BP	NA	NA	GO:0030324	lung development	7.07788394036364e-05	11	TNC;GLI2;LAMA1;SRF;WNT5A;CCN2;CHI3L1;GPC3;ACE;FBN1;MME	382	18986	198
14/252	313/18986	0.0447284	3.3699	4.90326	0.00484573	0.00399735	MAMLD1/TNC/MMP2/WNT5A/INHBA/SFRP2/ADAMTS1/ACE/WNT4/INHBB/CHD7/ID4/A2M/FLNA	GO:BP	NA	NA	GO:0061458	reproductive system development	8.06341235234245e-05	14	MAMLD1;TNC;MMP2;WNT5A;INHBA;SFRP2;ADAMTS1;ACE;WNT4;INHBB;CHD7;ID4;A2M;FLNA	382	18986	313
14/252	314/18986	0.044586	3.35916	4.88898	0.0049322	0.00406868	MYH9/MYOM1/SRF/KCNJ8/EFNB2/TPM1/MEIS1/ANKRD1/NRG1/ACTC1/LMOD1/CSRP2/TMEM119/ACTG1	GO:BP	NA	NA	GO:0051146	striated muscle cell differentiation	8.34141617445683e-05	14	MYH9;MYOM1;SRF;KCNJ8;EFNB2;TPM1;MEIS1;ANKRD1;NRG1;ACTC1;LMOD1;CSRP2;TMEM119;ACTG1	382	18986	314
11/252	202/18986	0.0544554	4.10274	5.14183	0.0049322	0.00406868	TNC/GLI2/LAMA1/SRF/WNT5A/CCN2/CHI3L1/GPC3/ACE/FBN1/MME	GO:BP	NA	NA	GO:0030323	respiratory tube development	8.46785400461336e-05	11	TNC;GLI2;LAMA1;SRF;WNT5A;CCN2;CHI3L1;GPC3;ACE;FBN1;MME	382	18986	202
16/252	397/18986	0.0403023	3.03642	4.75582	0.00496288	0.00409399	DKK3/CDH3/FSTL3/COMP/WNT5A/LTBP2/INHBA/THBS1/TGFB1I1/CCN1/SFRP2/GPC3/GDF6/NFIA/INHBB/FBN1	GO:BP	NA	NA	GO:0141091	transforming growth factor beta receptor superfamily signaling pathway	8.65161234288981e-05	16	DKK3;CDH3;FSTL3;COMP;WNT5A;LTBP2;INHBA;THBS1;TGFB1I1;CCN1;SFRP2;GPC3;GDF6;NFIA;INHBB;FBN1	382	18986	397
14/252	319/18986	0.0438871	3.30651	4.81842	0.00557181	0.00459631	FBLN1/EZR/ACTA2/FN1/GBP1/CCN2/INHBA/CHI3L1/GPNMB/EMILIN1/CCN1/TIAM1/NRG1/OXTR	GO:BP	NA	NA	GO:0070371	ERK1 and ERK2 cascade	9.86030579611215e-05	14	FBLN1;EZR;ACTA2;FN1;GBP1;CCN2;INHBA;CHI3L1;GPNMB;EMILIN1;CCN1;TIAM1;NRG1;OXTR	382	18986	319
7/252	81/18986	0.0864198	6.51097	5.76465	0.00560414	0.00462298	COL11A1/TPM1/ANKRD1/NRG1/ACTC1/S1PR1/CHD7	GO:BP	NA	NA	GO:0048644	muscle organ morphogenesis	0.000100655	7	COL11A1;TPM1;ANKRD1;NRG1;ACTC1;S1PR1;CHD7	382	18986	81
16/252	403/18986	0.0397022	2.99122	4.68601	0.00564983	0.00466067	BRCA1/MMP2/WNT5A/SFPQ/IVNS1ABP/CLU/INHBA/PLAGL2/THBS1/CTSK/SFRP2/SLC25A4/NRG1/WNT4/INHBB/MUC1	GO:BP	NA	NA	GO:2001233	regulation of apoptotic signaling pathway	0.000102968	16	BRCA1;MMP2;WNT5A;SFPQ;IVNS1ABP;CLU;INHBA;PLAGL2;THBS1;CTSK;SFRP2;SLC25A4;NRG1;WNT4;INHBB;MUC1	382	18986	403
7/252	82/18986	0.0853659	6.43157	5.71671	0.00578853	0.00477509	COMP/MGP/CCN1/ANKH/WNT4/S1PR1/TMEM119	GO:BP	NA	NA	GO:0030500	regulation of bone mineralization	0.000108821	7	COMP;MGP;CCN1;ANKH;WNT4;S1PR1;TMEM119	382	18986	82
14/252	322/18986	0.0434783	3.27571	4.77675	0.00578853	0.00477509	GLI2/ACTA2/WNT5A/KCNJ8/EFNB2/LRP4/FRAS1/GPC3/ADAMTS1/GDF6/ACE/WNT4/FBN1/MME	GO:BP	NA	NA	GO:0001822	kidney development	0.000108826	14	GLI2;ACTA2;WNT5A;KCNJ8;EFNB2;LRP4;FRAS1;GPC3;ADAMTS1;GDF6;ACE;WNT4;FBN1;MME	382	18986	322
8/252	110/18986	0.0727273	5.47937	5.46447	0.00578853	0.00477509	BRCA1/TNC/RAD51/INHBA/IGF1R/LRP8/ACE/INHBB	GO:BP	NA	NA	GO:0097306	cellular response to alcohol	0.000110083	8	BRCA1;TNC;RAD51;INHBA;IGF1R;LRP8;ACE;INHBB	382	18986	110
9/252	141/18986	0.0638298	4.80902	5.2652	0.00587073	0.0048429	VCL/ACTB/MYH9/COMP/SRF/EMILIN1/ENTPD1/ACTG1/FLNA	GO:BP	NA	NA	GO:0030168	platelet activation	0.000113197	9	VCL;ACTB;MYH9;COMP;SRF;EMILIN1;ENTPD1;ACTG1;FLNA	382	18986	141
12/252	246/18986	0.0487805	3.67518	4.89809	0.00594197	0.00490167	ACTN1/ACTB/EZR/WNT5A/NRP2/LRP4/IGF1R/TIAM1/LRP8/GPHN/EPHB3/ACTG1	GO:BP	NA	NA	GO:0099173	postsynapse organization	0.00011614	12	ACTN1;ACTB;EZR;WNT5A;NRP2;LRP4;IGF1R;TIAM1;LRP8;GPHN;EPHB3;ACTG1	382	18986	246
3/252	8/18986	0.375	28.253	8.94178	0.00616211	0.00508326	LRP1/LRP4/MME	GO:BP	NA	NA	GO:0150094	amyloid-beta clearance by cellular catabolic process	0.000123177	3	LRP1;LRP4;MME	382	18986	8
14/252	326/18986	0.0429448	3.23551	4.72194	0.00616211	0.00508326	DKK3/CDH3/FSTL3/WNT5A/INHBA/LRP1/THBS1/EMILIN1/TGFB1I1/CCN1/SFRP2/GPC3/GDF6/FBN1	GO:BP	NA	NA	GO:0090092	regulation of transmembrane receptor protein serine/threonine kinase signaling pathway	0.000123881	14	DKK3;CDH3;FSTL3;WNT5A;INHBA;LRP1;THBS1;EMILIN1;TGFB1I1;CCN1;SFRP2;GPC3;GDF6;FBN1	382	18986	326
12/252	248/18986	0.0483871	3.64555	4.86373	0.00616211	0.00508326	EZR/MYH9/WNT5A/FN1/UNC13A/TPM1/TIAM1/LRP8/ITGB2/FBLIM1/ATP10A/ARPIN	GO:BP	NA	NA	GO:0022604	regulation of cell morphogenesis	0.000125325	12	EZR;MYH9;WNT5A;FN1;UNC13A;TPM1;TIAM1;LRP8;ITGB2;FBLIM1;ATP10A;ARPIN	382	18986	248
6/252	60/18986	0.1	7.53413	5.87928	0.00687226	0.00566908	EZR/GADD45B/KCNJ8/GDF6/ULK4/PER1	GO:BP	NA	NA	GO:0038066	p38MAPK cascade	0.000141584	6	EZR;GADD45B;KCNJ8;GDF6;ULK4;PER1	382	18986	60
17/252	459/18986	0.037037	2.79042	4.50348	0.00695485	0.00573721	ANOS1/VCL/GLI2/ACTB/SRF/WNT5A/FN1/NRP2/EFNB2/LRP4/KIF21A/IGF1R/TIAM1/AUTS2/EPHB3/ACTG1/LAMA2	GO:BP	NA	NA	GO:0007409	axonogenesis	0.000145122	17	ANOS1;VCL;GLI2;ACTB;SRF;WNT5A;FN1;NRP2;EFNB2;LRP4;KIF21A;IGF1R;TIAM1;AUTS2;EPHB3;ACTG1;LAMA2	382	18986	459
17/252	465/18986	0.0365591	2.75441	4.44238	0.00801215	0.00660941	ACTN1/PLEKHG2/EZR/SORBS1/SRF/CCN2/CNN1/TPM1/ACTC1/WNT4/LMOD1/S1PR1/PAWR/MYADM/ACTG1/FLNA/ARPIN	GO:BP	NA	NA	GO:0007015	actin filament organization	0.000169301	17	ACTN1;PLEKHG2;EZR;SORBS1;SRF;CCN2;CNN1;TPM1;ACTC1;WNT4;LMOD1;S1PR1;PAWR;MYADM;ACTG1;FLNA;ARPIN	382	18986	465
13/252	296/18986	0.0439189	3.30891	4.64342	0.00809367	0.00667665	FBLN1/EZR/ACTA2/FN1/GBP1/CCN2/INHBA/CHI3L1/GPNMB/EMILIN1/CCN1/TIAM1/NRG1	GO:BP	NA	NA	GO:0070372	regulation of ERK1 and ERK2 cascade	0.000173161	13	FBLN1;EZR;ACTA2;FN1;GBP1;CCN2;INHBA;CHI3L1;GPNMB;EMILIN1;CCN1;TIAM1;NRG1	382	18986	296
3/252	9/18986	0.333333	25.1138	8.39195	0.00844709	0.0069682	DNM3OS/NEAT1/MALAT1	GO:BP	NA	NA	GO:2000627	positive regulation of miRNA catabolic process	0.000182953	3	DNM3OS;NEAT1;MALAT1	382	18986	9
6/252	63/18986	0.0952381	7.17536	5.69414	0.00847852	0.00699412	COL11A1/PPP1R13L/KCNJ8/TPM1/NRG1/CHD7	GO:BP	NA	NA	GO:0003229	ventricular cardiac muscle tissue development	0.000185891	6	COL11A1;PPP1R13L;KCNJ8;TPM1;NRG1;CHD7	382	18986	63
9/252	151/18986	0.0596026	4.49054	4.99446	0.00847852	0.00699412	WNT5A/LRP4/FRAS1/AFF3/SFRP2/GPC3/NFIA/INTU/CHD7	GO:BP	NA	NA	GO:0035107	appendage morphogenesis	0.000190352	9	WNT5A;LRP4;FRAS1;AFF3;SFRP2;GPC3;NFIA;INTU;CHD7	382	18986	151
9/252	151/18986	0.0596026	4.49054	4.99446	0.00847852	0.00699412	WNT5A/LRP4/FRAS1/AFF3/SFRP2/GPC3/NFIA/INTU/CHD7	GO:BP	NA	NA	GO:0035108	limb morphogenesis	0.000190352	9	WNT5A;LRP4;FRAS1;AFF3;SFRP2;GPC3;NFIA;INTU;CHD7	382	18986	151
8/252	120/18986	0.0666667	5.02275	5.12701	0.00877034	0.00723485	CDH3/GLI2/PPP1R13L/WNT5A/INHBA/LRP4/INTU/PER1	GO:BP	NA	NA	GO:0042303	molting cycle	0.000201537	8	CDH3;GLI2;PPP1R13L;WNT5A;INHBA;LRP4;INTU;PER1	382	18986	120
8/252	120/18986	0.0666667	5.02275	5.12701	0.00877034	0.00723485	CDH3/GLI2/PPP1R13L/WNT5A/INHBA/LRP4/INTU/PER1	GO:BP	NA	NA	GO:0042633	hair cycle	0.000201537	8	CDH3;GLI2;PPP1R13L;WNT5A;INHBA;LRP4;INTU;PER1	382	18986	120
9/252	153/18986	0.0588235	4.43184	4.94314	0.00903965	0.00745701	MMP2/WNT5A/SFPQ/CLU/INHBA/PLAGL2/THBS1/CTSK/INHBB	GO:BP	NA	NA	GO:2001235	positive regulation of apoptotic signaling pathway	0.000210113	9	MMP2;WNT5A;SFPQ;CLU;INHBA;PLAGL2;THBS1;CTSK;INHBB	382	18986	153
4/252	23/18986	0.173913	13.1028	6.73578	0.00919096	0.00758183	VCL/ACTB/ACTG1/FLNA	GO:BP	NA	NA	GO:0150105	protein localization to cell-cell junction	0.000219999	4	VCL;ACTB;ACTG1;FLNA	382	18986	23
10/252	189/18986	0.0529101	3.98631	4.78533	0.00919096	0.00758183	COMP/WNT5A/LRP4/FRAS1/AFF3/SFRP2/GPC3/NFIA/INTU/CHD7	GO:BP	NA	NA	GO:0048736	appendage development	0.000224007	10	COMP;WNT5A;LRP4;FRAS1;AFF3;SFRP2;GPC3;NFIA;INTU;CHD7	382	18986	189
10/252	189/18986	0.0529101	3.98631	4.78533	0.00919096	0.00758183	COMP/WNT5A/LRP4/FRAS1/AFF3/SFRP2/GPC3/NFIA/INTU/CHD7	GO:BP	NA	NA	GO:0060173	limb development	0.000224007	10	COMP;WNT5A;LRP4;FRAS1;AFF3;SFRP2;GPC3;NFIA;INTU;CHD7	382	18986	189
5/252	42/18986	0.119048	8.9692	5.99644	0.00919096	0.00758183	GLI2/WNT5A/WNT4/INHBB/PCSK1	GO:BP	NA	NA	GO:0021983	pituitary gland development	0.000225507	5	GLI2;WNT5A;WNT4;INHBB;PCSK1	382	18986	42
8/252	122/18986	0.0655738	4.94041	5.06401	0.00919096	0.00758183	MMP2/WNT5A/INHBA/ADAMTS1/WNT4/INHBB/CHD7/A2M	GO:BP	NA	NA	GO:0046660	female sex differentiation	0.000225768	8	MMP2;WNT5A;INHBA;ADAMTS1;WNT4;INHBB;CHD7;A2M	382	18986	122
8/252	123/18986	0.0650407	4.90025	5.03303	0.009484	0.00782356	WNT5A/LRP4/FRAS1/AFF3/SFRP2/GPC3/INTU/CHD7	GO:BP	NA	NA	GO:0030326	embryonic limb morphogenesis	0.000238751	8	WNT5A;LRP4;FRAS1;AFF3;SFRP2;GPC3;INTU;CHD7	382	18986	123
8/252	123/18986	0.0650407	4.90025	5.03303	0.009484	0.00782356	WNT5A/LRP4/FRAS1/AFF3/SFRP2/GPC3/INTU/CHD7	GO:BP	NA	NA	GO:0035113	embryonic appendage morphogenesis	0.000238751	8	WNT5A;LRP4;FRAS1;AFF3;SFRP2;GPC3;INTU;CHD7	382	18986	123
6/252	66/18986	0.0909091	6.84921	5.52076	0.009484	0.00782356	GGT5/AEBP1/CPE/ACE/PCSK1/MME	GO:BP	NA	NA	GO:0006518	peptide metabolic process	0.000240482	6	GGT5;AEBP1;CPE;ACE;PCSK1;MME	382	18986	66
9/252	158/18986	0.056962	4.29159	4.81862	0.0104248	0.00859964	TNC/GLI2/LAMA1/SRF/WNT5A/SFRP2/GPC3/WNT4/COL4A1	GO:BP	NA	NA	GO:0048754	branching morphogenesis of an epithelial tube	0.00026709	9	TNC;GLI2;LAMA1;SRF;WNT5A;SFRP2;GPC3;WNT4;COL4A1	382	18986	158
15/252	395/18986	0.0379747	2.86106	4.33509	0.0105486	0.00870182	PLEKHG2/MYH9/ACTA2/CCN2/LRP1/TPM1/ARHGEF19/WNT4/LMOD1/S1PR1/MYADM/ACTG1/PDE4B/FLNA/ARPIN	GO:BP	NA	NA	GO:0032970	regulation of actin filament-based process	0.00027305	15	PLEKHG2;MYH9;ACTA2;CCN2;LRP1;TPM1;ARHGEF19;WNT4;LMOD1;S1PR1;MYADM;ACTG1;PDE4B;FLNA;ARPIN	382	18986	395
8/252	126/18986	0.0634921	4.78357	4.94205	0.010667	0.00879948	FBLN1/FN1/EMILIN1/CCN1/WNT4/HACD1/MYADM/FLNA	GO:BP	NA	NA	GO:0010811	positive regulation of cell-substrate adhesion	0.000281415	8	FBLN1;FN1;EMILIN1;CCN1;WNT4;HACD1;MYADM;FLNA	382	18986	126
5/252	44/18986	0.113636	8.56151	5.82388	0.010667	0.00879948	EZR/GADD45B/GDF6/ULK4/PER1	GO:BP	NA	NA	GO:1900744	regulation of p38MAPK cascade	0.000281749	5	EZR;GADD45B;GDF6;ULK4;PER1	382	18986	44
11/252	234/18986	0.0470085	3.54168	4.53728	0.0113936	0.00939884	VCL/ACTB/FBLN1/MYH9/COMP/SRF/THBS1/EMILIN1/ENTPD1/ACTG1/FLNA	GO:BP	NA	NA	GO:0007596	blood coagulation	0.000306174	11	VCL;ACTB;FBLN1;MYH9;COMP;SRF;THBS1;EMILIN1;ENTPD1;ACTG1;FLNA	382	18986	234
6/252	69/18986	0.0869565	6.55141	5.35787	0.0113936	0.00939884	WNT5A/ARHGEF19/SFRP2/GPC3/TIAM1/WNT4	GO:BP	NA	NA	GO:0035567	non-canonical Wnt signaling pathway	0.000306959	6	WNT5A;ARHGEF19;SFRP2;GPC3;TIAM1;WNT4	382	18986	69
11/252	236/18986	0.0466102	3.51167	4.50306	0.0120903	0.00997356	MAMLD1/MMP2/WNT5A/INHBA/SFRP2/ADAMTS1/ACE/WNT4/INHBB/A2M/FLNA	GO:BP	NA	NA	GO:0008406	gonad development	0.000329204	11	MAMLD1;MMP2;WNT5A;INHBA;SFRP2;ADAMTS1;ACE;WNT4;INHBB;A2M;FLNA	382	18986	236
16/252	447/18986	0.0357942	2.69678	4.21043	0.0120903	0.00997356	COL11A1/MYOM1/PPP1R13L/SRF/NPPB/KCNJ8/EFNB2/TPM1/MEIS1/ANKRD1/JPH2/NRG1/ACTC1/S1PR1/CHD7/CSRP2	GO:BP	NA	NA	GO:0060537	muscle tissue development	0.000332116	16	COL11A1;MYOM1;PPP1R13L;SRF;NPPB;KCNJ8;EFNB2;TPM1;MEIS1;ANKRD1;JPH2;NRG1;ACTC1;S1PR1;CHD7;CSRP2	382	18986	447
3/252	11/18986	0.272727	20.5476	7.52124	0.0123904	0.0102211	DNM3OS/NEAT1/MALAT1	GO:BP	NA	NA	GO:0000512	lncRNA-mediated post-transcriptional gene silencing	0.000352365	3	DNM3OS;NEAT1;MALAT1	382	18986	11
3/252	11/18986	0.272727	20.5476	7.52124	0.0123904	0.0102211	OPN3/MMP2/MME	GO:BP	NA	NA	GO:0071492	cellular response to UV-A	0.000352365	3	OPN3;MMP2;MME	382	18986	11
3/252	11/18986	0.272727	20.5476	7.52124	0.0123904	0.0102211	DNM3OS/NEAT1/MALAT1	GO:BP	NA	NA	GO:2000625	regulation of miRNA catabolic process	0.000352365	3	DNM3OS;NEAT1;MALAT1	382	18986	11
11/252	238/18986	0.0462185	3.48216	4.46921	0.0123904	0.0102211	VCL/TNC/SRF/WNT5A/FN1/NRP2/UNC13A/SFRP2/TIAM1/AUTS2/S1PR1	GO:BP	NA	NA	GO:0060560	developmental growth involved in morphogenesis	0.000353677	11	VCL;TNC;SRF;WNT5A;FN1;NRP2;UNC13A;SFRP2;TIAM1;AUTS2;S1PR1	382	18986	238
16/252	450/18986	0.0355556	2.6788	4.18011	0.0123904	0.0102211	TNC/DKK3/GLI2/MMP2/LAMA1/HOXA3/SRF/WNT5A/NRG1/WNT4/INHBB/ID4/PCSK1/OXTR/EPHB3/LBH	GO:BP	NA	NA	GO:0048732	gland development	0.000357493	16	TNC;DKK3;GLI2;MMP2;LAMA1;HOXA3;SRF;WNT5A;NRG1;WNT4;INHBB;ID4;PCSK1;OXTR;EPHB3;LBH	382	18986	450
4/252	26/18986	0.153846	11.591	6.26749	0.0123904	0.0102211	TNC/MMP2/WNT5A/ID4	GO:BP	NA	NA	GO:0060740	prostate gland epithelium morphogenesis	0.000359995	4	TNC;MMP2;WNT5A;ID4	382	18986	26
11/252	241/18986	0.0456432	3.43881	4.41911	0.0131127	0.010817	VCL/ACTB/FBLN1/MYH9/COMP/SRF/THBS1/EMILIN1/ENTPD1/ACTG1/FLNA	GO:BP	NA	NA	GO:0007599	hemostasis	0.000393244	11	VCL;ACTB;FBLN1;MYH9;COMP;SRF;THBS1;EMILIN1;ENTPD1;ACTG1;FLNA	382	18986	241
11/252	241/18986	0.0456432	3.43881	4.41911	0.0131127	0.010817	MAMLD1/MMP2/WNT5A/INHBA/SFRP2/ADAMTS1/ACE/WNT4/INHBB/A2M/FLNA	GO:BP	NA	NA	GO:0045137	development of primary sexual characteristics	0.000393244	11	MAMLD1;MMP2;WNT5A;INHBA;SFRP2;ADAMTS1;ACE;WNT4;INHBB;A2M;FLNA	382	18986	241
11/252	241/18986	0.0456432	3.43881	4.41911	0.0131127	0.010817	VCL/ACTB/FBLN1/MYH9/COMP/SRF/THBS1/EMILIN1/ENTPD1/ACTG1/FLNA	GO:BP	NA	NA	GO:0050817	coagulation	0.000393244	11	VCL;ACTB;FBLN1;MYH9;COMP;SRF;THBS1;EMILIN1;ENTPD1;ACTG1;FLNA	382	18986	241
12/252	281/18986	0.0427046	3.21742	4.34323	0.0131127	0.010817	SRF/WNT5A/INHBA/TUBB2A/IGF1R/LRP8/TUBA1A/CHD7/ID4/OXTR/EPHB3/FLNA	GO:BP	NA	NA	GO:0021537	telencephalon development	0.000394836	12	SRF;WNT5A;INHBA;TUBB2A;IGF1R;LRP8;TUBA1A;CHD7;ID4;OXTR;EPHB3;FLNA	382	18986	281
10/252	204/18986	0.0490196	3.6932	4.48542	0.0135334	0.011164	EZR/MYH9/CCDC61/GPSM2/TUBGCP3/KIF23/LIMK2/TUBB/FLNA/UHRF1	GO:BP	NA	NA	GO:0007051	spindle organization	0.000411919	10	EZR;MYH9;CCDC61;GPSM2;TUBGCP3;KIF23;LIMK2;TUBB;FLNA;UHRF1	382	18986	204
6/252	73/18986	0.0821918	6.19243	5.15516	0.0135334	0.011164	MMP2/INHBA/IGF1R/ADAMTS1/A2M/OXTR	GO:BP	NA	NA	GO:0042698	ovulation cycle	0.000417092	6	MMP2;INHBA;IGF1R;ADAMTS1;A2M;OXTR	382	18986	73
4/252	27/18986	0.148148	11.1617	6.12815	0.0135334	0.011164	MMP2/SRF/ADAMTS1/THBS3	GO:BP	NA	NA	GO:0060343	trabecula formation	0.000418226	4	MMP2;SRF;ADAMTS1;THBS3	382	18986	27
14/252	369/18986	0.0379404	2.85848	4.18125	0.0140817	0.0116163	BRCA1/ADGRA2/WNT5A/NPPB/CHI3L1/COL4A2/CEMIP2/GPNMB/THBS1/EMILIN1/SFRP2/ADAMTS1/WNT4/THBS2	GO:BP	NA	NA	GO:1901342	regulation of vasculature development	0.000438892	14	BRCA1;ADGRA2;WNT5A;NPPB;CHI3L1;COL4A2;CEMIP2;GPNMB;THBS1;EMILIN1;SFRP2;ADAMTS1;WNT4;THBS2	382	18986	369
7/252	103/18986	0.0679612	5.12028	4.86295	0.0142584	0.011762	COMP/MGP/CCN1/ANKH/WNT4/S1PR1/TMEM119	GO:BP	NA	NA	GO:0070167	regulation of biomineral tissue development	0.000448163	7	COMP;MGP;CCN1;ANKH;WNT4;S1PR1;TMEM119	382	18986	103
3/252	12/18986	0.25	18.8353	7.16774	0.0145564	0.0120079	MMP2/INHBA/A2M	GO:BP	NA	NA	GO:0001553	luteinization	0.000465221	3	MMP2;INHBA;A2M	382	18986	12
3/252	12/18986	0.25	18.8353	7.16774	0.0145564	0.0120079	LAMA1/LAMA2/FLNA	GO:BP	NA	NA	GO:2001046	positive regulation of integrin-mediated signaling pathway	0.000465221	3	LAMA1;LAMA2;FLNA	382	18986	12
4/252	28/18986	0.142857	10.763	5.99595	0.0149851	0.0123615	TNC/MMP2/WNT5A/ID4	GO:BP	NA	NA	GO:0060512	prostate gland morphogenesis	0.000482878	4	TNC;MMP2;WNT5A;ID4	382	18986	28
16/252	463/18986	0.0345572	2.60359	4.05151	0.0150139	0.0123853	SMARCD3/SRF/WNT5A/FN1/PER2/LRP4/TNFRSF21/TIAM1/LRP8/ACE/CHD7/ID4/OXTR/EPHB3/THBS2/MME	GO:BP	NA	NA	GO:0051960	regulation of nervous system development	0.000487772	16	SMARCD3;SRF;WNT5A;FN1;PER2;LRP4;TNFRSF21;TIAM1;LRP8;ACE;CHD7;ID4;OXTR;EPHB3;THBS2;MME	382	18986	463
9/252	172/18986	0.0523256	3.94228	4.4957	0.0152095	0.0125467	FSTL3/COMP/WNT5A/CCN1/SFRP2/GPC3/GDF6/NFIA/FBN1	GO:BP	NA	NA	GO:0030509	BMP signaling pathway	0.000498146	9	FSTL3;COMP;WNT5A;CCN1;SFRP2;GPC3;GDF6;NFIA;FBN1	382	18986	172
8/252	138/18986	0.057971	4.36761	4.60489	0.0157174	0.0129657	DKK3/GLI2/HOXA3/SRF/WNT5A/WNT4/INHBB/PCSK1	GO:BP	NA	NA	GO:0035270	endocrine system development	0.000518932	8	DKK3;GLI2;HOXA3;SRF;WNT5A;WNT4;INHBB;PCSK1	382	18986	138
8/252	139/18986	0.057554	4.33619	4.57854	0.0163587	0.0134947	ADGRA2/FSTL3/WNT5A/THBS1/EMILIN1/SFRP2/WNT4/FBN1	GO:BP	NA	NA	GO:0090288	negative regulation of cellular response to growth factor stimulus	0.000544427	8	ADGRA2;FSTL3;WNT5A;THBS1;EMILIN1;SFRP2;WNT4;FBN1	382	18986	139
12/252	292/18986	0.0410959	3.09622	4.18665	0.0165723	0.0136709	MAMLD1/MMP2/WNT5A/INHBA/SFRP2/ADAMTS1/ACE/WNT4/INHBB/CHD7/A2M/FLNA	GO:BP	NA	NA	GO:0007548	sex differentiation	0.000555912	12	MAMLD1;MMP2;WNT5A;INHBA;SFRP2;ADAMTS1;ACE;WNT4;INHBB;CHD7;A2M;FLNA	382	18986	292
8/252	140/18986	0.0571429	4.30522	4.55244	0.0166927	0.0137702	MYOM1/SRF/TPM1/ANKRD1/ACTC1/LMOD1/CSRP2/ACTG1	GO:BP	NA	NA	GO:0010927	cellular component assembly involved in morphogenesis	0.000570926	8	MYOM1;SRF;TPM1;ANKRD1;ACTC1;LMOD1;CSRP2;ACTG1	382	18986	140
8/252	140/18986	0.0571429	4.30522	4.55244	0.0166927	0.0137702	MYOM1/SRF/TPM1/ANKRD1/ACTC1/LMOD1/CSRP2/ACTG1	GO:BP	NA	NA	GO:0032989	cellular anatomical entity morphogenesis	0.000570926	8	MYOM1;SRF;TPM1;ANKRD1;ACTC1;LMOD1;CSRP2;ACTG1	382	18986	140
15/252	424/18986	0.0353774	2.66538	4.02229	0.0166927	0.0137702	COL11A1/MYOM1/PPP1R13L/SRF/NPPB/KCNJ8/EFNB2/TPM1/MEIS1/ANKRD1/JPH2/NRG1/ACTC1/S1PR1/CHD7	GO:BP	NA	NA	GO:0014706	striated muscle tissue development	0.000573178	15	COL11A1;MYOM1;PPP1R13L;SRF;NPPB;KCNJ8;EFNB2;TPM1;MEIS1;ANKRD1;JPH2;NRG1;ACTC1;S1PR1;CHD7	382	18986	424
3/252	13/18986	0.230769	17.3864	6.85455	0.0173078	0.0142776	IGF1R/CCN1/TMEM119	GO:BP	NA	NA	GO:0033690	positive regulation of osteoblast proliferation	0.000598871	3	IGF1R;CCN1;TMEM119	382	18986	13
9/252	177/18986	0.0508475	3.83091	4.38854	0.0175724	0.0144959	MYOM1/SRF/TPM1/MEIS1/ANKRD1/ACTC1/LMOD1/CSRP2/ACTG1	GO:BP	NA	NA	GO:0055002	striated muscle cell development	0.000612667	9	MYOM1;SRF;TPM1;MEIS1;ANKRD1;ACTC1;LMOD1;CSRP2;ACTG1	382	18986	177
5/252	52/18986	0.0961538	7.24435	5.22948	0.0176091	0.0145261	TNC/KCNJ8/LRP4/GPHN/COL4A1	GO:BP	NA	NA	GO:0007528	neuromuscular junction development	0.000618597	5	TNC;KCNJ8;LRP4;GPHN;COL4A1	382	18986	52
7/252	110/18986	0.0636364	4.79444	4.62892	0.0188051	0.0155128	NUAK1/COMP/SRF/CDK2/IGF1R/PAWR/PRELP	GO:BP	NA	NA	GO:0090398	cellular senescence	0.000665579	7	NUAK1;COMP;SRF;CDK2;IGF1R;PAWR;PRELP	382	18986	110
7/252	111/18986	0.0630631	4.75125	4.59711	0.0197007	0.0162516	MMP2/PCOLCE/INHBA/EMILIN1/CTSK/WNT4/MFAP4	GO:BP	NA	NA	GO:0032963	collagen metabolic process	0.000702483	7	MMP2;PCOLCE;INHBA;EMILIN1;CTSK;WNT4;MFAP4	382	18986	111
6/252	81/18986	0.0740741	5.58083	4.79169	0.0198963	0.016413	GLI2/WNT5A/NRP2/WNT4/INHBB/PCSK1	GO:BP	NA	NA	GO:0021536	diencephalon development	0.00072815	6	GLI2;WNT5A;NRP2;WNT4;INHBB;PCSK1	382	18986	81
6/252	81/18986	0.0740741	5.58083	4.79169	0.0198963	0.016413	TMEM97/THBS1/EMILIN1/IGF1R/ACTG1/FLNA	GO:BP	NA	NA	GO:1903036	positive regulation of response to wounding	0.00072815	6	TMEM97;THBS1;EMILIN1;IGF1R;ACTG1;FLNA	382	18986	81
5/252	54/18986	0.0925926	6.97604	5.10038	0.0198963	0.016413	ACTB/LAMA1/WNT5A/INTU/ACTG1	GO:BP	NA	NA	GO:0001738	morphogenesis of a polarized epithelium	0.000736714	5	ACTB;LAMA1;WNT5A;INTU;ACTG1	382	18986	54
5/252	54/18986	0.0925926	6.97604	5.10038	0.0198963	0.016413	TNC/MMP2/IGF1R/FLNA/LRIG2	GO:BP	NA	NA	GO:0031103	axon regeneration	0.000736714	5	TNC;MMP2;IGF1R;FLNA;LRIG2	382	18986	54
7/252	112/18986	0.0625	4.70883	4.56567	0.0198963	0.016413	SORBS1/SRF/CCN2/TPM1/WNT4/S1PR1/ACTG1	GO:BP	NA	NA	GO:0030038	contractile actin filament bundle assembly	0.000740989	7	SORBS1;SRF;CCN2;TPM1;WNT4;S1PR1;ACTG1	382	18986	112
7/252	112/18986	0.0625	4.70883	4.56567	0.0198963	0.016413	SORBS1/SRF/CCN2/TPM1/WNT4/S1PR1/ACTG1	GO:BP	NA	NA	GO:0043149	stress fiber assembly	0.000740989	7	SORBS1;SRF;CCN2;TPM1;WNT4;S1PR1;ACTG1	382	18986	112
3/252	14/18986	0.214286	16.1446	6.57437	0.0201231	0.0166	OPN3/MMP2/MME	GO:BP	NA	NA	GO:0070141	response to UV-A	0.000754748	3	OPN3;MMP2;MME	382	18986	14
9/252	184/18986	0.048913	3.68517	4.24492	0.0212536	0.0175326	FSTL3/COMP/WNT5A/CCN1/SFRP2/GPC3/GDF6/NFIA/FBN1	GO:BP	NA	NA	GO:0071772	response to BMP	0.00080838	9	FSTL3;COMP;WNT5A;CCN1;SFRP2;GPC3;GDF6;NFIA;FBN1	382	18986	184
9/252	184/18986	0.048913	3.68517	4.24492	0.0212536	0.0175326	FSTL3/COMP/WNT5A/CCN1/SFRP2/GPC3/GDF6/NFIA/FBN1	GO:BP	NA	NA	GO:0071773	cellular response to BMP stimulus	0.00080838	9	FSTL3;COMP;WNT5A;CCN1;SFRP2;GPC3;GDF6;NFIA;FBN1	382	18986	184
16/252	490/18986	0.0326531	2.46012	3.79786	0.0233158	0.0192337	BRCA1/VCL/TNC/TMEM97/SRF/WNT5A/FN1/NRP2/NPPB/INHBA/UNC13A/MEIS1/SFRP2/TIAM1/NRG1/AUTS2	GO:BP	NA	NA	GO:0016049	cell growth	0.00089297	16	BRCA1;VCL;TNC;TMEM97;SRF;WNT5A;FN1;NRP2;NPPB;INHBA;UNC13A;MEIS1;SFRP2;TIAM1;NRG1;AUTS2	382	18986	490
7/252	116/18986	0.0603448	4.54646	4.44353	0.0235448	0.0194226	MMP2/GBP1/CHI3L1/RBMX/ANKRD1/INHBB/PCSK1	GO:BP	NA	NA	GO:0070555	response to interleukin-1	0.000912031	7	MMP2;GBP1;CHI3L1;RBMX;ANKRD1;INHBB;PCSK1	382	18986	116
3/252	15/18986	0.2	15.0683	6.32166	0.0235448	0.0194226	EZR/S1PR1/S1PR5	GO:BP	NA	NA	GO:0003376	sphingosine-1-phosphate receptor signaling pathway	0.000934218	3	EZR;S1PR1;S1PR5	382	18986	15
3/252	15/18986	0.2	15.0683	6.32166	0.0235448	0.0194226	COL4A2/ITGA11/COL4A1	GO:BP	NA	NA	GO:0038065	collagen-activated signaling pathway	0.000934218	3	COL4A2;ITGA11;COL4A1	382	18986	15
3/252	15/18986	0.2	15.0683	6.32166	0.0235448	0.0194226	DKK3/IGF1R/WNT4	GO:BP	NA	NA	GO:0090030	regulation of steroid hormone biosynthetic process	0.000934218	3	DKK3;IGF1R;WNT4	382	18986	15
8/252	151/18986	0.0529801	3.99159	4.28054	0.0235448	0.0194226	MAMLD1/WNT5A/INHBA/SFRP2/ACE/WNT4/INHBB/FLNA	GO:BP	NA	NA	GO:0008584	male gonad development	0.000937389	8	MAMLD1;WNT5A;INHBA;SFRP2;ACE;WNT4;INHBB;FLNA	382	18986	151
6/252	85/18986	0.0705882	5.31821	4.62765	0.0235448	0.0194226	VCL/ACTN1/SORBS1/THBS1/WNT4/ACTG1	GO:BP	NA	NA	GO:0048041	focal adhesion assembly	0.000939055	6	VCL;ACTN1;SORBS1;THBS1;WNT4;ACTG1	382	18986	85
11/252	268/18986	0.0410448	3.09237	4.00097	0.0236089	0.0194755	VCL/GPC4/WNT5A/LRP4/THBS1/ACE/WNT4/OXTR/EPHB3/ACTG1/THBS2	GO:BP	NA	NA	GO:1901888	regulation of cell junction assembly	0.000947847	11	VCL;GPC4;WNT5A;LRP4;THBS1;ACE;WNT4;OXTR;EPHB3;ACTG1;THBS2	382	18986	268
7/252	117/18986	0.0598291	4.5076	4.41386	0.0236994	0.0195502	GPC4/GPSM2/EFNB2/NRG1/NSG1/GPHN/GPC6	GO:BP	NA	NA	GO:0099072	regulation of postsynaptic membrane neurotransmitter receptor levels	0.000959301	7	GPC4;GPSM2;EFNB2;NRG1;NSG1;GPHN;GPC6	382	18986	117
14/252	400/18986	0.035	2.63694	3.83761	0.0236994	0.0195502	PLEKHG2/AEBP1/CCN2/CLU/EMILIN1/KIF21A/TPM1/WNT4/LMOD1/S1PR1/MYADM/ACTG1/FLNA/ARPIN	GO:BP	NA	NA	GO:1902903	regulation of supramolecular fiber organization	0.000964001	14	PLEKHG2;AEBP1;CCN2;CLU;EMILIN1;KIF21A;TPM1;WNT4;LMOD1;S1PR1;MYADM;ACTG1;FLNA;ARPIN	382	18986	400
8/252	152/18986	0.0526316	3.96533	4.2571	0.0238971	0.0197132	MAMLD1/WNT5A/INHBA/SFRP2/ACE/WNT4/INHBB/FLNA	GO:BP	NA	NA	GO:0046546	development of primary male sexual characteristics	0.000978353	8	MAMLD1;WNT5A;INHBA;SFRP2;ACE;WNT4;INHBB;FLNA	382	18986	152
6/252	86/18986	0.0697674	5.25637	4.58826	0.0242317	0.0199893	TNC/MMP2/IGF1R/PCSK1/FLNA/LRIG2	GO:BP	NA	NA	GO:0048678	response to axon injury	0.000998455	6	TNC;MMP2;IGF1R;PCSK1;FLNA;LRIG2	382	18986	86
9/252	190/18986	0.0473684	3.5688	4.12728	0.0244559	0.0201742	TNC/GLI2/LAMA1/SRF/WNT5A/SFRP2/GPC3/WNT4/COL4A1	GO:BP	NA	NA	GO:0061138	morphogenesis of a branching epithelium	0.00101415	9	TNC;GLI2;LAMA1;SRF;WNT5A;SFRP2;GPC3;WNT4;COL4A1	382	18986	190
8/252	153/18986	0.0522876	3.93941	4.23386	0.024459	0.0201768	ACTB/GPC4/EZR/SORBS1/GBP1/GPSM2/LRP1/GPC6	GO:BP	NA	NA	GO:1904375	regulation of protein localization to cell periphery	0.00102074	8	ACTB;GPC4;EZR;SORBS1;GBP1;GPSM2;LRP1;GPC6	382	18986	153
9/252	191/18986	0.0471204	3.55011	4.10814	0.0250294	0.0206473	MMP2/HOXA3/GPNMB/CTSK/ACE/S1PR1/CHD7/TMEM119/FLNA	GO:BP	NA	NA	GO:0048771	tissue remodeling	0.00105224	9	MMP2;HOXA3;GPNMB;CTSK;ACE;S1PR1;CHD7;TMEM119;FLNA	382	18986	191
8/252	154/18986	0.0519481	3.91383	4.21082	0.0250294	0.0206473	MMP2/COMP/ACTA2/NPPB/KCNJ8/PER2/ACE/OXTR	GO:BP	NA	NA	GO:0035296	regulation of tube diameter	0.00106458	8	MMP2;COMP;ACTA2;NPPB;KCNJ8;PER2;ACE;OXTR	382	18986	154
8/252	154/18986	0.0519481	3.91383	4.21082	0.0250294	0.0206473	MMP2/COMP/ACTA2/NPPB/KCNJ8/PER2/ACE/OXTR	GO:BP	NA	NA	GO:0097746	blood vessel diameter maintenance	0.00106458	8	MMP2;COMP;ACTA2;NPPB;KCNJ8;PER2;ACE;OXTR	382	18986	154
15/252	451/18986	0.0332594	2.50581	3.75363	0.0250294	0.0206473	CDH3/MMP2/BLMH/ABCC3/KCNJ8/THBS1/SFRP2/ANKRD1/LRP8/ACE/CTPS1/PCSK1/PFAS/OXTR/PDE4B	GO:BP	NA	NA	GO:0009410	response to xenobiotic stimulus	0.00107099	15	CDH3;MMP2;BLMH;ABCC3;KCNJ8;THBS1;SFRP2;ANKRD1;LRP8;ACE;CTPS1;PCSK1;PFAS;OXTR;PDE4B	382	18986	451
15/252	452/18986	0.0331858	2.50026	3.74406	0.0253455	0.0209081	SRF/WNT5A/FN1/EFNB2/LRP4/KIF21A/IGF1R/SFRP2/TIAM1/LRP8/ULK4/ENC1/EPHB3/FLNA/LRIG2	GO:BP	NA	NA	GO:0010975	regulation of neuron projection development	0.00109487	15	SRF;WNT5A;FN1;EFNB2;LRP4;KIF21A;IGF1R;SFRP2;TIAM1;LRP8;ULK4;ENC1;EPHB3;FLNA;LRIG2	382	18986	452
13/252	360/18986	0.0361111	2.72066	3.82275	0.0253455	0.0209081	BRCA1/ADGRA2/WNT5A/NPPB/CHI3L1/COL4A2/CEMIP2/GPNMB/THBS1/EMILIN1/SFRP2/ADAMTS1/THBS2	GO:BP	NA	NA	GO:0045765	regulation of angiogenesis	0.0010979	13	BRCA1;ADGRA2;WNT5A;NPPB;CHI3L1;COL4A2;CEMIP2;GPNMB;THBS1;EMILIN1;SFRP2;ADAMTS1;THBS2	382	18986	360
8/252	155/18986	0.0516129	3.88858	4.18798	0.0254675	0.0210087	MMP2/COMP/ACTA2/NPPB/KCNJ8/PER2/ACE/OXTR	GO:BP	NA	NA	GO:0035150	regulation of tube size	0.00110992	8	MMP2;COMP;ACTA2;NPPB;KCNJ8;PER2;ACE;OXTR	382	18986	155
6/252	88/18986	0.0681818	5.1369	4.51127	0.0255069	0.0210412	MMP2/COMP/ACTA2/PER2/ACE/OXTR	GO:BP	NA	NA	GO:0042310	vasoconstriction	0.00112588	6	MMP2;COMP;ACTA2;PER2;ACE;OXTR	382	18986	88
3/252	16/18986	0.1875	14.1265	6.09207	0.0255069	0.0210412	OPN3/CDH3/WNT5A	GO:BP	NA	NA	GO:0043455	regulation of secondary metabolic process	0.00113858	3	OPN3;CDH3;WNT5A	382	18986	16
3/252	16/18986	0.1875	14.1265	6.09207	0.0255069	0.0210412	OPN3/CDH3/WNT5A	GO:BP	NA	NA	GO:0048021	regulation of melanin biosynthetic process	0.00113858	3	OPN3;CDH3;WNT5A	382	18986	16
3/252	16/18986	0.1875	14.1265	6.09207	0.0255069	0.0210412	OPN3/CDH3/WNT5A	GO:BP	NA	NA	GO:1900376	regulation of secondary metabolite biosynthetic process	0.00113858	3	OPN3;CDH3;WNT5A	382	18986	16
11/252	275/18986	0.04	3.01365	3.90115	0.0259955	0.0214443	BRCA1/TNC/RAD51/FKBP5/INHBA/IGF1R/CTSK/LRP8/ACE/INHBB/A2M	GO:BP	NA	NA	GO:0097305	response to alcohol	0.00116726	11	BRCA1;TNC;RAD51;FKBP5;INHBA;IGF1R;CTSK;LRP8;ACE;INHBB;A2M	382	18986	275
11/252	276/18986	0.0398551	3.00273	3.88715	0.0266075	0.0219492	MMP2/COMP/ACTA2/ABCC3/NPPB/KCNJ8/LRP1/PER2/ACE/OXTR/SLC24A3	GO:BP	NA	NA	GO:0003018	vascular process in circulatory system	0.00120177	11	MMP2;COMP;ACTA2;ABCC3;NPPB;KCNJ8;LRP1;PER2;ACE;OXTR;SLC24A3	382	18986	276
6/252	90/18986	0.0666667	5.02275	4.4366	0.027854	0.0229774	SRF/TSPAN2/MEIS1/HEATR3/FBN1/FLNA	GO:BP	NA	NA	GO:0061515	myeloid cell development	0.00126542	6	SRF;TSPAN2;MEIS1;HEATR3;FBN1;FLNA	382	18986	90
5/252	61/18986	0.0819672	6.17551	4.6956	0.0281325	0.0232071	TNC/MMP2/IGF1R/FLNA/LRIG2	GO:BP	NA	NA	GO:0031102	neuron projection regeneration	0.00128551	5	TNC;MMP2;IGF1R;FLNA;LRIG2	382	18986	61
13/252	369/18986	0.0352304	2.6543	3.72188	0.0298194	0.0245987	COL11A1/MYOM1/ITGA11/TPM1/ANKRD1/JPH2/NRG1/ACTC1/COL6A3/S1PR1/CHD7/LAMA2/TEAD4	GO:BP	NA	NA	GO:0007517	muscle organ development	0.00137046	13	COL11A1;MYOM1;ITGA11;TPM1;ANKRD1;JPH2;NRG1;ACTC1;COL6A3;S1PR1;CHD7;LAMA2;TEAD4	382	18986	369
6/252	92/18986	0.0652174	4.91356	4.3641	0.0306733	0.0253031	WNT5A/INHBA/FRAS1/INTU/CHD7/EPHB3	GO:BP	NA	NA	GO:0060021	roof of mouth development	0.00141781	6	WNT5A;INHBA;FRAS1;INTU;CHD7;EPHB3	382	18986	92
4/252	38/18986	0.105263	7.93066	4.95992	0.0335846	0.0277047	SRF/LRP1/EFNB2/CHD7	GO:BP	NA	NA	GO:0035909	aorta morphogenesis	0.00156915	4	SRF;LRP1;EFNB2;CHD7	382	18986	38
10/252	243/18986	0.0411523	3.10046	3.82199	0.0335846	0.0277047	BRCA1/TRAF5/GBP1/CHI3L1/THBS1/CTSK/AFF3/TNFRSF21/ANKRD1/TUBA1A	GO:BP	NA	NA	GO:0034612	response to tumor necrosis factor	0.00157012	10	BRCA1;TRAF5;GBP1;CHI3L1;THBS1;CTSK;AFF3;TNFRSF21;ANKRD1;TUBA1A	382	18986	243
3/252	18/18986	0.166667	12.5569	5.68927	0.0343013	0.0282959	EZR/S1PR1/S1PR5	GO:BP	NA	NA	GO:0090520	sphingolipid mediated signaling pathway	0.00162687	3	EZR;S1PR1;S1PR5	382	18986	18
3/252	18/18986	0.166667	12.5569	5.68927	0.0343013	0.0282959	ACTB/EZR/ACTG1	GO:BP	NA	NA	GO:0098974	postsynaptic actin cytoskeleton organization	0.00162687	3	ACTB;EZR;ACTG1	382	18986	18
11/252	287/18986	0.0383275	2.88764	3.73717	0.0343013	0.0282959	KMT2E/ACTB/SMARCD3/SUSD2/INHBA/CDK2/USP37/GPNMB/ADAMTS1/ID4/MUC1	GO:BP	NA	NA	GO:0044843	cell cycle G1/S phase transition	0.00164002	11	KMT2E;ACTB;SMARCD3;SUSD2;INHBA;CDK2;USP37;GPNMB;ADAMTS1;ID4;MUC1	382	18986	287
15/252	472/18986	0.0317797	2.39432	3.55774	0.0343013	0.0282959	ANOS1/ADGRA2/MMP2/WNT5A/NRP2/EFNB2/GPNMB/THBS1/KIF21A/CCN1/TIAM1/NRG1/ITGB2/S1PR1/PDE4B	GO:BP	NA	NA	GO:0006935	chemotaxis	0.00167579	15	ANOS1;ADGRA2;MMP2;WNT5A;NRP2;EFNB2;GPNMB;THBS1;KIF21A;CCN1;TIAM1;NRG1;ITGB2;S1PR1;PDE4B	382	18986	472
2/252	5/18986	0.4	30.1365	7.55707	0.0343013	0.0282959	OPN3/WNT5A	GO:BP	NA	NA	GO:0048022	negative regulation of melanin biosynthetic process	0.00170905	2	OPN3;WNT5A	382	18986	5
2/252	5/18986	0.4	30.1365	7.55707	0.0343013	0.0282959	WNT5A/SFRP2	GO:BP	NA	NA	GO:0060028	convergent extension involved in axis elongation	0.00170905	2	WNT5A;SFRP2	382	18986	5
2/252	5/18986	0.4	30.1365	7.55707	0.0343013	0.0282959	ACTA2/ACTC1	GO:BP	NA	NA	GO:0090131	mesenchyme migration	0.00170905	2	ACTA2;ACTC1	382	18986	5
2/252	5/18986	0.4	30.1365	7.55707	0.0343013	0.0282959	CEMIP/WNT5A	GO:BP	NA	NA	GO:1900019	regulation of protein kinase C activity	0.00170905	2	CEMIP;WNT5A	382	18986	5
2/252	5/18986	0.4	30.1365	7.55707	0.0343013	0.0282959	CEMIP/WNT5A	GO:BP	NA	NA	GO:1900020	positive regulation of protein kinase C activity	0.00170905	2	CEMIP;WNT5A	382	18986	5
2/252	5/18986	0.4	30.1365	7.55707	0.0343013	0.0282959	OPN3/WNT5A	GO:BP	NA	NA	GO:1900377	negative regulation of secondary metabolite biosynthetic process	0.00170905	2	OPN3;WNT5A	382	18986	5
2/252	5/18986	0.4	30.1365	7.55707	0.0343013	0.0282959	ACTG1/FLNA	GO:BP	NA	NA	GO:1902396	protein localization to bicellular tight junction	0.00170905	2	ACTG1;FLNA	382	18986	5
10/252	246/18986	0.0406504	3.06265	3.77659	0.0343013	0.0282959	MYH9/COMP/AEBP1/CPE/THBS1/C1R/ACE/PCSK1/MME/SPON1	GO:BP	NA	NA	GO:0016485	protein processing	0.0017191	10	MYH9;COMP;AEBP1;CPE;THBS1;C1R;ACE;PCSK1;MME;SPON1	382	18986	246
4/252	39/18986	0.102564	7.72731	4.87746	0.0343013	0.0282959	VCL/ACTB/ACTG1/LAMA2	GO:BP	NA	NA	GO:0035633	maintenance of blood-brain barrier	0.00173047	4	VCL;ACTB;ACTG1;LAMA2	382	18986	39
4/252	39/18986	0.102564	7.72731	4.87746	0.0343013	0.0282959	CPE/ACE/PCSK1/MME	GO:BP	NA	NA	GO:0140448	signaling receptor ligand precursor processing	0.00173047	4	CPE;ACE;PCSK1;MME	382	18986	39
15/252	474/18986	0.0316456	2.38422	3.53962	0.0344278	0.0284003	ANOS1/ADGRA2/MMP2/WNT5A/NRP2/EFNB2/GPNMB/THBS1/KIF21A/CCN1/TIAM1/NRG1/ITGB2/S1PR1/PDE4B	GO:BP	NA	NA	GO:0042330	taxis	0.00174594	15	ANOS1;ADGRA2;MMP2;WNT5A;NRP2;EFNB2;GPNMB;THBS1;KIF21A;CCN1;TIAM1;NRG1;ITGB2;S1PR1;PDE4B	382	18986	474
6/252	96/18986	0.0625	4.70883	4.2252	0.0346074	0.0285485	CDH3/GLI2/WNT5A/INHBA/LRP4/INTU	GO:BP	NA	NA	GO:0001942	hair follicle development	0.00176419	6	CDH3;GLI2;WNT5A;INHBA;LRP4;INTU	382	18986	96
13/252	381/18986	0.0341207	2.5707	3.59196	0.035293	0.029114	VCL/ACTB/FBLN1/MYH9/COMP/SRF/NPPB/THBS1/EMILIN1/ENTPD1/OXTR/ACTG1/FLNA	GO:BP	NA	NA	GO:0050878	regulation of body fluid levels	0.00181944	13	VCL;ACTB;FBLN1;MYH9;COMP;SRF;NPPB;THBS1;EMILIN1;ENTPD1;OXTR;ACTG1;FLNA	382	18986	381
13/252	381/18986	0.0341207	2.5707	3.59196	0.035293	0.029114	ADGRA2/DKK3/CDH3/FSTL3/WNT5A/THBS1/EMILIN1/TGFB1I1/CCN1/SFRP2/GPC3/WNT4/FBN1	GO:BP	NA	NA	GO:0090287	regulation of cellular response to growth factor stimulus	0.00181944	13	ADGRA2;DKK3;CDH3;FSTL3;WNT5A;THBS1;EMILIN1;TGFB1I1;CCN1;SFRP2;GPC3;WNT4;FBN1	382	18986	381
5/252	66/18986	0.0757576	5.70767	4.44332	0.035293	0.029114	TNC/MMP2/WNT5A/ID4/EPHB3	GO:BP	NA	NA	GO:0001655	urogenital system development	0.00183034	5	TNC;MMP2;WNT5A;ID4;EPHB3	382	18986	66
9/252	207/18986	0.0434783	3.27571	3.81817	0.035293	0.029114	TNC/GLI2/LAMA1/SRF/WNT5A/SFRP2/GPC3/WNT4/COL4A1	GO:BP	NA	NA	GO:0001763	morphogenesis of a branching structure	0.00183643	9	TNC;GLI2;LAMA1;SRF;WNT5A;SFRP2;GPC3;WNT4;COL4A1	382	18986	207
3/252	19/18986	0.157895	11.896	5.51105	0.0363266	0.0299666	COL11A1/MGP/CCN2	GO:BP	NA	NA	GO:0001502	cartilage condensation	0.00191308	3	COL11A1;MGP;CCN2	382	18986	19
3/252	19/18986	0.157895	11.896	5.51105	0.0363266	0.0299666	INHBA/IGF1R/ACE	GO:BP	NA	NA	GO:1904044	response to aldosterone	0.00191308	3	INHBA;IGF1R;ACE	382	18986	19
8/252	169/18986	0.0473373	3.56645	3.88679	0.0363266	0.0299666	VCL/SRF/WNT5A/FN1/NRP2/UNC13A/TIAM1/AUTS2	GO:BP	NA	NA	GO:1990138	neuron projection extension	0.00192254	8	VCL;SRF;WNT5A;FN1;NRP2;UNC13A;TIAM1;AUTS2	382	18986	169
7/252	132/18986	0.0530303	3.99537	4.00522	0.0363266	0.0299666	CDH3/GLI2/SRF/WNT5A/INHBA/LRP4/INTU	GO:BP	NA	NA	GO:0098773	skin epidermis development	0.00192859	7	CDH3;GLI2;SRF;WNT5A;INHBA;LRP4;INTU	382	18986	132
6/252	99/18986	0.0606061	4.56614	4.12596	0.0384841	0.0317464	CDH3/GLI2/WNT5A/INHBA/LRP4/INTU	GO:BP	NA	NA	GO:0022404	molting cycle process	0.00206346	6	CDH3;GLI2;WNT5A;INHBA;LRP4;INTU	382	18986	99
6/252	99/18986	0.0606061	4.56614	4.12596	0.0384841	0.0317464	CDH3/GLI2/WNT5A/INHBA/LRP4/INTU	GO:BP	NA	NA	GO:0022405	hair cycle process	0.00206346	6	CDH3;GLI2;WNT5A;INHBA;LRP4;INTU	382	18986	99
7/252	134/18986	0.0522388	3.93574	3.95532	0.0389859	0.0321603	CCDC61/GPSM2/TUBGCP3/KIF23/TUBB/FLNA/UHRF1	GO:BP	NA	NA	GO:0051225	spindle assembly	0.00210066	7	CCDC61;GPSM2;TUBGCP3;KIF23;TUBB;FLNA;UHRF1	382	18986	134
11/252	297/18986	0.037037	2.79042	3.60686	0.0396047	0.0326708	SMARCD3/SRF/FN1/TIAM1/LRP8/ACE/ID4/OXTR/EPHB3/THBS2/MME	GO:BP	NA	NA	GO:0051962	positive regulation of nervous system development	0.00214447	11	SMARCD3;SRF;FN1;TIAM1;LRP8;ACE;ID4;OXTR;EPHB3;THBS2;MME	382	18986	297
3/252	20/18986	0.15	11.3012	5.3457	0.0405678	0.0334653	SMARCD3/PPP1R13L/CHD7	GO:BP	NA	NA	GO:0003215	cardiac right ventricle morphogenesis	0.00222876	3	SMARCD3;PPP1R13L;CHD7	382	18986	20
3/252	20/18986	0.15	11.3012	5.3457	0.0405678	0.0334653	DNM3OS/NEAT1/MALAT1	GO:BP	NA	NA	GO:0010587	miRNA catabolic process	0.00222876	3	DNM3OS;NEAT1;MALAT1	382	18986	20
3/252	20/18986	0.15	11.3012	5.3457	0.0405678	0.0334653	SRF/CLU/LRP1	GO:BP	NA	NA	GO:1900221	regulation of amyloid-beta clearance	0.00222876	3	SRF;CLU;LRP1	382	18986	20
15/252	487/18986	0.0308008	2.32057	3.42407	0.040988	0.0338119	OPN3/ACTB/HEPH/SORBS1/CEMIP/KCNJ8/PER2/THBS1/GPC3/JPH2/ACE/GEM/CHD7/PDE4B/FLNA	GO:BP	NA	NA	GO:0034762	regulation of transmembrane transport	0.00226438	15	OPN3;ACTB;HEPH;SORBS1;CEMIP;KCNJ8;PER2;THBS1;GPC3;JPH2;ACE;GEM;CHD7;PDE4B;FLNA	382	18986	487
6/252	101/18986	0.0594059	4.47572	4.06197	0.040988	0.0338119	FBLN1/FN1/GBP1/MYADM/EPHB3/FLNA	GO:BP	NA	NA	GO:0034446	substrate adhesion-dependent cell spreading	0.00228328	6	FBLN1;FN1;GBP1;MYADM;EPHB3;FLNA	382	18986	101
10/252	256/18986	0.0390625	2.94302	3.6301	0.040988	0.0338119	KMT2E/ACTB/SMARCD3/INHBA/CDK2/USP37/GPNMB/ADAMTS1/ID4/MUC1	GO:BP	NA	NA	GO:0000082	G1/S transition of mitotic cell cycle	0.00230045	10	KMT2E;ACTB;SMARCD3;INHBA;CDK2;USP37;GPNMB;ADAMTS1;ID4;MUC1	382	18986	256
9/252	214/18986	0.0420561	3.16856	3.7001	0.040988	0.0338119	GPC4/EZR/GPSM2/EFNB2/NRG1/INTU/NSG1/GPHN/GPC6	GO:BP	NA	NA	GO:0031503	protein-containing complex localization	0.0023012	9	GPC4;EZR;GPSM2;EFNB2;NRG1;INTU;NSG1;GPHN;GPC6	382	18986	214
8/252	174/18986	0.045977	3.46397	3.78689	0.040988	0.0338119	SMARCD3/LAMA1/PER2/NFIA/CHD7/PER1/COL4A1/SAMD11	GO:BP	NA	NA	GO:0060041	retina development in camera-type eye	0.00230598	8	SMARCD3;LAMA1;PER2;NFIA;CHD7;PER1;COL4A1;SAMD11	382	18986	174
8/252	175/18986	0.0457143	3.44417	3.76734	0.0422723	0.0348714	MAMLD1/WNT5A/INHBA/SFRP2/ACE/WNT4/INHBB/FLNA	GO:BP	NA	NA	GO:0046661	male sex differentiation	0.0023894	8	MAMLD1;WNT5A;INHBA;SFRP2;ACE;WNT4;INHBB;FLNA	382	18986	175
6/252	103/18986	0.0582524	4.38881	3.99964	0.0431423	0.0355891	MMP2/INHBA/ADAMTS1/WNT4/INHBB/A2M	GO:BP	NA	NA	GO:0008585	female gonad development	0.00252029	6	MMP2;INHBA;ADAMTS1;WNT4;INHBB;A2M	382	18986	103
2/252	6/18986	0.333333	25.1138	6.85145	0.0431423	0.0355891	COL11A1/COMP	GO:BP	NA	NA	GO:0035989	tendon development	0.00254113	2	COL11A1;COMP	382	18986	6
2/252	6/18986	0.333333	25.1138	6.85145	0.0431423	0.0355891	RAD51/RAD51D	GO:BP	NA	NA	GO:0042148	DNA strand invasion	0.00254113	2	RAD51;RAD51D	382	18986	6
2/252	6/18986	0.333333	25.1138	6.85145	0.0431423	0.0355891	INHBA/INHBB	GO:BP	NA	NA	GO:0046880	regulation of follicle-stimulating hormone secretion	0.00254113	2	INHBA;INHBB	382	18986	6
2/252	6/18986	0.333333	25.1138	6.85145	0.0431423	0.0355891	INHBA/INHBB	GO:BP	NA	NA	GO:0046881	positive regulation of follicle-stimulating hormone secretion	0.00254113	2	INHBA;INHBB	382	18986	6
2/252	6/18986	0.333333	25.1138	6.85145	0.0431423	0.0355891	LAMA1/COL4A1	GO:BP	NA	NA	GO:0061304	retinal blood vessel morphogenesis	0.00254113	2	LAMA1;COL4A1	382	18986	6
2/252	6/18986	0.333333	25.1138	6.85145	0.0431423	0.0355891	ANKH/HACD1	GO:BP	NA	NA	GO:0071529	cementum mineralization	0.00254113	2	ANKH;HACD1	382	18986	6
2/252	6/18986	0.333333	25.1138	6.85145	0.0431423	0.0355891	VCL/ACTB	GO:BP	NA	NA	GO:0071896	protein localization to adherens junction	0.00254113	2	VCL;ACTB	382	18986	6
2/252	6/18986	0.333333	25.1138	6.85145	0.0431423	0.0355891	FN1/NRP2	GO:BP	NA	NA	GO:1901166	neural crest cell migration involved in autonomic nervous system development	0.00254113	2	FN1;NRP2	382	18986	6
3/252	21/18986	0.142857	10.763	5.19169	0.0433273	0.0357417	INHBA/LRP8/INHBB	GO:BP	NA	NA	GO:0071397	cellular response to cholesterol	0.00257492	3	INHBA;LRP8;INHBB	382	18986	21
3/252	21/18986	0.142857	10.763	5.19169	0.0433273	0.0357417	LAMA1/LAMA2/FLNA	GO:BP	NA	NA	GO:2001044	regulation of integrin-mediated signaling pathway	0.00257492	3	LAMA1;LAMA2;FLNA	382	18986	21
9/252	218/18986	0.0412844	3.11042	3.63478	0.0436575	0.0360141	VCL/CDH3/ACTB/SRF/EFNB2/PATJ/ACE/ACTG1/FLNA	GO:BP	NA	NA	GO:0045216	cell-cell junction organization	0.00260608	9	VCL;CDH3;ACTB;SRF;EFNB2;PATJ;ACE;ACTG1;FLNA	382	18986	218
5/252	72/18986	0.0694444	5.23203	4.17267	0.0444532	0.0366705	COL11A1/COMP/AEBP1/EMILIN1/SFRP2	GO:BP	NA	NA	GO:0030199	collagen fibril organization	0.00268738	5	COL11A1;COMP;AEBP1;EMILIN1;SFRP2	382	18986	72
7/252	140/18986	0.05	3.76706	3.81122	0.0444532	0.0366705	EZR/MYH9/FN1/TPM1/ITGB2/FBLIM1/ATP10A	GO:BP	NA	NA	GO:0008360	regulation of cell shape	0.0026888	7	EZR;MYH9;FN1;TPM1;ITGB2;FBLIM1;ATP10A	382	18986	140
7/252	140/18986	0.05	3.76706	3.81122	0.0444532	0.0366705	MYH9/ACTA2/KCNJ8/TPM1/ACTC1/PDE4B/FLNA	GO:BP	NA	NA	GO:0030048	actin filament-based movement	0.0026888	7	MYH9;ACTA2;KCNJ8;TPM1;ACTC1;PDE4B;FLNA	382	18986	140
12/252	352/18986	0.0340909	2.56845	3.44493	0.0447373	0.0369048	PLEKHG2/CCN2/LRP1/TPM1/ARHGEF19/WNT4/LMOD1/S1PR1/MYADM/ACTG1/FLNA/ARPIN	GO:BP	NA	NA	GO:0032956	regulation of actin cytoskeleton organization	0.0027178	12	PLEKHG2;CCN2;LRP1;TPM1;ARHGEF19;WNT4;LMOD1;S1PR1;MYADM;ACTG1;FLNA;ARPIN	382	18986	352
15/252	497/18986	0.0301811	2.27388	3.33765	0.0449925	0.0371154	EZR/SORBS1/MYOM1/CEMIP/TMEM97/WNT5A/GPSM2/LRP1/LRP4/ANKRD1/ITGB2/PCSK1/LIMK2/FLNA/LRIG2	GO:BP	NA	NA	GO:1903829	positive regulation of protein localization	0.00274519	15	EZR;SORBS1;MYOM1;CEMIP;TMEM97;WNT5A;GPSM2;LRP1;LRP4;ANKRD1;ITGB2;PCSK1;LIMK2;FLNA;LRIG2	382	18986	497
9/252	220/18986	0.0409091	3.08214	3.60269	0.045096	0.0372007	KMT2E/ACTB/SMARCD3/SUSD2/INHBA/CDK2/GPNMB/ADAMTS1/MUC1	GO:BP	NA	NA	GO:1902806	regulation of cell cycle G1/S phase transition	0.00277008	9	KMT2E;ACTB;SMARCD3;SUSD2;INHBA;CDK2;GPNMB;ADAMTS1;MUC1	382	18986	220
6/252	105/18986	0.0571429	4.30522	3.93888	0.045096	0.0372007	EZR/SORBS1/CEMIP/LRP1/LRP4/ITGB2	GO:BP	NA	NA	GO:1905477	positive regulation of protein localization to membrane	0.00277532	6	EZR;SORBS1;CEMIP;LRP1;LRP4;ITGB2	382	18986	105
5/252	73/18986	0.0684932	5.16036	4.1305	0.0461813	0.038096	WNT5A/CCN2/CCN1/CTSK/GDF6	GO:BP	NA	NA	GO:0061035	regulation of cartilage development	0.00285431	5	WNT5A;CCN2;CCN1;CTSK;GDF6	382	18986	73
14/252	451/18986	0.0310421	2.33875	3.3372	0.0469669	0.0387441	KMT2E/FSTL3/ACTN1/IL11/MYH9/SRF/INHBA/TSPAN2/MEIS1/GPC3/HEATR3/FBN1/TET2/FLNA	GO:BP	NA	NA	GO:0030099	myeloid cell differentiation	0.00293061	14	KMT2E;FSTL3;ACTN1;IL11;MYH9;SRF;INHBA;TSPAN2;MEIS1;GPC3;HEATR3;FBN1;TET2;FLNA	382	18986	451
8/252	181/18986	0.0441989	3.33	3.65299	0.0469669	0.0387441	TMEM97/THBS1/EMILIN1/IGF1R/WNT4/ACTG1/FLNA/LRIG2	GO:BP	NA	NA	GO:1903034	regulation of response to wounding	0.00294086	8	TMEM97;THBS1;EMILIN1;IGF1R;WNT4;ACTG1;FLNA;LRIG2	382	18986	181
4/252	45/18986	0.0888889	6.697	4.43753	0.0469669	0.0387441	INHBA/EMILIN1/WNT4/MFAP4	GO:BP	NA	NA	GO:0010712	regulation of collagen metabolic process	0.00294608	4	INHBA;EMILIN1;WNT4;MFAP4	382	18986	45
3/252	22/18986	0.136364	10.2738	5.04772	0.0469669	0.0387441	LAMA1/WNT5A/PATJ	GO:BP	NA	NA	GO:0035089	establishment of apical/basal cell polarity	0.00295249	3	LAMA1;WNT5A;PATJ	382	18986	22
5/252	74/18986	0.0675676	5.09063	4.0891	0.0479018	0.0395153	LAMA1/AEBP1/LRP1/EMILIN1/LAMA2	GO:BP	NA	NA	GO:1903053	regulation of extracellular matrix organization	0.00302861	5	LAMA1;AEBP1;LRP1;EMILIN1;LAMA2	382	18986	74
6/252	107/18986	0.0560748	4.22474	3.87961	0.0479018	0.0395153	CCN2/TPM1/WNT4/S1PR1/ACTG1/FLNA	GO:BP	NA	NA	GO:0032231	regulation of actin filament bundle assembly	0.00304922	6	CCN2;TPM1;WNT4;S1PR1;ACTG1;FLNA	382	18986	107
6/252	107/18986	0.0560748	4.22474	3.87961	0.0479018	0.0395153	MMP2/INHBA/ADAMTS1/WNT4/INHBB/A2M	GO:BP	NA	NA	GO:0046545	development of primary female sexual characteristics	0.00304922	6	MMP2;INHBA;ADAMTS1;WNT4;INHBB;A2M	382	18986	107
12/252	358/18986	0.0335196	2.52541	3.37936	0.0487474	0.0402129	PPP1R13L/COMP/ACTA2/SRF/KCNJ8/CNN1/TPM1/LMOD1/OXTR/SYNM/PDE4B/FLNA	GO:BP	NA	NA	GO:0006936	muscle contraction	0.00311592	12	PPP1R13L;COMP;ACTA2;SRF;KCNJ8;CNN1;TPM1;LMOD1;OXTR;SYNM;PDE4B;FLNA	382	18986	358
11/252	312/18986	0.0352564	2.65626	3.4212	0.0487851	0.0402439	GPC4/WNT5A/NRP2/LRP4/TIAM1/LRP8/TUBA1A/OXTR/EPHB3/THBS2/TUBB	GO:BP	NA	NA	GO:0050807	regulation of synapse organization	0.00313121	11	GPC4;WNT5A;NRP2;LRP4;TIAM1;LRP8;TUBA1A;OXTR;EPHB3;THBS2;TUBB	382	18986	312
4/252	46/18986	0.0869565	6.55141	4.37203	0.0495518	0.0408764	WNT5A/ARHGEF19/GPC3/TIAM1	GO:BP	NA	NA	GO:0060071	Wnt signaling pathway, planar cell polarity pathway	0.00319351	4	WNT5A;ARHGEF19;GPC3;TIAM1	382	18986	46
11/252	314/18986	0.0350318	2.63934	3.39727	0.0505155	0.0416714	TNC/FBLN1/MMP2/JAK3/GBP1/GPNMB/THBS1/TNFRSF21/PAWR/MYADM/MUC1	GO:BP	NA	NA	GO:0007162	negative regulation of cell adhesion	0.00328664	11	TNC;FBLN1;MMP2;JAK3;GBP1;GPNMB;THBS1;TNFRSF21;PAWR;MYADM;MUC1	382	18986	314
6/252	109/18986	0.0550459	4.14723	3.82177	0.0505155	0.0416714	INHBA/THBS1/TGFB1I1/CCN1/GPC3/GDF6	GO:BP	NA	NA	GO:0090100	positive regulation of transmembrane receptor protein serine/threonine kinase signaling pathway	0.00334282	6	INHBA;THBS1;TGFB1I1;CCN1;GPC3;GDF6	382	18986	109
8/252	185/18986	0.0432432	3.258	3.5794	0.0505155	0.0416714	BRCA1/RAD51/OPN3/MMP2/SFRP2/TLK2/MFAP4/MME	GO:BP	NA	NA	GO:0071478	cellular response to radiation	0.00336039	8	BRCA1;RAD51;OPN3;MMP2;SFRP2;TLK2;MFAP4;MME	382	18986	185
3/252	23/18986	0.130435	9.82712	4.9127	0.0505155	0.0416714	EZR/MYOM1/FBN1	GO:BP	NA	NA	GO:0010737	protein kinase A signaling	0.00336236	3	EZR;MYOM1;FBN1	382	18986	23
3/252	23/18986	0.130435	9.82712	4.9127	0.0505155	0.0416714	SRF/MEIS1/FLNA	GO:BP	NA	NA	GO:0035855	megakaryocyte development	0.00336236	3	SRF;MEIS1;FLNA	382	18986	23
3/252	23/18986	0.130435	9.82712	4.9127	0.0505155	0.0416714	INHBA/WNT4/FLNA	GO:BP	NA	NA	GO:0060008	Sertoli cell differentiation	0.00336236	3	INHBA;WNT4;FLNA	382	18986	23
3/252	23/18986	0.130435	9.82712	4.9127	0.0505155	0.0416714	COL11A1/MGP/CCN2	GO:BP	NA	NA	GO:0098743	cell aggregation	0.00336236	3	COL11A1;MGP;CCN2	382	18986	23
3/252	23/18986	0.130435	9.82712	4.9127	0.0505155	0.0416714	ACTB/EZR/ACTG1	GO:BP	NA	NA	GO:0099188	postsynaptic cytoskeleton organization	0.00336236	3	ACTB;EZR;ACTG1	382	18986	23
5/252	76/18986	0.0657895	4.95666	4.00849	0.0507653	0.0418775	GPC4/GPSM2/NSG1/GPHN/GPC6	GO:BP	NA	NA	GO:0097120	receptor localization to synapse	0.00340006	5	GPC4;GPSM2;NSG1;GPHN;GPC6	382	18986	76
4/252	47/18986	0.0851064	6.41202	4.30844	0.0507653	0.0418775	COL11A1/TPM1/NRG1/CHD7	GO:BP	NA	NA	GO:0055010	ventricular cardiac muscle tissue morphogenesis	0.00345474	4	COL11A1;TPM1;NRG1;CHD7	382	18986	47
6/252	110/18986	0.0545455	4.10952	3.79337	0.0507653	0.0418775	VCL/SRF/WNT5A/FN1/NRP2/AUTS2	GO:BP	NA	NA	GO:0048675	axon extension	0.00349728	6	VCL;SRF;WNT5A;FN1;NRP2;AUTS2	382	18986	110
2/252	7/18986	0.285714	21.5261	6.29954	0.0507653	0.0418775	MMP2/CTSK	GO:BP	NA	NA	GO:0001957	intramembranous ossification	0.00352649	2	MMP2;CTSK	382	18986	7
2/252	7/18986	0.285714	21.5261	6.29954	0.0507653	0.0418775	GLI2/WNT5A	GO:BP	NA	NA	GO:0007442	hindgut morphogenesis	0.00352649	2	GLI2;WNT5A	382	18986	7
2/252	7/18986	0.285714	21.5261	6.29954	0.0507653	0.0418775	ACE/MME	GO:BP	NA	NA	GO:0010815	bradykinin catabolic process	0.00352649	2	ACE;MME	382	18986	7
2/252	7/18986	0.285714	21.5261	6.29954	0.0507653	0.0418775	ITGB2/UHRF1	GO:BP	NA	NA	GO:0010911	regulation of isomerase activity	0.00352649	2	ITGB2;UHRF1	382	18986	7
2/252	7/18986	0.285714	21.5261	6.29954	0.0507653	0.0418775	ITGB2/UHRF1	GO:BP	NA	NA	GO:0010912	positive regulation of isomerase activity	0.00352649	2	ITGB2;UHRF1	382	18986	7
2/252	7/18986	0.285714	21.5261	6.29954	0.0507653	0.0418775	INHBA/INHBB	GO:BP	NA	NA	GO:0032278	positive regulation of gonadotropin secretion	0.00352649	2	INHBA;INHBB	382	18986	7
2/252	7/18986	0.285714	21.5261	6.29954	0.0507653	0.0418775	MMP2/CTSK	GO:BP	NA	NA	GO:0036072	direct ossification	0.00352649	2	MMP2;CTSK	382	18986	7
2/252	7/18986	0.285714	21.5261	6.29954	0.0507653	0.0418775	DKK3/WNT4	GO:BP	NA	NA	GO:2000064	regulation of cortisol biosynthetic process	0.00352649	2	DKK3;WNT4	382	18986	7
11/252	318/18986	0.0345912	2.60614	3.34996	0.0518581	0.042779	GPC4/WNT5A/NRP2/LRP4/TIAM1/LRP8/TUBA1A/OXTR/EPHB3/THBS2/TUBB	GO:BP	NA	NA	GO:0050803	regulation of synapse structure or activity	0.0036161	11	GPC4;WNT5A;NRP2;LRP4;TIAM1;LRP8;TUBA1A;OXTR;EPHB3;THBS2;TUBB	382	18986	318
10/252	273/18986	0.03663	2.75975	3.39666	0.0520528	0.0429395	PLEKHG2/CCN2/TPM1/WNT4/LMOD1/S1PR1/MYADM/ACTG1/FLNA/ARPIN	GO:BP	NA	NA	GO:0110053	regulation of actin filament organization	0.00364342	10	PLEKHG2;CCN2;TPM1;WNT4;LMOD1;S1PR1;MYADM;ACTG1;FLNA;ARPIN	382	18986	273
4/252	48/18986	0.0833333	6.27844	4.24668	0.0530912	0.0437962	BRCA1/CCDC61/CDK2/CCDC57	GO:BP	NA	NA	GO:0098534	centriole assembly	0.00373013	4	BRCA1;CCDC61;CDK2;CCDC57	382	18986	48
3/252	24/18986	0.125	9.41766	4.7857	0.0535582	0.0441814	OPN3/CDH3/WNT5A	GO:BP	NA	NA	GO:0042438	melanin biosynthetic process	0.00380538	3	OPN3;CDH3;WNT5A	382	18986	24
3/252	24/18986	0.125	9.41766	4.7857	0.0535582	0.0441814	DKK3/IGF1R/WNT4	GO:BP	NA	NA	GO:0046885	regulation of hormone biosynthetic process	0.00380538	3	DKK3;IGF1R;WNT4	382	18986	24
3/252	24/18986	0.125	9.41766	4.7857	0.0535582	0.0441814	LAMA1/WNT5A/PATJ	GO:BP	NA	NA	GO:0061162	establishment of monopolar cell polarity	0.00380538	3	LAMA1;WNT5A;PATJ	382	18986	24
6/252	112/18986	0.0535714	4.03614	3.73757	0.0535934	0.0442104	WNT5A/CLU/KCNJ8/THBS1/ITGB2/TMEM106A	GO:BP	NA	NA	GO:0042116	macrophage activation	0.00382203	6	WNT5A;CLU;KCNJ8;THBS1;ITGB2;TMEM106A	382	18986	112
14/252	465/18986	0.0301075	2.26834	3.21159	0.0537021	0.0443001	PPP1R13L/COMP/ACTA2/SRF/KCNJ8/CNN1/TPM1/MEIS1/TIAM1/LMOD1/OXTR/SYNM/PDE4B/FLNA	GO:BP	NA	NA	GO:0003012	muscle system process	0.00384397	14	PPP1R13L;COMP;ACTA2;SRF;KCNJ8;CNN1;TPM1;MEIS1;TIAM1;LMOD1;OXTR;SYNM;PDE4B;FLNA	382	18986	465
9/252	232/18986	0.0387931	2.92272	3.41746	0.0547465	0.0451616	VCL/SRF/WNT5A/FN1/NRP2/UNC13A/MEIS1/TIAM1/AUTS2	GO:BP	NA	NA	GO:0048588	developmental cell growth	0.00393319	9	VCL;SRF;WNT5A;FN1;NRP2;UNC13A;MEIS1;TIAM1;AUTS2	382	18986	232
14/252	467/18986	0.0299786	2.25862	3.19401	0.0553448	0.0456552	KMT2E/BRCA1/ACTB/SMARCD3/INHBA/CDK2/USP37/GPNMB/ADAMTS1/NFIA/ID4/CCDC57/MUC1/PPME1	GO:BP	NA	NA	GO:0044772	mitotic cell cycle phase transition	0.00399158	14	KMT2E;BRCA1;ACTB;SMARCD3;INHBA;CDK2;USP37;GPNMB;ADAMTS1;NFIA;ID4;CCDC57;MUC1;PPME1	382	18986	467
4/252	49/18986	0.0816327	6.15031	4.18664	0.0553448	0.0456552	TNC/MMP2/WNT5A/ID4	GO:BP	NA	NA	GO:0030850	prostate gland development	0.00402003	4	TNC;MMP2;WNT5A;ID4	382	18986	49
4/252	49/18986	0.0816327	6.15031	4.18664	0.0553448	0.0456552	GLI2/WNT5A/SFRP2/EPHB3	GO:BP	NA	NA	GO:0048546	digestive tract morphogenesis	0.00402003	4	GLI2;WNT5A;SFRP2;EPHB3	382	18986	49
8/252	191/18986	0.0418848	3.15566	3.47268	0.0559004	0.0461135	KMT2E/ACTB/SMARCD3/INHBA/CDK2/GPNMB/ADAMTS1/MUC1	GO:BP	NA	NA	GO:2000045	regulation of G1/S transition of mitotic cell cycle	0.00407515	8	KMT2E;ACTB;SMARCD3;INHBA;CDK2;GPNMB;ADAMTS1;MUC1	382	18986	191
3/252	25/18986	0.12	9.04095	4.66592	0.057697	0.0475956	OPN3/CDH3/WNT5A	GO:BP	NA	NA	GO:0006582	melanin metabolic process	0.00428232	3	OPN3;CDH3;WNT5A	382	18986	25
3/252	25/18986	0.12	9.04095	4.66592	0.057697	0.0475956	ACTN1/MYH9/SRF	GO:BP	NA	NA	GO:0030220	platelet formation	0.00428232	3	ACTN1;MYH9;SRF	382	18986	25
3/252	25/18986	0.12	9.04095	4.66592	0.057697	0.0475956	JAK3/THBS1/TNFRSF21	GO:BP	NA	NA	GO:0032693	negative regulation of interleukin-10 production	0.00428232	3	JAK3;THBS1;TNFRSF21	382	18986	25
3/252	25/18986	0.12	9.04095	4.66592	0.057697	0.0475956	WNT5A/THBS1/WNT4	GO:BP	NA	NA	GO:0040037	negative regulation of fibroblast growth factor receptor signaling pathway	0.00428232	3	WNT5A;THBS1;WNT4	382	18986	25
3/252	25/18986	0.12	9.04095	4.66592	0.057697	0.0475956	LAMA1/WNT5A/PATJ	GO:BP	NA	NA	GO:0061339	establishment or maintenance of monopolar cell polarity	0.00428232	3	LAMA1;WNT5A;PATJ	382	18986	25
4/252	50/18986	0.08	6.0273	4.12825	0.0578574	0.0477279	MMP2/INHBA/ADAMTS1/A2M	GO:BP	NA	NA	GO:0022602	ovulation cycle process	0.00432479	4	MMP2;INHBA;ADAMTS1;A2M	382	18986	50
4/252	50/18986	0.08	6.0273	4.12825	0.0578574	0.0477279	SRF/KCNJ8/GPC3/ACE	GO:BP	NA	NA	GO:0060976	coronary vasculature development	0.00432479	4	SRF;KCNJ8;GPC3;ACE	382	18986	50
6/252	115/18986	0.0521739	3.93085	3.65624	0.0579951	0.0478415	ACTA2/KCNJ8/TPM1/ACTC1/PDE4B/FLNA	GO:BP	NA	NA	GO:0070252	actin-mediated cell contraction	0.0043504	6	ACTA2;KCNJ8;TPM1;ACTC1;PDE4B;FLNA	382	18986	115
14/252	472/18986	0.029661	2.2347	3.15045	0.0581969	0.048008	IL11/GADD45B/ACTA2/WNT5A/CCN2/INHBA/CHI3L1/GPNMB/THBS1/IGF1R/GDF6/NRG1/WNT4/TMEM106A	GO:BP	NA	NA	GO:0043410	positive regulation of MAPK cascade	0.00438091	14	IL11;GADD45B;ACTA2;WNT5A;CCN2;INHBA;CHI3L1;GPNMB;THBS1;IGF1R;GDF6;NRG1;WNT4;TMEM106A	382	18986	472
4/252	51/18986	0.0784314	5.90912	4.07142	0.0600213	0.0495129	MMP2/EFNB2/TIAM1/EPHB3	GO:BP	NA	NA	GO:0048013	ephrin receptor signaling pathway	0.00464476	4	MMP2;EFNB2;TIAM1;EPHB3	382	18986	51
2/252	8/18986	0.25	18.8353	5.85182	0.0600213	0.0495129	MMP2/S1PR1	GO:BP	NA	NA	GO:0001955	blood vessel maturation	0.00466092	2	MMP2;S1PR1	382	18986	8
2/252	8/18986	0.25	18.8353	5.85182	0.0600213	0.0495129	CPE/PCSK1	GO:BP	NA	NA	GO:0030070	insulin processing	0.00466092	2	CPE;PCSK1	382	18986	8
2/252	8/18986	0.25	18.8353	5.85182	0.0600213	0.0495129	INHBA/INHBB	GO:BP	NA	NA	GO:0032277	negative regulation of gonadotropin secretion	0.00466092	2	INHBA;INHBB	382	18986	8
2/252	8/18986	0.25	18.8353	5.85182	0.0600213	0.0495129	DKK3/WNT4	GO:BP	NA	NA	GO:0032344	regulation of aldosterone metabolic process	0.00466092	2	DKK3;WNT4	382	18986	8
2/252	8/18986	0.25	18.8353	5.85182	0.0600213	0.0495129	DKK3/WNT4	GO:BP	NA	NA	GO:0032347	regulation of aldosterone biosynthetic process	0.00466092	2	DKK3;WNT4	382	18986	8
2/252	8/18986	0.25	18.8353	5.85182	0.0600213	0.0495129	INHBA/INHBB	GO:BP	NA	NA	GO:0046884	follicle-stimulating hormone secretion	0.00466092	2	INHBA;INHBB	382	18986	8
2/252	8/18986	0.25	18.8353	5.85182	0.0600213	0.0495129	GLI2/WNT5A	GO:BP	NA	NA	GO:0061525	hindgut development	0.00466092	2	GLI2;WNT5A	382	18986	8
2/252	8/18986	0.25	18.8353	5.85182	0.0600213	0.0495129	IGF1R/ACE	GO:BP	NA	NA	GO:1904045	cellular response to aldosterone	0.00466092	2	IGF1R;ACE	382	18986	8
14/252	476/18986	0.0294118	2.21592	3.11599	0.0605004	0.0499082	ADGRA2/DKK3/CDH3/GPC4/CPE/WNT5A/LRP1/LRP4/TGFB1I1/ARHGEF19/SFRP2/GPC3/TIAM1/WNT4	GO:BP	NA	NA	GO:0016055	Wnt signaling pathway	0.00471411	14	ADGRA2;DKK3;CDH3;GPC4;CPE;WNT5A;LRP1;LRP4;TGFB1I1;ARHGEF19;SFRP2;GPC3;TIAM1;WNT4	382	18986	476
3/252	26/18986	0.115385	8.69322	4.55267	0.0607017	0.0500742	INHBA/LRP8/INHBB	GO:BP	NA	NA	GO:0036315	cellular response to sterol	0.00479393	3	INHBA;LRP8;INHBB	382	18986	26
3/252	26/18986	0.115385	8.69322	4.55267	0.0607017	0.0500742	OPN3/CDH3/WNT5A	GO:BP	NA	NA	GO:0044550	secondary metabolite biosynthetic process	0.00479393	3	OPN3;CDH3;WNT5A	382	18986	26
3/252	26/18986	0.115385	8.69322	4.55267	0.0607017	0.0500742	EZR/GBP1/PAWR	GO:BP	NA	NA	GO:0050860	negative regulation of T cell receptor signaling pathway	0.00479393	3	EZR;GBP1;PAWR	382	18986	26
3/252	26/18986	0.115385	8.69322	4.55267	0.0607017	0.0500742	WNT5A/GPC3/TIAM1	GO:BP	NA	NA	GO:2000050	regulation of non-canonical Wnt signaling pathway	0.00479393	3	WNT5A;GPC3;TIAM1	382	18986	26
5/252	83/18986	0.060241	4.53863	3.74713	0.062024	0.0511651	COMP/SRF/LRP1/EFNB2/CHD7	GO:BP	NA	NA	GO:0048844	artery morphogenesis	0.00495912	5	COMP;SRF;LRP1;EFNB2;CHD7	382	18986	83
4/252	52/18986	0.0769231	5.79548	4.01609	0.062024	0.0511651	HOXA3/ACE/CHD7/FLNA	GO:BP	NA	NA	GO:0001974	blood vessel remodeling	0.00498027	4	HOXA3;ACE;CHD7;FLNA	382	18986	52
4/252	52/18986	0.0769231	5.79548	4.01609	0.062024	0.0511651	FSTL3/INHBA/GDF6/INHBB	GO:BP	NA	NA	GO:0032924	activin receptor signaling pathway	0.00498027	4	FSTL3;INHBA;GDF6;INHBB	382	18986	52
4/252	52/18986	0.0769231	5.79548	4.01609	0.062024	0.0511651	PCOLCE/INHBA/EMILIN1/WNT4	GO:BP	NA	NA	GO:0032964	collagen biosynthetic process	0.00498027	4	PCOLCE;INHBA;EMILIN1;WNT4	382	18986	52
4/252	52/18986	0.0769231	5.79548	4.01609	0.062024	0.0511651	GPC4/GPSM2/NSG1/GPC6	GO:BP	NA	NA	GO:1903539	protein localization to postsynaptic membrane	0.00498027	4	GPC4;GPSM2;NSG1;GPC6	382	18986	52
9/252	241/18986	0.0373444	2.81357	3.28618	0.0622701	0.051368	TNS1/HAS1/ACTA2/WNT5A/FN1/NRP2/THBS1/GPC3/GDF6	GO:BP	NA	NA	GO:0001667	ameboidal-type cell migration	0.00503292	9	TNS1;HAS1;ACTA2;WNT5A;FN1;NRP2;THBS1;GPC3;GDF6	382	18986	241
9/252	241/18986	0.0373444	2.81357	3.28618	0.0622701	0.051368	DKK3/CPE/INHBA/IGF1R/CTSK/ACE/WNT4/PCSK1/MME	GO:BP	NA	NA	GO:0042445	hormone metabolic process	0.00503292	9	DKK3;CPE;INHBA;IGF1R;CTSK;ACE;WNT4;PCSK1;MME	382	18986	241
8/252	198/18986	0.040404	3.04409	3.35338	0.0622945	0.0513882	ANOS1/COL7A1/LRP1/THBS1/GPC3/COL6A3/CST6/A2M	GO:BP	NA	NA	GO:0010466	negative regulation of peptidase activity	0.00505135	8	ANOS1;COL7A1;LRP1;THBS1;GPC3;COL6A3;CST6;A2M	382	18986	198
5/252	84/18986	0.0595238	4.4846	3.71218	0.0641302	0.0529025	SMARCD3/LAMA1/EFNB2/NRG1/LAMA2	GO:BP	NA	NA	GO:0051149	positive regulation of muscle cell differentiation	0.00521714	5	SMARCD3;LAMA1;EFNB2;NRG1;LAMA2	382	18986	84
12/252	383/18986	0.0313316	2.36056	3.11973	0.0648097	0.053463	SMARCD3/SRF/WNT5A/FN1/PER2/LRP4/TIAM1/LRP8/ACE/CHD7/ID4/MME	GO:BP	NA	NA	GO:0050767	regulation of neurogenesis	0.00531394	12	SMARCD3;SRF;WNT5A;FN1;PER2;LRP4;TIAM1;LRP8;ACE;CHD7;ID4;MME	382	18986	383
4/252	53/18986	0.0754717	5.68613	3.96217	0.0648097	0.053463	MMP2/SRF/WNT5A/CHD7	GO:BP	NA	NA	GO:0060324	face development	0.00533166	4	MMP2;SRF;WNT5A;CHD7	382	18986	53
3/252	27/18986	0.111111	8.37125	4.44535	0.0648097	0.053463	FBLN1/FN1/ITGA11	GO:BP	NA	NA	GO:0006929	substrate-dependent cell migration	0.00534089	3	FBLN1;FN1;ITGA11	382	18986	27
3/252	27/18986	0.111111	8.37125	4.44535	0.0648097	0.053463	ACTN1/MYH9/SRF	GO:BP	NA	NA	GO:0036344	platelet morphogenesis	0.00534089	3	ACTN1;MYH9;SRF	382	18986	27
7/252	159/18986	0.0440252	3.31691	3.40258	0.0654003	0.0539502	VCL/CDH3/ACTB/SRF/PATJ/ACE/ACTG1	GO:BP	NA	NA	GO:0007043	cell-cell junction assembly	0.00540684	7	VCL;CDH3;ACTB;SRF;PATJ;ACE;ACTG1	382	18986	159
9/252	244/18986	0.0368852	2.77898	3.24376	0.0656902	0.0541894	BRCA1/IVNS1ABP/CLU/THBS1/SFRP2/SLC25A4/NRG1/WNT4/MUC1	GO:BP	NA	NA	GO:2001234	negative regulation of apoptotic signaling pathway	0.00544816	9	BRCA1;IVNS1ABP;CLU;THBS1;SFRP2;SLC25A4;NRG1;WNT4;MUC1	382	18986	244
12/252	388/18986	0.0309278	2.33014	3.07023	0.0677414	0.0558814	FBLN1/EZR/JAK3/FN1/GBP1/INHBA/GPNMB/THBS1/TNFRSF21/INHBB/SSC5D/NMB	GO:BP	NA	NA	GO:0001818	negative regulation of cytokine production	0.00587447	12	FBLN1;EZR;JAK3;FN1;GBP1;INHBA;GPNMB;THBS1;TNFRSF21;INHBB;SSC5D;NMB	382	18986	388
3/252	28/18986	0.107143	8.07228	4.34343	0.0677414	0.0558814	AFF3/GPC3/CHD7	GO:BP	NA	NA	GO:0035116	embryonic hindlimb morphogenesis	0.00592385	3	AFF3;GPC3;CHD7	382	18986	28
3/252	28/18986	0.107143	8.07228	4.34343	0.0677414	0.0558814	GPC4/WNT5A/GPC6	GO:BP	NA	NA	GO:1902473	regulation of protein localization to synapse	0.00592385	3	GPC4;WNT5A;GPC6	382	18986	28
2/252	9/18986	0.222222	16.7425	5.47863	0.0677414	0.0558814	MMP2/ADAMTS1	GO:BP	NA	NA	GO:0001542	ovulation from ovarian follicle	0.00594035	2	MMP2;ADAMTS1	382	18986	9
2/252	9/18986	0.222222	16.7425	5.47863	0.0677414	0.0558814	DKK3/WNT4	GO:BP	NA	NA	GO:0031946	regulation of glucocorticoid biosynthetic process	0.00594035	2	DKK3;WNT4	382	18986	9
2/252	9/18986	0.222222	16.7425	5.47863	0.0677414	0.0558814	IGF1R/CTSK	GO:BP	NA	NA	GO:0034224	cellular response to zinc ion starvation	0.00594035	2	IGF1R;CTSK	382	18986	9
2/252	9/18986	0.222222	16.7425	5.47863	0.0677414	0.0558814	EZR/KIF21A	GO:BP	NA	NA	GO:0043622	cortical microtubule organization	0.00594035	2	EZR;KIF21A	382	18986	9
2/252	9/18986	0.222222	16.7425	5.47863	0.0677414	0.0558814	CDH3/WNT5A	GO:BP	NA	NA	GO:0044848	biological phase	0.00594035	2	CDH3;WNT5A	382	18986	9
2/252	9/18986	0.222222	16.7425	5.47863	0.0677414	0.0558814	CDH3/WNT5A	GO:BP	NA	NA	GO:0044851	hair cycle phase	0.00594035	2	CDH3;WNT5A	382	18986	9
2/252	9/18986	0.222222	16.7425	5.47863	0.0677414	0.0558814	IGF1R/WNT4	GO:BP	NA	NA	GO:0046886	positive regulation of hormone biosynthetic process	0.00594035	2	IGF1R;WNT4	382	18986	9
2/252	9/18986	0.222222	16.7425	5.47863	0.0677414	0.0558814	CDH3/WNT5A	GO:BP	NA	NA	GO:0048819	regulation of hair follicle maturation	0.00594035	2	CDH3;WNT5A	382	18986	9
2/252	9/18986	0.222222	16.7425	5.47863	0.0677414	0.0558814	TNC/WNT5A	GO:BP	NA	NA	GO:0060638	mesenchymal-epithelial cell signaling	0.00594035	2	TNC;WNT5A	382	18986	9
2/252	9/18986	0.222222	16.7425	5.47863	0.0677414	0.0558814	IGF1R/CTSK	GO:BP	NA	NA	GO:0120127	response to zinc ion starvation	0.00594035	2	IGF1R;CTSK	382	18986	9
2/252	9/18986	0.222222	16.7425	5.47863	0.0677414	0.0558814	RFC4/POLG2	GO:BP	NA	NA	GO:1900262	regulation of DNA-directed DNA polymerase activity	0.00594035	2	RFC4;POLG2	382	18986	9
2/252	9/18986	0.222222	16.7425	5.47863	0.0677414	0.0558814	RFC4/POLG2	GO:BP	NA	NA	GO:1900264	positive regulation of DNA-directed DNA polymerase activity	0.00594035	2	RFC4;POLG2	382	18986	9
2/252	9/18986	0.222222	16.7425	5.47863	0.0677414	0.0558814	MMP2/SFPQ	GO:BP	NA	NA	GO:1902177	positive regulation of oxidative stress-induced intrinsic apoptotic signaling pathway	0.00594035	2	MMP2;SFPQ	382	18986	9
2/252	9/18986	0.222222	16.7425	5.47863	0.0677414	0.0558814	AEBP1/EMILIN1	GO:BP	NA	NA	GO:1904026	regulation of collagen fibril organization	0.00594035	2	AEBP1;EMILIN1	382	18986	9
2/252	9/18986	0.222222	16.7425	5.47863	0.0677414	0.0558814	IGF1R/FBN1	GO:BP	NA	NA	GO:1990314	cellular response to insulin-like growth factor stimulus	0.00594035	2	IGF1R;FBN1	382	18986	9
7/252	162/18986	0.0432099	3.25549	3.34374	0.0679485	0.0560522	NPPB/COL4A2/THBS1/EMILIN1/ADAMTS1/WNT4/THBS2	GO:BP	NA	NA	GO:2000181	negative regulation of blood vessel morphogenesis	0.00597645	7	NPPB;COL4A2;THBS1;EMILIN1;ADAMTS1;WNT4;THBS2	382	18986	162
11/252	341/18986	0.0322581	2.43036	3.09124	0.0685467	0.0565457	ACTA2/WNT5A/FN1/NRP2/TGFB1I1/SFRP2/TIAM1/NRG1/ACTC1/WNT4/FLNA	GO:BP	NA	NA	GO:0060485	mesenchyme development	0.00605874	11	ACTA2;WNT5A;FN1;NRP2;TGFB1I1;SFRP2;TIAM1;NRG1;ACTC1;WNT4;FLNA	382	18986	341
4/252	55/18986	0.0727273	5.47937	3.85835	0.0685467	0.0565457	WNT5A/CCN1/WNT4/TMEM119	GO:BP	NA	NA	GO:0045778	positive regulation of ossification	0.00608338	4	WNT5A;CCN1;WNT4;TMEM119	382	18986	55
4/252	55/18986	0.0727273	5.47937	3.85835	0.0685467	0.0565457	GPC4/GPSM2/NSG1/GPC6	GO:BP	NA	NA	GO:0062237	protein localization to postsynapse	0.00608338	4	GPC4;GPSM2;NSG1;GPC6	382	18986	55
8/252	205/18986	0.0390244	2.94015	3.23924	0.069624	0.0574344	DKK3/CDH3/FSTL3/WNT5A/LRP1/EMILIN1/SFRP2/FBN1	GO:BP	NA	NA	GO:0090101	negative regulation of transmembrane receptor protein serine/threonine kinase signaling pathway	0.00619738	8	DKK3;CDH3;FSTL3;WNT5A;LRP1;EMILIN1;SFRP2;FBN1	382	18986	205
10/252	295/18986	0.0338983	2.55394	3.11975	0.0697994	0.0575791	BRCA1/RAD51/GLI2/ACTB/SMARCD3/CDK2/HNRNPA1/IGF1R/RFC4/POLG2	GO:BP	NA	NA	GO:0051054	positive regulation of DNA metabolic process	0.00623143	10	BRCA1;RAD51;GLI2;ACTB;SMARCD3;CDK2;HNRNPA1;IGF1R;RFC4;POLG2	382	18986	295
6/252	124/18986	0.0483871	3.64555	3.42786	0.0699077	0.0576685	FSTL3/WNT5A/CCN1/SFRP2/GPC3/FBN1	GO:BP	NA	NA	GO:0030510	regulation of BMP signaling pathway	0.00625956	6	FSTL3;WNT5A;CCN1;SFRP2;GPC3;FBN1	382	18986	124
5/252	88/18986	0.0568182	4.28075	3.57765	0.0706316	0.0582656	MMP2/GBP1/RBMX/ANKRD1/INHBB	GO:BP	NA	NA	GO:0071347	cellular response to interleukin-1	0.00634459	5	MMP2;GBP1;RBMX;ANKRD1;INHBB	382	18986	88
7/252	164/18986	0.0426829	3.21579	3.30527	0.0706316	0.0582656	MYH9/LAMA1/WNT5A/KCNJ8/GPSM2/PATJ/IGF1R	GO:BP	NA	NA	GO:0030010	establishment of cell polarity	0.00638035	7	MYH9;LAMA1;WNT5A;KCNJ8;GPSM2;PATJ;IGF1R	382	18986	164
7/252	164/18986	0.0426829	3.21579	3.30527	0.0706316	0.0582656	NPPB/COL4A2/THBS1/EMILIN1/ADAMTS1/WNT4/THBS2	GO:BP	NA	NA	GO:1901343	negative regulation of vasculature development	0.00638035	7	NPPB;COL4A2;THBS1;EMILIN1;ADAMTS1;WNT4;THBS2	382	18986	164
4/252	56/18986	0.0714286	5.38152	3.80832	0.0715735	0.0590426	TNS1/HAS1/ACTA2/THBS1	GO:BP	NA	NA	GO:0010761	fibroblast migration	0.00648434	4	TNS1;HAS1;ACTA2;THBS1	382	18986	56
9/252	251/18986	0.0358566	2.70148	3.14722	0.0715993	0.0590639	IL11/WNT5A/KCNJ8/PER2/TGFB1I1/SFRP2/GDF6/INHBB/ID4	GO:BP	NA	NA	GO:0045444	fat cell differentiation	0.00652019	9	IL11;WNT5A;KCNJ8;PER2;TGFB1I1;SFRP2;GDF6;INHBB;ID4	382	18986	251
3/252	29/18986	0.103448	7.79392	4.24644	0.0715993	0.0590639	TNC/WNT5A/SFRP2	GO:BP	NA	NA	GO:0003401	axis elongation	0.00654341	3	TNC;WNT5A;SFRP2	382	18986	29
3/252	29/18986	0.103448	7.79392	4.24644	0.0715993	0.0590639	CDH3/WNT5A/PER1	GO:BP	NA	NA	GO:0042634	regulation of hair cycle	0.00654341	3	CDH3;WNT5A;PER1	382	18986	29
5/252	89/18986	0.0561798	4.23266	3.54526	0.0725686	0.0598635	GPC4/WNT5A/GPSM2/NSG1/GPC6	GO:BP	NA	NA	GO:0035418	protein localization to synapse	0.00665117	5	GPC4;WNT5A;GPSM2;NSG1;GPC6	382	18986	89
6/252	126/18986	0.047619	3.58768	3.37999	0.0734939	0.0606268	SRF/NRP2/IGF1R/LRP8/TUBA1A/ID4	GO:BP	NA	NA	GO:0021761	limbic system development	0.00675539	6	SRF;NRP2;IGF1R;LRP8;TUBA1A;ID4	382	18986	126
7/252	166/18986	0.0421687	3.17704	3.26739	0.0738134	0.0608904	SMARCD3/LAMA1/SRF/EFNB2/NRG1/TMEM119/LAMA2	GO:BP	NA	NA	GO:0051147	regulation of muscle cell differentiation	0.00680425	7	SMARCD3;LAMA1;SRF;EFNB2;NRG1;TMEM119;LAMA2	382	18986	166
10/252	299/18986	0.0334448	2.51977	3.0721	0.073844	0.0609156	OPN3/MMP2/SFPQ/INHBA/PER2/IGF1R/ADAMTS1/A2M/PER1/OXTR	GO:BP	NA	NA	GO:0048511	rhythmic process	0.00682657	10	OPN3;MMP2;SFPQ;INHBA;PER2;IGF1R;ADAMTS1;A2M;PER1;OXTR	382	18986	299
6/252	127/18986	0.0472441	3.55943	3.35642	0.0755466	0.0623201	TNC/MMP2/LAMA1/WNT5A/WNT4/ID4	GO:BP	NA	NA	GO:0022612	gland morphogenesis	0.0070137	6	TNC;MMP2;LAMA1;WNT5A;WNT4;ID4	382	18986	127
7/252	167/18986	0.0419162	3.15802	3.24867	0.0755466	0.0623201	SRF/KCNJ8/INHBA/EFNB2/MEIS1/NRG1/ACTC1	GO:BP	NA	NA	GO:0035051	cardiocyte differentiation	0.00702388	7	SRF;KCNJ8;INHBA;EFNB2;MEIS1;NRG1;ACTC1	382	18986	167
3/252	30/18986	0.1	7.53413	4.15399	0.0763499	0.0629828	DKK3/INHBA/WNT4	GO:BP	NA	NA	GO:0120255	olefinic compound biosynthetic process	0.00720012	3	DKK3;INHBA;WNT4	382	18986	30
3/252	30/18986	0.1	7.53413	4.15399	0.0763499	0.0629828	CLU/SFRP2/MUC1	GO:BP	NA	NA	GO:1902230	negative regulation of intrinsic apoptotic signaling pathway in response to DNA damage	0.00720012	3	CLU;SFRP2;MUC1	382	18986	30
5/252	91/18986	0.0549451	4.13963	3.4819	0.0763499	0.0629828	LAMA1/LAMA4/SFRP2/WNT4/LAMA2	GO:BP	NA	NA	GO:0045995	regulation of embryonic development	0.00729519	5	LAMA1;LAMA4;SFRP2;WNT4;LAMA2	382	18986	91
4/252	58/18986	0.0689655	5.19595	3.71178	0.0763499	0.0629828	VCL/CDH3/ACTB/EFNB2	GO:BP	NA	NA	GO:0034332	adherens junction organization	0.00733799	4	VCL;CDH3;ACTB;EFNB2	382	18986	58
4/252	58/18986	0.0689655	5.19595	3.71178	0.0763499	0.0629828	CLU/KCNJ8/LRP1/ITGB2	GO:BP	NA	NA	GO:0061900	glial cell activation	0.00733799	4	CLU;KCNJ8;LRP1;ITGB2	382	18986	58
2/252	10/18986	0.2	15.0683	5.16093	0.0763499	0.0629828	TNC/MMP2	GO:BP	NA	NA	GO:0014012	peripheral nervous system axon regeneration	0.00736073	2	TNC;MMP2	382	18986	10
2/252	10/18986	0.2	15.0683	5.16093	0.0763499	0.0629828	DKK3/WNT4	GO:BP	NA	NA	GO:0032353	negative regulation of hormone biosynthetic process	0.00736073	2	DKK3;WNT4	382	18986	10
2/252	10/18986	0.2	15.0683	5.16093	0.0763499	0.0629828	DKK3/WNT4	GO:BP	NA	NA	GO:0034651	cortisol biosynthetic process	0.00736073	2	DKK3;WNT4	382	18986	10
2/252	10/18986	0.2	15.0683	5.16093	0.0763499	0.0629828	OPN3/CDH3	GO:BP	NA	NA	GO:0048023	positive regulation of melanin biosynthetic process	0.00736073	2	OPN3;CDH3	382	18986	10
2/252	10/18986	0.2	15.0683	5.16093	0.0763499	0.0629828	LAMA1/COL4A1	GO:BP	NA	NA	GO:0061299	retina vasculature morphogenesis in camera-type eye	0.00736073	2	LAMA1;COL4A1	382	18986	10
2/252	10/18986	0.2	15.0683	5.16093	0.0763499	0.0629828	OPN3/CDH3	GO:BP	NA	NA	GO:1900378	positive regulation of secondary metabolite biosynthetic process	0.00736073	2	OPN3;CDH3	382	18986	10
2/252	10/18986	0.2	15.0683	5.16093	0.0763499	0.0629828	DKK3/WNT4	GO:BP	NA	NA	GO:1902645	tertiary alcohol biosynthetic process	0.00736073	2	DKK3;WNT4	382	18986	10
2/252	10/18986	0.2	15.0683	5.16093	0.0763499	0.0629828	SFRP2/TIAM1	GO:BP	NA	NA	GO:1904338	regulation of dopaminergic neuron differentiation	0.00736073	2	SFRP2;TIAM1	382	18986	10
10/252	303/18986	0.0330033	2.48651	3.02522	0.0772192	0.0636999	ANOS1/COL7A1/LRP1/THBS1/TLK2/GPC3/COL6A3/CST6/A2M/LRIG2	GO:BP	NA	NA	GO:0045861	negative regulation of proteolysis	0.00746493	10	ANOS1;COL7A1;LRP1;THBS1;TLK2;GPC3;COL6A3;CST6;A2M;LRIG2	382	18986	303
5/252	92/18986	0.0543478	4.09463	3.45089	0.0783155	0.0646042	FRAS1/GPC3/GDF6/WNT4/FBN1	GO:BP	NA	NA	GO:0001656	metanephros development	0.00763297	5	FRAS1;GPC3;GDF6;WNT4;FBN1	382	18986	92
5/252	92/18986	0.0543478	4.09463	3.45089	0.0783155	0.0646042	ACTB/WNT5A/SYPL2/SFRP2/CCDC14	GO:BP	NA	NA	GO:0030901	midbrain development	0.00763297	5	ACTB;WNT5A;SYPL2;SFRP2;CCDC14	382	18986	92
5/252	92/18986	0.0543478	4.09463	3.45089	0.0783155	0.0646042	WNT5A/INHBA/WNT4/INHBB/OXTR	GO:BP	NA	NA	GO:2000243	positive regulation of reproductive process	0.00763297	5	WNT5A;INHBA;WNT4;INHBB;OXTR	382	18986	92
4/252	59/18986	0.0677966	5.10788	3.66516	0.0797238	0.065766	WNT5A/LRP4/SFRP2/INTU	GO:BP	NA	NA	GO:0042733	embryonic digit morphogenesis	0.00779128	4	WNT5A;LRP4;SFRP2;INTU	382	18986	59
3/252	31/18986	0.0967742	7.29109	4.0657	0.0803457	0.066279	IGF1R/CCN1/TMEM119	GO:BP	NA	NA	GO:0033688	regulation of osteoblast proliferation	0.0078945	3	IGF1R;CCN1;TMEM119	382	18986	31
3/252	31/18986	0.0967742	7.29109	4.0657	0.0803457	0.066279	INHBA/LRP8/INHBB	GO:BP	NA	NA	GO:0070723	response to cholesterol	0.0078945	3	INHBA;LRP8;INHBB	382	18986	31
13/252	455/18986	0.0285714	2.15261	2.88621	0.0814493	0.0671894	IL11/CEMIP/WNT5A/CHI3L1/LRP4/GPNMB/THBS1/CCN1/SFRP2/NRG1/FBN1/LIMK2/TMEM119	GO:BP	NA	NA	GO:0001934	positive regulation of protein phosphorylation	0.00802445	13	IL11;CEMIP;WNT5A;CHI3L1;LRP4;GPNMB;THBS1;CCN1;SFRP2;NRG1;FBN1;LIMK2;TMEM119	382	18986	455
6/252	131/18986	0.0458015	3.45075	3.26446	0.0821868	0.0677977	SRF/KCNJ8/EFNB2/MEIS1/NRG1/ACTC1	GO:BP	NA	NA	GO:0055007	cardiac muscle cell differentiation	0.00811882	6	SRF;KCNJ8;EFNB2;MEIS1;NRG1;ACTC1	382	18986	131
4/252	60/18986	0.0666667	5.02275	3.61959	0.0834192	0.0688144	OPN3/SORBS1/GPC3/ACE	GO:BP	NA	NA	GO:0046324	regulation of D-glucose import	0.0082626	4	OPN3;SORBS1;GPC3;ACE	382	18986	60
5/252	94/18986	0.0531915	4.00751	3.39018	0.0839858	0.0692818	NAT10/HNRNPA1/ANKRD1/RFC4/POLG2	GO:BP	NA	NA	GO:2000278	regulation of DNA biosynthetic process	0.0083409	5	NAT10;HNRNPA1;ANKRD1;RFC4;POLG2	382	18986	94
9/252	262/18986	0.0343511	2.58806	3.00198	0.0846218	0.0698065	TNC/GLI2/ITGA11/CCN1/SFRP2/RBMX/WNT4/ID4/TMEM119	GO:BP	NA	NA	GO:0001649	osteoblast differentiation	0.0085239	9	TNC;GLI2;ITGA11;CCN1;SFRP2;RBMX;WNT4;ID4;TMEM119	382	18986	262
3/252	32/18986	0.09375	7.06324	3.98125	0.0846218	0.0698065	IGF1R/FLNA/LRIG2	GO:BP	NA	NA	GO:0048679	regulation of axon regeneration	0.00862702	3	IGF1R;FLNA;LRIG2	382	18986	32
3/252	32/18986	0.09375	7.06324	3.98125	0.0846218	0.0698065	WNT5A/CCN1/GDF6	GO:BP	NA	NA	GO:0061036	positive regulation of cartilage development	0.00862702	3	WNT5A;CCN1;GDF6	382	18986	32
3/252	32/18986	0.09375	7.06324	3.98125	0.0846218	0.0698065	NAT10/HNRNPA1/ANKRD1	GO:BP	NA	NA	GO:2000279	negative regulation of DNA biosynthetic process	0.00862702	3	NAT10;HNRNPA1;ANKRD1	382	18986	32
5/252	95/18986	0.0526316	3.96533	3.36045	0.0846218	0.0698065	SRF/IGF1R/LRP8/TUBA1A/ID4	GO:BP	NA	NA	GO:0021766	hippocampus development	0.00871139	5	SRF;IGF1R;LRP8;TUBA1A;ID4	382	18986	95
5/252	95/18986	0.0526316	3.96533	3.36045	0.0846218	0.0698065	CCN2/TPM1/WNT4/S1PR1/ACTG1	GO:BP	NA	NA	GO:0051492	regulation of stress fiber assembly	0.00871139	5	CCN2;TPM1;WNT4;S1PR1;ACTG1	382	18986	95
7/252	174/18986	0.0402299	3.03097	3.12141	0.0846218	0.0698065	MMP2/CNN1/THBS1/TPM1/IGF1R/ADAMTS1/S1PR1	GO:BP	NA	NA	GO:0048660	regulation of smooth muscle cell proliferation	0.00871152	7	MMP2;CNN1;THBS1;TPM1;IGF1R;ADAMTS1;S1PR1	382	18986	174
4/252	61/18986	0.0655738	4.94041	3.57502	0.0846218	0.0698065	WNT5A/CHI3L1/NRG1/FBN1	GO:BP	NA	NA	GO:0032147	activation of protein kinase activity	0.00875222	4	WNT5A;CHI3L1;NRG1;FBN1	382	18986	61
4/252	61/18986	0.0655738	4.94041	3.57502	0.0846218	0.0698065	CCN2/TPM1/WNT4/FLNA	GO:BP	NA	NA	GO:0032233	positive regulation of actin filament bundle assembly	0.00875222	4	CCN2;TPM1;WNT4;FLNA	382	18986	61
4/252	61/18986	0.0655738	4.94041	3.57502	0.0846218	0.0698065	LRP4/ITGB2/GPHN/FLNA	GO:BP	NA	NA	GO:0043113	receptor clustering	0.00875222	4	LRP4;ITGB2;GPHN;FLNA	382	18986	61
2/252	11/18986	0.181818	13.6984	4.88591	0.0846218	0.0698065	SMARCD3/WNT5A	GO:BP	NA	NA	GO:0003139	secondary heart field specification	0.00891815	2	SMARCD3;WNT5A	382	18986	11
2/252	11/18986	0.181818	13.6984	4.88591	0.0846218	0.0698065	EZR/LIMK2	GO:BP	NA	NA	GO:0030953	astral microtubule organization	0.00891815	2	EZR;LIMK2	382	18986	11
2/252	11/18986	0.181818	13.6984	4.88591	0.0846218	0.0698065	DKK3/WNT4	GO:BP	NA	NA	GO:0031943	regulation of glucocorticoid metabolic process	0.00891815	2	DKK3;WNT4	382	18986	11
2/252	11/18986	0.181818	13.6984	4.88591	0.0846218	0.0698065	DKK3/WNT4	GO:BP	NA	NA	GO:0032342	aldosterone biosynthetic process	0.00891815	2	DKK3;WNT4	382	18986	11
2/252	11/18986	0.181818	13.6984	4.88591	0.0846218	0.0698065	GLI2/DZIP1L	GO:BP	NA	NA	GO:0033504	floor plate development	0.00891815	2	GLI2;DZIP1L	382	18986	11
2/252	11/18986	0.181818	13.6984	4.88591	0.0846218	0.0698065	COL4A2/COL4A1	GO:BP	NA	NA	GO:0038063	collagen-activated tyrosine kinase receptor signaling pathway	0.00891815	2	COL4A2;COL4A1	382	18986	11
2/252	11/18986	0.181818	13.6984	4.88591	0.0846218	0.0698065	EMILIN1/MFAP4	GO:BP	NA	NA	GO:0048251	elastic fiber assembly	0.00891815	2	EMILIN1;MFAP4	382	18986	11
2/252	11/18986	0.181818	13.6984	4.88591	0.0846218	0.0698065	MMP2/THBS3	GO:BP	NA	NA	GO:0060346	bone trabecula formation	0.00891815	2	MMP2;THBS3	382	18986	11
2/252	11/18986	0.181818	13.6984	4.88591	0.0846218	0.0698065	FBLN1/FN1	GO:BP	NA	NA	GO:0071635	negative regulation of transforming growth factor beta production	0.00891815	2	FBLN1;FN1	382	18986	11
2/252	11/18986	0.181818	13.6984	4.88591	0.0846218	0.0698065	EFNB2/GPC3	GO:BP	NA	NA	GO:0072178	nephric duct morphogenesis	0.00891815	2	EFNB2;GPC3	382	18986	11
2/252	11/18986	0.181818	13.6984	4.88591	0.0846218	0.0698065	SRF/WNT5A	GO:BP	NA	NA	GO:0090009	primitive streak formation	0.00891815	2	SRF;WNT5A	382	18986	11
2/252	11/18986	0.181818	13.6984	4.88591	0.0846218	0.0698065	LAMA1/LAMA2	GO:BP	NA	NA	GO:0110011	regulation of basement membrane organization	0.00891815	2	LAMA1;LAMA2	382	18986	11
2/252	11/18986	0.181818	13.6984	4.88591	0.0846218	0.0698065	ACTA2/WNT4	GO:BP	NA	NA	GO:1904238	pericyte cell differentiation	0.00891815	2	ACTA2;WNT4	382	18986	11
4/252	62/18986	0.0645161	4.86073	3.53142	0.0874085	0.0721052	TRO/FBLN1/MMP2/TEAD4	GO:BP	NA	NA	GO:0007566	embryo implantation	0.00926042	4	TRO;FBLN1;MMP2;TEAD4	382	18986	62
4/252	62/18986	0.0645161	4.86073	3.53142	0.0874085	0.0721052	FBLN1/GBP1/MYADM/FLNA	GO:BP	NA	NA	GO:1900024	regulation of substrate adhesion-dependent cell spreading	0.00926042	4	FBLN1;GBP1;MYADM;FLNA	382	18986	62
11/252	362/18986	0.0303867	2.28938	2.87268	0.0874085	0.0721052	ACTB/GPC4/EZR/SORBS1/GBP1/GPSM2/LRP1/NSG1/MYADM/GPC6/FLNA	GO:BP	NA	NA	GO:1990778	protein localization to cell periphery	0.00928109	11	ACTB;GPC4;EZR;SORBS1;GBP1;GPSM2;LRP1;NSG1;MYADM;GPC6;FLNA	382	18986	362
3/252	33/18986	0.0909091	6.84921	3.90036	0.0878548	0.0724735	COL11A1/COMP/SFRP2	GO:BP	NA	NA	GO:0002063	chondrocyte development	0.0093981	3	COL11A1;COMP;SFRP2	382	18986	33
3/252	33/18986	0.0909091	6.84921	3.90036	0.0878548	0.0724735	INHBA/TNFRSF21/PAWR	GO:BP	NA	NA	GO:0050869	negative regulation of B cell activation	0.0093981	3	INHBA;TNFRSF21;PAWR	382	18986	33
3/252	33/18986	0.0909091	6.84921	3.90036	0.0878548	0.0724735	FBLN1/FN1/THBS1	GO:BP	NA	NA	GO:0071634	regulation of transforming growth factor beta production	0.0093981	3	FBLN1;FN1;THBS1	382	18986	33
8/252	221/18986	0.0361991	2.72729	2.99555	0.0890588	0.0734667	BRCA1/TRAF5/GBP1/CHI3L1/THBS1/CTSK/TNFRSF21/ANKRD1	GO:BP	NA	NA	GO:0071356	cellular response to tumor necrosis factor	0.00955042	8	BRCA1;TRAF5;GBP1;CHI3L1;THBS1;CTSK;TNFRSF21;ANKRD1	382	18986	221
6/252	136/18986	0.0441176	3.32388	3.15441	0.0897301	0.0740204	GLI2/WNT5A/NRG1/WNT4/OXTR/LBH	GO:BP	NA	NA	GO:0030879	mammary gland development	0.0096698	6	GLI2;WNT5A;NRG1;WNT4;OXTR;LBH	382	18986	136
6/252	136/18986	0.0441176	3.32388	3.15441	0.0897301	0.0740204	TNC/GLI2/INHBA/LRP4/ANKH/HACD1	GO:BP	NA	NA	GO:0042476	odontogenesis	0.0096698	6	TNC;GLI2;INHBA;LRP4;ANKH;HACD1	382	18986	136
4/252	63/18986	0.0634921	4.78357	3.48873	0.090058	0.0742909	VCL/THBS1/WNT4/ACTG1	GO:BP	NA	NA	GO:0051893	regulation of focal adhesion assembly	0.00978746	4	VCL;THBS1;WNT4;ACTG1	382	18986	63
4/252	63/18986	0.0634921	4.78357	3.48873	0.090058	0.0742909	VCL/THBS1/WNT4/ACTG1	GO:BP	NA	NA	GO:0090109	regulation of cell-substrate junction assembly	0.00978746	4	VCL;THBS1;WNT4;ACTG1	382	18986	63
8/252	222/18986	0.036036	2.715	2.98104	0.090058	0.0742909	TNC/COL11A1/MMP2/CHI3L1/THBS1/IGF1R/ANKRD1/TUBA1A	GO:BP	NA	NA	GO:0009612	response to mechanical stimulus	0.00979746	8	TNC;COL11A1;MMP2;CHI3L1;THBS1;IGF1R;ANKRD1;TUBA1A	382	18986	222
7/252	178/18986	0.0393258	2.96286	3.05153	0.090058	0.0742909	MMP2/CNN1/THBS1/TPM1/IGF1R/ADAMTS1/S1PR1	GO:BP	NA	NA	GO:0048659	smooth muscle cell proliferation	0.00980029	7	MMP2;CNN1;THBS1;TPM1;IGF1R;ADAMTS1;S1PR1	382	18986	178
5/252	98/18986	0.0510204	3.84394	3.27364	0.0906702	0.0747959	SUSD2/INHBA/CDK2/GPNMB/MUC1	GO:BP	NA	NA	GO:1902807	negative regulation of cell cycle G1/S phase transition	0.00989085	5	SUSD2;INHBA;CDK2;GPNMB;MUC1	382	18986	98
12/252	416/18986	0.0288462	2.17331	2.80635	0.0908695	0.0749603	VCL/FBLN1/HAS1/SRF/WNT5A/LRP1/THBS1/EMILIN1/TPM1/SFRP2/WNT4/ARPIN	GO:BP	NA	NA	GO:0040013	negative regulation of locomotion	0.0099366	12	VCL;FBLN1;HAS1;SRF;WNT5A;LRP1;THBS1;EMILIN1;TPM1;SFRP2;WNT4;ARPIN	382	18986	416
3/252	34/18986	0.0882353	6.64776	3.82277	0.0918006	0.0757284	CEMIP/CHI3L1/CEMIP2	GO:BP	NA	NA	GO:0006026	aminoglycan catabolic process	0.0102081	3	CEMIP;CHI3L1;CEMIP2	382	18986	34
3/252	34/18986	0.0882353	6.64776	3.82277	0.0918006	0.0757284	CEMIP/HAS1/CEMIP2	GO:BP	NA	NA	GO:0030212	hyaluronan metabolic process	0.0102081	3	CEMIP;HAS1;CEMIP2	382	18986	34
3/252	34/18986	0.0882353	6.64776	3.82277	0.0918006	0.0757284	TPM1/ACE/OXTR	GO:BP	NA	NA	GO:0045777	positive regulation of blood pressure	0.0102081	3	TPM1;ACE;OXTR	382	18986	34
3/252	34/18986	0.0882353	6.64776	3.82277	0.0918006	0.0757284	IGF1R/FLNA/LRIG2	GO:BP	NA	NA	GO:0070570	regulation of neuron projection regeneration	0.0102081	3	IGF1R;FLNA;LRIG2	382	18986	34
3/252	34/18986	0.0882353	6.64776	3.82277	0.0918006	0.0757284	GPC4/GPSM2/GPC6	GO:BP	NA	NA	GO:0099633	protein localization to postsynaptic specialization membrane	0.0102081	3	GPC4;GPSM2;GPC6	382	18986	34
3/252	34/18986	0.0882353	6.64776	3.82277	0.0918006	0.0757284	GPC4/GPSM2/GPC6	GO:BP	NA	NA	GO:0099645	neurotransmitter receptor localization to postsynaptic specialization membrane	0.0102081	3	GPC4;GPSM2;GPC6	382	18986	34
3/252	34/18986	0.0882353	6.64776	3.82277	0.0918006	0.0757284	WNT5A/THBS1/ACE	GO:BP	NA	NA	GO:1901889	negative regulation of cell junction assembly	0.0102081	3	WNT5A;THBS1;ACE	382	18986	34
4/252	64/18986	0.0625	4.70883	3.44694	0.0927085	0.0764774	LAMA1/SRF/CCN1/FLNA	GO:BP	NA	NA	GO:0002011	morphogenesis of an epithelial sheet	0.0103336	4	LAMA1;SRF;CCN1;FLNA	382	18986	64
2/252	12/18986	0.166667	12.5569	4.64453	0.092759	0.076519	DKK3/WNT4	GO:BP	NA	NA	GO:0006705	mineralocorticoid biosynthetic process	0.0106087	2	DKK3;WNT4	382	18986	12
2/252	12/18986	0.166667	12.5569	4.64453	0.092759	0.076519	INHBA/INHBB	GO:BP	NA	NA	GO:0032276	regulation of gonadotropin secretion	0.0106087	2	INHBA;INHBB	382	18986	12
2/252	12/18986	0.166667	12.5569	4.64453	0.092759	0.076519	DKK3/WNT4	GO:BP	NA	NA	GO:0032351	negative regulation of hormone metabolic process	0.0106087	2	DKK3;WNT4	382	18986	12
2/252	12/18986	0.166667	12.5569	4.64453	0.092759	0.076519	DKK3/WNT4	GO:BP	NA	NA	GO:0034650	cortisol metabolic process	0.0106087	2	DKK3;WNT4	382	18986	12
2/252	12/18986	0.166667	12.5569	4.64453	0.092759	0.076519	LRP4/AUTS2	GO:BP	NA	NA	GO:0035022	positive regulation of Rac protein signal transduction	0.0106087	2	LRP4;AUTS2	382	18986	12
2/252	12/18986	0.166667	12.5569	4.64453	0.092759	0.076519	ACE/MME	GO:BP	NA	NA	GO:0042447	hormone catabolic process	0.0106087	2	ACE;MME	382	18986	12
2/252	12/18986	0.166667	12.5569	4.64453	0.092759	0.076519	SFPQ/PER2	GO:BP	NA	NA	GO:0042754	negative regulation of circadian rhythm	0.0106087	2	SFPQ;PER2	382	18986	12
2/252	12/18986	0.166667	12.5569	4.64453	0.092759	0.076519	SRF/NRG1	GO:BP	NA	NA	GO:0060379	cardiac muscle cell myoblast differentiation	0.0106087	2	SRF;NRG1	382	18986	12
2/252	12/18986	0.166667	12.5569	4.64453	0.092759	0.076519	INHBA/WNT4	GO:BP	NA	NA	GO:0061370	testosterone biosynthetic process	0.0106087	2	INHBA;WNT4	382	18986	12
2/252	12/18986	0.166667	12.5569	4.64453	0.092759	0.076519	MFAP4/MME	GO:BP	NA	NA	GO:0071493	cellular response to UV-B	0.0106087	2	MFAP4;MME	382	18986	12
2/252	12/18986	0.166667	12.5569	4.64453	0.092759	0.076519	EZR/GPSM2	GO:BP	NA	NA	GO:0072697	protein localization to cell cortex	0.0106087	2	EZR;GPSM2	382	18986	12
4/252	65/18986	0.0615385	4.63639	3.406	0.0946421	0.0780724	EZR/TUBGCP3/KIF21A/LIMK2	GO:BP	NA	NA	GO:0031122	cytoplasmic microtubule organization	0.0108991	4	EZR;TUBGCP3;KIF21A;LIMK2	382	18986	65
4/252	65/18986	0.0615385	4.63639	3.406	0.0946421	0.0780724	CLU/ACE/MME/SPON1	GO:BP	NA	NA	GO:0050435	amyloid-beta metabolic process	0.0108991	4	CLU;ACE;MME;SPON1	382	18986	65
4/252	65/18986	0.0615385	4.63639	3.406	0.0946421	0.0780724	MMP2/SFPQ/CLU/PLAGL2	GO:BP	NA	NA	GO:2001244	positive regulation of intrinsic apoptotic signaling pathway	0.0108991	4	MMP2;SFPQ;CLU;PLAGL2	382	18986	65
11/252	371/18986	0.0296496	2.23384	2.78358	0.0949291	0.0783092	BRCA1/CLU/NAT10/HNRNPA1/SLC25A4/LMOD1/S1PR1/MYADM/LIMK2/ARPIN/IQCJ-SCHIP1	GO:BP	NA	NA	GO:0010639	negative regulation of organelle organization	0.0110121	11	BRCA1;CLU;NAT10;HNRNPA1;SLC25A4;LMOD1;S1PR1;MYADM;LIMK2;ARPIN;IQCJ-SCHIP1	382	18986	371
6/252	140/18986	0.0428571	3.22891	3.06999	0.0949291	0.0783092	GADD45B/WNT5A/CCN2/IGF1R/ULK4/PER1	GO:BP	NA	NA	GO:0046328	regulation of JNK cascade	0.0110543	6	GADD45B;WNT5A;CCN2;IGF1R;ULK4;PER1	382	18986	140
3/252	35/18986	0.0857143	6.45782	3.74824	0.0949291	0.0783092	CPE/ACE/PCSK1	GO:BP	NA	NA	GO:0016486	peptide hormone processing	0.0110575	3	CPE;ACE;PCSK1	382	18986	35
3/252	35/18986	0.0857143	6.45782	3.74824	0.0949291	0.0783092	SRF/WNT5A/CHD7	GO:BP	NA	NA	GO:0021772	olfactory bulb development	0.0110575	3	SRF;WNT5A;CHD7	382	18986	35
3/252	35/18986	0.0857143	6.45782	3.74824	0.0949291	0.0783092	EZR/GBP1/PAWR	GO:BP	NA	NA	GO:0050858	negative regulation of antigen receptor-mediated signaling pathway	0.0110575	3	EZR;GBP1;PAWR	382	18986	35
8/252	227/18986	0.0352423	2.6552	2.9097	0.0951176	0.0784647	ACTB/MYH9/LAMA1/WNT5A/KCNJ8/GPSM2/PATJ/IGF1R	GO:BP	NA	NA	GO:0007163	establishment or maintenance of cell polarity	0.0111046	8	ACTB;MYH9;LAMA1;WNT5A;KCNJ8;GPSM2;PATJ;IGF1R	382	18986	227
5/252	101/18986	0.049505	3.72977	3.1902	0.09551	0.0787884	MMP2/THBS1/IGF1R/ADAMTS1/S1PR1	GO:BP	NA	NA	GO:0048661	positive regulation of smooth muscle cell proliferation	0.0111756	5	MMP2;THBS1;IGF1R;ADAMTS1;S1PR1	382	18986	101
9/252	274/18986	0.0328467	2.47471	2.85176	0.0955882	0.0788529	WNT5A/FN1/NRP2/TGFB1I1/SFRP2/TIAM1/NRG1/WNT4/FLNA	GO:BP	NA	NA	GO:0048762	mesenchymal cell differentiation	0.01121	9	WNT5A;FN1;NRP2;TGFB1I1;SFRP2;TIAM1;NRG1;WNT4;FLNA	382	18986	274
4/252	66/18986	0.0606061	4.56614	3.36589	0.0977057	0.0805997	TMEM97/THBS1/EMILIN1/ACTG1	GO:BP	NA	NA	GO:0090303	positive regulation of wound healing	0.0114842	4	TMEM97;THBS1;EMILIN1;ACTG1	382	18986	66
10/252	324/18986	0.0308642	2.32535	2.7907	0.0985193	0.0812708	OPN3/CDH3/GLI2/COMP/SRF/WNT5A/INHBA/LRP4/FRAS1/INTU	GO:BP	NA	NA	GO:0043588	skin development	0.0116058	10	OPN3;CDH3;GLI2;COMP;SRF;WNT5A;INHBA;LRP4;FRAS1;INTU	382	18986	324
3/252	36/18986	0.0833333	6.27844	3.67657	0.100181	0.0826419	SRF/SFRP2/COL4A1	GO:BP	NA	NA	GO:0001569	branching involved in blood vessel morphogenesis	0.0119465	3	SRF;SFRP2;COL4A1	382	18986	36
3/252	36/18986	0.0833333	6.27844	3.67657	0.100181	0.0826419	IGF1R/CCN1/TMEM119	GO:BP	NA	NA	GO:0033687	osteoblast proliferation	0.0119465	3	IGF1R;CCN1;TMEM119	382	18986	36
3/252	36/18986	0.0833333	6.27844	3.67657	0.100181	0.0826419	AFF3/GPC3/CHD7	GO:BP	NA	NA	GO:0035137	hindlimb morphogenesis	0.0119465	3	AFF3;GPC3;CHD7	382	18986	36
3/252	36/18986	0.0833333	6.27844	3.67657	0.100181	0.0826419	INHBA/LRP8/INHBB	GO:BP	NA	NA	GO:0036314	response to sterol	0.0119465	3	INHBA;LRP8;INHBB	382	18986	36
3/252	36/18986	0.0833333	6.27844	3.67657	0.100181	0.0826419	FBLN1/FN1/THBS1	GO:BP	NA	NA	GO:0071604	transforming growth factor beta production	0.0119465	3	FBLN1;FN1;THBS1	382	18986	36
13/252	479/18986	0.0271399	2.04475	2.68598	0.100181	0.0826419	IL11/CEMIP/WNT5A/CHI3L1/LRP4/GPNMB/THBS1/CCN1/SFRP2/NRG1/FBN1/LIMK2/TMEM119	GO:BP	NA	NA	GO:0042327	positive regulation of phosphorylation	0.0119702	13	IL11;CEMIP;WNT5A;CHI3L1;LRP4;GPNMB;THBS1;CCN1;SFRP2;NRG1;FBN1;LIMK2;TMEM119	382	18986	479
4/252	67/18986	0.0597015	4.49799	3.32657	0.100181	0.0826419	CLU/C1R/A2M/C1S	GO:BP	NA	NA	GO:0006956	complement activation	0.0120891	4	CLU;C1R;A2M;C1S	382	18986	67
4/252	67/18986	0.0597015	4.49799	3.32657	0.100181	0.0826419	IL11/SRF/MEIS1/FLNA	GO:BP	NA	NA	GO:0030219	megakaryocyte differentiation	0.0120891	4	IL11;SRF;MEIS1;FLNA	382	18986	67
4/252	67/18986	0.0597015	4.49799	3.32657	0.100181	0.0826419	SRF/LRP1/EFNB2/CHD7	GO:BP	NA	NA	GO:0035904	aorta development	0.0120891	4	SRF;LRP1;EFNB2;CHD7	382	18986	67
4/252	67/18986	0.0597015	4.49799	3.32657	0.100181	0.0826419	SRF/DNM3OS/NEAT1/MALAT1	GO:BP	NA	NA	GO:2000630	positive regulation of miRNA metabolic process	0.0120891	4	SRF;DNM3OS;NEAT1;MALAT1	382	18986	67
5/252	103/18986	0.0485437	3.65734	3.13633	0.100181	0.0826419	RAD51/FKBP5/IGF1R/TIAM1/OXTR	GO:BP	NA	NA	GO:0043279	response to alkaloid	0.0120927	5	RAD51;FKBP5;IGF1R;TIAM1;OXTR	382	18986	103
2/252	13/18986	0.153846	11.591	4.43026	0.100652	0.08303	CEMIP/HAS1	GO:BP	NA	NA	GO:0030213	hyaluronan biosynthetic process	0.0124287	2	CEMIP;HAS1	382	18986	13
2/252	13/18986	0.153846	11.591	4.43026	0.100652	0.08303	DKK3/WNT4	GO:BP	NA	NA	GO:0032341	aldosterone metabolic process	0.0124287	2	DKK3;WNT4	382	18986	13
2/252	13/18986	0.153846	11.591	4.43026	0.100652	0.08303	SLC20A1/ANKH	GO:BP	NA	NA	GO:0035435	phosphate ion transmembrane transport	0.0124287	2	SLC20A1;ANKH	382	18986	13
2/252	13/18986	0.153846	11.591	4.43026	0.100652	0.08303	IGF1R/FLNA	GO:BP	NA	NA	GO:0048680	positive regulation of axon regeneration	0.0124287	2	IGF1R;FLNA	382	18986	13
2/252	13/18986	0.153846	11.591	4.43026	0.100652	0.08303	WNT5A/TUBA1A	GO:BP	NA	NA	GO:0048853	forebrain morphogenesis	0.0124287	2	WNT5A;TUBA1A	382	18986	13
2/252	13/18986	0.153846	11.591	4.43026	0.100652	0.08303	KCNJ8/LRP4	GO:BP	NA	NA	GO:0051124	synaptic assembly at neuromuscular junction	0.0124287	2	KCNJ8;LRP4	382	18986	13
2/252	13/18986	0.153846	11.591	4.43026	0.100652	0.08303	SRF/INHBA	GO:BP	NA	NA	GO:0061029	eyelid development in camera-type eye	0.0124287	2	SRF;INHBA	382	18986	13
2/252	13/18986	0.153846	11.591	4.43026	0.100652	0.08303	IGF1R/FLNA	GO:BP	NA	NA	GO:0070572	positive regulation of neuron projection regeneration	0.0124287	2	IGF1R;FLNA	382	18986	13
2/252	13/18986	0.153846	11.591	4.43026	0.100652	0.08303	IGF1R/ACE	GO:BP	NA	NA	GO:0071389	cellular response to mineralocorticoid stimulus	0.0124287	2	IGF1R;ACE	382	18986	13
2/252	13/18986	0.153846	11.591	4.43026	0.100652	0.08303	SFRP2/LBH	GO:BP	NA	NA	GO:2000035	regulation of stem cell division	0.0124287	2	SFRP2;LBH	382	18986	13
12/252	429/18986	0.027972	2.10745	2.69084	0.100652	0.08303	BRCA1/ACTB/SMARCD3/CCDC61/GPSM2/TUBGCP3/KIF23/TLK2/GEM/TUBB/FLNA/UHRF1	GO:BP	NA	NA	GO:0007059	chromosome segregation	0.0124419	12	BRCA1;ACTB;SMARCD3;CCDC61;GPSM2;TUBGCP3;KIF23;TLK2;GEM;TUBB;FLNA;UHRF1	382	18986	429
8/252	232/18986	0.0344828	2.59797	2.84025	0.1012	0.0834826	COL11A1/MMP2/COMP/HOXA3/MGP/CCN2/THBS3/TMEM119	GO:BP	NA	NA	GO:0048705	skeletal system morphogenesis	0.0125365	8	COL11A1;MMP2;COMP;HOXA3;MGP;CCN2;THBS3;TMEM119	382	18986	232
4/252	68/18986	0.0588235	4.43184	3.28802	0.101767	0.0839501	MMP2/PER2/ACE/OXTR	GO:BP	NA	NA	GO:0019229	regulation of vasoconstriction	0.012714	4	MMP2;PER2;ACE;OXTR	382	18986	68
4/252	68/18986	0.0588235	4.43184	3.28802	0.101767	0.0839501	BRCA1/RAD51/RAD51D/UHRF1	GO:BP	NA	NA	GO:0035825	homologous recombination	0.012714	4	BRCA1;RAD51;RAD51D;UHRF1	382	18986	68
4/252	68/18986	0.0588235	4.43184	3.28802	0.101767	0.0839501	VCL/THBS1/WNT4/ACTG1	GO:BP	NA	NA	GO:0150116	regulation of cell-substrate junction organization	0.012714	4	VCL;THBS1;WNT4;ACTG1	382	18986	68
9/252	280/18986	0.0321429	2.42168	2.7796	0.101767	0.0839501	CDH3/TRO/GPC4/ITGB2/PCDH7/MYADM/PCDHGB7/PCDHGA3/PCDHGB3	GO:BP	NA	NA	GO:0098742	cell-cell adhesion via plasma-membrane adhesion molecules	0.01277	9	CDH3;TRO;GPC4;ITGB2;PCDH7;MYADM;PCDHGB7;PCDHGA3;PCDHGB3	382	18986	280
3/252	37/18986	0.0810811	6.10875	3.60755	0.101767	0.0839501	WNT5A/IGF1R/CCN1	GO:BP	NA	NA	GO:0003230	cardiac atrium development	0.0128755	3	WNT5A;IGF1R;CCN1	382	18986	37
3/252	37/18986	0.0810811	6.10875	3.60755	0.101767	0.0839501	SRF/WNT5A/CHD7	GO:BP	NA	NA	GO:0021988	olfactory lobe development	0.0128755	3	SRF;WNT5A;CHD7	382	18986	37
3/252	37/18986	0.0810811	6.10875	3.60755	0.101767	0.0839501	BRCA1/PER1/LBH	GO:BP	NA	NA	GO:0033144	negative regulation of intracellular steroid hormone receptor signaling pathway	0.0128755	3	BRCA1;PER1;LBH	382	18986	37
3/252	37/18986	0.0810811	6.10875	3.60755	0.101767	0.0839501	OPN3/SORBS1/GPC3	GO:BP	NA	NA	GO:0046326	positive regulation of D-glucose import	0.0128755	3	OPN3;SORBS1;GPC3	382	18986	37
3/252	37/18986	0.0810811	6.10875	3.60755	0.101767	0.0839501	WNT5A/SFRP2/ACE	GO:BP	NA	NA	GO:0071425	hematopoietic stem cell proliferation	0.0128755	3	WNT5A;SFRP2;ACE	382	18986	37
3/252	37/18986	0.0810811	6.10875	3.60755	0.101767	0.0839501	INHBA/IGF1R/ACE	GO:BP	NA	NA	GO:1904385	cellular response to angiotensin	0.0128755	3	INHBA;IGF1R;ACE	382	18986	37
7/252	188/18986	0.037234	2.80526	2.88505	0.102168	0.0842809	WNT5A/EFNB2/LRP4/LIMK2/FLNA/LRIG2/ARPIN	GO:BP	NA	NA	GO:0031345	negative regulation of cell projection organization	0.0129532	7	WNT5A;EFNB2;LRP4;LIMK2;FLNA;LRIG2;ARPIN	382	18986	188
7/252	189/18986	0.037037	2.79042	2.869	0.10415	0.0859156	SRF/NRP2/AUTS2/TUBA1A/ULK4/FLNA/LRIG2	GO:BP	NA	NA	GO:0001764	neuron migration	0.0133043	7	SRF;NRP2;AUTS2;TUBA1A;ULK4;FLNA;LRIG2	382	18986	189
7/252	189/18986	0.037037	2.79042	2.869	0.10415	0.0859156	TRO/FBLN1/MMP2/ACE/WNT4/OXTR/TEAD4	GO:BP	NA	NA	GO:0007565	female pregnancy	0.0133043	7	TRO;FBLN1;MMP2;ACE;WNT4;OXTR;TEAD4	382	18986	189
7/252	189/18986	0.037037	2.79042	2.869	0.10415	0.0859156	MMP2/SFPQ/IVNS1ABP/CLU/PLAGL2/SFRP2/MUC1	GO:BP	NA	NA	GO:2001242	regulation of intrinsic apoptotic signaling pathway	0.0133043	7	MMP2;SFPQ;IVNS1ABP;CLU;PLAGL2;SFRP2;MUC1	382	18986	189
10/252	331/18986	0.0302115	2.27617	2.71654	0.10415	0.0859156	TNC/GLI2/LAMA1/SRF/WNT5A/EFNB2/SFRP2/GPC3/WNT4/COL4A1	GO:BP	NA	NA	GO:0060562	epithelial tube morphogenesis	0.0133145	10	TNC;GLI2;LAMA1;SRF;WNT5A;EFNB2;SFRP2;GPC3;WNT4;COL4A1	382	18986	331
4/252	69/18986	0.057971	4.36761	3.2502	0.104278	0.0860209	IL11/INHBA/INHBB/NMB	GO:BP	NA	NA	GO:0046888	negative regulation of hormone secretion	0.0133593	4	IL11;INHBA;INHBB;NMB	382	18986	69
6/252	146/18986	0.0410959	3.09622	2.94892	0.104278	0.0860209	SRF/WNT5A/FN1/LRP4/TIAM1/EPHB3	GO:BP	NA	NA	GO:0050770	regulation of axonogenesis	0.0133859	6	SRF;WNT5A;FN1;LRP4;TIAM1;EPHB3	382	18986	146
5/252	106/18986	0.0471698	3.55383	3.05798	0.105433	0.0869738	CCN2/TPM1/WNT4/S1PR1/ACTG1	GO:BP	NA	NA	GO:0110020	regulation of actomyosin structure organization	0.013562	5	CCN2;TPM1;WNT4;S1PR1;ACTG1	382	18986	106
7/252	190/18986	0.0368421	2.77573	2.85306	0.105993	0.0874364	ACTA2/NPPB/KCNJ8/EMILIN1/TPM1/ACE/OXTR	GO:BP	NA	NA	GO:0008217	regulation of blood pressure	0.0136621	7	ACTA2;NPPB;KCNJ8;EMILIN1;TPM1;ACE;OXTR	382	18986	190
8/252	236/18986	0.0338983	2.55394	2.78599	0.106536	0.0878837	ANOS1/GLI2/WNT5A/NRP2/EFNB2/KIF21A/EPHB3/LAMA2	GO:BP	NA	NA	GO:0007411	axon guidance	0.0137761	8	ANOS1;GLI2;WNT5A;NRP2;EFNB2;KIF21A;EPHB3;LAMA2	382	18986	236
3/252	38/18986	0.0789474	5.94799	3.54103	0.106536	0.0878837	INHBA/IGF1R/ACE	GO:BP	NA	NA	GO:0051385	response to mineralocorticoid	0.0138446	3	INHBA;IGF1R;ACE	382	18986	38
3/252	38/18986	0.0789474	5.94799	3.54103	0.106536	0.0878837	LAMA1/COL4A1/LAMA2	GO:BP	NA	NA	GO:0071711	basement membrane organization	0.0138446	3	LAMA1;COL4A1;LAMA2	382	18986	38
3/252	38/18986	0.0789474	5.94799	3.54103	0.106536	0.0878837	CLU/SFRP2/MUC1	GO:BP	NA	NA	GO:1902229	regulation of intrinsic apoptotic signaling pathway in response to DNA damage	0.0138446	3	CLU;SFRP2;MUC1	382	18986	38
8/252	237/18986	0.0337553	2.54317	2.7726	0.108278	0.0893208	ANOS1/GLI2/WNT5A/NRP2/EFNB2/KIF21A/EPHB3/LAMA2	GO:BP	NA	NA	GO:0097485	neuron projection guidance	0.0140996	8	ANOS1;GLI2;WNT5A;NRP2;EFNB2;KIF21A;EPHB3;LAMA2	382	18986	237
9/252	285/18986	0.0315789	2.3792	2.72086	0.108409	0.0894291	COL11A1/WNT5A/LRIG3/MEIS1/INTU/FBN1/CHD7/COL8A2/SAMD11	GO:BP	NA	NA	GO:0090596	sensory organ morphogenesis	0.014189	9	COL11A1;WNT5A;LRIG3;MEIS1;INTU;FBN1;CHD7;COL8A2;SAMD11	382	18986	285
2/252	14/18986	0.142857	10.763	4.23821	0.108409	0.0894291	RAD51/RAD51D	GO:BP	NA	NA	GO:0000722	telomere maintenance via recombination	0.0143744	2	RAD51;RAD51D	382	18986	14
2/252	14/18986	0.142857	10.763	4.23821	0.108409	0.0894291	NRG1/CHD7	GO:BP	NA	NA	GO:0003222	ventricular trabecula myocardium morphogenesis	0.0143744	2	NRG1;CHD7	382	18986	14
2/252	14/18986	0.142857	10.763	4.23821	0.108409	0.0894291	DKK3/WNT4	GO:BP	NA	NA	GO:0008212	mineralocorticoid metabolic process	0.0143744	2	DKK3;WNT4	382	18986	14
2/252	14/18986	0.142857	10.763	4.23821	0.108409	0.0894291	JAK3/SFRP2	GO:BP	NA	NA	GO:0010454	negative regulation of cell fate commitment	0.0143744	2	JAK3;SFRP2	382	18986	14
2/252	14/18986	0.142857	10.763	4.23821	0.108409	0.0894291	DKK3/WNT4	GO:BP	NA	NA	GO:0034309	primary alcohol biosynthetic process	0.0143744	2	DKK3;WNT4	382	18986	14
2/252	14/18986	0.142857	10.763	4.23821	0.108409	0.0894291	VCL/ACTB	GO:BP	NA	NA	GO:0034333	adherens junction assembly	0.0143744	2	VCL;ACTB	382	18986	14
2/252	14/18986	0.142857	10.763	4.23821	0.108409	0.0894291	MMP2/THBS3	GO:BP	NA	NA	GO:0061430	bone trabecula morphogenesis	0.0143744	2	MMP2;THBS3	382	18986	14
2/252	14/18986	0.142857	10.763	4.23821	0.108409	0.0894291	FBLN1/GBP1	GO:BP	NA	NA	GO:1900025	negative regulation of substrate adhesion-dependent cell spreading	0.0143744	2	FBLN1;GBP1	382	18986	14
3/252	39/18986	0.0769231	5.79548	3.47684	0.111582	0.0920469	KMT2E/ACE/ITGB2	GO:BP	NA	NA	GO:0002446	neutrophil mediated immunity	0.0148541	3	KMT2E;ACE;ITGB2	382	18986	39
3/252	39/18986	0.0769231	5.79548	3.47684	0.111582	0.0920469	DKK3/IGF1R/WNT4	GO:BP	NA	NA	GO:0032350	regulation of hormone metabolic process	0.0148541	3	DKK3;IGF1R;WNT4	382	18986	39
5/252	109/18986	0.0458716	3.45602	2.98242	0.113334	0.093492	COMP/ACTA2/SRF/CNN1/OXTR	GO:BP	NA	NA	GO:0006939	smooth muscle contraction	0.0151471	5	COMP;ACTA2;SRF;CNN1;OXTR	382	18986	109
5/252	109/18986	0.0458716	3.45602	2.98242	0.113334	0.093492	FBLN1/WNT5A/FN1/KCNJ8/PAWR	GO:BP	NA	NA	GO:0048144	fibroblast proliferation	0.0151471	5	FBLN1;WNT5A;FN1;KCNJ8;PAWR	382	18986	109
12/252	442/18986	0.0271493	2.04546	2.57934	0.115048	0.0949058	BRCA1/RAD51/OPN3/MMP2/PER2/SFRP2/TLK2/COL6A3/MFAP4/TUBA1A/PER1/MME	GO:BP	NA	NA	GO:0009314	response to radiation	0.0154066	12	BRCA1;RAD51;OPN3;MMP2;PER2;SFRP2;TLK2;COL6A3;MFAP4;TUBA1A;PER1;MME	382	18986	442
7/252	195/18986	0.0358974	2.70456	2.77488	0.115932	0.0956351	SRF/TUBB2A/IGF1R/LRP8/TUBA1A/ID4/FLNA	GO:BP	NA	NA	GO:0021543	pallium development	0.0155556	7	SRF;TUBB2A;IGF1R;LRP8;TUBA1A;ID4;FLNA	382	18986	195
10/252	340/18986	0.0294118	2.21592	2.62387	0.117382	0.0968311	BRCA1/INHBA/THBS1/IGF1R/ACE/PCSK1/A2M/PER1/OXTR/LBH	GO:BP	NA	NA	GO:0048545	response to steroid hormone	0.0157812	10	BRCA1;INHBA;THBS1;IGF1R;ACE;PCSK1;A2M;PER1;OXTR;LBH	382	18986	340
3/252	40/18986	0.075	5.6506	3.41484	0.118065	0.0973946	INHBA/EMILIN1/WNT4	GO:BP	NA	NA	GO:0032965	regulation of collagen biosynthetic process	0.0159042	3	INHBA;EMILIN1;WNT4	382	18986	40
5/252	111/18986	0.045045	3.39375	2.93351	0.118571	0.0978118	WNT5A/NRP2/KCNJ8/CCN1/CHD7	GO:BP	NA	NA	GO:0003279	cardiac septum development	0.0162701	5	WNT5A;NRP2;KCNJ8;CCN1;CHD7	382	18986	111
11/252	393/18986	0.0279898	2.10879	2.57609	0.118571	0.0978118	OPN3/CDH3/GLI2/SRF/WNT5A/COL7A1/CCN2/INHBA/LRP4/INTU/CST6	GO:BP	NA	NA	GO:0008544	epidermis development	0.0162826	11	OPN3;CDH3;GLI2;SRF;WNT5A;COL7A1;CCN2;INHBA;LRP4;INTU;CST6	382	18986	393
10/252	342/18986	0.0292398	2.20296	2.60367	0.118571	0.0978118	BRCA1/RAD51/OPN3/MMP2/IGF1R/SFRP2/TLK2/ANKRD1/MFAP4/MME	GO:BP	NA	NA	GO:0071214	cellular response to abiotic stimulus	0.0163727	10	BRCA1;RAD51;OPN3;MMP2;IGF1R;SFRP2;TLK2;ANKRD1;MFAP4;MME	382	18986	342
10/252	342/18986	0.0292398	2.20296	2.60367	0.118571	0.0978118	BRCA1/RAD51/OPN3/MMP2/IGF1R/SFRP2/TLK2/ANKRD1/MFAP4/MME	GO:BP	NA	NA	GO:0104004	cellular response to environmental stimulus	0.0163727	10	BRCA1;RAD51;OPN3;MMP2;IGF1R;SFRP2;TLK2;ANKRD1;MFAP4;MME	382	18986	342
2/252	15/18986	0.133333	10.0455	4.06465	0.118571	0.0978118	MMP2/OXTR	GO:BP	NA	NA	GO:0007567	parturition	0.0164421	2	MMP2;OXTR	382	18986	15
2/252	15/18986	0.133333	10.0455	4.06465	0.118571	0.0978118	ACTA2/THBS1	GO:BP	NA	NA	GO:0010763	positive regulation of fibroblast migration	0.0164421	2	ACTA2;THBS1	382	18986	15
2/252	15/18986	0.133333	10.0455	4.06465	0.118571	0.0978118	IGF1R/WNT4	GO:BP	NA	NA	GO:0032352	positive regulation of hormone metabolic process	0.0164421	2	IGF1R;WNT4	382	18986	15
2/252	15/18986	0.133333	10.0455	4.06465	0.118571	0.0978118	BRCA1/LBH	GO:BP	NA	NA	GO:0033147	negative regulation of intracellular estrogen receptor signaling pathway	0.0164421	2	BRCA1;LBH	382	18986	15
2/252	15/18986	0.133333	10.0455	4.06465	0.118571	0.0978118	BRCA1/UHRF1	GO:BP	NA	NA	GO:0044027	negative regulation of gene expression via chromosomal CpG island methylation	0.0164421	2	BRCA1;UHRF1	382	18986	15
2/252	15/18986	0.133333	10.0455	4.06465	0.118571	0.0978118	CDH3/WNT5A	GO:BP	NA	NA	GO:0048820	hair follicle maturation	0.0164421	2	CDH3;WNT5A	382	18986	15
2/252	15/18986	0.133333	10.0455	4.06465	0.118571	0.0978118	WNT5A/SFRP2	GO:BP	NA	NA	GO:0060026	convergent extension	0.0164421	2	WNT5A;SFRP2	382	18986	15
2/252	15/18986	0.133333	10.0455	4.06465	0.118571	0.0978118	SRF/ADAMTS1	GO:BP	NA	NA	GO:0060347	heart trabecula formation	0.0164421	2	SRF;ADAMTS1	382	18986	15
2/252	15/18986	0.133333	10.0455	4.06465	0.118571	0.0978118	JAK3/WNT5A	GO:BP	NA	NA	GO:0070243	regulation of thymocyte apoptotic process	0.0164421	2	JAK3;WNT5A	382	18986	15
2/252	15/18986	0.133333	10.0455	4.06465	0.118571	0.0978118	EFNB2/GPC3	GO:BP	NA	NA	GO:0072176	nephric duct development	0.0164421	2	EFNB2;GPC3	382	18986	15
2/252	15/18986	0.133333	10.0455	4.06465	0.118571	0.0978118	WNT5A/GPC3	GO:BP	NA	NA	GO:2000052	positive regulation of non-canonical Wnt signaling pathway	0.0164421	2	WNT5A;GPC3	382	18986	15
4/252	74/18986	0.0540541	4.0725	3.07135	0.121618	0.100325	FSTL3/WNT5A/SFRP2/FBN1	GO:BP	NA	NA	GO:0030514	negative regulation of BMP signaling pathway	0.0168967	4	FSTL3;WNT5A;SFRP2;FBN1	382	18986	74
3/252	41/18986	0.0731707	5.51278	3.35489	0.121632	0.100337	HAS1/ACTA2/THBS1	GO:BP	NA	NA	GO:0010762	regulation of fibroblast migration	0.016995	3	HAS1;ACTA2;THBS1	382	18986	41
3/252	41/18986	0.0731707	5.51278	3.35489	0.121632	0.100337	WNT5A/THBS1/WNT4	GO:BP	NA	NA	GO:0040036	regulation of fibroblast growth factor receptor signaling pathway	0.016995	3	WNT5A;THBS1;WNT4	382	18986	41
3/252	41/18986	0.0731707	5.51278	3.35489	0.121632	0.100337	WNT5A/SFRP2/TIAM1	GO:BP	NA	NA	GO:0071542	dopaminergic neuron differentiation	0.016995	3	WNT5A;SFRP2;TIAM1	382	18986	41
5/252	113/18986	0.0442478	3.33368	2.8857	0.124631	0.102811	PHKA1/SORBS1/HAS1/PER2/MGAM	GO:BP	NA	NA	GO:0005976	polysaccharide metabolic process	0.0174471	5	PHKA1;SORBS1;HAS1;PER2;MGAM	382	18986	113
8/252	247/18986	0.0323887	2.4402	2.64234	0.125497	0.103526	KMT2E/WNT5A/FN1/CLU/KCNJ8/THBS1/ITGB2/TMEM106A	GO:BP	NA	NA	GO:0002274	myeloid leukocyte activation	0.017645	8	KMT2E;WNT5A;FN1;CLU;KCNJ8;THBS1;ITGB2;TMEM106A	382	18986	247
8/252	247/18986	0.0323887	2.4402	2.64234	0.125497	0.103526	SMARCD3/SRF/FN1/TIAM1/LRP8/ACE/ID4/MME	GO:BP	NA	NA	GO:0050769	positive regulation of neurogenesis	0.017645	8	SMARCD3;SRF;FN1;TIAM1;LRP8;ACE;ID4;MME	382	18986	247
4/252	75/18986	0.0533333	4.0182	3.03747	0.125497	0.103526	BRCA1/RAD51/SFRP2/TLK2	GO:BP	NA	NA	GO:0071479	cellular response to ionizing radiation	0.0176677	4	BRCA1;RAD51;SFRP2;TLK2	382	18986	75
11/252	398/18986	0.0276382	2.0823	2.53082	0.125544	0.103564	VCL/FBLN1/HAS1/SRF/LRP1/THBS1/EMILIN1/TPM1/SFRP2/WNT4/ARPIN	GO:BP	NA	NA	GO:2000146	negative regulation of cell motility	0.0177075	11	VCL;FBLN1;HAS1;SRF;LRP1;THBS1;EMILIN1;TPM1;SFRP2;WNT4;ARPIN	382	18986	398
6/252	156/18986	0.0384615	2.89774	2.76035	0.127393	0.105089	BRCA1/CCDC61/CDK2/NAT10/TUBA1A/CCDC57	GO:BP	NA	NA	GO:0031023	microtubule organizing center organization	0.0180019	6	BRCA1;CCDC61;CDK2;NAT10;TUBA1A;CCDC57	382	18986	156
3/252	42/18986	0.0714286	5.38152	3.29689	0.128037	0.10562	CLU/C1R/C1S	GO:BP	NA	NA	GO:0006958	complement activation, classical pathway	0.0181267	3	CLU;C1R;C1S	382	18986	42
4/252	76/18986	0.0526316	3.96533	3.00417	0.128698	0.106166	SRF/WNT5A/INHBA/SFRP2	GO:BP	NA	NA	GO:0001707	mesoderm formation	0.0184604	4	SRF;WNT5A;INHBA;SFRP2	382	18986	76
4/252	76/18986	0.0526316	3.96533	3.00417	0.128698	0.106166	BRCA1/CDK2/NAT10/CCDC57	GO:BP	NA	NA	GO:0051298	centrosome duplication	0.0184604	4	BRCA1;CDK2;NAT10;CCDC57	382	18986	76
4/252	76/18986	0.0526316	3.96533	3.00417	0.128698	0.106166	CCDC61/KIF23/FLNA/UHRF1	GO:BP	NA	NA	GO:0090307	mitotic spindle assembly	0.0184604	4	CCDC61;KIF23;FLNA;UHRF1	382	18986	76
2/252	16/18986	0.125	9.41766	3.90668	0.128698	0.106166	CPE/SFRP2	GO:BP	NA	NA	GO:0003214	cardiac left ventricle morphogenesis	0.0186283	2	CPE;SFRP2	382	18986	16
2/252	16/18986	0.125	9.41766	3.90668	0.128698	0.106166	DKK3/WNT4	GO:BP	NA	NA	GO:0006704	glucocorticoid biosynthetic process	0.0186283	2	DKK3;WNT4	382	18986	16
2/252	16/18986	0.125	9.41766	3.90668	0.128698	0.106166	GLI2/INTU	GO:BP	NA	NA	GO:0021513	spinal cord dorsal/ventral patterning	0.0186283	2	GLI2;INTU	382	18986	16
2/252	16/18986	0.125	9.41766	3.90668	0.128698	0.106166	CEMIP/CEMIP2	GO:BP	NA	NA	GO:0030214	hyaluronan catabolic process	0.0186283	2	CEMIP;CEMIP2	382	18986	16
2/252	16/18986	0.125	9.41766	3.90668	0.128698	0.106166	TPM1/ACTC1	GO:BP	NA	NA	GO:0033275	actin-myosin filament sliding	0.0186283	2	TPM1;ACTC1	382	18986	16
2/252	16/18986	0.125	9.41766	3.90668	0.128698	0.106166	IGF1R/OXTR	GO:BP	NA	NA	GO:0044849	estrous cycle	0.0186283	2	IGF1R;OXTR	382	18986	16
2/252	16/18986	0.125	9.41766	3.90668	0.128698	0.106166	FBLN1/FLNA	GO:BP	NA	NA	GO:0072378	blood coagulation, fibrin clot formation	0.0186283	2	FBLN1;FLNA	382	18986	16
2/252	16/18986	0.125	9.41766	3.90668	0.128698	0.106166	CPE/PCSK1	GO:BP	NA	NA	GO:1901142	insulin metabolic process	0.0186283	2	CPE;PCSK1	382	18986	16
2/252	16/18986	0.125	9.41766	3.90668	0.128698	0.106166	WNT5A/SFRP2	GO:BP	NA	NA	GO:1904948	midbrain dopaminergic neuron differentiation	0.0186283	2	WNT5A;SFRP2	382	18986	16
7/252	203/18986	0.0344828	2.59797	2.65476	0.130766	0.107872	GLI2/WNT5A/NRP2/INHBA/SFRP2/ID4/EPHB3	GO:BP	NA	NA	GO:0021953	central nervous system neuron differentiation	0.0189622	7	GLI2;WNT5A;NRP2;INHBA;SFRP2;ID4;EPHB3	382	18986	203
8/252	251/18986	0.0318725	2.40132	2.59201	0.131768	0.108698	SRF/FN1/NRP2/SFRP2/NRG1/ACE/A2M/LBH	GO:BP	NA	NA	GO:0048863	stem cell differentiation	0.0192285	8	SRF;FN1;NRP2;SFRP2;NRG1;ACE;A2M;LBH	382	18986	251
4/252	77/18986	0.0519481	3.91383	2.97143	0.131768	0.108698	CCN1/SFRP2/WNT4/TMEM119	GO:BP	NA	NA	GO:0045669	positive regulation of osteoblast differentiation	0.0192748	4	CCN1;SFRP2;WNT4;TMEM119	382	18986	77
4/252	77/18986	0.0519481	3.91383	2.97143	0.131768	0.108698	EZR/SORBS1/GPSM2/LRP1	GO:BP	NA	NA	GO:1904377	positive regulation of protein localization to cell periphery	0.0192748	4	EZR;SORBS1;GPSM2;LRP1	382	18986	77
3/252	43/18986	0.0697674	5.25637	3.2407	0.131768	0.108698	BRCA1/CDK2/CCDC57	GO:BP	NA	NA	GO:0007099	centriole replication	0.0192994	3	BRCA1;CDK2;CCDC57	382	18986	43
5/252	116/18986	0.0431034	3.24747	2.81596	0.131768	0.108698	COL11A1/COMP/CCN2/SFRP2/GDF6	GO:BP	NA	NA	GO:0002062	chondrocyte differentiation	0.0193162	5	COL11A1;COMP;CCN2;SFRP2;GDF6	382	18986	116
5/252	116/18986	0.0431034	3.24747	2.81596	0.131768	0.108698	COMP/SRF/LRP1/EFNB2/CHD7	GO:BP	NA	NA	GO:0060840	artery development	0.0193162	5	COMP;SRF;LRP1;EFNB2;CHD7	382	18986	116
7/252	204/18986	0.0343137	2.58524	2.64015	0.132251	0.109097	IL11/JAK3/LRP4/IGF1R/SFRP2/NRG1/ITGB2	GO:BP	NA	NA	GO:0018108	peptidyl-tyrosine phosphorylation	0.0194219	7	IL11;JAK3;LRP4;IGF1R;SFRP2;NRG1;ITGB2	382	18986	204
8/252	252/18986	0.031746	2.39179	2.57957	0.133254	0.109925	MMP2/CNN1/THBS1/TPM1/IGF1R/ADAMTS1/NRG1/S1PR1	GO:BP	NA	NA	GO:0033002	muscle cell proliferation	0.0196397	8	MMP2;CNN1;THBS1;TPM1;IGF1R;ADAMTS1;NRG1;S1PR1	382	18986	252
8/252	252/18986	0.031746	2.39179	2.57957	0.133254	0.109925	ANOS1/COL7A1/LRP1/THBS1/GPC3/COL6A3/CST6/A2M	GO:BP	NA	NA	GO:0051346	negative regulation of hydrolase activity	0.0196397	8	ANOS1;COL7A1;LRP1;THBS1;GPC3;COL6A3;CST6;A2M	382	18986	252
12/252	458/18986	0.0262009	1.97401	2.44721	0.133818	0.110389	COL11A1/GLI2/PPP1R13L/HOXA3/SRF/WNT5A/LRIG3/CCN1/FBN1/CHD7/A2M/TEAD4	GO:BP	NA	NA	GO:0048568	embryonic organ development	0.0197581	12	COL11A1;GLI2;PPP1R13L;HOXA3;SRF;WNT5A;LRIG3;CCN1;FBN1;CHD7;A2M;TEAD4	382	18986	458
5/252	117/18986	0.042735	3.21971	2.79322	0.134752	0.11116	OPN3/CDH3/WNT5A/CTSK/ITGB2	GO:BP	NA	NA	GO:0018958	phenol-containing compound metabolic process	0.0199673	5	OPN3;CDH3;WNT5A;CTSK;ITGB2	382	18986	117
5/252	117/18986	0.042735	3.21971	2.79322	0.134752	0.11116	ACTB/EZR/SORBS1/GBP1/LRP1	GO:BP	NA	NA	GO:1903076	regulation of protein localization to plasma membrane	0.0199673	5	ACTB;EZR;SORBS1;GBP1;LRP1	382	18986	117
4/252	78/18986	0.0512821	3.86365	2.93924	0.135065	0.111418	OPN3/SORBS1/GPC3/ACE	GO:BP	NA	NA	GO:0010827	regulation of D-glucose transmembrane transport	0.0201111	4	OPN3;SORBS1;GPC3;ACE	382	18986	78
4/252	78/18986	0.0512821	3.86365	2.93924	0.135065	0.111418	SRF/WNT5A/INHBA/SFRP2	GO:BP	NA	NA	GO:0048332	mesoderm morphogenesis	0.0201111	4	SRF;WNT5A;INHBA;SFRP2	382	18986	78
6/252	160/18986	0.0375	2.8253	2.68909	0.135065	0.111418	NPPB/COL4A2/THBS1/EMILIN1/ADAMTS1/THBS2	GO:BP	NA	NA	GO:0016525	negative regulation of angiogenesis	0.0201207	6	NPPB;COL4A2;THBS1;EMILIN1;ADAMTS1;THBS2	382	18986	160
7/252	206/18986	0.0339806	2.56014	2.6112	0.135942	0.112142	SRF/THBS1/IGF1R/TIAM1/ACE/COL6A3/PCSK1	GO:BP	NA	NA	GO:0009749	response to glucose	0.0203648	7	SRF;THBS1;IGF1R;TIAM1;ACE;COL6A3;PCSK1	382	18986	206
7/252	206/18986	0.0339806	2.56014	2.6112	0.135942	0.112142	IL11/JAK3/LRP4/IGF1R/SFRP2/NRG1/ITGB2	GO:BP	NA	NA	GO:0018212	peptidyl-tyrosine modification	0.0203648	7	IL11;JAK3;LRP4;IGF1R;SFRP2;NRG1;ITGB2	382	18986	206
3/252	44/18986	0.0681818	5.1369	3.18625	0.135942	0.112142	OPN3/SORBS1/GPC3	GO:BP	NA	NA	GO:0010828	positive regulation of D-glucose transmembrane transport	0.0205131	3	OPN3;SORBS1;GPC3	382	18986	44
3/252	44/18986	0.0681818	5.1369	3.18625	0.135942	0.112142	CCN1/WNT4/TMEM119	GO:BP	NA	NA	GO:0030501	positive regulation of bone mineralization	0.0205131	3	CCN1;WNT4;TMEM119	382	18986	44
3/252	44/18986	0.0681818	5.1369	3.18625	0.135942	0.112142	THBS1/IGF1R/OXTR	GO:BP	NA	NA	GO:0032570	response to progesterone	0.0205131	3	THBS1;IGF1R;OXTR	382	18986	44
10/252	355/18986	0.028169	2.12229	2.47566	0.135942	0.112142	CLU/LRP1/TSPAN2/TNFRSF21/TIAM1/LRP8/NFIA/TUBA1A/ID4/LAMA2	GO:BP	NA	NA	GO:0042063	gliogenesis	0.0206263	10	CLU;LRP1;TSPAN2;TNFRSF21;TIAM1;LRP8;NFIA;TUBA1A;ID4;LAMA2	382	18986	355
9/252	304/18986	0.0296053	2.2305	2.5084	0.135942	0.112142	CEMIP/WNT5A/CHI3L1/THBS1/CCN1/NRG1/RFC4/FBN1/POLG2	GO:BP	NA	NA	GO:0051347	positive regulation of transferase activity	0.0206579	9	CEMIP;WNT5A;CHI3L1;THBS1;CCN1;NRG1;RFC4;FBN1;POLG2	382	18986	304
11/252	408/18986	0.0269608	2.03126	2.44224	0.135942	0.112142	BRCA1/TNC/TMEM97/SRF/WNT5A/FN1/NPPB/INHBA/UNC13A/SFRP2/NRG1	GO:BP	NA	NA	GO:0001558	regulation of cell growth	0.020834	11	BRCA1;TNC;TMEM97;SRF;WNT5A;FN1;NPPB;INHBA;UNC13A;SFRP2;NRG1	382	18986	408
8/252	255/18986	0.0313725	2.36365	2.54262	0.135942	0.112142	DKK3/OPN3/CDH3/PLTP/WNT5A/INHBA/PER2/WNT4	GO:BP	NA	NA	GO:1901617	organic hydroxy compound biosynthetic process	0.0209111	8	DKK3;OPN3;CDH3;PLTP;WNT5A;INHBA;PER2;WNT4	382	18986	255
2/252	17/18986	0.117647	8.86368	3.762	0.135942	0.112142	IGF1R/NRG1	GO:BP	NA	NA	GO:0038083	peptidyl-tyrosine autophosphorylation	0.0209295	2	IGF1R;NRG1	382	18986	17
2/252	17/18986	0.117647	8.86368	3.762	0.135942	0.112142	LAMA1/WNT5A	GO:BP	NA	NA	GO:0045198	establishment of epithelial cell apical/basal polarity	0.0209295	2	LAMA1;WNT5A	382	18986	17
2/252	17/18986	0.117647	8.86368	3.762	0.135942	0.112142	PRPS1/CTPS1	GO:BP	NA	NA	GO:0046112	nucleobase biosynthetic process	0.0209295	2	PRPS1;CTPS1	382	18986	17
2/252	17/18986	0.117647	8.86368	3.762	0.135942	0.112142	SUSD2/INTU	GO:BP	NA	NA	GO:0051782	negative regulation of cell division	0.0209295	2	SUSD2;INTU	382	18986	17
2/252	17/18986	0.117647	8.86368	3.762	0.135942	0.112142	VCL/SRF	GO:BP	NA	NA	GO:0090136	epithelial cell-cell adhesion	0.0209295	2	VCL;SRF	382	18986	17
2/252	17/18986	0.117647	8.86368	3.762	0.135942	0.112142	ADGRA2/EMILIN1	GO:BP	NA	NA	GO:1900747	negative regulation of vascular endothelial growth factor signaling pathway	0.0209295	2	ADGRA2;EMILIN1	382	18986	17
2/252	17/18986	0.117647	8.86368	3.762	0.135942	0.112142	WNT5A/ACE	GO:BP	NA	NA	GO:1902033	regulation of hematopoietic stem cell proliferation	0.0209295	2	WNT5A;ACE	382	18986	17
2/252	17/18986	0.117647	8.86368	3.762	0.135942	0.112142	IGF1R/TUBA1A	GO:BP	NA	NA	GO:1902065	response to L-glutamate	0.0209295	2	IGF1R;TUBA1A	382	18986	17
4/252	79/18986	0.0506329	3.81475	2.90758	0.135942	0.112142	OPN3/SORBS1/GPC3/ACE	GO:BP	NA	NA	GO:0046323	D-glucose import	0.0209694	4	OPN3;SORBS1;GPC3;ACE	382	18986	79
4/252	79/18986	0.0506329	3.81475	2.90758	0.135942	0.112142	SMARCD3/COMP/SRF/WNT4	GO:BP	NA	NA	GO:0051145	smooth muscle cell differentiation	0.0209694	4	SMARCD3;COMP;SRF;WNT4	382	18986	79
4/252	79/18986	0.0506329	3.81475	2.90758	0.135942	0.112142	FBLN1/EZR/GBP1/EMILIN1	GO:BP	NA	NA	GO:0070373	negative regulation of ERK1 and ERK2 cascade	0.0209694	4	FBLN1;EZR;GBP1;EMILIN1	382	18986	79
7/252	208/18986	0.0336538	2.53552	2.58258	0.138103	0.113924	APBA1/TUBA1B/KIF21A/INTU/TUBA1A/TUBA1C/TUBB	GO:BP	NA	NA	GO:0030705	cytoskeleton-dependent intracellular transport	0.0213392	7	APBA1;TUBA1B;KIF21A;INTU;TUBA1A;TUBA1C;TUBB	382	18986	208
3/252	45/18986	0.0666667	5.02275	3.13342	0.140304	0.11574	TPM1/ACE/OXTR	GO:BP	NA	NA	GO:0003044	regulation of systemic arterial blood pressure mediated by a chemical signal	0.0217679	3	TPM1;ACE;OXTR	382	18986	45
3/252	45/18986	0.0666667	5.02275	3.13342	0.140304	0.11574	INHBA/IGF1R/ACE	GO:BP	NA	NA	GO:1990776	response to angiotensin	0.0217679	3	INHBA;IGF1R;ACE	382	18986	45
8/252	257/18986	0.0311284	2.34525	2.51828	0.140304	0.11574	TNC/SRF/INHBA/HNRNPA1/IGF1R/CTSK/WNT4/INHBB	GO:BP	NA	NA	GO:0031669	cellular response to nutrient levels	0.0217904	8	TNC;SRF;INHBA;HNRNPA1;IGF1R;CTSK;WNT4;INHBB	382	18986	257
4/252	80/18986	0.05	3.76706	2.87644	0.140448	0.115859	INHBA/LRP1/EMILIN1/GDF6	GO:BP	NA	NA	GO:0060390	regulation of SMAD protein signal transduction	0.02185	4	INHBA;LRP1;EMILIN1;GDF6	382	18986	80
7/252	210/18986	0.0333333	2.51138	2.55429	0.14339	0.118286	TRO/FBLN1/MMP2/ACE/WNT4/OXTR/TEAD4	GO:BP	NA	NA	GO:0044703	multi-organism reproductive process	0.0223455	7	TRO;FBLN1;MMP2;ACE;WNT4;OXTR;TEAD4	382	18986	210
6/252	164/18986	0.0365854	2.75639	2.61999	0.143516	0.118389	WNT5A/IGF1R/TIAM1/LRP8/ENC1/FLNA	GO:BP	NA	NA	GO:0010976	positive regulation of neuron projection development	0.022403	6	WNT5A;IGF1R;TIAM1;LRP8;ENC1;FLNA	382	18986	164
7/252	211/18986	0.0331754	2.49947	2.54027	0.146201	0.120605	SRF/THBS1/IGF1R/TIAM1/ACE/COL6A3/PCSK1	GO:BP	NA	NA	GO:0009746	response to hexose	0.0228608	7	SRF;THBS1;IGF1R;TIAM1;ACE;COL6A3;PCSK1	382	18986	211
3/252	46/18986	0.0652174	4.91356	3.08213	0.146315	0.120698	ACTB/SYPL2/CCDC14	GO:BP	NA	NA	GO:0021762	substantia nigra development	0.0230637	3	ACTB;SYPL2;CCDC14	382	18986	46
2/252	18/18986	0.111111	8.37125	3.62875	0.146315	0.120698	SMARCD3/WNT5A	GO:BP	NA	NA	GO:0003128	heart field specification	0.0233424	2	SMARCD3;WNT5A	382	18986	18
2/252	18/18986	0.111111	8.37125	3.62875	0.146315	0.120698	SRF/NRG1	GO:BP	NA	NA	GO:0010002	cardioblast differentiation	0.0233424	2	SRF;NRG1	382	18986	18
2/252	18/18986	0.111111	8.37125	3.62875	0.146315	0.120698	GLI2/INTU	GO:BP	NA	NA	GO:0021511	spinal cord patterning	0.0233424	2	GLI2;INTU	382	18986	18
2/252	18/18986	0.111111	8.37125	3.62875	0.146315	0.120698	TNFRSF21/PAWR	GO:BP	NA	NA	GO:0030889	negative regulation of B cell proliferation	0.0233424	2	TNFRSF21;PAWR	382	18986	18
2/252	18/18986	0.111111	8.37125	3.62875	0.146315	0.120698	WNT5A/NRG1	GO:BP	NA	NA	GO:0032148	activation of protein kinase B activity	0.0233424	2	WNT5A;NRG1	382	18986	18
2/252	18/18986	0.111111	8.37125	3.62875	0.146315	0.120698	INHBA/INHBB	GO:BP	NA	NA	GO:0032274	gonadotropin secretion	0.0233424	2	INHBA;INHBB	382	18986	18
2/252	18/18986	0.111111	8.37125	3.62875	0.146315	0.120698	WNT5A/WNT4	GO:BP	NA	NA	GO:0045836	positive regulation of meiotic nuclear division	0.0233424	2	WNT5A;WNT4	382	18986	18
2/252	18/18986	0.111111	8.37125	3.62875	0.146315	0.120698	DKK3/WNT4	GO:BP	NA	NA	GO:0046184	aldehyde biosynthetic process	0.0233424	2	DKK3;WNT4	382	18986	18
2/252	18/18986	0.111111	8.37125	3.62875	0.146315	0.120698	GPC4/GPC6	GO:BP	NA	NA	GO:0098696	regulation of neurotransmitter receptor localization to postsynaptic specialization membrane	0.0233424	2	GPC4;GPC6	382	18986	18
2/252	18/18986	0.111111	8.37125	3.62875	0.146315	0.120698	IGF1R/ACE	GO:BP	NA	NA	GO:0110096	cellular response to aldehyde	0.0233424	2	IGF1R;ACE	382	18986	18
2/252	18/18986	0.111111	8.37125	3.62875	0.146315	0.120698	MYH9/ATP10A	GO:BP	NA	NA	GO:1903729	regulation of plasma membrane organization	0.0233424	2	MYH9;ATP10A	382	18986	18
3/252	47/18986	0.0638298	4.80902	3.03231	0.152696	0.125963	WNT5A/NRP2/NRG1	GO:BP	NA	NA	GO:0050919	negative chemotaxis	0.0244007	3	WNT5A;NRP2;NRG1	382	18986	47
6/252	168/18986	0.0357143	2.69076	2.55294	0.154764	0.127668	CDH3/TRO/PCDH7/PCDHGB7/PCDHGA3/PCDHGB3	GO:BP	NA	NA	GO:0007156	homophilic cell adhesion via plasma membrane adhesion molecules	0.0248538	6	CDH3;TRO;PCDH7;PCDHGB7;PCDHGA3;PCDHGB3	382	18986	168
6/252	168/18986	0.0357143	2.69076	2.55294	0.154764	0.127668	BRCA1/LMOD1/S1PR1/MYADM/ARPIN/IQCJ-SCHIP1	GO:BP	NA	NA	GO:0051494	negative regulation of cytoskeleton organization	0.0248538	6	BRCA1;LMOD1;S1PR1;MYADM;ARPIN;IQCJ-SCHIP1	382	18986	168
6/252	168/18986	0.0357143	2.69076	2.55294	0.154764	0.127668	GPC4/WNT5A/LRP4/OXTR/EPHB3/THBS2	GO:BP	NA	NA	GO:0051963	regulation of synapse assembly	0.0248538	6	GPC4;WNT5A;LRP4;OXTR;EPHB3;THBS2	382	18986	168
7/252	216/18986	0.0324074	2.44162	2.47135	0.157426	0.129864	OPN3/HEPH/SORBS1/CEMIP/GPC3/JPH2/FLNA	GO:BP	NA	NA	GO:0034764	positive regulation of transmembrane transport	0.0255608	7	OPN3;HEPH;SORBS1;CEMIP;GPC3;JPH2;FLNA	382	18986	216
7/252	216/18986	0.0324074	2.44162	2.47135	0.157426	0.129864	ADGRA2/WNT5A/EFNB2/THBS1/KIF21A/TIAM1/S1PR1	GO:BP	NA	NA	GO:0050920	regulation of chemotaxis	0.0255608	7	ADGRA2;WNT5A;EFNB2;THBS1;KIF21A;TIAM1;S1PR1	382	18986	216
12/252	476/18986	0.0252101	1.89936	2.30475	0.157426	0.129864	GLI2/SMARCD3/HOXA3/SRF/WNT5A/NRP2/LRP4/MEIS1/SFRP2/GPC3/DZIP1L/INTU	GO:BP	NA	NA	GO:0007389	pattern specification process	0.0256852	12	GLI2;SMARCD3;HOXA3;SRF;WNT5A;NRP2;LRP4;MEIS1;SFRP2;GPC3;DZIP1L;INTU	382	18986	476
5/252	125/18986	0.04	3.01365	2.61967	0.157426	0.129864	VCL/EZR/NRG1/S1PR1/MYADM	GO:BP	NA	NA	GO:0045446	endothelial cell differentiation	0.0256967	5	VCL;EZR;NRG1;S1PR1;MYADM	382	18986	125
3/252	48/18986	0.0625	4.70883	2.98388	0.157426	0.129864	MYH9/THBS1/ITGB2	GO:BP	NA	NA	GO:0006911	phagocytosis, engulfment	0.0257788	3	MYH9;THBS1;ITGB2	382	18986	48
3/252	48/18986	0.0625	4.70883	2.98388	0.157426	0.129864	CDH3/EFNB2/INTU	GO:BP	NA	NA	GO:0010837	regulation of keratinocyte proliferation	0.0257788	3	CDH3;EFNB2;INTU	382	18986	48
3/252	48/18986	0.0625	4.70883	2.98388	0.157426	0.129864	OPN3/CDH3/WNT5A	GO:BP	NA	NA	GO:0046189	phenol-containing compound biosynthetic process	0.0257788	3	OPN3;CDH3;WNT5A	382	18986	48
2/252	19/18986	0.105263	7.93066	3.50544	0.157426	0.129864	SRF/TEAD4	GO:BP	NA	NA	GO:0001829	trophectodermal cell differentiation	0.0258634	2	SRF;TEAD4	382	18986	19
2/252	19/18986	0.105263	7.93066	3.50544	0.157426	0.129864	COMP/THBS3	GO:BP	NA	NA	GO:0003417	growth plate cartilage development	0.0258634	2	COMP;THBS3	382	18986	19
2/252	19/18986	0.105263	7.93066	3.50544	0.157426	0.129864	WNT5A/CHD7	GO:BP	NA	NA	GO:0030540	female genitalia development	0.0258634	2	WNT5A;CHD7	382	18986	19
2/252	19/18986	0.105263	7.93066	3.50544	0.157426	0.129864	JAK3/THBS1	GO:BP	NA	NA	GO:0032695	negative regulation of interleukin-12 production	0.0258634	2	JAK3;THBS1	382	18986	19
2/252	19/18986	0.105263	7.93066	3.50544	0.157426	0.129864	WNT5A/SFRP2	GO:BP	NA	NA	GO:0036342	post-anal tail morphogenesis	0.0258634	2	WNT5A;SFRP2	382	18986	19
2/252	19/18986	0.105263	7.93066	3.50544	0.157426	0.129864	SRF/ACTC1	GO:BP	NA	NA	GO:0055003	cardiac myofibril assembly	0.0258634	2	SRF;ACTC1	382	18986	19
2/252	19/18986	0.105263	7.93066	3.50544	0.157426	0.129864	ADGRA2/EMILIN1	GO:BP	NA	NA	GO:1902548	negative regulation of cellular response to vascular endothelial growth factor stimulus	0.0258634	2	ADGRA2;EMILIN1	382	18986	19
8/252	267/18986	0.0299625	2.25742	2.39985	0.161068	0.132869	CLU/LRP1/TSPAN2/TNFRSF21/NFIA/TUBA1A/ID4/LAMA2	GO:BP	NA	NA	GO:0010001	glial cell differentiation	0.0265825	8	CLU;LRP1;TSPAN2;TNFRSF21;NFIA;TUBA1A;ID4;LAMA2	382	18986	267
8/252	267/18986	0.0299625	2.25742	2.39985	0.161068	0.132869	MMP2/KCNJ8/PER2/TPM1/ACE/OXTR/PDE4B/FLNA	GO:BP	NA	NA	GO:1903522	regulation of blood circulation	0.0265825	8	MMP2;KCNJ8;PER2;TPM1;ACE;OXTR;PDE4B;FLNA	382	18986	267
4/252	85/18986	0.0470588	3.54547	2.72788	0.161068	0.132869	IGF1R/TIAM1/LRP8/EPHB3	GO:BP	NA	NA	GO:0097061	dendritic spine organization	0.0265895	4	IGF1R;TIAM1;LRP8;EPHB3	382	18986	85
7/252	218/18986	0.0321101	2.41922	2.44432	0.161219	0.132993	SRF/THBS1/IGF1R/TIAM1/ACE/COL6A3/PCSK1	GO:BP	NA	NA	GO:0034284	response to monosaccharide	0.0266995	7	SRF;THBS1;IGF1R;TIAM1;ACE;COL6A3;PCSK1	382	18986	218
7/252	218/18986	0.0321101	2.41922	2.44432	0.161219	0.132993	TRO/FBLN1/MMP2/ACE/WNT4/OXTR/TEAD4	GO:BP	NA	NA	GO:0044706	multi-multicellular organism process	0.0266995	7	TRO;FBLN1;MMP2;ACE;WNT4;OXTR;TEAD4	382	18986	218
12/252	479/18986	0.0250522	1.88746	2.28161	0.161343	0.133095	KMT2E/BRCA1/RAD51/ACTB/SMARCD3/SUSD2/INHBA/CDK2/GPNMB/ADAMTS1/ATRIP/MUC1	GO:BP	NA	NA	GO:1901987	regulation of cell cycle phase transition	0.0267875	12	KMT2E;BRCA1;RAD51;ACTB;SMARCD3;SUSD2;INHBA;CDK2;GPNMB;ADAMTS1;ATRIP;MUC1	382	18986	479
6/252	171/18986	0.0350877	2.64355	2.50392	0.161343	0.133095	EZR/SRF/FN1/UNC13A/NRG1/CHD7	GO:BP	NA	NA	GO:0048639	positive regulation of developmental growth	0.0268052	6	EZR;SRF;FN1;UNC13A;NRG1;CHD7	382	18986	171
3/252	49/18986	0.0612245	4.61273	2.93676	0.161893	0.133549	CLU/KCNJ8/ITGB2	GO:BP	NA	NA	GO:0001774	microglial cell activation	0.0271978	3	CLU;KCNJ8;ITGB2	382	18986	49
3/252	49/18986	0.0612245	4.61273	2.93676	0.161893	0.133549	MYH9/RBMX/LRIG2	GO:BP	NA	NA	GO:0006509	membrane protein ectodomain proteolysis	0.0271978	3	MYH9;RBMX;LRIG2	382	18986	49
3/252	49/18986	0.0612245	4.61273	2.93676	0.161893	0.133549	LAMA1/WNT5A/PATJ	GO:BP	NA	NA	GO:0045197	establishment or maintenance of epithelial cell apical/basal polarity	0.0271978	3	LAMA1;WNT5A;PATJ	382	18986	49
3/252	49/18986	0.0612245	4.61273	2.93676	0.161893	0.133549	EZR/GBP1/PAWR	GO:BP	NA	NA	GO:0050856	regulation of T cell receptor signaling pathway	0.0271978	3	EZR;GBP1;PAWR	382	18986	49
3/252	49/18986	0.0612245	4.61273	2.93676	0.161893	0.133549	VCL/EZR/MYADM	GO:BP	NA	NA	GO:0061028	establishment of endothelial barrier	0.0271978	3	VCL;EZR;MYADM	382	18986	49
3/252	49/18986	0.0612245	4.61273	2.93676	0.161893	0.133549	BRCA1/THBS1/SFRP2	GO:BP	NA	NA	GO:1902041	regulation of extrinsic apoptotic signaling pathway via death domain receptors	0.0271978	3	BRCA1;THBS1;SFRP2	382	18986	49
3/252	49/18986	0.0612245	4.61273	2.93676	0.161893	0.133549	ACTB/TEAD4/LBH	GO:BP	NA	NA	GO:1902459	positive regulation of stem cell population maintenance	0.0271978	3	ACTB;TEAD4;LBH	382	18986	49
5/252	127/18986	0.0393701	2.96619	2.57845	0.161893	0.133549	GLI2/CDK2/USP37/RFC4/POLG2	GO:BP	NA	NA	GO:0006275	regulation of DNA replication	0.0272772	5	GLI2;CDK2;USP37;RFC4;POLG2	382	18986	127
7/252	219/18986	0.0319635	2.40817	2.43091	0.161893	0.133549	JAK3/FN1/INHBA/GPNMB/EMILIN1/TNFRSF21/PAWR	GO:BP	NA	NA	GO:0050866	negative regulation of cell activation	0.0272815	7	JAK3;FN1;INHBA;GPNMB;EMILIN1;TNFRSF21;PAWR	382	18986	219
6/252	172/18986	0.0348837	2.62818	2.48781	0.162802	0.134299	FBLN1/EZR/GBP1/EMILIN1/IGF1R/PER1	GO:BP	NA	NA	GO:0043409	negative regulation of MAPK cascade	0.0274777	6	FBLN1;EZR;GBP1;EMILIN1;IGF1R;PER1	382	18986	172
4/252	86/18986	0.0465116	3.50425	2.69951	0.163304	0.134713	CLU/KCNJ8/LRP1/ITGB2	GO:BP	NA	NA	GO:0150076	neuroinflammatory response	0.0276055	4	CLU;KCNJ8;LRP1;ITGB2	382	18986	86
5/252	128/18986	0.0390625	2.94302	2.55814	0.165646	0.136646	TNC/WNT5A/CCN2/THBS1/WNT4	GO:BP	NA	NA	GO:0071774	response to fibroblast growth factor	0.0280901	5	TNC;WNT5A;CCN2;THBS1;WNT4	382	18986	128
5/252	128/18986	0.0390625	2.94302	2.55814	0.165646	0.136646	FBLN1/HOXA3/WNT5A/SFRP2/ACE	GO:BP	NA	NA	GO:0072089	stem cell proliferation	0.0280901	5	FBLN1;HOXA3;WNT5A;SFRP2;ACE	382	18986	128
6/252	173/18986	0.0346821	2.61299	2.47182	0.165646	0.136646	CLU/EMILIN1/LMOD1/S1PR1/MYADM/ARPIN	GO:BP	NA	NA	GO:1902904	negative regulation of supramolecular fiber organization	0.0281611	6	CLU;EMILIN1;LMOD1;S1PR1;MYADM;ARPIN	382	18986	173
2/252	20/18986	0.1	7.53413	3.39082	0.165646	0.136646	ACE/MME	GO:BP	NA	NA	GO:0043171	peptide catabolic process	0.0284895	2	ACE;MME	382	18986	20
2/252	20/18986	0.1	7.53413	3.39082	0.165646	0.136646	CDH3/WNT5A	GO:BP	NA	NA	GO:0051797	regulation of hair follicle development	0.0284895	2	CDH3;WNT5A	382	18986	20
2/252	20/18986	0.1	7.53413	3.39082	0.165646	0.136646	TNC/WNT5A	GO:BP	NA	NA	GO:0060602	branch elongation of an epithelium	0.0284895	2	TNC;WNT5A	382	18986	20
2/252	20/18986	0.1	7.53413	3.39082	0.165646	0.136646	TIAM1/LRP8	GO:BP	NA	NA	GO:0061003	positive regulation of dendritic spine morphogenesis	0.0284895	2	TIAM1;LRP8	382	18986	20
2/252	20/18986	0.1	7.53413	3.39082	0.165646	0.136646	LAMA1/COL4A1	GO:BP	NA	NA	GO:0061298	retina vasculature development in camera-type eye	0.0284895	2	LAMA1;COL4A1	382	18986	20
2/252	20/18986	0.1	7.53413	3.39082	0.165646	0.136646	PHKA1/SORBS1	GO:BP	NA	NA	GO:0070875	positive regulation of glycogen metabolic process	0.0284895	2	PHKA1;SORBS1	382	18986	20
2/252	20/18986	0.1	7.53413	3.39082	0.165646	0.136646	FBLN1/FLNA	GO:BP	NA	NA	GO:0072376	protein activation cascade	0.0284895	2	FBLN1;FLNA	382	18986	20
9/252	322/18986	0.0279503	2.10581	2.32112	0.165646	0.136646	MYOM1/NPPB/INHBA/ANKRD1/ITGB2/INHBB/PCSK1/OXTR/NMB	GO:BP	NA	NA	GO:0051047	positive regulation of secretion	0.0285355	9	MYOM1;NPPB;INHBA;ANKRD1;ITGB2;INHBB;PCSK1;OXTR;NMB	382	18986	322
3/252	50/18986	0.06	4.52048	2.8909	0.165646	0.136646	DKK3/INHBA/WNT4	GO:BP	NA	NA	GO:0042181	ketone biosynthetic process	0.0286578	3	DKK3;INHBA;WNT4	382	18986	50
3/252	50/18986	0.06	4.52048	2.8909	0.165646	0.136646	HOXA3/SRF/EPHB3	GO:BP	NA	NA	GO:0048538	thymus development	0.0286578	3	HOXA3;SRF;EPHB3	382	18986	50
3/252	50/18986	0.06	4.52048	2.8909	0.165646	0.136646	CDK2/RFC4/POLG2	GO:BP	NA	NA	GO:0090329	regulation of DNA-templated DNA replication	0.0286578	3	CDK2;RFC4;POLG2	382	18986	50
3/252	50/18986	0.06	4.52048	2.8909	0.165646	0.136646	GPC4/WNT5A/LRP4	GO:BP	NA	NA	GO:0099054	presynapse assembly	0.0286578	3	GPC4;WNT5A;LRP4	382	18986	50
11/252	430/18986	0.0255814	1.92733	2.2559	0.168059	0.138636	GLI2/SMARCD3/HOXA3/SRF/WNT5A/NRP2/LRP4/SFRP2/GPC3/DZIP1L/INTU	GO:BP	NA	NA	GO:0003002	regionalization	0.0291195	11	GLI2;SMARCD3;HOXA3;SRF;WNT5A;NRP2;LRP4;SFRP2;GPC3;DZIP1L;INTU	382	18986	430
6/252	175/18986	0.0342857	2.58313	2.44017	0.170092	0.140312	WNT5A/EFNB2/THBS1/SFRP2/GPC3/INTU	GO:BP	NA	NA	GO:0050680	negative regulation of epithelial cell proliferation	0.0295616	6	WNT5A;EFNB2;THBS1;SFRP2;GPC3;INTU	382	18986	175
6/252	175/18986	0.0342857	2.58313	2.44017	0.170092	0.140312	CCN2/NAT10/HNRNPA1/ANKRD1/RFC4/POLG2	GO:BP	NA	NA	GO:0071897	DNA biosynthetic process	0.0295616	6	CCN2;NAT10;HNRNPA1;ANKRD1;RFC4;POLG2	382	18986	175
4/252	88/18986	0.0454545	3.4246	2.64402	0.170148	0.140359	SMARCD3/PER2/PER1/SAMD11	GO:BP	NA	NA	GO:0003407	neural retina development	0.0297063	4	SMARCD3;PER2;PER1;SAMD11	382	18986	88
4/252	88/18986	0.0454545	3.4246	2.64402	0.170148	0.140359	ABCC3/KCNJ8/LRP1/SLC24A3	GO:BP	NA	NA	GO:0010232	vascular transport	0.0297063	4	ABCC3;KCNJ8;LRP1;SLC24A3	382	18986	88
4/252	88/18986	0.0454545	3.4246	2.64402	0.170148	0.140359	ABCC3/KCNJ8/LRP1/SLC24A3	GO:BP	NA	NA	GO:0150104	transport across blood-brain barrier	0.0297063	4	ABCC3;KCNJ8;LRP1;SLC24A3	382	18986	88
3/252	51/18986	0.0588235	4.43184	2.84623	0.171959	0.141853	LRP4/TIAM1/AUTS2	GO:BP	NA	NA	GO:0016601	Rac protein signal transduction	0.0301586	3	LRP4;TIAM1;AUTS2	382	18986	51
3/252	51/18986	0.0588235	4.43184	2.84623	0.171959	0.141853	ADGRA2/NRP2/EMILIN1	GO:BP	NA	NA	GO:0038084	vascular endothelial growth factor signaling pathway	0.0301586	3	ADGRA2;NRP2;EMILIN1	382	18986	51
3/252	51/18986	0.0588235	4.43184	2.84623	0.171959	0.141853	CCN2/TPM1/WNT4	GO:BP	NA	NA	GO:0051496	positive regulation of stress fiber assembly	0.0301586	3	CCN2;TPM1;WNT4	382	18986	51
7/252	224/18986	0.03125	2.35441	2.36497	0.172501	0.1423	TNC/INHBA/THBS1/IGF1R/ACE/A2M/OXTR	GO:BP	NA	NA	GO:1901654	response to ketone	0.0303218	7	TNC;INHBA;THBS1;IGF1R;ACE;A2M;OXTR	382	18986	224
8/252	274/18986	0.0291971	2.19975	2.32003	0.172501	0.1423	KMT2E/SMARCD3/WNT5A/GPSM2/KIF23/IGF1R/ADAMTS1/WNT4	GO:BP	NA	NA	GO:0090068	positive regulation of cell cycle process	0.0303448	8	KMT2E;SMARCD3;WNT5A;GPSM2;KIF23;IGF1R;ADAMTS1;WNT4	382	18986	274
5/252	131/18986	0.0381679	2.87562	2.49838	0.173552	0.143167	BRCA1/RAD51/CDK2/ATRIP/MUC1	GO:BP	NA	NA	GO:0000077	DNA damage checkpoint signaling	0.0306206	5	BRCA1;RAD51;CDK2;ATRIP;MUC1	382	18986	131
4/252	89/18986	0.0449438	3.38612	2.61687	0.173552	0.143167	PHKA1/SORBS1/PER2/MGAM	GO:BP	NA	NA	GO:0044042	glucan metabolic process	0.0307912	4	PHKA1;SORBS1;PER2;MGAM	382	18986	89
4/252	89/18986	0.0449438	3.38612	2.61687	0.173552	0.143167	INHBA/CDK2/GPNMB/MUC1	GO:BP	NA	NA	GO:2000134	negative regulation of G1/S transition of mitotic cell cycle	0.0307912	4	INHBA;CDK2;GPNMB;MUC1	382	18986	89
6/252	177/18986	0.0338983	2.55394	2.40896	0.173552	0.143167	GADD45B/WNT5A/CCN2/IGF1R/ULK4/PER1	GO:BP	NA	NA	GO:0007254	JNK cascade	0.0310071	6	GADD45B;WNT5A;CCN2;IGF1R;ULK4;PER1	382	18986	177
6/252	177/18986	0.0338983	2.55394	2.40896	0.173552	0.143167	CCN2/CLU/TPM1/WNT4/LMOD1/FLNA	GO:BP	NA	NA	GO:1902905	positive regulation of supramolecular fiber organization	0.0310071	6	CCN2;CLU;TPM1;WNT4;LMOD1;FLNA	382	18986	177
2/252	21/18986	0.0952381	7.17536	3.28387	0.173552	0.143167	DKK3/WNT4	GO:BP	NA	NA	GO:0006700	C21-steroid hormone biosynthetic process	0.0312174	2	DKK3;WNT4	382	18986	21
2/252	21/18986	0.0952381	7.17536	3.28387	0.173552	0.143167	TNFRSF21/EPHB3	GO:BP	NA	NA	GO:0007413	axonal fasciculation	0.0312174	2	TNFRSF21;EPHB3	382	18986	21
2/252	21/18986	0.0952381	7.17536	3.28387	0.173552	0.143167	MFAP4/MME	GO:BP	NA	NA	GO:0010224	response to UV-B	0.0312174	2	MFAP4;MME	382	18986	21
2/252	21/18986	0.0952381	7.17536	3.28387	0.173552	0.143167	DKK3/WNT4	GO:BP	NA	NA	GO:0010566	regulation of ketone biosynthetic process	0.0312174	2	DKK3;WNT4	382	18986	21
2/252	21/18986	0.0952381	7.17536	3.28387	0.173552	0.143167	GPNMB/NRG1	GO:BP	NA	NA	GO:0031954	positive regulation of protein autophosphorylation	0.0312174	2	GPNMB;NRG1	382	18986	21
2/252	21/18986	0.0952381	7.17536	3.28387	0.173552	0.143167	LRP1/IGF1R	GO:BP	NA	NA	GO:0045056	transcytosis	0.0312174	2	LRP1;IGF1R	382	18986	21
2/252	21/18986	0.0952381	7.17536	3.28387	0.173552	0.143167	WNT5A/NRP2	GO:BP	NA	NA	GO:0048846	axon extension involved in axon guidance	0.0312174	2	WNT5A;NRP2	382	18986	21
2/252	21/18986	0.0952381	7.17536	3.28387	0.173552	0.143167	JAK3/WNT5A	GO:BP	NA	NA	GO:0070242	thymocyte apoptotic process	0.0312174	2	JAK3;WNT5A	382	18986	21
2/252	21/18986	0.0952381	7.17536	3.28387	0.173552	0.143167	TNFRSF21/EPHB3	GO:BP	NA	NA	GO:0106030	neuron projection fasciculation	0.0312174	2	TNFRSF21;EPHB3	382	18986	21
2/252	21/18986	0.0952381	7.17536	3.28387	0.173552	0.143167	WNT5A/NRP2	GO:BP	NA	NA	GO:1902284	neuron projection extension involved in neuron projection guidance	0.0312174	2	WNT5A;NRP2	382	18986	21
5/252	132/18986	0.0378788	2.85384	2.47883	0.174838	0.144228	WNT5A/EFNB2/LRP4/FLNA/LRIG2	GO:BP	NA	NA	GO:0010977	negative regulation of neuron projection development	0.0314949	5	WNT5A;EFNB2;LRP4;FLNA;LRIG2	382	18986	132
3/252	52/18986	0.0576923	4.34661	2.8027	0.175463	0.144743	CLU/KCNJ8/ITGB2	GO:BP	NA	NA	GO:0002269	leukocyte activation involved in inflammatory response	0.0317001	3	CLU;KCNJ8;ITGB2	382	18986	52
3/252	52/18986	0.0576923	4.34661	2.8027	0.175463	0.144743	ULK4/FLNA/LRIG2	GO:BP	NA	NA	GO:2001222	regulation of neuron migration	0.0317001	3	ULK4;FLNA;LRIG2	382	18986	52
4/252	90/18986	0.0444444	3.3485	2.5901	0.175794	0.145017	WNT5A/CCN2/THBS1/WNT4	GO:BP	NA	NA	GO:0008543	fibroblast growth factor receptor signaling pathway	0.0318993	4	WNT5A;CCN2;THBS1;WNT4	382	18986	90
4/252	90/18986	0.0444444	3.3485	2.5901	0.175794	0.145017	FBLN1/WNT5A/FN1/PAWR	GO:BP	NA	NA	GO:0048145	regulation of fibroblast proliferation	0.0318993	4	FBLN1;WNT5A;FN1;PAWR	382	18986	90
4/252	90/18986	0.0444444	3.3485	2.5901	0.175794	0.145017	PLTP/ABCC3/SLC25A4/ANKH	GO:BP	NA	NA	GO:1901264	carbohydrate derivative transport	0.0318993	4	PLTP;ABCC3;SLC25A4;ANKH	382	18986	90
10/252	382/18986	0.026178	1.97228	2.22645	0.175831	0.145047	MYOM1/COMP/LTBP2/KCNJ8/PER2/ANKRD1/TIAM1/INHBB/FBN1/PCSK1	GO:BP	NA	NA	GO:0071692	protein localization to extracellular region	0.0319525	10	MYOM1;COMP;LTBP2;KCNJ8;PER2;ANKRD1;TIAM1;INHBB;FBN1;PCSK1	382	18986	382
10/252	383/18986	0.0261097	1.96713	2.21761	0.178266	0.147056	VCL/HAS1/SRF/LRP1/THBS1/EMILIN1/TPM1/SFRP2/WNT4/ARPIN	GO:BP	NA	NA	GO:0030336	negative regulation of cell migration	0.032442	10	VCL;HAS1;SRF;LRP1;THBS1;EMILIN1;TPM1;SFRP2;WNT4;ARPIN	382	18986	383
4/252	91/18986	0.043956	3.3117	2.56372	0.180975	0.14929	OPN3/MMP2/MFAP4/MME	GO:BP	NA	NA	GO:0034644	cellular response to UV	0.0330305	4	OPN3;MMP2;MFAP4;MME	382	18986	91
4/252	91/18986	0.043956	3.3117	2.56372	0.180975	0.14929	VCL/AUTS2/S1PR1/ARPIN	GO:BP	NA	NA	GO:0097581	lamellipodium organization	0.0330305	4	VCL;AUTS2;S1PR1;ARPIN	382	18986	91
3/252	53/18986	0.0566038	4.2646	2.76025	0.181087	0.149382	LAMA1/WNT5A/PATJ	GO:BP	NA	NA	GO:0035088	establishment or maintenance of apical/basal cell polarity	0.0332822	3	LAMA1;WNT5A;PATJ	382	18986	53
3/252	53/18986	0.0566038	4.2646	2.76025	0.181087	0.149382	LAMA1/WNT5A/PATJ	GO:BP	NA	NA	GO:0061245	establishment or maintenance of bipolar cell polarity	0.0332822	3	LAMA1;WNT5A;PATJ	382	18986	53
3/252	53/18986	0.0566038	4.2646	2.76025	0.181087	0.149382	PLTP/PLAGL2/PCDHGA3	GO:BP	NA	NA	GO:0071825	protein-lipid complex organization	0.0332822	3	PLTP;PLAGL2;PCDHGA3	382	18986	53
3/252	53/18986	0.0566038	4.2646	2.76025	0.181087	0.149382	HNRNPA1/RFC4/POLG2	GO:BP	NA	NA	GO:2000573	positive regulation of DNA biosynthetic process	0.0332822	3	HNRNPA1;RFC4;POLG2	382	18986	53
5/252	134/18986	0.0373134	2.81124	2.44028	0.181087	0.149382	CCDC61/GPSM2/KIF23/FLNA/UHRF1	GO:BP	NA	NA	GO:0007052	mitotic spindle organization	0.0332901	5	CCDC61;GPSM2;KIF23;FLNA;UHRF1	382	18986	134
6/252	181/18986	0.0331492	2.4975	2.34779	0.183866	0.151675	DKK3/WNT5A/LRP1/LRP4/SFRP2/GPC3	GO:BP	NA	NA	GO:0030178	negative regulation of Wnt signaling pathway	0.0340349	6	DKK3;WNT5A;LRP1;LRP4;SFRP2;GPC3	382	18986	181
2/252	22/18986	0.0909091	6.84921	3.18371	0.183866	0.151675	NAT10/HNRNPA1	GO:BP	NA	NA	GO:0032211	negative regulation of telomere maintenance via telomerase	0.0340439	2	NAT10;HNRNPA1	382	18986	22
2/252	22/18986	0.0909091	6.84921	3.18371	0.183866	0.151675	ACTB/ACTG1	GO:BP	NA	NA	GO:1900242	regulation of synaptic vesicle endocytosis	0.0340439	2	ACTB;ACTG1	382	18986	22
2/252	22/18986	0.0909091	6.84921	3.18371	0.183866	0.151675	DKK3/WNT4	GO:BP	NA	NA	GO:1902644	tertiary alcohol metabolic process	0.0340439	2	DKK3;WNT4	382	18986	22
2/252	22/18986	0.0909091	6.84921	3.18371	0.183866	0.151675	BRCA1/RAD51	GO:BP	NA	NA	GO:2000001	regulation of DNA damage checkpoint	0.0340439	2	BRCA1;RAD51	382	18986	22
4/252	92/18986	0.0434783	3.27571	2.53769	0.184365	0.152087	SRF/DNM3OS/NEAT1/MALAT1	GO:BP	NA	NA	GO:2000628	regulation of miRNA metabolic process	0.0341849	4	SRF;DNM3OS;NEAT1;MALAT1	382	18986	92
3/252	54/18986	0.0555556	4.18563	2.71884	0.187712	0.154848	FBLN1/WNT5A/FN1	GO:BP	NA	NA	GO:0048146	positive regulation of fibroblast proliferation	0.0349048	3	FBLN1;WNT5A;FN1	382	18986	54
3/252	54/18986	0.0555556	4.18563	2.71884	0.187712	0.154848	CCN1/WNT4/TMEM119	GO:BP	NA	NA	GO:0070169	positive regulation of biomineral tissue development	0.0349048	3	CCN1;WNT4;TMEM119	382	18986	54
4/252	93/18986	0.0430108	3.24048	2.51202	0.189636	0.156435	LRP1/TPM1/ADAMTS1/ACE	GO:BP	NA	NA	GO:0014910	regulation of smooth muscle cell migration	0.0353626	4	LRP1;TPM1;ADAMTS1;ACE	382	18986	93
4/252	93/18986	0.0430108	3.24048	2.51202	0.189636	0.156435	INHBA/ACE/INHBB/OXTR	GO:BP	NA	NA	GO:0050886	endocrine process	0.0353626	4	INHBA;ACE;INHBB;OXTR	382	18986	93
8/252	283/18986	0.0282686	2.12979	2.22088	0.191174	0.157704	BRCA1/RAD51/GLI2/CDK2/USP37/NFIA/RFC4/POLG2	GO:BP	NA	NA	GO:0006260	DNA replication	0.0357	8	BRCA1;RAD51;GLI2;CDK2;USP37;NFIA;RFC4;POLG2	382	18986	283
5/252	137/18986	0.0364964	2.74968	2.38378	0.192772	0.159022	GLI2/WNT5A/SFRP2/OXTR/EPHB3	GO:BP	NA	NA	GO:0048565	digestive tract development	0.0361002	5	GLI2;WNT5A;SFRP2;OXTR;EPHB3	382	18986	137
5/252	137/18986	0.0364964	2.74968	2.38378	0.192772	0.159022	WNT5A/THBS1/INHBB/TUBA1A/PCSK1	GO:BP	NA	NA	GO:0051592	response to calcium ion	0.0361002	5	WNT5A;THBS1;INHBB;TUBA1A;PCSK1	382	18986	137
11/252	446/18986	0.0246637	1.85819	2.1271	0.1939	0.159953	SORBS1/JAK3/KCNJ8/INHBA/IGF1R/CTSK/ACE/INHBB/FBN1/PCSK1/OXTR	GO:BP	NA	NA	GO:0043434	response to peptide hormone	0.0364765	11	SORBS1;JAK3;KCNJ8;INHBA;IGF1R;CTSK;ACE;INHBB;FBN1;PCSK1;OXTR	382	18986	446
4/252	94/18986	0.0425532	3.20601	2.4867	0.1939	0.159953	GLI2/WNT5A/NRP2/EPHB3	GO:BP	NA	NA	GO:0021954	central nervous system neuron development	0.0365636	4	GLI2;WNT5A;NRP2;EPHB3	382	18986	94
4/252	94/18986	0.0425532	3.20601	2.4867	0.1939	0.159953	SORBS1/IGF1R/CCN1/WNT4	GO:BP	NA	NA	GO:0046889	positive regulation of lipid biosynthetic process	0.0365636	4	SORBS1;IGF1R;CCN1;WNT4	382	18986	94
4/252	94/18986	0.0425532	3.20601	2.4867	0.1939	0.159953	MMP2/CNN1/TPM1/ADAMTS1	GO:BP	NA	NA	GO:1904705	regulation of vascular associated smooth muscle cell proliferation	0.0365636	4	MMP2;CNN1;TPM1;ADAMTS1	382	18986	94
3/252	55/18986	0.0545455	4.10952	2.67842	0.1939	0.159953	TNC/LAMA1/SRF	GO:BP	NA	NA	GO:0060425	lung morphogenesis	0.0365675	3	TNC;LAMA1;SRF	382	18986	55
2/252	23/18986	0.0869565	6.55141	3.08962	0.194921	0.160794	WNT5A/CCN1	GO:BP	NA	NA	GO:0003283	atrial septum development	0.0369659	2	WNT5A;CCN1	382	18986	23
2/252	23/18986	0.0869565	6.55141	3.08962	0.194921	0.160794	CEMIP/CHI3L1	GO:BP	NA	NA	GO:0010800	positive regulation of peptidyl-threonine phosphorylation	0.0369659	2	CEMIP;CHI3L1	382	18986	23
2/252	23/18986	0.0869565	6.55141	3.08962	0.194921	0.160794	WNT5A/WNT4	GO:BP	NA	NA	GO:0060444	branching involved in mammary gland duct morphogenesis	0.0369659	2	WNT5A;WNT4	382	18986	23
2/252	23/18986	0.0869565	6.55141	3.08962	0.194921	0.160794	HNRNPA1/ANKH	GO:BP	NA	NA	GO:1902074	response to salt	0.0369659	2	HNRNPA1;ANKH	382	18986	23
4/252	95/18986	0.0421053	3.17226	2.46171	0.198701	0.163913	SRF/INHBA/MEIS1/ACTC1	GO:BP	NA	NA	GO:0055006	cardiac cell development	0.0377878	4	SRF;INHBA;MEIS1;ACTC1	382	18986	95
4/252	95/18986	0.0421053	3.17226	2.46171	0.198701	0.163913	IGF1R/TIAM1/LRP8/EPHB3	GO:BP	NA	NA	GO:0106027	neuron projection organization	0.0377878	4	IGF1R;TIAM1;LRP8;EPHB3	382	18986	95
6/252	186/18986	0.0322581	2.43036	2.2736	0.19959	0.164646	CCN2/GPSM2/TPM1/WNT4/LMOD1/FLNA	GO:BP	NA	NA	GO:0051495	positive regulation of cytoskeleton organization	0.0380806	6	CCN2;GPSM2;TPM1;WNT4;LMOD1;FLNA	382	18986	186
3/252	56/18986	0.0535714	4.03614	2.63895	0.19959	0.164646	CLU/C1R/C1S	GO:BP	NA	NA	GO:0002455	humoral immune response mediated by circulating immunoglobulin	0.0382704	3	CLU;C1R;C1S	382	18986	56
3/252	56/18986	0.0535714	4.03614	2.63895	0.19959	0.164646	EZR/KCNC3/KIF21A	GO:BP	NA	NA	GO:0030865	cortical cytoskeleton organization	0.0382704	3	EZR;KCNC3;KIF21A	382	18986	56
3/252	56/18986	0.0535714	4.03614	2.63895	0.19959	0.164646	HAS1/EMILIN1/MFAP4	GO:BP	NA	NA	GO:0085029	extracellular matrix assembly	0.0382704	3	HAS1;EMILIN1;MFAP4	382	18986	56
3/252	56/18986	0.0535714	4.03614	2.63895	0.19959	0.164646	MMP2/LRP1/IGF1R	GO:BP	NA	NA	GO:1904645	response to amyloid-beta	0.0382704	3	MMP2;LRP1;IGF1R	382	18986	56
8/252	287/18986	0.0278746	2.10011	2.17799	0.19959	0.164646	BRCA1/RAD51/SUSD2/INHBA/CDK2/GPNMB/ATRIP/MUC1	GO:BP	NA	NA	GO:1901988	negative regulation of cell cycle phase transition	0.0382732	8	BRCA1;RAD51;SUSD2;INHBA;CDK2;GPNMB;ATRIP;MUC1	382	18986	287
4/252	96/18986	0.0416667	3.13922	2.43705	0.202537	0.167078	FBLN1/HOXA3/WNT5A/ACE	GO:BP	NA	NA	GO:0072091	regulation of stem cell proliferation	0.0390354	4	FBLN1;HOXA3;WNT5A;ACE	382	18986	96
4/252	96/18986	0.0416667	3.13922	2.43705	0.202537	0.167078	MMP2/CNN1/TPM1/ADAMTS1	GO:BP	NA	NA	GO:1990874	vascular associated smooth muscle cell proliferation	0.0390354	4	MMP2;CNN1;TPM1;ADAMTS1	382	18986	96
5/252	140/18986	0.0357143	2.69076	2.32877	0.202537	0.167078	BRCA1/RAD51/CDK2/ATRIP/MUC1	GO:BP	NA	NA	GO:0031570	DNA integrity checkpoint signaling	0.0390524	5	BRCA1;RAD51;CDK2;ATRIP;MUC1	382	18986	140
5/252	140/18986	0.0357143	2.69076	2.32877	0.202537	0.167078	TMEM97/THBS1/EMILIN1/WNT4/ACTG1	GO:BP	NA	NA	GO:0061041	regulation of wound healing	0.0390524	5	TMEM97;THBS1;EMILIN1;WNT4;ACTG1	382	18986	140
6/252	188/18986	0.0319149	2.40451	2.24459	0.204721	0.168879	BRCA1/RAD51/ACTB/SFPQ/RAD51D/UHRF1	GO:BP	NA	NA	GO:0000724	double-strand break repair via homologous recombination	0.0397812	6	BRCA1;RAD51;ACTB;SFPQ;RAD51D;UHRF1	382	18986	188
2/252	24/18986	0.0833333	6.27844	3.00095	0.204721	0.168879	LRP1/LRIG2	GO:BP	NA	NA	GO:0010640	regulation of platelet-derived growth factor receptor signaling pathway	0.0399805	2	LRP1;LRIG2	382	18986	24
2/252	24/18986	0.0833333	6.27844	3.00095	0.204721	0.168879	EFNB2/INTU	GO:BP	NA	NA	GO:0010839	negative regulation of keratinocyte proliferation	0.0399805	2	EFNB2;INTU	382	18986	24
2/252	24/18986	0.0833333	6.27844	3.00095	0.204721	0.168879	SLC25A4/ANKH	GO:BP	NA	NA	GO:0015867	ATP transport	0.0399805	2	SLC25A4;ANKH	382	18986	24
2/252	24/18986	0.0833333	6.27844	3.00095	0.204721	0.168879	ACTB/OXTR	GO:BP	NA	NA	GO:0015874	norepinephrine transport	0.0399805	2	ACTB;OXTR	382	18986	24
2/252	24/18986	0.0833333	6.27844	3.00095	0.204721	0.168879	ACE/INHBB	GO:BP	NA	NA	GO:0097066	response to thyroid hormone	0.0399805	2	ACE;INHBB	382	18986	24
3/252	57/18986	0.0526316	3.96533	2.60038	0.204721	0.168879	FSTL3/INHBA/FBN1	GO:BP	NA	NA	GO:0002762	negative regulation of myeloid leukocyte differentiation	0.040013	3	FSTL3;INHBA;FBN1	382	18986	57
3/252	57/18986	0.0526316	3.96533	2.60038	0.204721	0.168879	OPN3/CDH3/WNT5A	GO:BP	NA	NA	GO:0046148	pigment biosynthetic process	0.040013	3	OPN3;CDH3;WNT5A	382	18986	57
3/252	57/18986	0.0526316	3.96533	2.60038	0.204721	0.168879	MYH9/THBS1/ITGB2	GO:BP	NA	NA	GO:0099024	plasma membrane invagination	0.040013	3	MYH9;THBS1;ITGB2	382	18986	57
5/252	141/18986	0.035461	2.67168	2.31076	0.204721	0.168879	BRCA1/SMARCD3/CDK2/CCDC57/PPME1	GO:BP	NA	NA	GO:0000086	G2/M transition of mitotic cell cycle	0.0400682	5	BRCA1;SMARCD3;CDK2;CCDC57;PPME1	382	18986	141
5/252	141/18986	0.035461	2.67168	2.31076	0.204721	0.168879	EZR/LRP1/EFNB2/NRG1/ITGB2	GO:BP	NA	NA	GO:0031623	receptor internalization	0.0400682	5	EZR;LRP1;EFNB2;NRG1;ITGB2	382	18986	141
4/252	97/18986	0.0412371	3.10686	2.41272	0.20566	0.169654	INHBA/LRP1/EMILIN1/GDF6	GO:BP	NA	NA	GO:0060395	SMAD protein signal transduction	0.0403064	4	INHBA;LRP1;EMILIN1;GDF6	382	18986	97
6/252	189/18986	0.031746	2.39179	2.23023	0.207131	0.170867	BRCA1/WNT5A/CHI3L1/THBS1/EMILIN1/SFRP2	GO:BP	NA	NA	GO:0045766	positive regulation of angiogenesis	0.0406493	6	BRCA1;WNT5A;CHI3L1;THBS1;EMILIN1;SFRP2	382	18986	189
6/252	190/18986	0.0315789	2.3792	2.21596	0.210983	0.174044	SUSD2/KIF23/IGF1R/SFRP2/INTU/LBH	GO:BP	NA	NA	GO:0051302	regulation of cell division	0.0415293	6	SUSD2;KIF23;IGF1R;SFRP2;INTU;LBH	382	18986	190
4/252	98/18986	0.0408163	3.07515	2.38869	0.210983	0.174044	NPPB/TPM1/ACE/OXTR	GO:BP	NA	NA	GO:0003073	regulation of systemic arterial blood pressure	0.0416007	4	NPPB;TPM1;ACE;OXTR	382	18986	98
4/252	98/18986	0.0408163	3.07515	2.38869	0.210983	0.174044	CLU/NSG1/PAWR/SPON1	GO:BP	NA	NA	GO:0042982	amyloid precursor protein metabolic process	0.0416007	4	CLU;NSG1;PAWR;SPON1	382	18986	98
8/252	292/18986	0.0273973	2.06414	2.12535	0.210983	0.174044	ACTB/PLTP/ABCC3/TMEM97/CLU/LRP1/OXTR/NMB	GO:BP	NA	NA	GO:0015850	organic hydroxy compound transport	0.0416611	8	ACTB;PLTP;ABCC3;TMEM97;CLU;LRP1;OXTR;NMB	382	18986	292
3/252	58/18986	0.0517241	3.89696	2.56268	0.210983	0.174044	MMP2/INHBA/INHBB	GO:BP	NA	NA	GO:0001541	ovarian follicle development	0.0417953	3	MMP2;INHBA;INHBB	382	18986	58
3/252	58/18986	0.0517241	3.89696	2.56268	0.210983	0.174044	FKBP5/TIAM1/OXTR	GO:BP	NA	NA	GO:0042220	response to cocaine	0.0417953	3	FKBP5;TIAM1;OXTR	382	18986	58
3/252	58/18986	0.0517241	3.89696	2.56268	0.210983	0.174044	ACTA2/WNT5A/ACTC1	GO:BP	NA	NA	GO:0072132	mesenchyme morphogenesis	0.0417953	3	ACTA2;WNT5A;ACTC1	382	18986	58
5/252	143/18986	0.034965	2.63431	2.27519	0.212479	0.175279	BRCA1/CDK2/NAT10/TUBA1A/CCDC57	GO:BP	NA	NA	GO:0007098	centrosome cycle	0.0421478	5	BRCA1;CDK2;NAT10;TUBA1A;CCDC57	382	18986	143
4/252	99/18986	0.040404	3.04409	2.36498	0.21463	0.177053	FSTL3/INHBA/MEIS1/FBN1	GO:BP	NA	NA	GO:0045638	negative regulation of myeloid cell differentiation	0.0429183	4	FSTL3;INHBA;MEIS1;FBN1	382	18986	99
2/252	25/18986	0.08	6.0273	2.91719	0.21463	0.177053	RAD51/RAD51D	GO:BP	NA	NA	GO:0006312	mitotic recombination	0.0430847	2	RAD51;RAD51D	382	18986	25
2/252	25/18986	0.08	6.0273	2.91719	0.21463	0.177053	WNT5A/NRP2	GO:BP	NA	NA	GO:0007350	blastoderm segmentation	0.0430847	2	WNT5A;NRP2	382	18986	25
2/252	25/18986	0.08	6.0273	2.91719	0.21463	0.177053	DKK3/WNT4	GO:BP	NA	NA	GO:0008211	glucocorticoid metabolic process	0.0430847	2	DKK3;WNT4	382	18986	25
2/252	25/18986	0.08	6.0273	2.91719	0.21463	0.177053	MYH9/SPON1	GO:BP	NA	NA	GO:0010954	positive regulation of protein processing	0.0430847	2	MYH9;SPON1	382	18986	25
2/252	25/18986	0.08	6.0273	2.91719	0.21463	0.177053	COMP/ACTA2	GO:BP	NA	NA	GO:0014829	vascular associated smooth muscle contraction	0.0430847	2	COMP;ACTA2	382	18986	25
2/252	25/18986	0.08	6.0273	2.91719	0.21463	0.177053	LAMA1/WNT5A	GO:BP	NA	NA	GO:0030859	polarized epithelial cell differentiation	0.0430847	2	LAMA1;WNT5A	382	18986	25
2/252	25/18986	0.08	6.0273	2.91719	0.21463	0.177053	TMEM97/LRP1	GO:BP	NA	NA	GO:0042953	lipoprotein transport	0.0430847	2	TMEM97;LRP1	382	18986	25
2/252	25/18986	0.08	6.0273	2.91719	0.21463	0.177053	PER2/PER1	GO:BP	NA	NA	GO:0043153	entrainment of circadian clock by photoperiod	0.0430847	2	PER2;PER1	382	18986	25
6/252	192/18986	0.03125	2.35441	2.18768	0.215095	0.177436	WNT5A/TGFB1I1/SFRP2/TIAM1/WNT4/FLNA	GO:BP	NA	NA	GO:0001837	epithelial to mesenchymal transition	0.0433252	6	WNT5A;TGFB1I1;SFRP2;TIAM1;WNT4;FLNA	382	18986	192
6/252	192/18986	0.03125	2.35441	2.18768	0.215095	0.177436	BRCA1/WNT5A/CHI3L1/THBS1/EMILIN1/SFRP2	GO:BP	NA	NA	GO:1904018	positive regulation of vasculature development	0.0433252	6	BRCA1;WNT5A;CHI3L1;THBS1;EMILIN1;SFRP2	382	18986	192
11/252	459/18986	0.0239651	1.80556	2.02626	0.215095	0.177436	PLTP/ABCC3/TMEM97/CLU/KCNJ8/INHBA/LRP1/THBS1/ACE/NMB/ATP10A	GO:BP	NA	NA	GO:0006869	lipid transport	0.0433484	11	PLTP;ABCC3;TMEM97;CLU;KCNJ8;INHBA;LRP1;THBS1;ACE;NMB;ATP10A	382	18986	459
3/252	59/18986	0.0508475	3.83091	2.52582	0.215579	0.177836	SRF/WNT5A/GPC3	GO:BP	NA	NA	GO:0009948	anterior/posterior axis specification	0.043617	3	SRF;WNT5A;GPC3	382	18986	59
3/252	59/18986	0.0508475	3.83091	2.52582	0.215579	0.177836	IGF1R/SFRP2/NRG1	GO:BP	NA	NA	GO:0010656	negative regulation of muscle cell apoptotic process	0.043617	3	IGF1R;SFRP2;NRG1	382	18986	59
3/252	59/18986	0.0508475	3.83091	2.52582	0.215579	0.177836	OPN3/CDH3/WNT5A	GO:BP	NA	NA	GO:0019748	secondary metabolic process	0.043617	3	OPN3;CDH3;WNT5A	382	18986	59
7/252	243/18986	0.0288066	2.17032	2.12951	0.216529	0.17862	SRF/THBS1/IGF1R/TIAM1/ACE/COL6A3/PCSK1	GO:BP	NA	NA	GO:0009743	response to carbohydrate	0.04393	7	SRF;THBS1;IGF1R;TIAM1;ACE;COL6A3;PCSK1	382	18986	243
7/252	243/18986	0.0288066	2.17032	2.12951	0.216529	0.17862	CEMIP/WNT5A/CHI3L1/THBS1/CCN1/NRG1/FBN1	GO:BP	NA	NA	GO:0045860	positive regulation of protein kinase activity	0.04393	7	CEMIP;WNT5A;CHI3L1;THBS1;CCN1;NRG1;FBN1	382	18986	243
9/252	349/18986	0.025788	1.9429	2.06196	0.216529	0.17862	ADGRA2/DKK3/CDH3/WNT5A/LRP1/LRP4/SFRP2/GPC3/TIAM1	GO:BP	NA	NA	GO:0030111	regulation of Wnt signaling pathway	0.0439807	9	ADGRA2;DKK3;CDH3;WNT5A;LRP1;LRP4;SFRP2;GPC3;TIAM1	382	18986	349
4/252	100/18986	0.04	3.01365	2.34156	0.217335	0.179285	LRP1/TPM1/ADAMTS1/ACE	GO:BP	NA	NA	GO:0014909	smooth muscle cell migration	0.0442592	4	LRP1;TPM1;ADAMTS1;ACE	382	18986	100
4/252	100/18986	0.04	3.01365	2.34156	0.217335	0.179285	HOXA3/NRP2/CHD7/LRIG2	GO:BP	NA	NA	GO:0021675	nerve development	0.0442592	4	HOXA3;NRP2;CHD7;LRIG2	382	18986	100
6/252	194/18986	0.0309278	2.33014	2.15975	0.22045	0.181854	BRCA1/RAD51/ACTB/SFPQ/RAD51D/UHRF1	GO:BP	NA	NA	GO:0000725	recombinational repair	0.0451692	6	BRCA1;RAD51;ACTB;SFPQ;RAD51D;UHRF1	382	18986	194
6/252	194/18986	0.0309278	2.33014	2.15975	0.22045	0.181854	PPP1R13L/KCNJ8/TPM1/SYNM/PDE4B/FLNA	GO:BP	NA	NA	GO:0006941	striated muscle contraction	0.0451692	6	PPP1R13L;KCNJ8;TPM1;SYNM;PDE4B;FLNA	382	18986	194
6/252	194/18986	0.0309278	2.33014	2.15975	0.22045	0.181854	BRCA1/RAD51/CDK2/ANKRD1/ATRIP/MUC1	GO:BP	NA	NA	GO:0042770	signal transduction in response to DNA damage	0.0451692	6	BRCA1;RAD51;CDK2;ANKRD1;ATRIP;MUC1	382	18986	194
6/252	194/18986	0.0309278	2.33014	2.15975	0.22045	0.181854	MEIS1/SFRP2/TIAM1/GDF6/ID4/S1PR5	GO:BP	NA	NA	GO:0045664	regulation of neuron differentiation	0.0451692	6	MEIS1;SFRP2;TIAM1;GDF6;ID4;S1PR5	382	18986	194
10/252	406/18986	0.0246305	1.8557	2.02139	0.22045	0.181854	CDH3/WNT5A/NRP2/EFNB2/THBS1/SFRP2/GPC3/INTU/NEAT1/UHRF1	GO:BP	NA	NA	GO:0050678	regulation of epithelial cell proliferation	0.0452001	10	CDH3;WNT5A;NRP2;EFNB2;THBS1;SFRP2;GPC3;INTU;NEAT1;UHRF1	382	18986	406
8/252	297/18986	0.026936	2.02939	2.07375	0.22045	0.181854	GLI2/JAK3/WNT5A/TGFB1I1/SFRP2/WNT4/NFIA/TEAD4	GO:BP	NA	NA	GO:0045165	cell fate commitment	0.0452429	8	GLI2;JAK3;WNT5A;TGFB1I1;SFRP2;WNT4;NFIA;TEAD4	382	18986	297
3/252	60/18986	0.05	3.76706	2.48975	0.220459	0.181862	CDH3/EFNB2/INTU	GO:BP	NA	NA	GO:0043616	keratinocyte proliferation	0.0454777	3	CDH3;EFNB2;INTU	382	18986	60
3/252	60/18986	0.05	3.76706	2.48975	0.220459	0.181862	COMP/THBS3/TMEM119	GO:BP	NA	NA	GO:0060350	endochondral bone morphogenesis	0.0454777	3	COMP;THBS3;TMEM119	382	18986	60
3/252	60/18986	0.05	3.76706	2.48975	0.220459	0.181862	TIAM1/LRP8/EPHB3	GO:BP	NA	NA	GO:0060997	dendritic spine morphogenesis	0.0454777	3	TIAM1;LRP8;EPHB3	382	18986	60
3/252	60/18986	0.05	3.76706	2.48975	0.220459	0.181862	GPC4/WNT5A/LRP4	GO:BP	NA	NA	GO:0099172	presynapse organization	0.0454777	3	GPC4;WNT5A;LRP4	382	18986	60
4/252	101/18986	0.039604	2.98381	2.31843	0.220883	0.182211	TUBGCP3/KIF21A/TUBA1A/CCDC57	GO:BP	NA	NA	GO:0046785	microtubule polymerization	0.0456235	4	TUBGCP3;KIF21A;TUBA1A;CCDC57	382	18986	101
8/252	298/18986	0.0268456	2.02258	2.06356	0.221491	0.182713	MYOM1/INHBA/ANKRD1/ITGB2/INHBB/PCSK1/OXTR/NMB	GO:BP	NA	NA	GO:1903532	positive regulation of secretion by cell	0.0459828	8	MYOM1;INHBA;ANKRD1;ITGB2;INHBB;PCSK1;OXTR;NMB	382	18986	298
2/252	26/18986	0.0769231	5.79548	2.83785	0.221491	0.182713	SLC20A1/ANKH	GO:BP	NA	NA	GO:0006817	phosphate ion transport	0.0462756	2	SLC20A1;ANKH	382	18986	26
2/252	26/18986	0.0769231	5.79548	2.83785	0.221491	0.182713	FN1/FBLIM1	GO:BP	NA	NA	GO:0033622	integrin activation	0.0462756	2	FN1;FBLIM1	382	18986	26
2/252	26/18986	0.0769231	5.79548	2.83785	0.221491	0.182713	COMP/CCN2	GO:BP	NA	NA	GO:0035988	chondrocyte proliferation	0.0462756	2	COMP;CCN2	382	18986	26
2/252	26/18986	0.0769231	5.79548	2.83785	0.221491	0.182713	TMEM97/LRP1	GO:BP	NA	NA	GO:0044872	lipoprotein localization	0.0462756	2	TMEM97;LRP1	382	18986	26
2/252	26/18986	0.0769231	5.79548	2.83785	0.221491	0.182713	SRF/ANKH	GO:BP	NA	NA	GO:0046716	muscle cell cellular homeostasis	0.0462756	2	SRF;ANKH	382	18986	26
2/252	26/18986	0.0769231	5.79548	2.83785	0.221491	0.182713	WNT5A/CHD7	GO:BP	NA	NA	GO:0062009	secondary palate development	0.0462756	2	WNT5A;CHD7	382	18986	26
2/252	26/18986	0.0769231	5.79548	2.83785	0.221491	0.182713	CEMIP/ITGB2	GO:BP	NA	NA	GO:0090314	positive regulation of protein targeting to membrane	0.0462756	2	CEMIP;ITGB2	382	18986	26
2/252	26/18986	0.0769231	5.79548	2.83785	0.221491	0.182713	EFNB2/NRG1	GO:BP	NA	NA	GO:0099149	regulation of postsynaptic neurotransmitter receptor internalization	0.0462756	2	EFNB2;NRG1	382	18986	26
5/252	147/18986	0.0340136	2.56263	2.20585	0.222282	0.183365	PPP1R13L/KCNJ8/TPM1/PDE4B/FLNA	GO:BP	NA	NA	GO:0060048	cardiac muscle contraction	0.0464995	5	PPP1R13L;KCNJ8;TPM1;PDE4B;FLNA	382	18986	147
4/252	102/18986	0.0392157	2.95456	2.29558	0.22412	0.184881	BRCA1/THBS1/SFRP2/NRG1	GO:BP	NA	NA	GO:2001237	negative regulation of extrinsic apoptotic signaling pathway	0.0470111	4	BRCA1;THBS1;SFRP2;NRG1	382	18986	102
6/252	196/18986	0.0306122	2.30637	2.13216	0.22412	0.184881	JAK3/FN1/INHBA/GPNMB/TNFRSF21/PAWR	GO:BP	NA	NA	GO:0002695	negative regulation of leukocyte activation	0.0470616	6	JAK3;FN1;INHBA;GPNMB;TNFRSF21;PAWR	382	18986	196
6/252	196/18986	0.0306122	2.30637	2.13216	0.22412	0.184881	BRCA1/DKK3/SORBS1/IGF1R/CCN1/WNT4	GO:BP	NA	NA	GO:0046890	regulation of lipid biosynthetic process	0.0470616	6	BRCA1;DKK3;SORBS1;IGF1R;CCN1;WNT4	382	18986	196
5/252	148/18986	0.0337838	2.54531	2.18887	0.225963	0.186402	VCL/EZR/NRG1/S1PR1/MYADM	GO:BP	NA	NA	GO:0003158	endothelium development	0.0476277	5	VCL;EZR;NRG1;S1PR1;MYADM	382	18986	148
5/252	148/18986	0.0337838	2.54531	2.18887	0.225963	0.186402	GLI2/GPC3/DZIP1L/INTU/TUBA1A	GO:BP	NA	NA	GO:0007224	smoothened signaling pathway	0.0476277	5	GLI2;GPC3;DZIP1L;INTU;TUBA1A	382	18986	148
5/252	148/18986	0.0337838	2.54531	2.18887	0.225963	0.186402	GLI2/WNT5A/SFRP2/OXTR/EPHB3	GO:BP	NA	NA	GO:0055123	digestive system development	0.0476277	5	GLI2;WNT5A;SFRP2;OXTR;EPHB3	382	18986	148
6/252	197/18986	0.0304569	2.29466	2.11849	0.227567	0.187725	ACTA2/CCN2/INHBA/CHI3L1/GPNMB/NRG1	GO:BP	NA	NA	GO:0070374	positive regulation of ERK1 and ERK2 cascade	0.0480259	6	ACTA2;CCN2;INHBA;CHI3L1;GPNMB;NRG1	382	18986	197
4/252	103/18986	0.038835	2.92587	2.27301	0.229157	0.189037	SMARCD3/WNT5A/ID4/FLNA	GO:BP	NA	NA	GO:2000177	regulation of neural precursor cell proliferation	0.0484219	4	SMARCD3;WNT5A;ID4;FLNA	382	18986	103
5/252	149/18986	0.033557	2.52823	2.17203	0.229337	0.189185	EZR/GBP1/TNFRSF21/PAWR/PDE4B	GO:BP	NA	NA	GO:0050852	T cell receptor signaling pathway	0.048772	5	EZR;GBP1;TNFRSF21;PAWR;PDE4B	382	18986	149
5/252	149/18986	0.033557	2.52823	2.17203	0.229337	0.189185	DKK3/WNT5A/LRP4/SFRP2/GPC3	GO:BP	NA	NA	GO:0090090	negative regulation of canonical Wnt signaling pathway	0.048772	5	DKK3;WNT5A;LRP4;SFRP2;GPC3	382	18986	149
3/252	62/18986	0.0483871	3.64555	2.41989	0.229337	0.189185	SRF/CNN1/OXTR	GO:BP	NA	NA	GO:0006940	regulation of smooth muscle contraction	0.0493154	3	SRF;CNN1;OXTR	382	18986	62
3/252	62/18986	0.0483871	3.64555	2.41989	0.229337	0.189185	WNT5A/TGFB1I1/ID4	GO:BP	NA	NA	GO:0045599	negative regulation of fat cell differentiation	0.0493154	3	WNT5A;TGFB1I1;ID4	382	18986	62
3/252	62/18986	0.0483871	3.64555	2.41989	0.229337	0.189185	MMP2/THBS1/EMILIN1	GO:BP	NA	NA	GO:1905517	macrophage migration	0.0493154	3	MMP2;THBS1;EMILIN1	382	18986	62
2/252	27/18986	0.0740741	5.58083	2.76254	0.229337	0.189185	PHKA1/MGAM	GO:BP	NA	NA	GO:0009251	glucan catabolic process	0.0495504	2	PHKA1;MGAM	382	18986	27
2/252	27/18986	0.0740741	5.58083	2.76254	0.229337	0.189185	PLTP/LRP1	GO:BP	NA	NA	GO:0010875	positive regulation of cholesterol efflux	0.0495504	2	PLTP;LRP1	382	18986	27
2/252	27/18986	0.0740741	5.58083	2.76254	0.229337	0.189185	IGF1R/WNT4	GO:BP	NA	NA	GO:0010893	positive regulation of steroid biosynthetic process	0.0495504	2	IGF1R;WNT4	382	18986	27
2/252	27/18986	0.0740741	5.58083	2.76254	0.229337	0.189185	FN1/THBS1	GO:BP	NA	NA	GO:0018149	peptide cross-linking	0.0495504	2	FN1;THBS1	382	18986	27
2/252	27/18986	0.0740741	5.58083	2.76254	0.229337	0.189185	CLU/ID4	GO:BP	NA	NA	GO:0022010	central nervous system myelination	0.0495504	2	CLU;ID4	382	18986	27
2/252	27/18986	0.0740741	5.58083	2.76254	0.229337	0.189185	THBS1/EMILIN1	GO:BP	NA	NA	GO:0030194	positive regulation of blood coagulation	0.0495504	2	THBS1;EMILIN1	382	18986	27
2/252	27/18986	0.0740741	5.58083	2.76254	0.229337	0.189185	DKK3/WNT4	GO:BP	NA	NA	GO:0030325	adrenal gland development	0.0495504	2	DKK3;WNT4	382	18986	27
2/252	27/18986	0.0740741	5.58083	2.76254	0.229337	0.189185	CLU/ID4	GO:BP	NA	NA	GO:0032291	axon ensheathment in central nervous system	0.0495504	2	CLU;ID4	382	18986	27
2/252	27/18986	0.0740741	5.58083	2.76254	0.229337	0.189185	INHBA/WNT4	GO:BP	NA	NA	GO:0032967	positive regulation of collagen biosynthetic process	0.0495504	2	INHBA;WNT4	382	18986	27
2/252	27/18986	0.0740741	5.58083	2.76254	0.229337	0.189185	GGT5/PCSK1	GO:BP	NA	NA	GO:0043043	peptide biosynthetic process	0.0495504	2	GGT5;PCSK1	382	18986	27
2/252	27/18986	0.0740741	5.58083	2.76254	0.229337	0.189185	THBS1/EMILIN1	GO:BP	NA	NA	GO:1900048	positive regulation of hemostasis	0.0495504	2	THBS1;EMILIN1	382	18986	27
2/252	27/18986	0.0740741	5.58083	2.76254	0.229337	0.189185	CLU/SPON1	GO:BP	NA	NA	GO:1902993	positive regulation of amyloid precursor protein catabolic process	0.0495504	2	CLU;SPON1	382	18986	27
2/252	27/18986	0.0740741	5.58083	2.76254	0.229337	0.189185	MYH9/SPON1	GO:BP	NA	NA	GO:1903319	positive regulation of protein maturation	0.0495504	2	MYH9;SPON1	382	18986	27
5/252	150/18986	0.0333333	2.51138	2.15533	0.230823	0.190411	WNT5A/NRP2/LRP4/TIAM1/LRP8	GO:BP	NA	NA	GO:0099175	regulation of postsynapse organization	0.0499324	5	WNT5A;NRP2;LRP4;TIAM1;LRP8	382	18986	150
4/252	105/18986	0.0380952	2.87014	2.22868	0.236917	0.195438	ACTA2/WNT5A/GDF6/ACTC1	GO:BP	NA	NA	GO:0090130	tissue migration	0.0513133	4	ACTA2;WNT5A;GDF6;ACTC1	382	18986	105
5/252	152/18986	0.0328947	2.47833	2.12233	0.239884	0.197886	ADGRA2/CDH3/WNT5A/SFRP2/GPC3	GO:BP	NA	NA	GO:0030177	positive regulation of Wnt signaling pathway	0.0523018	5	ADGRA2;CDH3;WNT5A;SFRP2;GPC3	382	18986	152
7/252	253/18986	0.027668	2.08454	2.01416	0.239884	0.197886	PPP1R13L/KCNJ8/TPM1/ACTC1/ACE/PDE4B/FLNA	GO:BP	NA	NA	GO:0060047	heart contraction	0.0524588	7	PPP1R13L;KCNJ8;TPM1;ACTC1;ACE;PDE4B;FLNA	382	18986	253
4/252	106/18986	0.0377358	2.84307	2.2069	0.239884	0.197886	BRCA1/CLU/SFRP2/MUC1	GO:BP	NA	NA	GO:0008630	intrinsic apoptotic signaling pathway in response to DNA damage	0.0527937	4	BRCA1;CLU;SFRP2;MUC1	382	18986	106
2/252	28/18986	0.0714286	5.38152	2.6909	0.239884	0.197886	SRF/WNT5A	GO:BP	NA	NA	GO:0001702	gastrulation with mouth forming second	0.0529063	2	SRF;WNT5A	382	18986	28
2/252	28/18986	0.0714286	5.38152	2.6909	0.239884	0.197886	COMP/THBS3	GO:BP	NA	NA	GO:0003416	endochondral bone growth	0.0529063	2	COMP;THBS3	382	18986	28
2/252	28/18986	0.0714286	5.38152	2.6909	0.239884	0.197886	CEMIP/CEMIP2	GO:BP	NA	NA	GO:0006027	glycosaminoglycan catabolic process	0.0529063	2	CEMIP;CEMIP2	382	18986	28
2/252	28/18986	0.0714286	5.38152	2.6909	0.239884	0.197886	CTPS1/PFAS	GO:BP	NA	NA	GO:0006541	glutamine metabolic process	0.0529063	2	CTPS1;PFAS	382	18986	28
2/252	28/18986	0.0714286	5.38152	2.6909	0.239884	0.197886	PER2/PER1	GO:BP	NA	NA	GO:0009648	photoperiodism	0.0529063	2	PER2;PER1	382	18986	28
2/252	28/18986	0.0714286	5.38152	2.6909	0.239884	0.197886	INHBA/WNT4	GO:BP	NA	NA	GO:0010714	positive regulation of collagen metabolic process	0.0529063	2	INHBA;WNT4	382	18986	28
2/252	28/18986	0.0714286	5.38152	2.6909	0.239884	0.197886	INHBA/INHBB	GO:BP	NA	NA	GO:0034698	response to gonadotropin	0.0529063	2	INHBA;INHBB	382	18986	28
2/252	28/18986	0.0714286	5.38152	2.6909	0.239884	0.197886	LRP4/AUTS2	GO:BP	NA	NA	GO:0035020	regulation of Rac protein signal transduction	0.0529063	2	LRP4;AUTS2	382	18986	28
2/252	28/18986	0.0714286	5.38152	2.6909	0.239884	0.197886	WNT5A/WNT4	GO:BP	NA	NA	GO:0051446	positive regulation of meiotic cell cycle	0.0529063	2	WNT5A;WNT4	382	18986	28
2/252	28/18986	0.0714286	5.38152	2.6909	0.239884	0.197886	KCNJ8/FLNA	GO:BP	NA	NA	GO:0086013	membrane repolarization during cardiac muscle cell action potential	0.0529063	2	KCNJ8;FLNA	382	18986	28
2/252	28/18986	0.0714286	5.38152	2.6909	0.239884	0.197886	GPC4/GPC6	GO:BP	NA	NA	GO:1902683	regulation of receptor localization to synapse	0.0529063	2	GPC4;GPC6	382	18986	28
2/252	28/18986	0.0714286	5.38152	2.6909	0.239884	0.197886	ACTB/SMARCD3	GO:BP	NA	NA	GO:2000819	regulation of nucleotide-excision repair	0.0529063	2	ACTB;SMARCD3	382	18986	28
8/252	307/18986	0.0260586	1.96329	1.97351	0.240022	0.198	ACTB/WNT5A/CLU/LRP1/EFNB2/GPC3/NRG1/ACTG1	GO:BP	NA	NA	GO:0030100	regulation of endocytosis	0.0530002	8	ACTB;WNT5A;CLU;LRP1;EFNB2;GPC3;NRG1;ACTG1	382	18986	307
3/252	64/18986	0.046875	3.53162	2.35286	0.240259	0.198195	MYH9/THBS1/ITGB2	GO:BP	NA	NA	GO:0010324	membrane invagination	0.0533062	3	MYH9;THBS1;ITGB2	382	18986	64
3/252	64/18986	0.046875	3.53162	2.35286	0.240259	0.198195	MYH9/RBMX/LRIG2	GO:BP	NA	NA	GO:0033619	membrane protein proteolysis	0.0533062	3	MYH9;RBMX;LRIG2	382	18986	64
3/252	64/18986	0.046875	3.53162	2.35286	0.240259	0.198195	ABCC3/ACE/NMB	GO:BP	NA	NA	GO:0071715	icosanoid transport	0.0533062	3	ABCC3;ACE;NMB	382	18986	64
3/252	64/18986	0.046875	3.53162	2.35286	0.240259	0.198195	SMARCD3/ID4/FLNA	GO:BP	NA	NA	GO:2000179	positive regulation of neural precursor cell proliferation	0.0533062	3	SMARCD3;ID4;FLNA	382	18986	64
9/252	363/18986	0.0247934	1.86797	1.93652	0.242461	0.200012	SRF/WNT5A/FN1/IGF1R/TIAM1/LRP8/AUTS2/ENC1/FLNA	GO:BP	NA	NA	GO:0031346	positive regulation of cell projection organization	0.053859	9	SRF;WNT5A;FN1;IGF1R;TIAM1;LRP8;AUTS2;ENC1;FLNA	382	18986	363
6/252	204/18986	0.0294118	2.21592	2.02507	0.24754	0.204201	TNC/MMP2/IGF1R/ACE/FLNA/LRIG2	GO:BP	NA	NA	GO:0031099	regeneration	0.055118	6	TNC;MMP2;IGF1R;ACE;FLNA;LRIG2	382	18986	204
3/252	65/18986	0.0461538	3.47729	2.32034	0.24754	0.204201	HOXA3/NRP2/CHD7	GO:BP	NA	NA	GO:0021545	cranial nerve development	0.0553581	3	HOXA3;NRP2;CHD7	382	18986	65
3/252	65/18986	0.0461538	3.47729	2.32034	0.24754	0.204201	MMP2/LRP1/CTSK	GO:BP	NA	NA	GO:0022617	extracellular matrix disassembly	0.0553581	3	MMP2;LRP1;CTSK	382	18986	65
3/252	65/18986	0.0461538	3.47729	2.32034	0.24754	0.204201	OXTR/EPHB3/THBS2	GO:BP	NA	NA	GO:0051965	positive regulation of synapse assembly	0.0553581	3	OXTR;EPHB3;THBS2	382	18986	65
3/252	65/18986	0.0461538	3.47729	2.32034	0.24754	0.204201	EZR/SORBS1/LRP1	GO:BP	NA	NA	GO:1903078	positive regulation of protein localization to plasma membrane	0.0553581	3	EZR;SORBS1;LRP1	382	18986	65
9/252	365/18986	0.0246575	1.85773	1.91905	0.24754	0.204201	KMT2E/SMARCD3/WNT5A/GPSM2/KIF23/IGF1R/ADAMTS1/WNT4/CCDC57	GO:BP	NA	NA	GO:0045787	positive regulation of cell cycle	0.0553793	9	KMT2E;SMARCD3;WNT5A;GPSM2;KIF23;IGF1R;ADAMTS1;WNT4;CCDC57	382	18986	365
4/252	108/18986	0.037037	2.79042	2.16411	0.248426	0.204933	WNT5A/CLU/THBS1/TMEM106A	GO:BP	NA	NA	GO:0032760	positive regulation of tumor necrosis factor production	0.0558239	4	WNT5A;CLU;THBS1;TMEM106A	382	18986	108
4/252	108/18986	0.037037	2.79042	2.16411	0.248426	0.204933	COL11A1/WNT5A/LRIG3/CHD7	GO:BP	NA	NA	GO:0042472	inner ear morphogenesis	0.0558239	4	COL11A1;WNT5A;LRIG3;CHD7	382	18986	108
2/252	29/18986	0.0689655	5.19595	2.62262	0.248426	0.204933	PHKA1/MGAM	GO:BP	NA	NA	GO:0000272	polysaccharide catabolic process	0.0563405	2	PHKA1;MGAM	382	18986	29
2/252	29/18986	0.0689655	5.19595	2.62262	0.248426	0.204933	GLI2/EPHB3	GO:BP	NA	NA	GO:0021952	central nervous system projection neuron axonogenesis	0.0563405	2	GLI2;EPHB3	382	18986	29
2/252	29/18986	0.0689655	5.19595	2.62262	0.248426	0.204933	CHD7/LRIG2	GO:BP	NA	NA	GO:0060384	innervation	0.0563405	2	CHD7;LRIG2	382	18986	29
2/252	29/18986	0.0689655	5.19595	2.62262	0.248426	0.204933	CLU/SPON1	GO:BP	NA	NA	GO:1902430	negative regulation of amyloid-beta formation	0.0563405	2	CLU;SPON1	382	18986	29
2/252	29/18986	0.0689655	5.19595	2.62262	0.248426	0.204933	ACTB/ACTG1	GO:BP	NA	NA	GO:1903421	regulation of synaptic vesicle recycling	0.0563405	2	ACTB;ACTG1	382	18986	29
7/252	258/18986	0.0271318	2.04414	1.95846	0.248426	0.204933	CEMIP/WNT5A/CHI3L1/THBS1/CCN1/NRG1/FBN1	GO:BP	NA	NA	GO:0033674	positive regulation of kinase activity	0.0570881	7	CEMIP;WNT5A;CHI3L1;THBS1;CCN1;NRG1;FBN1	382	18986	258
5/252	156/18986	0.0320513	2.41478	2.05787	0.248426	0.204933	INHBA/IGF1R/ACE/PCSK1/A2M	GO:BP	NA	NA	GO:0031960	response to corticosteroid	0.0572346	5	INHBA;IGF1R;ACE;PCSK1;A2M	382	18986	156
5/252	156/18986	0.0320513	2.41478	2.05787	0.248426	0.204933	PLTP/TMEM97/LRP1/THBS1/NMB	GO:BP	NA	NA	GO:0032368	regulation of lipid transport	0.0572346	5	PLTP;TMEM97;LRP1;THBS1;NMB	382	18986	156
3/252	66/18986	0.0454545	3.4246	2.28846	0.248426	0.204933	SORBS1/HAS1/PER2	GO:BP	NA	NA	GO:0000271	polysaccharide biosynthetic process	0.0574474	3	SORBS1;HAS1;PER2	382	18986	66
3/252	66/18986	0.0454545	3.4246	2.28846	0.248426	0.204933	VCL/EZR/MYADM	GO:BP	NA	NA	GO:0001885	endothelial cell development	0.0574474	3	VCL;EZR;MYADM	382	18986	66
3/252	66/18986	0.0454545	3.4246	2.28846	0.248426	0.204933	FBLN1/GBP1/THBS1	GO:BP	NA	NA	GO:0010812	negative regulation of cell-substrate adhesion	0.0574474	3	FBLN1;GBP1;THBS1	382	18986	66
3/252	66/18986	0.0454545	3.4246	2.28846	0.248426	0.204933	THBS1/ACE/NMB	GO:BP	NA	NA	GO:0015909	long-chain fatty acid transport	0.0574474	3	THBS1;ACE;NMB	382	18986	66
3/252	66/18986	0.0454545	3.4246	2.28846	0.248426	0.204933	JAK3/THBS1/TNFRSF21	GO:BP	NA	NA	GO:0032613	interleukin-10 production	0.0574474	3	JAK3;THBS1;TNFRSF21	382	18986	66
3/252	66/18986	0.0454545	3.4246	2.28846	0.248426	0.204933	EZR/GBP1/PDE4B	GO:BP	NA	NA	GO:0032623	interleukin-2 production	0.0574474	3	EZR;GBP1;PDE4B	382	18986	66
3/252	66/18986	0.0454545	3.4246	2.28846	0.248426	0.204933	JAK3/THBS1/TNFRSF21	GO:BP	NA	NA	GO:0032653	regulation of interleukin-10 production	0.0574474	3	JAK3;THBS1;TNFRSF21	382	18986	66
3/252	66/18986	0.0454545	3.4246	2.28846	0.248426	0.204933	EZR/GBP1/PDE4B	GO:BP	NA	NA	GO:0032663	regulation of interleukin-2 production	0.0574474	3	EZR;GBP1;PDE4B	382	18986	66
3/252	66/18986	0.0454545	3.4246	2.28846	0.248426	0.204933	CTSK/S1PR1/TMEM119	GO:BP	NA	NA	GO:0045453	bone resorption	0.0574474	3	CTSK;S1PR1;TMEM119	382	18986	66
11/252	482/18986	0.0228216	1.71941	1.85548	0.248426	0.204933	CDH3/WNT5A/NRP2/EFNB2/THBS1/SFRP2/GPC3/INTU/COL8A2/NEAT1/UHRF1	GO:BP	NA	NA	GO:0050673	epithelial cell proliferation	0.0576008	11	CDH3;WNT5A;NRP2;EFNB2;THBS1;SFRP2;GPC3;INTU;COL8A2;NEAT1;UHRF1	382	18986	482
9/252	368/18986	0.0244565	1.84259	1.89305	0.248426	0.204933	KMT2E/BRCA1/ACTB/SMARCD3/INHBA/CDK2/GPNMB/ADAMTS1/MUC1	GO:BP	NA	NA	GO:1901990	regulation of mitotic cell cycle phase transition	0.0577118	9	KMT2E;BRCA1;ACTB;SMARCD3;INHBA;CDK2;GPNMB;ADAMTS1;MUC1	382	18986	368
7/252	259/18986	0.027027	2.03625	1.94747	0.248426	0.204933	EZR/SRF/FN1/UNC13A/SFRP2/NRG1/CHD7	GO:BP	NA	NA	GO:0045927	positive regulation of growth	0.0580435	7	EZR;SRF;FN1;UNC13A;SFRP2;NRG1;CHD7	382	18986	259
6/252	207/18986	0.0289855	2.1838	1.98618	0.248426	0.204933	MYH9/WNT5A/INHBA/WNT4/INHBB/OXTR	GO:BP	NA	NA	GO:2000241	regulation of reproductive process	0.0583414	6	MYH9;WNT5A;INHBA;WNT4;INHBB;OXTR	382	18986	207
5/252	157/18986	0.0318471	2.3994	2.04206	0.248426	0.204933	OPN3/MMP2/COL6A3/MFAP4/MME	GO:BP	NA	NA	GO:0009411	response to UV	0.0585082	5	OPN3;MMP2;COL6A3;MFAP4;MME	382	18986	157
4/252	110/18986	0.0363636	2.73968	2.12228	0.248426	0.204933	GLI2/SFRP2/NFIA/TEAD4	GO:BP	NA	NA	GO:0001708	cell fate specification	0.058946	4	GLI2;SFRP2;NFIA;TEAD4	382	18986	110
4/252	110/18986	0.0363636	2.73968	2.12228	0.248426	0.204933	SRF/DNM3OS/NEAT1/MALAT1	GO:BP	NA	NA	GO:0010586	miRNA metabolic process	0.058946	4	SRF;DNM3OS;NEAT1;MALAT1	382	18986	110
4/252	110/18986	0.0363636	2.73968	2.12228	0.248426	0.204933	CLU/TSPAN2/TNFRSF21/ID4	GO:BP	NA	NA	GO:0048709	oligodendrocyte differentiation	0.058946	4	CLU;TSPAN2;TNFRSF21;ID4	382	18986	110
4/252	110/18986	0.0363636	2.73968	2.12228	0.248426	0.204933	WNT4/OXTR/EPHB3/THBS2	GO:BP	NA	NA	GO:1901890	positive regulation of cell junction assembly	0.058946	4	WNT4;OXTR;EPHB3;THBS2	382	18986	110
3/252	67/18986	0.0447761	3.37349	2.25718	0.248426	0.204933	VCL/FLNA/LRIG2	GO:BP	NA	NA	GO:0034394	protein localization to cell surface	0.0595736	3	VCL;FLNA;LRIG2	382	18986	67
3/252	67/18986	0.0447761	3.37349	2.25718	0.248426	0.204933	DKK3/IGF1R/WNT4	GO:BP	NA	NA	GO:0042446	hormone biosynthetic process	0.0595736	3	DKK3;IGF1R;WNT4	382	18986	67
3/252	67/18986	0.0447761	3.37349	2.25718	0.248426	0.204933	MYH9/THBS1/SPON1	GO:BP	NA	NA	GO:0070613	regulation of protein processing	0.0595736	3	MYH9;THBS1;SPON1	382	18986	67
5/252	158/18986	0.0316456	2.38422	2.02638	0.248426	0.204933	EZR/PPP1R13L/COMP/APBA1/CHD7	GO:BP	NA	NA	GO:0035264	multicellular organism growth	0.059798	5	EZR;PPP1R13L;COMP;APBA1;CHD7	382	18986	158
5/252	158/18986	0.0316456	2.38422	2.02638	0.248426	0.204933	BRCA1/SMARCD3/CDK2/CCDC57/PPME1	GO:BP	NA	NA	GO:0044839	cell cycle G2/M phase transition	0.059798	5	BRCA1;SMARCD3;CDK2;CCDC57;PPME1	382	18986	158
2/252	30/18986	0.0666667	5.02275	2.55741	0.248426	0.204933	SLC25A4/POLG2	GO:BP	NA	NA	GO:0000002	mitochondrial genome maintenance	0.0598506	2	SLC25A4;POLG2	382	18986	30
2/252	30/18986	0.0666667	5.02275	2.55741	0.248426	0.204933	WNT5A/INTU	GO:BP	NA	NA	GO:0001736	establishment of planar polarity	0.0598506	2	WNT5A;INTU	382	18986	30
2/252	30/18986	0.0666667	5.02275	2.55741	0.248426	0.204933	WNT5A/INTU	GO:BP	NA	NA	GO:0007164	establishment of tissue polarity	0.0598506	2	WNT5A;INTU	382	18986	30
2/252	30/18986	0.0666667	5.02275	2.55741	0.248426	0.204933	PER2/PER1	GO:BP	NA	NA	GO:0009649	entrainment of circadian clock	0.0598506	2	PER2;PER1	382	18986	30
2/252	30/18986	0.0666667	5.02275	2.55741	0.248426	0.204933	DKK3/WNT4	GO:BP	NA	NA	GO:0010894	negative regulation of steroid biosynthetic process	0.0598506	2	DKK3;WNT4	382	18986	30
2/252	30/18986	0.0666667	5.02275	2.55741	0.248426	0.204933	EZR/GBP1	GO:BP	NA	NA	GO:0032703	negative regulation of interleukin-2 production	0.0598506	2	EZR;GBP1	382	18986	30
2/252	30/18986	0.0666667	5.02275	2.55741	0.248426	0.204933	WNT5A/THBS1	GO:BP	NA	NA	GO:0043032	positive regulation of macrophage activation	0.0598506	2	WNT5A;THBS1	382	18986	30
2/252	30/18986	0.0666667	5.02275	2.55741	0.248426	0.204933	ACE/NMB	GO:BP	NA	NA	GO:0050482	arachidonate secretion	0.0598506	2	ACE;NMB	382	18986	30
2/252	30/18986	0.0666667	5.02275	2.55741	0.248426	0.204933	TNC/LAMA1	GO:BP	NA	NA	GO:0060441	epithelial tube branching involved in lung morphogenesis	0.0598506	2	TNC;LAMA1	382	18986	30
2/252	30/18986	0.0666667	5.02275	2.55741	0.248426	0.204933	PLAGL2/PCDHGA3	GO:BP	NA	NA	GO:0065005	protein-lipid complex assembly	0.0598506	2	PLAGL2;PCDHGA3	382	18986	30
2/252	30/18986	0.0666667	5.02275	2.55741	0.248426	0.204933	GADD45B/GDF6	GO:BP	NA	NA	GO:1900745	positive regulation of p38MAPK cascade	0.0598506	2	GADD45B;GDF6	382	18986	30
2/252	30/18986	0.0666667	5.02275	2.55741	0.248426	0.204933	ADGRA2/EMILIN1	GO:BP	NA	NA	GO:1900746	regulation of vascular endothelial growth factor signaling pathway	0.0598506	2	ADGRA2;EMILIN1	382	18986	30
2/252	30/18986	0.0666667	5.02275	2.55741	0.248426	0.204933	ACE/NMB	GO:BP	NA	NA	GO:1903963	arachidonate transport	0.0598506	2	ACE;NMB	382	18986	30
2/252	30/18986	0.0666667	5.02275	2.55741	0.248426	0.204933	NAT10/HNRNPA1	GO:BP	NA	NA	GO:1904357	negative regulation of telomere maintenance via telomere lengthening	0.0598506	2	NAT10;HNRNPA1	382	18986	30
7/252	261/18986	0.0268199	2.02065	1.92564	0.248426	0.204933	IL11/INHBA/PER2/TIAM1/INHBB/CHD7/NMB	GO:BP	NA	NA	GO:0046883	regulation of hormone secretion	0.0599838	7	IL11;INHBA;PER2;TIAM1;INHBB;CHD7;NMB	382	18986	261
9/252	371/18986	0.0242588	1.82769	1.86729	0.248426	0.204933	MYOM1/COMP/LTBP2/KCNJ8/PER2/ANKRD1/TIAM1/INHBB/PCSK1	GO:BP	NA	NA	GO:0009306	protein secretion	0.060107	9	MYOM1;COMP;LTBP2;KCNJ8;PER2;ANKRD1;TIAM1;INHBB;PCSK1	382	18986	371
7/252	262/18986	0.0267176	2.01293	1.9148	0.248426	0.204933	PPP1R13L/KCNJ8/TPM1/ACTC1/ACE/PDE4B/FLNA	GO:BP	NA	NA	GO:0003015	heart process	0.0609687	7	PPP1R13L;KCNJ8;TPM1;ACTC1;ACE;PDE4B;FLNA	382	18986	262
3/252	68/18986	0.0441176	3.32388	2.22649	0.248426	0.204933	BRCA1/DKK3/WNT4	GO:BP	NA	NA	GO:0051055	negative regulation of lipid biosynthetic process	0.0617363	3	BRCA1;DKK3;WNT4	382	18986	68
10/252	430/18986	0.0232558	1.75212	1.82966	0.248426	0.204933	GLI2/ACTB/SMARCD3/EZR/JAK3/EFNB2/GPNMB/TNFRSF21/ITGB2/PAWR	GO:BP	NA	NA	GO:0007159	leukocyte cell-cell adhesion	0.0617585	10	GLI2;ACTB;SMARCD3;EZR;JAK3;EFNB2;GPNMB;TNFRSF21;ITGB2;PAWR	382	18986	430
4/252	112/18986	0.0357143	2.69076	2.08137	0.248426	0.204933	WNT5A/CLU/THBS1/TMEM106A	GO:BP	NA	NA	GO:1903557	positive regulation of tumor necrosis factor superfamily cytokine production	0.0621595	4	WNT5A;CLU;THBS1;TMEM106A	382	18986	112
4/252	112/18986	0.0357143	2.69076	2.08137	0.248426	0.204933	IVNS1ABP/CLU/SFRP2/MUC1	GO:BP	NA	NA	GO:2001243	negative regulation of intrinsic apoptotic signaling pathway	0.0621595	4	IVNS1ABP;CLU;SFRP2;MUC1	382	18986	112
9/252	374/18986	0.0240642	1.81303	1.84176	0.248426	0.204933	MYOM1/COMP/LTBP2/KCNJ8/PER2/ANKRD1/TIAM1/INHBB/PCSK1	GO:BP	NA	NA	GO:0035592	establishment of protein localization to extracellular region	0.0625652	9	MYOM1;COMP;LTBP2;KCNJ8;PER2;ANKRD1;TIAM1;INHBB;PCSK1	382	18986	374
9/252	374/18986	0.0240642	1.81303	1.84176	0.248426	0.204933	EZR/WNT5A/CLU/CDK2/LRP1/TLK2/GPC3/FLNA/LRIG2	GO:BP	NA	NA	GO:0042176	regulation of protein catabolic process	0.0625652	9	EZR;WNT5A;CLU;CDK2;LRP1;TLK2;GPC3;FLNA;LRIG2	382	18986	374
8/252	319/18986	0.0250784	1.88944	1.85807	0.248426	0.204933	IL11/CPE/INHBA/PER2/TIAM1/INHBB/CHD7/NMB	GO:BP	NA	NA	GO:0046879	hormone secretion	0.0633775	8	IL11;CPE;INHBA;PER2;TIAM1;INHBB;CHD7;NMB	382	18986	319
2/252	31/18986	0.0645161	4.86073	2.49504	0.248426	0.204933	FRAS1/WNT4	GO:BP	NA	NA	GO:0003338	metanephros morphogenesis	0.0634337	2	FRAS1;WNT4	382	18986	31
2/252	31/18986	0.0645161	4.86073	2.49504	0.248426	0.204933	INHBA/WNT4	GO:BP	NA	NA	GO:0008209	androgen metabolic process	0.0634337	2	INHBA;WNT4	382	18986	31
2/252	31/18986	0.0645161	4.86073	2.49504	0.248426	0.204933	APBA1/KCNJ8	GO:BP	NA	NA	GO:0014047	glutamate secretion	0.0634337	2	APBA1;KCNJ8	382	18986	31
2/252	31/18986	0.0645161	4.86073	2.49504	0.248426	0.204933	HOXA3/NRP2	GO:BP	NA	NA	GO:0021602	cranial nerve morphogenesis	0.0634337	2	HOXA3;NRP2	382	18986	31
2/252	31/18986	0.0645161	4.86073	2.49504	0.248426	0.204933	HOXA3/SRF	GO:BP	NA	NA	GO:0030878	thyroid gland development	0.0634337	2	HOXA3;SRF	382	18986	31
2/252	31/18986	0.0645161	4.86073	2.49504	0.248426	0.204933	CLU/CCN1	GO:BP	NA	NA	GO:0034250	positive regulation of amide metabolic process	0.0634337	2	CLU;CCN1	382	18986	31
2/252	31/18986	0.0645161	4.86073	2.49504	0.248426	0.204933	EZR/CHD7	GO:BP	NA	NA	GO:0040018	positive regulation of multicellular organism growth	0.0634337	2	EZR;CHD7	382	18986	31
2/252	31/18986	0.0645161	4.86073	2.49504	0.248426	0.204933	THBS1/EMILIN1	GO:BP	NA	NA	GO:0050820	positive regulation of coagulation	0.0634337	2	THBS1;EMILIN1	382	18986	31
2/252	31/18986	0.0645161	4.86073	2.49504	0.248426	0.204933	COMP/THBS3	GO:BP	NA	NA	GO:0098868	bone growth	0.0634337	2	COMP;THBS3	382	18986	31
2/252	31/18986	0.0645161	4.86073	2.49504	0.248426	0.204933	CLU/SPON1	GO:BP	NA	NA	GO:1902992	negative regulation of amyloid precursor protein catabolic process	0.0634337	2	CLU;SPON1	382	18986	31
4/252	113/18986	0.0353982	2.66695	2.06125	0.248426	0.204933	CPE/NPPB/NXPH3/NMB	GO:BP	NA	NA	GO:0007218	neuropeptide signaling pathway	0.0638003	4	CPE;NPPB;NXPH3;NMB	382	18986	113
3/252	69/18986	0.0434783	3.27571	2.19637	0.248426	0.204933	ACTB/SYPL2/CCDC14	GO:BP	NA	NA	GO:0048857	neural nucleus development	0.0639353	3	ACTB;SYPL2;CCDC14	382	18986	69
3/252	69/18986	0.0434783	3.27571	2.19637	0.248426	0.204933	WNT5A/WNT4/LBH	GO:BP	NA	NA	GO:0061180	mammary gland epithelium development	0.0639353	3	WNT5A;WNT4;LBH	382	18986	69
1/252	5/18986	0.2	15.0683	3.64885	0.248426	0.204933	OXTR	GO:BP	NA	NA	GO:0001992	regulation of systemic arterial blood pressure by vasopressin	0.0646328	1	OXTR	382	18986	5
1/252	5/18986	0.2	15.0683	3.64885	0.248426	0.204933	CLU	GO:BP	NA	NA	GO:0002434	immune complex clearance	0.0646328	1	CLU	382	18986	5
1/252	5/18986	0.2	15.0683	3.64885	0.248426	0.204933	THBS1	GO:BP	NA	NA	GO:0002580	regulation of antigen processing and presentation of peptide or polysaccharide antigen via MHC class II	0.0646328	1	THBS1	382	18986	5
1/252	5/18986	0.2	15.0683	3.64885	0.248426	0.204933	NEAT1	GO:BP	NA	NA	GO:0002941	synoviocyte proliferation	0.0646328	1	NEAT1	382	18986	5
1/252	5/18986	0.2	15.0683	3.64885	0.248426	0.204933	S1PR1	GO:BP	NA	NA	GO:0003241	growth involved in heart morphogenesis	0.0646328	1	S1PR1	382	18986	5
1/252	5/18986	0.2	15.0683	3.64885	0.248426	0.204933	KCNJ8	GO:BP	NA	NA	GO:0003292	cardiac septum cell differentiation	0.0646328	1	KCNJ8	382	18986	5
1/252	5/18986	0.2	15.0683	3.64885	0.248426	0.204933	WNT5A	GO:BP	NA	NA	GO:0007223	Wnt signaling pathway, calcium modulating pathway	0.0646328	1	WNT5A	382	18986	5
1/252	5/18986	0.2	15.0683	3.64885	0.248426	0.204933	FBLN1	GO:BP	NA	NA	GO:0019087	transformation of host cell by virus	0.0646328	1	FBLN1	382	18986	5
1/252	5/18986	0.2	15.0683	3.64885	0.248426	0.204933	HOXA3	GO:BP	NA	NA	GO:0021563	glossopharyngeal nerve development	0.0646328	1	HOXA3	382	18986	5
1/252	5/18986	0.2	15.0683	3.64885	0.248426	0.204933	DKK3	GO:BP	NA	NA	GO:0031944	negative regulation of glucocorticoid metabolic process	0.0646328	1	DKK3	382	18986	5
1/252	5/18986	0.2	15.0683	3.64885	0.248426	0.204933	DKK3	GO:BP	NA	NA	GO:0031947	negative regulation of glucocorticoid biosynthetic process	0.0646328	1	DKK3	382	18986	5
1/252	5/18986	0.2	15.0683	3.64885	0.248426	0.204933	FBN1	GO:BP	NA	NA	GO:0032109	positive regulation of response to nutrient levels	0.0646328	1	FBN1	382	18986	5
1/252	5/18986	0.2	15.0683	3.64885	0.248426	0.204933	CLU	GO:BP	NA	NA	GO:0032286	central nervous system myelin maintenance	0.0646328	1	CLU	382	18986	5
1/252	5/18986	0.2	15.0683	3.64885	0.248426	0.204933	LRIG3	GO:BP	NA	NA	GO:0032474	otolith morphogenesis	0.0646328	1	LRIG3	382	18986	5
1/252	5/18986	0.2	15.0683	3.64885	0.248426	0.204933	NRP2	GO:BP	NA	NA	GO:0035290	trunk segmentation	0.0646328	1	NRP2	382	18986	5
1/252	5/18986	0.2	15.0683	3.64885	0.248426	0.204933	FBN1	GO:BP	NA	NA	GO:0035582	sequestering of BMP in extracellular matrix	0.0646328	1	FBN1	382	18986	5
1/252	5/18986	0.2	15.0683	3.64885	0.248426	0.204933	GDF6	GO:BP	NA	NA	GO:0035788	cell migration involved in metanephros development	0.0646328	1	GDF6	382	18986	5
1/252	5/18986	0.2	15.0683	3.64885	0.248426	0.204933	NRP2	GO:BP	NA	NA	GO:0036484	trunk neural crest cell migration	0.0646328	1	NRP2	382	18986	5
1/252	5/18986	0.2	15.0683	3.64885	0.248426	0.204933	WNT5A	GO:BP	NA	NA	GO:0036515	serotonergic neuron axon guidance	0.0646328	1	WNT5A	382	18986	5
1/252	5/18986	0.2	15.0683	3.64885	0.248426	0.204933	NRG1	GO:BP	NA	NA	GO:0038135	ERBB2-ERBB4 signaling pathway	0.0646328	1	NRG1	382	18986	5
1/252	5/18986	0.2	15.0683	3.64885	0.248426	0.204933	WNT5A	GO:BP	NA	NA	GO:0042640	anagen	0.0646328	1	WNT5A	382	18986	5
1/252	5/18986	0.2	15.0683	3.64885	0.248426	0.204933	WNT5A	GO:BP	NA	NA	GO:0042695	thelarche	0.0646328	1	WNT5A	382	18986	5
1/252	5/18986	0.2	15.0683	3.64885	0.248426	0.204933	MYADM	GO:BP	NA	NA	GO:0044860	protein localization to plasma membrane raft	0.0646328	1	MYADM	382	18986	5
1/252	5/18986	0.2	15.0683	3.64885	0.248426	0.204933	WNT5A	GO:BP	NA	NA	GO:0048818	positive regulation of hair follicle maturation	0.0646328	1	WNT5A	382	18986	5
1/252	5/18986	0.2	15.0683	3.64885	0.248426	0.204933	RAD51	GO:BP	NA	NA	GO:0051106	positive regulation of DNA ligation	0.0646328	1	RAD51	382	18986	5
1/252	5/18986	0.2	15.0683	3.64885	0.248426	0.204933	CDH3	GO:BP	NA	NA	GO:0051799	negative regulation of hair follicle development	0.0646328	1	CDH3	382	18986	5
1/252	5/18986	0.2	15.0683	3.64885	0.248426	0.204933	WNT5A	GO:BP	NA	NA	GO:0051884	regulation of timing of anagen	0.0646328	1	WNT5A	382	18986	5
1/252	5/18986	0.2	15.0683	3.64885	0.248426	0.204933	JPH2	GO:BP	NA	NA	GO:0055024	regulation of cardiac muscle tissue development	0.0646328	1	JPH2	382	18986	5
1/252	5/18986	0.2	15.0683	3.64885	0.248426	0.204933	WNT5A	GO:BP	NA	NA	GO:0060029	convergent extension involved in organogenesis	0.0646328	1	WNT5A	382	18986	5
1/252	5/18986	0.2	15.0683	3.64885	0.248426	0.204933	WNT4	GO:BP	NA	NA	GO:0060126	somatotropin secreting cell differentiation	0.0646328	1	WNT4	382	18986	5
1/252	5/18986	0.2	15.0683	3.64885	0.248426	0.204933	CCN1	GO:BP	NA	NA	GO:0060591	chondroblast differentiation	0.0646328	1	CCN1	382	18986	5
1/252	5/18986	0.2	15.0683	3.64885	0.248426	0.204933	WNT5A	GO:BP	NA	NA	GO:0060685	regulation of prostatic bud formation	0.0646328	1	WNT5A	382	18986	5
1/252	5/18986	0.2	15.0683	3.64885	0.248426	0.204933	WNT5A	GO:BP	NA	NA	GO:0060744	mammary gland branching involved in thelarche	0.0646328	1	WNT5A	382	18986	5
1/252	5/18986	0.2	15.0683	3.64885	0.248426	0.204933	WNT5A	GO:BP	NA	NA	GO:0060751	branch elongation involved in mammary gland duct branching	0.0646328	1	WNT5A	382	18986	5
1/252	5/18986	0.2	15.0683	3.64885	0.248426	0.204933	KCNJ8	GO:BP	NA	NA	GO:0060922	atrioventricular node cell differentiation	0.0646328	1	KCNJ8	382	18986	5
1/252	5/18986	0.2	15.0683	3.64885	0.248426	0.204933	INHBA	GO:BP	NA	NA	GO:0060935	cardiac fibroblast cell differentiation	0.0646328	1	INHBA	382	18986	5
1/252	5/18986	0.2	15.0683	3.64885	0.248426	0.204933	INHBA	GO:BP	NA	NA	GO:0060936	cardiac fibroblast cell development	0.0646328	1	INHBA	382	18986	5
1/252	5/18986	0.2	15.0683	3.64885	0.248426	0.204933	ACE	GO:BP	NA	NA	GO:0060978	angiogenesis involved in coronary vascular morphogenesis	0.0646328	1	ACE	382	18986	5
1/252	5/18986	0.2	15.0683	3.64885	0.248426	0.204933	NRP2	GO:BP	NA	NA	GO:0061550	cranial ganglion development	0.0646328	1	NRP2	382	18986	5
1/252	5/18986	0.2	15.0683	3.64885	0.248426	0.204933	WNT5A	GO:BP	NA	NA	GO:0070245	positive regulation of thymocyte apoptotic process	0.0646328	1	WNT5A	382	18986	5
1/252	5/18986	0.2	15.0683	3.64885	0.248426	0.204933	PER2	GO:BP	NA	NA	GO:0070345	negative regulation of fat cell proliferation	0.0646328	1	PER2	382	18986	5
1/252	5/18986	0.2	15.0683	3.64885	0.248426	0.204933	BRCA1	GO:BP	NA	NA	GO:0071681	cellular response to indole-3-methanol	0.0646328	1	BRCA1	382	18986	5
1/252	5/18986	0.2	15.0683	3.64885	0.248426	0.204933	TNC	GO:BP	NA	NA	GO:0071798	response to prostaglandin D	0.0646328	1	TNC	382	18986	5
1/252	5/18986	0.2	15.0683	3.64885	0.248426	0.204933	TNC	GO:BP	NA	NA	GO:0071799	cellular response to prostaglandin D stimulus	0.0646328	1	TNC	382	18986	5
1/252	5/18986	0.2	15.0683	3.64885	0.248426	0.204933	PDE4B	GO:BP	NA	NA	GO:0071878	negative regulation of adenylate cyclase-activating adrenergic receptor signaling pathway	0.0646328	1	PDE4B	382	18986	5
1/252	5/18986	0.2	15.0683	3.64885	0.248426	0.204933	ACTA2	GO:BP	NA	NA	GO:0072144	glomerular mesangial cell development	0.0646328	1	ACTA2	382	18986	5
1/252	5/18986	0.2	15.0683	3.64885	0.248426	0.204933	WNT4	GO:BP	NA	NA	GO:0072162	metanephric mesenchymal cell differentiation	0.0646328	1	WNT4	382	18986	5
1/252	5/18986	0.2	15.0683	3.64885	0.248426	0.204933	CLU	GO:BP	NA	NA	GO:0090261	positive regulation of inclusion body assembly	0.0646328	1	CLU	382	18986	5
1/252	5/18986	0.2	15.0683	3.64885	0.248426	0.204933	GPHN	GO:BP	NA	NA	GO:0097112	gamma-aminobutyric acid receptor clustering	0.0646328	1	GPHN	382	18986	5
1/252	5/18986	0.2	15.0683	3.64885	0.248426	0.204933	TNFRSF21	GO:BP	NA	NA	GO:0097252	oligodendrocyte apoptotic process	0.0646328	1	TNFRSF21	382	18986	5
1/252	5/18986	0.2	15.0683	3.64885	0.248426	0.204933	WNT5A	GO:BP	NA	NA	GO:0097325	melanocyte proliferation	0.0646328	1	WNT5A	382	18986	5
1/252	5/18986	0.2	15.0683	3.64885	0.248426	0.204933	FLNA	GO:BP	NA	NA	GO:0097368	establishment of Sertoli cell barrier	0.0646328	1	FLNA	382	18986	5
1/252	5/18986	0.2	15.0683	3.64885	0.248426	0.204933	SLC25A4	GO:BP	NA	NA	GO:0140021	mitochondrial ADP transmembrane transport	0.0646328	1	SLC25A4	382	18986	5
1/252	5/18986	0.2	15.0683	3.64885	0.248426	0.204933	TMEM97	GO:BP	NA	NA	GO:0140075	regulation of lipoprotein transport	0.0646328	1	TMEM97	382	18986	5
1/252	5/18986	0.2	15.0683	3.64885	0.248426	0.204933	NEAT1	GO:BP	NA	NA	GO:1901645	regulation of synoviocyte proliferation	0.0646328	1	NEAT1	382	18986	5
1/252	5/18986	0.2	15.0683	3.64885	0.248426	0.204933	ABCC3	GO:BP	NA	NA	GO:1901656	glycoside transport	0.0646328	1	ABCC3	382	18986	5
1/252	5/18986	0.2	15.0683	3.64885	0.248426	0.204933	ATP10A	GO:BP	NA	NA	GO:1903525	regulation of membrane tubulation	0.0646328	1	ATP10A	382	18986	5
1/252	5/18986	0.2	15.0683	3.64885	0.248426	0.204933	HNRNPA1	GO:BP	NA	NA	GO:1903936	cellular response to sodium arsenite	0.0646328	1	HNRNPA1	382	18986	5
1/252	5/18986	0.2	15.0683	3.64885	0.248426	0.204933	INHBB	GO:BP	NA	NA	GO:1904016	response to Thyroglobulin triiodothyronine	0.0646328	1	INHBB	382	18986	5
1/252	5/18986	0.2	15.0683	3.64885	0.248426	0.204933	FBLN1	GO:BP	NA	NA	GO:1904187	regulation of transformation of host cell by virus	0.0646328	1	FBLN1	382	18986	5
1/252	5/18986	0.2	15.0683	3.64885	0.248426	0.204933	LRP1	GO:BP	NA	NA	GO:1905167	positive regulation of lysosomal protein catabolic process	0.0646328	1	LRP1	382	18986	5
1/252	5/18986	0.2	15.0683	3.64885	0.248426	0.204933	CDK2	GO:BP	NA	NA	GO:1905784	regulation of anaphase-promoting complex-dependent catabolic process	0.0646328	1	CDK2	382	18986	5
1/252	5/18986	0.2	15.0683	3.64885	0.248426	0.204933	CLU	GO:BP	NA	NA	GO:1905908	positive regulation of amyloid fibril formation	0.0646328	1	CLU	382	18986	5
1/252	5/18986	0.2	15.0683	3.64885	0.248426	0.204933	COMP	GO:BP	NA	NA	GO:1990079	cartilage homeostasis	0.0646328	1	COMP	382	18986	5
1/252	5/18986	0.2	15.0683	3.64885	0.248426	0.204933	UHRF1	GO:BP	NA	NA	GO:2000371	regulation of DNA topoisomerase (ATP-hydrolyzing) activity	0.0646328	1	UHRF1	382	18986	5
1/252	5/18986	0.2	15.0683	3.64885	0.248426	0.204933	UHRF1	GO:BP	NA	NA	GO:2000373	positive regulation of DNA topoisomerase (ATP-hydrolyzing) activity	0.0646328	1	UHRF1	382	18986	5
1/252	5/18986	0.2	15.0683	3.64885	0.248426	0.204933	ACTA2	GO:BP	NA	NA	GO:2000491	positive regulation of hepatic stellate cell activation	0.0646328	1	ACTA2	382	18986	5
1/252	5/18986	0.2	15.0683	3.64885	0.248426	0.204933	FBN1	GO:BP	NA	NA	GO:2001205	negative regulation of osteoclast development	0.0646328	1	FBN1	382	18986	5
5/252	162/18986	0.0308642	2.32535	1.96482	0.249785	0.206054	RAD51/CDK2/NAT10/HNRNPA1/RAD51D	GO:BP	NA	NA	GO:0000723	telomere maintenance	0.0651184	5	RAD51;CDK2;NAT10;HNRNPA1;RAD51D	382	18986	162
5/252	162/18986	0.0308642	2.32535	1.96482	0.249785	0.206054	IL11/LRP4/SFRP2/NRG1/ITGB2	GO:BP	NA	NA	GO:0050730	regulation of peptidyl-tyrosine phosphorylation	0.0651184	5	IL11;LRP4;SFRP2;NRG1;ITGB2	382	18986	162
11/252	493/18986	0.0223124	1.68104	1.77699	0.250349	0.206519	IL11/CPE/KCNJ8/INHBA/UNC13A/PER2/TIAM1/INHBB/CHD7/OXTR/NMB	GO:BP	NA	NA	GO:0023061	signal release	0.0654056	11	IL11;CPE;KCNJ8;INHBA;UNC13A;PER2;TIAM1;INHBB;CHD7;OXTR;NMB	382	18986	493
4/252	114/18986	0.0350877	2.64355	2.04135	0.250349	0.206519	LRP1/TPM1/ADAMTS1/ACE	GO:BP	NA	NA	GO:0014812	muscle cell migration	0.0654637	4	LRP1;TPM1;ADAMTS1;ACE	382	18986	114
4/252	114/18986	0.0350877	2.64355	2.04135	0.250349	0.206519	OPN3/SFPQ/PER2/PER1	GO:BP	NA	NA	GO:0042752	regulation of circadian rhythm	0.0654637	4	OPN3;SFPQ;PER2;PER1	382	18986	114
3/252	70/18986	0.0428571	3.22891	2.16679	0.25254	0.208326	SMARCD3/HOXA3/WNT5A	GO:BP	NA	NA	GO:0048645	animal organ formation	0.06617	3	SMARCD3;HOXA3;WNT5A	382	18986	70
3/252	70/18986	0.0428571	3.22891	2.16679	0.25254	0.208326	EZR/GBP1/PAWR	GO:BP	NA	NA	GO:0050854	regulation of antigen receptor-mediated signaling pathway	0.06617	3	EZR;GBP1;PAWR	382	18986	70
2/252	32/18986	0.0625	4.70883	2.4353	0.253216	0.208883	PRPS1/CTPS1	GO:BP	NA	NA	GO:0006221	pyrimidine nucleotide biosynthetic process	0.0670875	2	PRPS1;CTPS1	382	18986	32
2/252	32/18986	0.0625	4.70883	2.4353	0.253216	0.208883	IGF1R/WNT4	GO:BP	NA	NA	GO:0045940	positive regulation of steroid metabolic process	0.0670875	2	IGF1R;WNT4	382	18986	32
2/252	32/18986	0.0625	4.70883	2.4353	0.253216	0.208883	SRF/OXTR	GO:BP	NA	NA	GO:0045987	positive regulation of smooth muscle contraction	0.0670875	2	SRF;OXTR	382	18986	32
2/252	32/18986	0.0625	4.70883	2.4353	0.253216	0.208883	EZR/GPSM2	GO:BP	NA	NA	GO:0051642	centrosome localization	0.0670875	2	EZR;GPSM2	382	18986	32
2/252	32/18986	0.0625	4.70883	2.4353	0.253216	0.208883	WNT5A/WNT4	GO:BP	NA	NA	GO:0060603	mammary gland duct morphogenesis	0.0670875	2	WNT5A;WNT4	382	18986	32
2/252	32/18986	0.0625	4.70883	2.4353	0.253216	0.208883	EZR/GPSM2	GO:BP	NA	NA	GO:0061842	microtubule organizing center localization	0.0670875	2	EZR;GPSM2	382	18986	32
2/252	32/18986	0.0625	4.70883	2.4353	0.253216	0.208883	KCNJ8/FLNA	GO:BP	NA	NA	GO:0086011	membrane repolarization during action potential	0.0670875	2	KCNJ8;FLNA	382	18986	32
2/252	32/18986	0.0625	4.70883	2.4353	0.253216	0.208883	CEMIP/ITGB2	GO:BP	NA	NA	GO:0090313	regulation of protein targeting to membrane	0.0670875	2	CEMIP;ITGB2	382	18986	32
2/252	32/18986	0.0625	4.70883	2.4353	0.253216	0.208883	BRCA1/SFRP2	GO:BP	NA	NA	GO:1902042	negative regulation of extrinsic apoptotic signaling pathway via death domain receptors	0.0670875	2	BRCA1;SFRP2	382	18986	32
2/252	32/18986	0.0625	4.70883	2.4353	0.253216	0.208883	ADGRA2/EMILIN1	GO:BP	NA	NA	GO:1902547	regulation of cellular response to vascular endothelial growth factor stimulus	0.0670875	2	ADGRA2;EMILIN1	382	18986	32
8/252	323/18986	0.0247678	1.86604	1.8207	0.253216	0.208883	BRCA1/RAD51/ACTB/SMARCD3/SFPQ/ATRIP/RAD51D/UHRF1	GO:BP	NA	NA	GO:0006302	double-strand break repair	0.0670998	8	BRCA1;RAD51;ACTB;SMARCD3;SFPQ;ATRIP;RAD51D;UHRF1	382	18986	323
4/252	115/18986	0.0347826	2.62057	2.02166	0.253216	0.208883	ACTB/SMARCD3/SRF/NRG1	GO:BP	NA	NA	GO:0045445	myoblast differentiation	0.0671496	4	ACTB;SMARCD3;SRF;NRG1	382	18986	115
5/252	164/18986	0.0304878	2.29699	1.93471	0.255696	0.21093	BRCA1/INHBA/THBS1/SFRP2/NRG1	GO:BP	NA	NA	GO:2001236	regulation of extrinsic apoptotic signaling pathway	0.067875	5	BRCA1;INHBA;THBS1;SFRP2;NRG1	382	18986	164
7/252	269/18986	0.0260223	1.96055	1.84022	0.256443	0.211546	GPC4/WNT5A/KCNJ8/LRP4/OXTR/EPHB3/THBS2	GO:BP	NA	NA	GO:0007416	synapse assembly	0.068141	7	GPC4;WNT5A;KCNJ8;LRP4;OXTR;EPHB3;THBS2	382	18986	269
3/252	71/18986	0.0422535	3.18343	2.13775	0.257314	0.212264	COMP/THBS1/EMILIN1	GO:BP	NA	NA	GO:1900046	regulation of hemostasis	0.0684403	3	COMP;THBS1;EMILIN1	382	18986	71
4/252	116/18986	0.0344828	2.59797	2.00218	0.258384	0.213147	ADGRA2/CDH3/SFRP2/GPC3	GO:BP	NA	NA	GO:0090263	positive regulation of canonical Wnt signaling pathway	0.068858	4	ADGRA2;CDH3;SFRP2;GPC3	382	18986	116
8/252	326/18986	0.0245399	1.84887	1.79301	0.258384	0.213147	OPN3/MMP2/PER2/COL6A3/MFAP4/TUBA1A/PER1/MME	GO:BP	NA	NA	GO:0009416	response to light stimulus	0.0699784	8	OPN3;MMP2;PER2;COL6A3;MFAP4;TUBA1A;PER1;MME	382	18986	326
4/252	117/18986	0.034188	2.57577	1.9829	0.258384	0.213147	FSTL3/JAK3/INHBA/FBN1	GO:BP	NA	NA	GO:1902106	negative regulation of leukocyte differentiation	0.0705886	4	FSTL3;JAK3;INHBA;FBN1	382	18986	117
5/252	166/18986	0.0301205	2.26932	1.90504	0.258384	0.213147	SRF/FN1/UNC13A/SFRP2/NRG1	GO:BP	NA	NA	GO:0030307	positive regulation of cell growth	0.0706957	5	SRF;FN1;UNC13A;SFRP2;NRG1	382	18986	166
3/252	72/18986	0.0416667	3.13922	2.10921	0.258384	0.213147	VCL/AUTS2/S1PR1	GO:BP	NA	NA	GO:0030032	lamellipodium assembly	0.0707456	3	VCL;AUTS2;S1PR1	382	18986	72
3/252	72/18986	0.0416667	3.13922	2.10921	0.258384	0.213147	BRCA1/PER1/LBH	GO:BP	NA	NA	GO:0033143	regulation of intracellular steroid hormone receptor signaling pathway	0.0707456	3	BRCA1;PER1;LBH	382	18986	72
3/252	72/18986	0.0416667	3.13922	2.10921	0.258384	0.213147	WNT5A/GPNMB/S1PR1	GO:BP	NA	NA	GO:0050918	positive chemotaxis	0.0707456	3	WNT5A;GPNMB;S1PR1	382	18986	72
2/252	33/18986	0.0606061	4.56614	2.37797	0.258384	0.213147	THBS1/TGFB1I1	GO:BP	NA	NA	GO:0030511	positive regulation of transforming growth factor beta receptor signaling pathway	0.0708094	2	THBS1;TGFB1I1	382	18986	33
2/252	33/18986	0.0606061	4.56614	2.37797	0.258384	0.213147	GLI2/INTU	GO:BP	NA	NA	GO:0031069	hair follicle morphogenesis	0.0708094	2	GLI2;INTU	382	18986	33
2/252	33/18986	0.0606061	4.56614	2.37797	0.258384	0.213147	CDK2/MUC1	GO:BP	NA	NA	GO:0031571	mitotic G1 DNA damage checkpoint signaling	0.0708094	2	CDK2;MUC1	382	18986	33
2/252	33/18986	0.0606061	4.56614	2.37797	0.258384	0.213147	GPNMB/NRG1	GO:BP	NA	NA	GO:0031952	regulation of protein autophosphorylation	0.0708094	2	GPNMB;NRG1	382	18986	33
2/252	33/18986	0.0606061	4.56614	2.37797	0.258384	0.213147	CDK2/MUC1	GO:BP	NA	NA	GO:0044819	mitotic G1/S transition checkpoint signaling	0.0708094	2	CDK2;MUC1	382	18986	33
2/252	33/18986	0.0606061	4.56614	2.37797	0.258384	0.213147	ACE/OXTR	GO:BP	NA	NA	GO:0045907	positive regulation of vasoconstriction	0.0708094	2	ACE;OXTR	382	18986	33
2/252	33/18986	0.0606061	4.56614	2.37797	0.258384	0.213147	COMP/THBS3	GO:BP	NA	NA	GO:0060351	cartilage development involved in endochondral bone morphogenesis	0.0708094	2	COMP;THBS3	382	18986	33
2/252	33/18986	0.0606061	4.56614	2.37797	0.258384	0.213147	THBS1/TGFB1I1	GO:BP	NA	NA	GO:1903846	positive regulation of cellular response to transforming growth factor beta stimulus	0.0708094	2	THBS1;TGFB1I1	382	18986	33
8/252	327/18986	0.0244648	1.84321	1.78384	0.258384	0.213147	BRCA1/MMP2/SFPQ/IVNS1ABP/CLU/PLAGL2/SFRP2/MUC1	GO:BP	NA	NA	GO:0097193	intrinsic apoptotic signaling pathway	0.0709546	8	BRCA1;MMP2;SFPQ;IVNS1ABP;CLU;PLAGL2;SFRP2;MUC1	382	18986	327
5/252	167/18986	0.0299401	2.25573	1.89036	0.258384	0.213147	WNT5A/MEIS1/FBN1/COL8A2/SAMD11	GO:BP	NA	NA	GO:0048592	eye morphogenesis	0.07213	5	WNT5A;MEIS1;FBN1;COL8A2;SAMD11	382	18986	167
5/252	167/18986	0.0299401	2.25573	1.89036	0.258384	0.213147	CCDC61/GPSM2/KIF23/FLNA/UHRF1	GO:BP	NA	NA	GO:1902850	microtubule cytoskeleton organization involved in mitosis	0.07213	5	CCDC61;GPSM2;KIF23;FLNA;UHRF1	382	18986	167
4/252	118/18986	0.0338983	2.55394	1.96383	0.258384	0.213147	OPN3/SORBS1/GPC3/ACE	GO:BP	NA	NA	GO:1904659	D-glucose transmembrane transport	0.0723415	4	OPN3;SORBS1;GPC3;ACE	382	18986	118
6/252	219/18986	0.0273973	2.06414	1.83703	0.258384	0.213147	VCL/EZR/ACTA2/WNT5A/MYADM/FLNA	GO:BP	NA	NA	GO:0002064	epithelial cell development	0.0723436	6	VCL;EZR;ACTA2;WNT5A;MYADM;FLNA	382	18986	219
8/252	329/18986	0.0243161	1.83201	1.76561	0.258384	0.213147	BRCA1/RAD51/SUSD2/INHBA/CDK2/GPNMB/ATRIP/MUC1	GO:BP	NA	NA	GO:0010948	negative regulation of cell cycle process	0.0729318	8	BRCA1;RAD51;SUSD2;INHBA;CDK2;GPNMB;ATRIP;MUC1	382	18986	329
8/252	329/18986	0.0243161	1.83201	1.76561	0.258384	0.213147	CEMIP/WNT5A/SYPL2/JPH2/ANKH/CHD7/SLC24A3/FLNA	GO:BP	NA	NA	GO:0055074	calcium ion homeostasis	0.0729318	8	CEMIP;WNT5A;SYPL2;JPH2;ANKH;CHD7;SLC24A3;FLNA	382	18986	329
3/252	73/18986	0.0410959	3.09622	2.08117	0.258384	0.213147	APBA1/KCNJ8/PER2	GO:BP	NA	NA	GO:0015800	acidic amino acid transport	0.0730855	3	APBA1;KCNJ8;PER2	382	18986	73
3/252	73/18986	0.0410959	3.09622	2.08117	0.258384	0.213147	MYH9/THBS1/SPON1	GO:BP	NA	NA	GO:1903317	regulation of protein maturation	0.0730855	3	MYH9;THBS1;SPON1	382	18986	73
5/252	168/18986	0.0297619	2.2423	1.87579	0.258384	0.213147	TNC/SRF/IGF1R/SFRP2/A2M	GO:BP	NA	NA	GO:0007584	response to nutrient	0.0735801	5	TNC;SRF;IGF1R;SFRP2;A2M	382	18986	168
8/252	330/18986	0.0242424	1.82646	1.75654	0.258384	0.213147	IL11/CPE/INHBA/PER2/TIAM1/INHBB/CHD7/NMB	GO:BP	NA	NA	GO:0009914	hormone transport	0.0739329	8	IL11;CPE;INHBA;PER2;TIAM1;INHBB;CHD7;NMB	382	18986	330
2/252	34/18986	0.0588235	4.43184	2.32289	0.258384	0.213147	PRPS1/CTPS1	GO:BP	NA	NA	GO:0009112	nucleobase metabolic process	0.074597	2	PRPS1;CTPS1	382	18986	34
2/252	34/18986	0.0588235	4.43184	2.32289	0.258384	0.213147	GLI2/LRP4	GO:BP	NA	NA	GO:0009954	proximal/distal pattern formation	0.074597	2	GLI2;LRP4	382	18986	34
2/252	34/18986	0.0588235	4.43184	2.32289	0.258384	0.213147	BRCA1/LBH	GO:BP	NA	NA	GO:0033146	regulation of intracellular estrogen receptor signaling pathway	0.074597	2	BRCA1;LBH	382	18986	34
2/252	34/18986	0.0588235	4.43184	2.32289	0.258384	0.213147	CLU/SPON1	GO:BP	NA	NA	GO:0034249	negative regulation of amide metabolic process	0.074597	2	CLU;SPON1	382	18986	34
2/252	34/18986	0.0588235	4.43184	2.32289	0.258384	0.213147	FSTL3/FBN1	GO:BP	NA	NA	GO:0045671	negative regulation of osteoclast differentiation	0.074597	2	FSTL3;FBN1	382	18986	34
2/252	34/18986	0.0588235	4.43184	2.32289	0.258384	0.213147	DKK3/WNT4	GO:BP	NA	NA	GO:0045939	negative regulation of steroid metabolic process	0.074597	2	DKK3;WNT4	382	18986	34
2/252	34/18986	0.0588235	4.43184	2.32289	0.258384	0.213147	LAMA1/WNT5A	GO:BP	NA	NA	GO:0090162	establishment of epithelial cell polarity	0.074597	2	LAMA1;WNT5A	382	18986	34
2/252	34/18986	0.0588235	4.43184	2.32289	0.258384	0.213147	EFNB2/NRG1	GO:BP	NA	NA	GO:0098884	postsynaptic neurotransmitter receptor internalization	0.074597	2	EFNB2;NRG1	382	18986	34
2/252	34/18986	0.0588235	4.43184	2.32289	0.258384	0.213147	WNT5A/TUBA1A	GO:BP	NA	NA	GO:0140058	neuron projection arborization	0.074597	2	WNT5A;TUBA1A	382	18986	34
2/252	34/18986	0.0588235	4.43184	2.32289	0.258384	0.213147	EFNB2/NRG1	GO:BP	NA	NA	GO:0140239	postsynaptic endocytosis	0.074597	2	EFNB2;NRG1	382	18986	34
8/252	331/18986	0.0241692	1.82094	1.7475	0.258384	0.213147	MMP2/SRF/KCNJ8/INHBA/THBS1/ACE/OXTR/MALAT1	GO:BP	NA	NA	GO:0036293	response to decreased oxygen levels	0.0749423	8	MMP2;SRF;KCNJ8;INHBA;THBS1;ACE;OXTR;MALAT1	382	18986	331
5/252	169/18986	0.0295858	2.22903	1.86132	0.258384	0.213147	BRCA1/RAD51/CDK2/RFC4/POLG2	GO:BP	NA	NA	GO:0006261	DNA-templated DNA replication	0.0750462	5	BRCA1;RAD51;CDK2;RFC4;POLG2	382	18986	169
5/252	169/18986	0.0295858	2.22903	1.86132	0.258384	0.213147	JAK3/INHBA/GPNMB/TNFRSF21/PAWR	GO:BP	NA	NA	GO:0051250	negative regulation of lymphocyte activation	0.0750462	5	JAK3;INHBA;GPNMB;TNFRSF21;PAWR	382	18986	169
3/252	74/18986	0.0405405	3.05438	2.05361	0.258384	0.213147	GPNMB/TNFRSF21/PAWR	GO:BP	NA	NA	GO:0042130	negative regulation of T cell proliferation	0.0754597	3	GPNMB;TNFRSF21;PAWR	382	18986	74
3/252	74/18986	0.0405405	3.05438	2.05361	0.258384	0.213147	NRP2/CCN1/CHD7	GO:BP	NA	NA	GO:0060411	cardiac septum morphogenesis	0.0754597	3	NRP2;CCN1;CHD7	382	18986	74
3/252	74/18986	0.0405405	3.05438	2.05361	0.258384	0.213147	ACTB/TEAD4/LBH	GO:BP	NA	NA	GO:2000036	regulation of stem cell population maintenance	0.0754597	3	ACTB;TEAD4;LBH	382	18986	74
7/252	276/18986	0.0253623	1.91083	1.76785	0.258384	0.213147	ADGRA2/DKK3/CDH3/WNT5A/LRP4/SFRP2/GPC3	GO:BP	NA	NA	GO:0060828	regulation of canonical Wnt signaling pathway	0.0758	7	ADGRA2;DKK3;CDH3;WNT5A;LRP4;SFRP2;GPC3	382	18986	276
4/252	120/18986	0.0333333	2.51138	1.92625	0.258384	0.213147	KCNJ8/THBS1/ACE/NMB	GO:BP	NA	NA	GO:0015908	fatty acid transport	0.0759133	4	KCNJ8;THBS1;ACE;NMB	382	18986	120
4/252	120/18986	0.0333333	2.51138	1.92625	0.258384	0.213147	WNT5A/CCN2/THBS1/WNT4	GO:BP	NA	NA	GO:0044344	cellular response to fibroblast growth factor stimulus	0.0759133	4	WNT5A;CCN2;THBS1;WNT4	382	18986	120
8/252	332/18986	0.0240964	1.81545	1.73849	0.258384	0.213147	ADGRA2/DKK3/CDH3/WNT5A/LRP4/SFRP2/GPC3/WNT4	GO:BP	NA	NA	GO:0060070	canonical Wnt signaling pathway	0.07596	8	ADGRA2;DKK3;CDH3;WNT5A;LRP4;SFRP2;GPC3;WNT4	382	18986	332
5/252	170/18986	0.0294118	2.21592	1.84695	0.258384	0.213147	MMP2/INHBA/ADAMTS1/WNT4/INHBB	GO:BP	NA	NA	GO:0007292	female gamete generation	0.0765281	5	MMP2;INHBA;ADAMTS1;WNT4;INHBB	382	18986	170
5/252	170/18986	0.0294118	2.21592	1.84695	0.258384	0.213147	LAMA4/PER2/IGF1R/SLC25A4/OXTR	GO:BP	NA	NA	GO:1990845	adaptive thermogenesis	0.0765281	5	LAMA4;PER2;IGF1R;SLC25A4;OXTR	382	18986	170
1/252	6/18986	0.166667	12.5569	3.28366	0.258384	0.213147	EZR	GO:BP	NA	NA	GO:0001951	intestinal D-glucose absorption	0.0770512	1	EZR	382	18986	6
1/252	6/18986	0.166667	12.5569	3.28366	0.258384	0.213147	TPM1	GO:BP	NA	NA	GO:0001993	regulation of systemic arterial blood pressure by norepinephrine-epinephrine	0.0770512	1	TPM1	382	18986	6
1/252	6/18986	0.166667	12.5569	3.28366	0.258384	0.213147	SYNM	GO:BP	NA	NA	GO:0003010	voluntary skeletal muscle contraction	0.0770512	1	SYNM	382	18986	6
1/252	6/18986	0.166667	12.5569	3.28366	0.258384	0.213147	TPM1	GO:BP	NA	NA	GO:0003062	regulation of heart rate by chemical signal	0.0770512	1	TPM1	382	18986	6
1/252	6/18986	0.166667	12.5569	3.28366	0.258384	0.213147	CCN1	GO:BP	NA	NA	GO:0003278	apoptotic process involved in heart morphogenesis	0.0770512	1	CCN1	382	18986	6
1/252	6/18986	0.166667	12.5569	3.28366	0.258384	0.213147	NRG1	GO:BP	NA	NA	GO:0003348	cardiac endothelial cell differentiation	0.0770512	1	NRG1	382	18986	6
1/252	6/18986	0.166667	12.5569	3.28366	0.258384	0.213147	PRPS1	GO:BP	NA	NA	GO:0006015	5-phosphoribose 1-diphosphate biosynthetic process	0.0770512	1	PRPS1	382	18986	6
1/252	6/18986	0.166667	12.5569	3.28366	0.258384	0.213147	CHI3L1	GO:BP	NA	NA	GO:0006030	chitin metabolic process	0.0770512	1	CHI3L1	382	18986	6
1/252	6/18986	0.166667	12.5569	3.28366	0.258384	0.213147	CHI3L1	GO:BP	NA	NA	GO:0006032	chitin catabolic process	0.0770512	1	CHI3L1	382	18986	6
1/252	6/18986	0.166667	12.5569	3.28366	0.258384	0.213147	PFAS	GO:BP	NA	NA	GO:0006189	'de novo' IMP biosynthetic process	0.0770512	1	PFAS	382	18986	6
1/252	6/18986	0.166667	12.5569	3.28366	0.258384	0.213147	GPHN	GO:BP	NA	NA	GO:0006777	Mo-molybdopterin cofactor biosynthetic process	0.0770512	1	GPHN	382	18986	6
1/252	6/18986	0.166667	12.5569	3.28366	0.258384	0.213147	NRG1	GO:BP	NA	NA	GO:0007171	activation of transmembrane receptor protein tyrosine kinase activity	0.0770512	1	NRG1	382	18986	6
1/252	6/18986	0.166667	12.5569	3.28366	0.258384	0.213147	FLNA	GO:BP	NA	NA	GO:0007195	adenylate cyclase-inhibiting dopamine receptor signaling pathway	0.0770512	1	FLNA	382	18986	6
1/252	6/18986	0.166667	12.5569	3.28366	0.258384	0.213147	GLI2	GO:BP	NA	NA	GO:0007418	ventral midline development	0.0770512	1	GLI2	382	18986	6
1/252	6/18986	0.166667	12.5569	3.28366	0.258384	0.213147	OPN3	GO:BP	NA	NA	GO:0009637	response to blue light	0.0770512	1	OPN3	382	18986	6
1/252	6/18986	0.166667	12.5569	3.28366	0.258384	0.213147	THBS1	GO:BP	NA	NA	GO:0010746	regulation of long-chain fatty acid import across plasma membrane	0.0770512	1	THBS1	382	18986	6
1/252	6/18986	0.166667	12.5569	3.28366	0.258384	0.213147	THBS1	GO:BP	NA	NA	GO:0010754	negative regulation of cGMP-mediated signaling	0.0770512	1	THBS1	382	18986	6
1/252	6/18986	0.166667	12.5569	3.28366	0.258384	0.213147	SYNM	GO:BP	NA	NA	GO:0014721	twitch skeletal muscle contraction	0.0770512	1	SYNM	382	18986	6
1/252	6/18986	0.166667	12.5569	3.28366	0.258384	0.213147	SLC25A4	GO:BP	NA	NA	GO:0015853	adenine transport	0.0770512	1	SLC25A4	382	18986	6
1/252	6/18986	0.166667	12.5569	3.28366	0.258384	0.213147	INHBB	GO:BP	NA	NA	GO:0017085	response to insecticide	0.0770512	1	INHBB	382	18986	6
1/252	6/18986	0.166667	12.5569	3.28366	0.258384	0.213147	GPHN	GO:BP	NA	NA	GO:0019720	Mo-molybdopterin cofactor metabolic process	0.0770512	1	GPHN	382	18986	6
1/252	6/18986	0.166667	12.5569	3.28366	0.258384	0.213147	NRP2	GO:BP	NA	NA	GO:0021636	trigeminal nerve morphogenesis	0.0770512	1	NRP2	382	18986	6
1/252	6/18986	0.166667	12.5569	3.28366	0.258384	0.213147	NRP2	GO:BP	NA	NA	GO:0021637	trigeminal nerve structural organization	0.0770512	1	NRP2	382	18986	6
1/252	6/18986	0.166667	12.5569	3.28366	0.258384	0.213147	NRP2	GO:BP	NA	NA	GO:0021828	gonadotrophin-releasing hormone neuronal migration to the hypothalamus	0.0770512	1	NRP2	382	18986	6
1/252	6/18986	0.166667	12.5569	3.28366	0.258384	0.213147	NRP2	GO:BP	NA	NA	GO:0021856	hypothalamic tangential migration using cell-axon interactions	0.0770512	1	NRP2	382	18986	6
1/252	6/18986	0.166667	12.5569	3.28366	0.258384	0.213147	WNT5A	GO:BP	NA	NA	GO:0021891	olfactory bulb interneuron development	0.0770512	1	WNT5A	382	18986	6
1/252	6/18986	0.166667	12.5569	3.28366	0.258384	0.213147	SRF	GO:BP	NA	NA	GO:0022028	tangential migration from the subventricular zone to the olfactory bulb	0.0770512	1	SRF	382	18986	6
1/252	6/18986	0.166667	12.5569	3.28366	0.258384	0.213147	EZR	GO:BP	NA	NA	GO:0022614	membrane to membrane docking	0.0770512	1	EZR	382	18986	6
1/252	6/18986	0.166667	12.5569	3.28366	0.258384	0.213147	LAMA2	GO:BP	NA	NA	GO:0032224	positive regulation of synaptic transmission, cholinergic	0.0770512	1	LAMA2	382	18986	6
1/252	6/18986	0.166667	12.5569	3.28366	0.258384	0.213147	GPHN	GO:BP	NA	NA	GO:0032324	molybdopterin cofactor biosynthetic process	0.0770512	1	GPHN	382	18986	6
1/252	6/18986	0.166667	12.5569	3.28366	0.258384	0.213147	THBS1	GO:BP	NA	NA	GO:0032914	positive regulation of transforming growth factor beta1 production	0.0770512	1	THBS1	382	18986	6
1/252	6/18986	0.166667	12.5569	3.28366	0.258384	0.213147	ITGB2	GO:BP	NA	NA	GO:0033239	negative regulation of amine metabolic process	0.0770512	1	ITGB2	382	18986	6
1/252	6/18986	0.166667	12.5569	3.28366	0.258384	0.213147	SYPL2	GO:BP	NA	NA	GO:0033292	T-tubule organization	0.0770512	1	SYPL2	382	18986	6
1/252	6/18986	0.166667	12.5569	3.28366	0.258384	0.213147	HEPH	GO:BP	NA	NA	GO:0034759	regulation of iron ion transmembrane transport	0.0770512	1	HEPH	382	18986	6
1/252	6/18986	0.166667	12.5569	3.28366	0.258384	0.213147	GDF6	GO:BP	NA	NA	GO:0035787	cell migration involved in kidney development	0.0770512	1	GDF6	382	18986	6
1/252	6/18986	0.166667	12.5569	3.28366	0.258384	0.213147	WNT5A	GO:BP	NA	NA	GO:0036514	dopaminergic neuron axon guidance	0.0770512	1	WNT5A	382	18986	6
1/252	6/18986	0.166667	12.5569	3.28366	0.258384	0.213147	NRG1	GO:BP	NA	NA	GO:0038138	ERBB4-ERBB4 signaling pathway	0.0770512	1	NRG1	382	18986	6
1/252	6/18986	0.166667	12.5569	3.28366	0.258384	0.213147	IL11	GO:BP	NA	NA	GO:0038154	interleukin-11-mediated signaling pathway	0.0770512	1	IL11	382	18986	6
1/252	6/18986	0.166667	12.5569	3.28366	0.258384	0.213147	PLTP	GO:BP	NA	NA	GO:0042360	vitamin E metabolic process	0.0770512	1	PLTP	382	18986	6
1/252	6/18986	0.166667	12.5569	3.28366	0.258384	0.213147	SFRP2	GO:BP	NA	NA	GO:0042661	regulation of mesodermal cell fate specification	0.0770512	1	SFRP2	382	18986	6
1/252	6/18986	0.166667	12.5569	3.28366	0.258384	0.213147	OXTR	GO:BP	NA	NA	GO:0042713	sperm ejaculation	0.0770512	1	OXTR	382	18986	6
1/252	6/18986	0.166667	12.5569	3.28366	0.258384	0.213147	GPHN	GO:BP	NA	NA	GO:0043545	molybdopterin cofactor metabolic process	0.0770512	1	GPHN	382	18986	6
1/252	6/18986	0.166667	12.5569	3.28366	0.258384	0.213147	INHBA	GO:BP	NA	NA	GO:0045578	negative regulation of B cell differentiation	0.0770512	1	INHBA	382	18986	6
1/252	6/18986	0.166667	12.5569	3.28366	0.258384	0.213147	SRF	GO:BP	NA	NA	GO:0046016	positive regulation of transcription by glucose	0.0770512	1	SRF	382	18986	6
1/252	6/18986	0.166667	12.5569	3.28366	0.258384	0.213147	PRPS1	GO:BP	NA	NA	GO:0046391	5-phosphoribose 1-diphosphate metabolic process	0.0770512	1	PRPS1	382	18986	6
1/252	6/18986	0.166667	12.5569	3.28366	0.258384	0.213147	SFRP2	GO:BP	NA	NA	GO:0048866	stem cell fate specification	0.0770512	1	SFRP2	382	18986	6
1/252	6/18986	0.166667	12.5569	3.28366	0.258384	0.213147	RAD51	GO:BP	NA	NA	GO:0051105	regulation of DNA ligation	0.0770512	1	RAD51	382	18986	6
1/252	6/18986	0.166667	12.5569	3.28366	0.258384	0.213147	GPHN	GO:BP	NA	NA	GO:0051189	prosthetic group metabolic process	0.0770512	1	GPHN	382	18986	6
1/252	6/18986	0.166667	12.5569	3.28366	0.258384	0.213147	GPSM2	GO:BP	NA	NA	GO:0051661	maintenance of centrosome location	0.0770512	1	GPSM2	382	18986	6
1/252	6/18986	0.166667	12.5569	3.28366	0.258384	0.213147	PER2	GO:BP	NA	NA	GO:0051935	glutamate reuptake	0.0770512	1	PER2	382	18986	6
1/252	6/18986	0.166667	12.5569	3.28366	0.258384	0.213147	WNT4	GO:BP	NA	NA	GO:0060129	thyroid-stimulating hormone-secreting cell differentiation	0.0770512	1	WNT4	382	18986	6
1/252	6/18986	0.166667	12.5569	3.28366	0.258384	0.213147	OXTR	GO:BP	NA	NA	GO:0060137	maternal process involved in parturition	0.0770512	1	OXTR	382	18986	6
1/252	6/18986	0.166667	12.5569	3.28366	0.258384	0.213147	OXTR	GO:BP	NA	NA	GO:0060405	regulation of penile erection	0.0770512	1	OXTR	382	18986	6
1/252	6/18986	0.166667	12.5569	3.28366	0.258384	0.213147	NRG1	GO:BP	NA	NA	GO:0060956	endocardial cell differentiation	0.0770512	1	NRG1	382	18986	6
1/252	6/18986	0.166667	12.5569	3.28366	0.258384	0.213147	WNT5A	GO:BP	NA	NA	GO:0061643	chemorepulsion of axon	0.0770512	1	WNT5A	382	18986	6
1/252	6/18986	0.166667	12.5569	3.28366	0.258384	0.213147	BGN	GO:BP	NA	NA	GO:0061975	articular cartilage development	0.0770512	1	BGN	382	18986	6
1/252	6/18986	0.166667	12.5569	3.28366	0.258384	0.213147	CLU	GO:BP	NA	NA	GO:0071211	protein targeting to vacuole involved in autophagy	0.0770512	1	CLU	382	18986	6
1/252	6/18986	0.166667	12.5569	3.28366	0.258384	0.213147	BRCA1	GO:BP	NA	NA	GO:0071680	response to indole-3-methanol	0.0770512	1	BRCA1	382	18986	6
1/252	6/18986	0.166667	12.5569	3.28366	0.258384	0.213147	ACTA2	GO:BP	NA	NA	GO:0072008	glomerular mesangial cell differentiation	0.0770512	1	ACTA2	382	18986	6
1/252	6/18986	0.166667	12.5569	3.28366	0.258384	0.213147	ACTA2	GO:BP	NA	NA	GO:0072143	mesangial cell development	0.0770512	1	ACTA2	382	18986	6
1/252	6/18986	0.166667	12.5569	3.28366	0.258384	0.213147	WNT4	GO:BP	NA	NA	GO:0072174	metanephric tubule formation	0.0770512	1	WNT4	382	18986	6
1/252	6/18986	0.166667	12.5569	3.28366	0.258384	0.213147	DKK3	GO:BP	NA	NA	GO:0090032	negative regulation of steroid hormone biosynthetic process	0.0770512	1	DKK3	382	18986	6
1/252	6/18986	0.166667	12.5569	3.28366	0.258384	0.213147	NMB	GO:BP	NA	NA	GO:0090289	regulation of osteoclast proliferation	0.0770512	1	NMB	382	18986	6
1/252	6/18986	0.166667	12.5569	3.28366	0.258384	0.213147	NRP2	GO:BP	NA	NA	GO:0097490	sympathetic neuron projection extension	0.0770512	1	NRP2	382	18986	6
1/252	6/18986	0.166667	12.5569	3.28366	0.258384	0.213147	KCNJ8	GO:BP	NA	NA	GO:0150103	reactive gliosis	0.0770512	1	KCNJ8	382	18986	6
1/252	6/18986	0.166667	12.5569	3.28366	0.258384	0.213147	GEM	GO:BP	NA	NA	GO:1901842	negative regulation of high voltage-gated calcium channel activity	0.0770512	1	GEM	382	18986	6
1/252	6/18986	0.166667	12.5569	3.28366	0.258384	0.213147	PDE4B	GO:BP	NA	NA	GO:1901897	regulation of relaxation of cardiac muscle	0.0770512	1	PDE4B	382	18986	6
1/252	6/18986	0.166667	12.5569	3.28366	0.258384	0.213147	HNRNPA1	GO:BP	NA	NA	GO:1902075	cellular response to salt	0.0770512	1	HNRNPA1	382	18986	6
1/252	6/18986	0.166667	12.5569	3.28366	0.258384	0.213147	WNT5A	GO:BP	NA	NA	GO:1902474	positive regulation of protein localization to synapse	0.0770512	1	WNT5A	382	18986	6
1/252	6/18986	0.166667	12.5569	3.28366	0.258384	0.213147	HNRNPA1	GO:BP	NA	NA	GO:1903935	response to sodium arsenite	0.0770512	1	HNRNPA1	382	18986	6
1/252	6/18986	0.166667	12.5569	3.28366	0.258384	0.213147	LRP4	GO:BP	NA	NA	GO:1904395	positive regulation of skeletal muscle acetylcholine-gated channel clustering	0.0770512	1	LRP4	382	18986	6
1/252	6/18986	0.166667	12.5569	3.28366	0.258384	0.213147	GPSM2	GO:BP	NA	NA	GO:1904778	positive regulation of protein localization to cell cortex	0.0770512	1	GPSM2	382	18986	6
1/252	6/18986	0.166667	12.5569	3.28366	0.258384	0.213147	PER1	GO:BP	NA	NA	GO:2000323	negative regulation of glucocorticoid receptor signaling pathway	0.0770512	1	PER1	382	18986	6
1/252	6/18986	0.166667	12.5569	3.28366	0.258384	0.213147	JAK3	GO:BP	NA	NA	GO:2000329	negative regulation of T-helper 17 cell lineage commitment	0.0770512	1	JAK3	382	18986	6
4/252	121/18986	0.0330579	2.49062	1.90775	0.260301	0.214728	OPN3/SORBS1/GPC3/ACE	GO:BP	NA	NA	GO:0008645	hexose transmembrane transport	0.077732	4	OPN3;SORBS1;GPC3;ACE	382	18986	121
3/252	75/18986	0.04	3.01365	2.02651	0.260301	0.214728	SFPQ/HNRNPA1/RBMX	GO:BP	NA	NA	GO:0000380	alternative mRNA splicing, via spliceosome	0.0778677	3	SFPQ;HNRNPA1;RBMX	382	18986	75
3/252	75/18986	0.04	3.01365	2.02651	0.260301	0.214728	RAD51/NAT10/HNRNPA1	GO:BP	NA	NA	GO:0010833	telomere maintenance via telomere lengthening	0.0778677	3	RAD51;NAT10;HNRNPA1	382	18986	75
5/252	171/18986	0.0292398	2.20296	1.83269	0.260301	0.214728	SMARCD3/WNT5A/NFIA/ID4/FLNA	GO:BP	NA	NA	GO:0061351	neural precursor cell proliferation	0.0780258	5	SMARCD3;WNT5A;NFIA;ID4;FLNA	382	18986	171
2/252	35/18986	0.0571429	4.30522	2.26991	0.260301	0.214728	PRPS1/PFAS	GO:BP	NA	NA	GO:0009156	ribonucleoside monophosphate biosynthetic process	0.0784479	2	PRPS1;PFAS	382	18986	35
2/252	35/18986	0.0571429	4.30522	2.26991	0.260301	0.214728	SFRP2/LBH	GO:BP	NA	NA	GO:0017145	stem cell division	0.0784479	2	SFRP2;LBH	382	18986	35
2/252	35/18986	0.0571429	4.30522	2.26991	0.260301	0.214728	ANKH/HACD1	GO:BP	NA	NA	GO:0034505	tooth mineralization	0.0784479	2	ANKH;HACD1	382	18986	35
2/252	35/18986	0.0571429	4.30522	2.26991	0.260301	0.214728	WNT5A/FBN1	GO:BP	NA	NA	GO:0048048	embryonic eye morphogenesis	0.0784479	2	WNT5A;FBN1	382	18986	35
2/252	35/18986	0.0571429	4.30522	2.26991	0.260301	0.214728	INHBA/SFRP2	GO:BP	NA	NA	GO:0048333	mesodermal cell differentiation	0.0784479	2	INHBA;SFRP2	382	18986	35
2/252	35/18986	0.0571429	4.30522	2.26991	0.260301	0.214728	TIAM1/LRP8	GO:BP	NA	NA	GO:0050775	positive regulation of dendrite morphogenesis	0.0784479	2	TIAM1;LRP8	382	18986	35
2/252	35/18986	0.0571429	4.30522	2.26991	0.260301	0.214728	SMARCD3/WNT5A	GO:BP	NA	NA	GO:0060914	heart formation	0.0784479	2	SMARCD3;WNT5A	382	18986	35
2/252	35/18986	0.0571429	4.30522	2.26991	0.260301	0.214728	CDK2/TLK2	GO:BP	NA	NA	GO:1902275	regulation of chromatin organization	0.0784479	2	CDK2;TLK2	382	18986	35
9/252	392/18986	0.0229592	1.72977	1.69331	0.260752	0.2151	GLI2/ACTB/SMARCD3/JAK3/EFNB2/GPNMB/TNFRSF21/ITGB2/PAWR	GO:BP	NA	NA	GO:1903037	regulation of leukocyte cell-cell adhesion	0.0786527	9	GLI2;ACTB;SMARCD3;JAK3;EFNB2;GPNMB;TNFRSF21;ITGB2;PAWR	382	18986	392
4/252	122/18986	0.0327869	2.47021	1.88943	0.263341	0.217236	CEMIP/HAS1/CHI3L1/CEMIP2	GO:BP	NA	NA	GO:0006022	aminoglycan metabolic process	0.0795725	4	CEMIP;HAS1;CHI3L1;CEMIP2	382	18986	122
4/252	122/18986	0.0327869	2.47021	1.88943	0.263341	0.217236	OPN3/MMP2/MFAP4/MME	GO:BP	NA	NA	GO:0071482	cellular response to light stimulus	0.0795725	4	OPN3;MMP2;MFAP4;MME	382	18986	122
8/252	336/18986	0.0238095	1.79384	1.70276	0.264902	0.218523	FSTL3/GLI2/ACTB/SMARCD3/WNT5A/EFNB2/EMILIN1/ITGB2	GO:BP	NA	NA	GO:0022409	positive regulation of cell-cell adhesion	0.0801142	8	FSTL3;GLI2;ACTB;SMARCD3;WNT5A;EFNB2;EMILIN1;ITGB2	382	18986	336
3/252	76/18986	0.0394737	2.974	1.99985	0.265314	0.218864	MYH9/WNT5A/WNT4	GO:BP	NA	NA	GO:2000242	negative regulation of reproductive process	0.0803091	3	MYH9;WNT5A;WNT4	382	18986	76
5/252	173/18986	0.0289017	2.17749	1.80444	0.267589	0.22074	BRCA1/WNT5A/NPPB/INHBA/SFRP2	GO:BP	NA	NA	GO:0030308	negative regulation of cell growth	0.0810683	5	BRCA1;WNT5A;NPPB;INHBA;SFRP2	382	18986	173
4/252	123/18986	0.0325203	2.45012	1.87129	0.268564	0.221544	PLTP/TMEM97/CLU/LRP1	GO:BP	NA	NA	GO:0030301	cholesterol transport	0.0814346	4	PLTP;TMEM97;CLU;LRP1	382	18986	123
7/252	281/18986	0.024911	1.87683	1.71743	0.268772	0.221716	FSTL3/JAK3/WNT5A/INHBA/LRP4/FBN1/ID4	GO:BP	NA	NA	GO:0010721	negative regulation of cell development	0.0815687	7	FSTL3;JAK3;WNT5A;INHBA;LRP4;FBN1;ID4	382	18986	281
2/252	36/18986	0.0555556	4.18563	2.21887	0.269502	0.222318	SFRP2/NRG1	GO:BP	NA	NA	GO:0010667	negative regulation of cardiac muscle cell apoptotic process	0.0823597	2	SFRP2;NRG1	382	18986	36
2/252	36/18986	0.0555556	4.18563	2.21887	0.269502	0.222318	SLC25A4/ANKH	GO:BP	NA	NA	GO:0015868	purine ribonucleotide transport	0.0823597	2	SLC25A4;ANKH	382	18986	36
2/252	36/18986	0.0555556	4.18563	2.21887	0.269502	0.222318	NPPB/THBS1	GO:BP	NA	NA	GO:0019934	cGMP-mediated signaling	0.0823597	2	NPPB;THBS1	382	18986	36
2/252	36/18986	0.0555556	4.18563	2.21887	0.269502	0.222318	PLTP/LRP1	GO:BP	NA	NA	GO:0032373	positive regulation of sterol transport	0.0823597	2	PLTP;LRP1	382	18986	36
2/252	36/18986	0.0555556	4.18563	2.21887	0.269502	0.222318	PLTP/LRP1	GO:BP	NA	NA	GO:0032376	positive regulation of cholesterol transport	0.0823597	2	PLTP;LRP1	382	18986	36
2/252	36/18986	0.0555556	4.18563	2.21887	0.269502	0.222318	MMP2/ACE	GO:BP	NA	NA	GO:0034405	response to fluid shear stress	0.0823597	2	MMP2;ACE	382	18986	36
2/252	36/18986	0.0555556	4.18563	2.21887	0.269502	0.222318	GLI2/NFIA	GO:BP	NA	NA	GO:0048665	neuron fate specification	0.0823597	2	GLI2;NFIA	382	18986	36
2/252	36/18986	0.0555556	4.18563	2.21887	0.269502	0.222318	JAK3/TUBA1B	GO:BP	NA	NA	GO:0071353	cellular response to interleukin-4	0.0823597	2	JAK3;TUBA1B	382	18986	36
5/252	174/18986	0.0287356	2.16498	1.79046	0.269723	0.222501	SRF/CNN1/TPM1/OXTR/PDE4B	GO:BP	NA	NA	GO:0006937	regulation of muscle contraction	0.082613	5	SRF;CNN1;TPM1;OXTR;PDE4B	382	18986	174
3/252	77/18986	0.038961	2.93537	1.97363	0.269723	0.222501	WNT5A/NRP2/MEIS1	GO:BP	NA	NA	GO:0009880	embryonic pattern specification	0.0827834	3	WNT5A;NRP2;MEIS1	382	18986	77
3/252	77/18986	0.038961	2.93537	1.97363	0.269723	0.222501	PLTP/TMEM97/LRP1	GO:BP	NA	NA	GO:0032371	regulation of sterol transport	0.0827834	3	PLTP;TMEM97;LRP1	382	18986	77
3/252	77/18986	0.038961	2.93537	1.97363	0.269723	0.222501	PLTP/TMEM97/LRP1	GO:BP	NA	NA	GO:0032374	regulation of cholesterol transport	0.0827834	3	PLTP;TMEM97;LRP1	382	18986	77
3/252	77/18986	0.038961	2.93537	1.97363	0.269723	0.222501	SRF/PATJ/ACTG1	GO:BP	NA	NA	GO:0120192	tight junction assembly	0.0827834	3	SRF;PATJ;ACTG1	382	18986	77
4/252	124/18986	0.0322581	2.43036	1.85333	0.26984	0.222597	OPN3/SORBS1/GPC3/ACE	GO:BP	NA	NA	GO:0015749	monosaccharide transmembrane transport	0.0833181	4	OPN3;SORBS1;GPC3;ACE	382	18986	124
4/252	124/18986	0.0322581	2.43036	1.85333	0.26984	0.222597	FSTL3/JAK3/INHBA/FBN1	GO:BP	NA	NA	GO:1903707	negative regulation of hemopoiesis	0.0833181	4	FSTL3;JAK3;INHBA;FBN1	382	18986	124
5/252	175/18986	0.0285714	2.15261	1.77658	0.26984	0.222597	IL11/INHBA/NRG1/INHBB/NMB	GO:BP	NA	NA	GO:0051048	negative regulation of secretion	0.0841734	5	IL11;INHBA;NRG1;INHBB;NMB	382	18986	175
4/252	125/18986	0.032	2.41092	1.83555	0.26984	0.222597	VCL/THBS1/WNT4/ACTG1	GO:BP	NA	NA	GO:0001952	regulation of cell-matrix adhesion	0.0852229	4	VCL;THBS1;WNT4;ACTG1	382	18986	125
3/252	78/18986	0.0384615	2.89774	1.94783	0.26984	0.222597	ADGRA2/NRP2/EMILIN1	GO:BP	NA	NA	GO:0035924	cellular response to vascular endothelial growth factor stimulus	0.0852903	3	ADGRA2;NRP2;EMILIN1	382	18986	78
3/252	78/18986	0.0384615	2.89774	1.94783	0.26984	0.222597	SRF/FN1/TIAM1	GO:BP	NA	NA	GO:0050772	positive regulation of axonogenesis	0.0852903	3	SRF;FN1;TIAM1	382	18986	78
3/252	78/18986	0.0384615	2.89774	1.94783	0.26984	0.222597	WNT5A/INHBB/TUBA1A	GO:BP	NA	NA	GO:0071277	cellular response to calcium ion	0.0852903	3	WNT5A;INHBB;TUBA1A	382	18986	78
8/252	341/18986	0.0234604	1.76754	1.65877	0.26984	0.222597	CLU/GPNMB/TNFRSF21/ACE/WNT4/CTPS1/PAWR/NMB	GO:BP	NA	NA	GO:0070661	leukocyte proliferation	0.085494	8	CLU;GPNMB;TNFRSF21;ACE;WNT4;CTPS1;PAWR;NMB	382	18986	341
2/252	37/18986	0.0540541	4.0725	2.16965	0.26984	0.222597	SMARCD3/ID4	GO:BP	NA	NA	GO:0002052	positive regulation of neuroblast proliferation	0.0863303	2	SMARCD3;ID4	382	18986	37
2/252	37/18986	0.0540541	4.0725	2.16965	0.26984	0.222597	NPPB/KCNJ8	GO:BP	NA	NA	GO:0003161	cardiac conduction system development	0.0863303	2	NPPB;KCNJ8	382	18986	37
2/252	37/18986	0.0540541	4.0725	2.16965	0.26984	0.222597	SMARCD3/WNT5A	GO:BP	NA	NA	GO:0010092	specification of animal organ identity	0.0863303	2	SMARCD3;WNT5A	382	18986	37
2/252	37/18986	0.0540541	4.0725	2.16965	0.26984	0.222597	TIAM1/LRP8	GO:BP	NA	NA	GO:0010770	positive regulation of cell morphogenesis	0.0863303	2	TIAM1;LRP8	382	18986	37
2/252	37/18986	0.0540541	4.0725	2.16965	0.26984	0.222597	CEMIP/CHI3L1	GO:BP	NA	NA	GO:0010799	regulation of peptidyl-threonine phosphorylation	0.0863303	2	CEMIP;CHI3L1	382	18986	37
2/252	37/18986	0.0540541	4.0725	2.16965	0.26984	0.222597	GLI2/EPHB3	GO:BP	NA	NA	GO:0021955	central nervous system neuron axonogenesis	0.0863303	2	GLI2;EPHB3	382	18986	37
2/252	37/18986	0.0540541	4.0725	2.16965	0.26984	0.222597	PPP1R13L/WNT5A	GO:BP	NA	NA	GO:0031076	embryonic camera-type eye development	0.0863303	2	PPP1R13L;WNT5A	382	18986	37
2/252	37/18986	0.0540541	4.0725	2.16965	0.26984	0.222597	TNC/A2M	GO:BP	NA	NA	GO:0034694	response to prostaglandin	0.0863303	2	TNC;A2M	382	18986	37
2/252	37/18986	0.0540541	4.0725	2.16965	0.26984	0.222597	WNT5A/WNT4	GO:BP	NA	NA	GO:0040020	regulation of meiotic nuclear division	0.0863303	2	WNT5A;WNT4	382	18986	37
2/252	37/18986	0.0540541	4.0725	2.16965	0.26984	0.222597	SRF/FN1	GO:BP	NA	NA	GO:0045773	positive regulation of axon extension	0.0863303	2	SRF;FN1	382	18986	37
2/252	37/18986	0.0540541	4.0725	2.16965	0.26984	0.222597	GPC3/INTU	GO:BP	NA	NA	GO:0045880	positive regulation of smoothened signaling pathway	0.0863303	2	GPC3;INTU	382	18986	37
2/252	37/18986	0.0540541	4.0725	2.16965	0.26984	0.222597	GLI2/INTU	GO:BP	NA	NA	GO:0048730	epidermis morphogenesis	0.0863303	2	GLI2;INTU	382	18986	37
2/252	37/18986	0.0540541	4.0725	2.16965	0.26984	0.222597	SRF/ACE	GO:BP	NA	NA	GO:0060218	hematopoietic stem cell differentiation	0.0863303	2	SRF;ACE	382	18986	37
2/252	37/18986	0.0540541	4.0725	2.16965	0.26984	0.222597	ACTB/ACTG1	GO:BP	NA	NA	GO:0070633	transepithelial transport	0.0863303	2	ACTB;ACTG1	382	18986	37
2/252	37/18986	0.0540541	4.0725	2.16965	0.26984	0.222597	UNC13A/AUTS2	GO:BP	NA	NA	GO:0097484	dendrite extension	0.0863303	2	UNC13A;AUTS2	382	18986	37
10/252	460/18986	0.0217391	1.63785	1.6062	0.26984	0.222597	GLI2/ACTB/SMARCD3/SRF/FN1/TIAM1/LRP8/ACE/ID4/MME	GO:BP	NA	NA	GO:0010720	positive regulation of cell development	0.0874095	10	GLI2;ACTB;SMARCD3;SRF;FN1;TIAM1;LRP8;ACE;ID4;MME	382	18986	460
7/252	287/18986	0.0243902	1.83759	1.65827	0.26984	0.222597	ADGRA2/MYH9/SRF/WNT5A/NRP2/EFNB2/THBS1	GO:BP	NA	NA	GO:0043542	endothelial cell migration	0.0888176	7	ADGRA2;MYH9;SRF;WNT5A;NRP2;EFNB2;THBS1	382	18986	287
1/252	7/18986	0.142857	10.763	2.99632	0.26984	0.222597	ACE	GO:BP	NA	NA	GO:0002016	regulation of blood volume by renin-angiotensin	0.0893053	1	ACE	382	18986	7
1/252	7/18986	0.142857	10.763	2.99632	0.26984	0.222597	WNT5A	GO:BP	NA	NA	GO:0002072	optic cup morphogenesis involved in camera-type eye development	0.0893053	1	WNT5A	382	18986	7
1/252	7/18986	0.142857	10.763	2.99632	0.26984	0.222597	PHKA1	GO:BP	NA	NA	GO:0005981	regulation of glycogen catabolic process	0.0893053	1	PHKA1	382	18986	7
1/252	7/18986	0.142857	10.763	2.99632	0.26984	0.222597	FBLN1	GO:BP	NA	NA	GO:0019048	modulation by virus of host process	0.0893053	1	FBLN1	382	18986	7
1/252	7/18986	0.142857	10.763	2.99632	0.26984	0.222597	FBLN1	GO:BP	NA	NA	GO:0019054	modulation by virus of host cellular process	0.0893053	1	FBLN1	382	18986	7
1/252	7/18986	0.142857	10.763	2.99632	0.26984	0.222597	GLI2	GO:BP	NA	NA	GO:0021521	ventral spinal cord interneuron specification	0.0893053	1	GLI2	382	18986	7
1/252	7/18986	0.142857	10.763	2.99632	0.26984	0.222597	CHD7	GO:BP	NA	NA	GO:0021553	olfactory nerve development	0.0893053	1	CHD7	382	18986	7
1/252	7/18986	0.142857	10.763	2.99632	0.26984	0.222597	NRP2	GO:BP	NA	NA	GO:0021648	vestibulocochlear nerve morphogenesis	0.0893053	1	NRP2	382	18986	7
1/252	7/18986	0.142857	10.763	2.99632	0.26984	0.222597	NFIA	GO:BP	NA	NA	GO:0021780	glial cell fate specification	0.0893053	1	NFIA	382	18986	7
1/252	7/18986	0.142857	10.763	2.99632	0.26984	0.222597	NRP2	GO:BP	NA	NA	GO:0021785	branchiomotor neuron axon guidance	0.0893053	1	NRP2	382	18986	7
1/252	7/18986	0.142857	10.763	2.99632	0.26984	0.222597	NRP2	GO:BP	NA	NA	GO:0021855	hypothalamus cell migration	0.0893053	1	NRP2	382	18986	7
1/252	7/18986	0.142857	10.763	2.99632	0.26984	0.222597	ACTC1	GO:BP	NA	NA	GO:0030240	skeletal muscle thin filament assembly	0.0893053	1	ACTC1	382	18986	7
1/252	7/18986	0.142857	10.763	2.99632	0.26984	0.222597	LRP1	GO:BP	NA	NA	GO:0032429	regulation of phospholipase A2 activity	0.0893053	1	LRP1	382	18986	7
1/252	7/18986	0.142857	10.763	2.99632	0.26984	0.222597	EZR	GO:BP	NA	NA	GO:0032532	regulation of microvillus length	0.0893053	1	EZR	382	18986	7
1/252	7/18986	0.142857	10.763	2.99632	0.26984	0.222597	TNFRSF21	GO:BP	NA	NA	GO:0032696	negative regulation of interleukin-13 production	0.0893053	1	TNFRSF21	382	18986	7
1/252	7/18986	0.142857	10.763	2.99632	0.26984	0.222597	TIAM1	GO:BP	NA	NA	GO:0036135	Schwann cell migration	0.0893053	1	TIAM1	382	18986	7
1/252	7/18986	0.142857	10.763	2.99632	0.26984	0.222597	OXTR	GO:BP	NA	NA	GO:0043084	penile erection	0.0893053	1	OXTR	382	18986	7
1/252	7/18986	0.142857	10.763	2.99632	0.26984	0.222597	FBLN1	GO:BP	NA	NA	GO:0044003	symbiont-mediated perturbation of host process	0.0893053	1	FBLN1	382	18986	7
1/252	7/18986	0.142857	10.763	2.99632	0.26984	0.222597	SRF	GO:BP	NA	NA	GO:0045990	carbon catabolite regulation of transcription	0.0893053	1	SRF	382	18986	7
1/252	7/18986	0.142857	10.763	2.99632	0.26984	0.222597	SRF	GO:BP	NA	NA	GO:0045991	carbon catabolite activation of transcription	0.0893053	1	SRF	382	18986	7
1/252	7/18986	0.142857	10.763	2.99632	0.26984	0.222597	WNT5A	GO:BP	NA	NA	GO:0046543	development of secondary female sexual characteristics	0.0893053	1	WNT5A	382	18986	7
1/252	7/18986	0.142857	10.763	2.99632	0.26984	0.222597	BRCA1	GO:BP	NA	NA	GO:0046600	negative regulation of centriole replication	0.0893053	1	BRCA1	382	18986	7
1/252	7/18986	0.142857	10.763	2.99632	0.26984	0.222597	PLTP	GO:BP	NA	NA	GO:0046836	glycolipid transport	0.0893053	1	PLTP	382	18986	7
1/252	7/18986	0.142857	10.763	2.99632	0.26984	0.222597	FBN1	GO:BP	NA	NA	GO:0048050	post-embryonic eye morphogenesis	0.0893053	1	FBN1	382	18986	7
1/252	7/18986	0.142857	10.763	2.99632	0.26984	0.222597	WNT5A	GO:BP	NA	NA	GO:0048341	paraxial mesoderm formation	0.0893053	1	WNT5A	382	18986	7
1/252	7/18986	0.142857	10.763	2.99632	0.26984	0.222597	LMOD1	GO:BP	NA	NA	GO:0051694	pointed-end actin filament capping	0.0893053	1	LMOD1	382	18986	7
1/252	7/18986	0.142857	10.763	2.99632	0.26984	0.222597	GBP1	GO:BP	NA	NA	GO:0051715	cytolysis in another organism	0.0893053	1	GBP1	382	18986	7
1/252	7/18986	0.142857	10.763	2.99632	0.26984	0.222597	HOXA3	GO:BP	NA	NA	GO:0060017	parathyroid gland development	0.0893053	1	HOXA3	382	18986	7
1/252	7/18986	0.142857	10.763	2.99632	0.26984	0.222597	MYH9	GO:BP	NA	NA	GO:0060467	negative regulation of fertilization	0.0893053	1	MYH9	382	18986	7
1/252	7/18986	0.142857	10.763	2.99632	0.26984	0.222597	MYH9	GO:BP	NA	NA	GO:0060468	prevention of polyspermy	0.0893053	1	MYH9	382	18986	7
1/252	7/18986	0.142857	10.763	2.99632	0.26984	0.222597	SRF	GO:BP	NA	NA	GO:0060534	trachea cartilage development	0.0893053	1	SRF	382	18986	7
1/252	7/18986	0.142857	10.763	2.99632	0.26984	0.222597	GLI2	GO:BP	NA	NA	GO:0060573	cell fate specification involved in pattern specification	0.0893053	1	GLI2	382	18986	7
1/252	7/18986	0.142857	10.763	2.99632	0.26984	0.222597	CCN1	GO:BP	NA	NA	GO:0060710	chorio-allantoic fusion	0.0893053	1	CCN1	382	18986	7
1/252	7/18986	0.142857	10.763	2.99632	0.26984	0.222597	WNT4	GO:BP	NA	NA	GO:0060745	mammary gland branching involved in pregnancy	0.0893053	1	WNT4	382	18986	7
1/252	7/18986	0.142857	10.763	2.99632	0.26984	0.222597	IGF1R	GO:BP	NA	NA	GO:0071393	cellular response to progesterone stimulus	0.0893053	1	IGF1R	382	18986	7
1/252	7/18986	0.142857	10.763	2.99632	0.26984	0.222597	ABCC3	GO:BP	NA	NA	GO:0071716	leukotriene transport	0.0893053	1	ABCC3	382	18986	7
1/252	7/18986	0.142857	10.763	2.99632	0.26984	0.222597	ACTA2	GO:BP	NA	NA	GO:0072007	mesangial cell differentiation	0.0893053	1	ACTA2	382	18986	7
1/252	7/18986	0.142857	10.763	2.99632	0.26984	0.222597	WNT4	GO:BP	NA	NA	GO:0072161	mesenchymal cell differentiation involved in kidney development	0.0893053	1	WNT4	382	18986	7
1/252	7/18986	0.142857	10.763	2.99632	0.26984	0.222597	WNT5A	GO:BP	NA	NA	GO:0072201	negative regulation of mesenchymal cell proliferation	0.0893053	1	WNT5A	382	18986	7
1/252	7/18986	0.142857	10.763	2.99632	0.26984	0.222597	CCN1	GO:BP	NA	NA	GO:0090154	positive regulation of sphingolipid biosynthetic process	0.0893053	1	CCN1	382	18986	7
1/252	7/18986	0.142857	10.763	2.99632	0.26984	0.222597	PFAS	GO:BP	NA	NA	GO:0097065	anterior head development	0.0893053	1	PFAS	382	18986	7
1/252	7/18986	0.142857	10.763	2.99632	0.26984	0.222597	PFAS	GO:BP	NA	NA	GO:0097292	XMP metabolic process	0.0893053	1	PFAS	382	18986	7
1/252	7/18986	0.142857	10.763	2.99632	0.26984	0.222597	PFAS	GO:BP	NA	NA	GO:0097293	XMP biosynthetic process	0.0893053	1	PFAS	382	18986	7
1/252	7/18986	0.142857	10.763	2.99632	0.26984	0.222597	PFAS	GO:BP	NA	NA	GO:0097294	'de novo' XMP biosynthetic process	0.0893053	1	PFAS	382	18986	7
1/252	7/18986	0.142857	10.763	2.99632	0.26984	0.222597	FLNA	GO:BP	NA	NA	GO:0098914	membrane repolarization during atrial cardiac muscle cell action potential	0.0893053	1	FLNA	382	18986	7
1/252	7/18986	0.142857	10.763	2.99632	0.26984	0.222597	EZR	GO:BP	NA	NA	GO:0106001	intestinal hexose absorption	0.0893053	1	EZR	382	18986	7
1/252	7/18986	0.142857	10.763	2.99632	0.26984	0.222597	MALAT1	GO:BP	NA	NA	GO:0110021	cardiac muscle myoblast proliferation	0.0893053	1	MALAT1	382	18986	7
1/252	7/18986	0.142857	10.763	2.99632	0.26984	0.222597	MALAT1	GO:BP	NA	NA	GO:0110022	regulation of cardiac muscle myoblast proliferation	0.0893053	1	MALAT1	382	18986	7
1/252	7/18986	0.142857	10.763	2.99632	0.26984	0.222597	GBP1	GO:BP	NA	NA	GO:0140639	positive regulation of pyroptotic inflammatory response	0.0893053	1	GBP1	382	18986	7
1/252	7/18986	0.142857	10.763	2.99632	0.26984	0.222597	LRP1	GO:BP	NA	NA	GO:0150093	amyloid-beta clearance by transcytosis	0.0893053	1	LRP1	382	18986	7
1/252	7/18986	0.142857	10.763	2.99632	0.26984	0.222597	TIAM1	GO:BP	NA	NA	GO:1900147	regulation of Schwann cell migration	0.0893053	1	TIAM1	382	18986	7
1/252	7/18986	0.142857	10.763	2.99632	0.26984	0.222597	PDE4B	GO:BP	NA	NA	GO:1901078	negative regulation of relaxation of muscle	0.0893053	1	PDE4B	382	18986	7
1/252	7/18986	0.142857	10.763	2.99632	0.26984	0.222597	IGF1R	GO:BP	NA	NA	GO:1903944	negative regulation of hepatocyte apoptotic process	0.0893053	1	IGF1R	382	18986	7
1/252	7/18986	0.142857	10.763	2.99632	0.26984	0.222597	LRP1	GO:BP	NA	NA	GO:1904352	positive regulation of protein catabolic process in the vacuole	0.0893053	1	LRP1	382	18986	7
1/252	7/18986	0.142857	10.763	2.99632	0.26984	0.222597	LRP4	GO:BP	NA	NA	GO:1904393	regulation of skeletal muscle acetylcholine-gated channel clustering	0.0893053	1	LRP4	382	18986	7
1/252	7/18986	0.142857	10.763	2.99632	0.26984	0.222597	EFNB2	GO:BP	NA	NA	GO:1905653	positive regulation of artery morphogenesis	0.0893053	1	EFNB2	382	18986	7
1/252	7/18986	0.142857	10.763	2.99632	0.26984	0.222597	MYH9	GO:BP	NA	NA	GO:1905684	regulation of plasma membrane repair	0.0893053	1	MYH9	382	18986	7
1/252	7/18986	0.142857	10.763	2.99632	0.26984	0.222597	GDF6	GO:BP	NA	NA	GO:1990009	retinal cell apoptotic process	0.0893053	1	GDF6	382	18986	7
1/252	7/18986	0.142857	10.763	2.99632	0.26984	0.222597	RAD51	GO:BP	NA	NA	GO:1990414	replication-born double-strand break repair via sister chromatid exchange	0.0893053	1	RAD51	382	18986	7
1/252	7/18986	0.142857	10.763	2.99632	0.26984	0.222597	NRP2	GO:BP	NA	NA	GO:1990791	dorsal root ganglion development	0.0893053	1	NRP2	382	18986	7
1/252	7/18986	0.142857	10.763	2.99632	0.26984	0.222597	WNT4	GO:BP	NA	NA	GO:2000224	regulation of testosterone biosynthetic process	0.0893053	1	WNT4	382	18986	7
1/252	7/18986	0.142857	10.763	2.99632	0.26984	0.222597	CCN1	GO:BP	NA	NA	GO:2000304	positive regulation of ceramide biosynthetic process	0.0893053	1	CCN1	382	18986	7
1/252	7/18986	0.142857	10.763	2.99632	0.26984	0.222597	PER1	GO:BP	NA	NA	GO:2000322	regulation of glucocorticoid receptor signaling pathway	0.0893053	1	PER1	382	18986	7
1/252	7/18986	0.142857	10.763	2.99632	0.26984	0.222597	ACTA2	GO:BP	NA	NA	GO:2000489	regulation of hepatic stellate cell activation	0.0893053	1	ACTA2	382	18986	7
1/252	7/18986	0.142857	10.763	2.99632	0.26984	0.222597	WNT4	GO:BP	NA	NA	GO:2001012	mesenchymal cell differentiation involved in renal system development	0.0893053	1	WNT4	382	18986	7
1/252	7/18986	0.142857	10.763	2.99632	0.26984	0.222597	THBS1	GO:BP	NA	NA	GO:2001027	negative regulation of endothelial cell chemotaxis	0.0893053	1	THBS1	382	18986	7
6/252	232/18986	0.0258621	1.94848	1.68584	0.270228	0.222917	BRCA1/WNT5A/NPPB/INHBA/SFRP2/GPC3	GO:BP	NA	NA	GO:0045926	negative regulation of growth	0.0895049	6	BRCA1;WNT5A;NPPB;INHBA;SFRP2;GPC3	382	18986	232
2/252	38/18986	0.0526316	3.96533	2.12214	0.271415	0.223896	ACE/OXTR	GO:BP	NA	NA	GO:0001990	regulation of systemic arterial blood pressure by hormone	0.0903572	2	ACE;OXTR	382	18986	38
2/252	38/18986	0.0526316	3.96533	2.12214	0.271415	0.223896	DKK3/WNT4	GO:BP	NA	NA	GO:0008207	C21-steroid hormone metabolic process	0.0903572	2	DKK3;WNT4	382	18986	38
2/252	38/18986	0.0526316	3.96533	2.12214	0.271415	0.223896	GLI2/TUBA1A	GO:BP	NA	NA	GO:0021696	cerebellar cortex morphogenesis	0.0903572	2	GLI2;TUBA1A	382	18986	38
2/252	38/18986	0.0526316	3.96533	2.12214	0.271415	0.223896	WNT5A/TUBA1A	GO:BP	NA	NA	GO:0048854	brain morphogenesis	0.0903572	2	WNT5A;TUBA1A	382	18986	38
2/252	38/18986	0.0526316	3.96533	2.12214	0.271415	0.223896	ACTB/SMARCD3	GO:BP	NA	NA	GO:0070316	regulation of G0 to G1 transition	0.0903572	2	ACTB;SMARCD3	382	18986	38
2/252	38/18986	0.0526316	3.96533	2.12214	0.271415	0.223896	MMP2/IGF1R	GO:BP	NA	NA	GO:0071392	cellular response to estradiol stimulus	0.0903572	2	MMP2;IGF1R	382	18986	38
3/252	80/18986	0.0375	2.8253	1.89744	0.271415	0.223896	FN1/NRP2/NRG1	GO:BP	NA	NA	GO:0014032	neural crest cell development	0.0903999	3	FN1;NRP2;NRG1	382	18986	80
5/252	179/18986	0.027933	2.1045	1.72197	0.271493	0.223961	ABCC3/KCNJ8/THBS1/ACE/NMB	GO:BP	NA	NA	GO:0015718	monocarboxylic acid transport	0.0905695	5	ABCC3;KCNJ8;THBS1;ACE;NMB	382	18986	179
5/252	179/18986	0.027933	2.1045	1.72197	0.271493	0.223961	CEMIP/JPH2/GEM/CHD7/PDE4B	GO:BP	NA	NA	GO:1903169	regulation of calcium ion transmembrane transport	0.0905695	5	CEMIP;JPH2;GEM;CHD7;PDE4B	382	18986	179
8/252	346/18986	0.0231214	1.74199	1.6155	0.272812	0.225048	ANOS1/COL7A1/LRP1/THBS1/GPC3/COL6A3/CST6/A2M	GO:BP	NA	NA	GO:0052547	regulation of peptidase activity	0.0910813	8	ANOS1;COL7A1;LRP1;THBS1;GPC3;COL6A3;CST6;A2M	382	18986	346
5/252	180/18986	0.0277778	2.09281	1.70854	0.275965	0.227649	DKK3/CDH3/THBS1/TGFB1I1/FBN1	GO:BP	NA	NA	GO:0017015	regulation of transforming growth factor beta receptor signaling pathway	0.0922068	5	DKK3;CDH3;THBS1;TGFB1I1;FBN1	382	18986	180
3/252	81/18986	0.037037	2.79042	1.87283	0.277399	0.228833	OPN3/CDH3/WNT5A	GO:BP	NA	NA	GO:0042440	pigment metabolic process	0.0930017	3	OPN3;CDH3;WNT5A	382	18986	81
3/252	81/18986	0.037037	2.79042	1.87283	0.277399	0.228833	WNT5A/SFRP2/WNT4	GO:BP	NA	NA	GO:2000027	regulation of animal organ morphogenesis	0.0930017	3	WNT5A;SFRP2;WNT4	382	18986	81
4/252	129/18986	0.0310078	2.33616	1.76607	0.277399	0.228833	COL11A1/WNT5A/LRIG3/CHD7	GO:BP	NA	NA	GO:0042471	ear morphogenesis	0.0930526	4	COL11A1;WNT5A;LRIG3;CHD7	382	18986	129
4/252	129/18986	0.0310078	2.33616	1.76607	0.277399	0.228833	MMP2/IGF1R/TUBA1A/COL4A1	GO:BP	NA	NA	GO:0043200	response to amino acid	0.0930526	4	MMP2;IGF1R;TUBA1A;COL4A1	382	18986	129
4/252	129/18986	0.0310078	2.33616	1.76607	0.277399	0.228833	CEMIP/JPH2/CHD7/FLNA	GO:BP	NA	NA	GO:0051209	release of sequestered calcium ion into cytosol	0.0930526	4	CEMIP;JPH2;CHD7;FLNA	382	18986	129
8/252	348/18986	0.0229885	1.73198	1.59839	0.278139	0.229443	CEMIP/KCNJ8/JPH2/GEM/CHD7/PDE4B/SLC24A3/FLNA	GO:BP	NA	NA	GO:0070588	calcium ion transmembrane transport	0.0933741	8	CEMIP;KCNJ8;JPH2;GEM;CHD7;PDE4B;SLC24A3;FLNA	382	18986	348
6/252	235/18986	0.0255319	1.92361	1.65234	0.279055	0.230199	ACTB/SMARCD3/CCDC61/KIF23/FLNA/UHRF1	GO:BP	NA	NA	GO:0000819	sister chromatid segregation	0.0937554	6	ACTB;SMARCD3;CCDC61;KIF23;FLNA;UHRF1	382	18986	235
5/252	181/18986	0.0276243	2.08125	1.69519	0.279145	0.230273	COMP/MEIS1/NRG1/THBS3/S1PR1	GO:BP	NA	NA	GO:0035265	organ growth	0.0938595	5	COMP;MEIS1;NRG1;THBS3;S1PR1	382	18986	181
2/252	39/18986	0.0512821	3.86365	2.07622	0.27955	0.230607	SFRP2/NRG1	GO:BP	NA	NA	GO:0010664	negative regulation of striated muscle cell apoptotic process	0.0944385	2	SFRP2;NRG1	382	18986	39
2/252	39/18986	0.0512821	3.86365	2.07622	0.27955	0.230607	NAT10/HNRNPA1	GO:BP	NA	NA	GO:0032205	negative regulation of telomere maintenance	0.0944385	2	NAT10;HNRNPA1	382	18986	39
2/252	39/18986	0.0512821	3.86365	2.07622	0.27955	0.230607	ACE/OXTR	GO:BP	NA	NA	GO:0042755	eating behavior	0.0944385	2	ACE;OXTR	382	18986	39
2/252	39/18986	0.0512821	3.86365	2.07622	0.27955	0.230607	LRP1/EMILIN1	GO:BP	NA	NA	GO:0060392	negative regulation of SMAD protein signal transduction	0.0944385	2	LRP1;EMILIN1	382	18986	39
2/252	39/18986	0.0512821	3.86365	2.07622	0.27955	0.230607	JAK3/TUBA1B	GO:BP	NA	NA	GO:0070670	response to interleukin-4	0.0944385	2	JAK3;TUBA1B	382	18986	39
2/252	39/18986	0.0512821	3.86365	2.07622	0.27955	0.230607	WNT5A/TIAM1	GO:BP	NA	NA	GO:0090630	activation of GTPase activity	0.0944385	2	WNT5A;TIAM1	382	18986	39
9/252	408/18986	0.0220588	1.66194	1.56761	0.280678	0.231538	HEPH/CEMIP/JPH2/ACE/GEM/CHD7/PER1/PDE4B/FLNA	GO:BP	NA	NA	GO:0010959	regulation of metal ion transport	0.0948938	9	HEPH;CEMIP;JPH2;ACE;GEM;CHD7;PER1;PDE4B;FLNA	382	18986	408
4/252	130/18986	0.0307692	2.31819	1.74911	0.280736	0.231586	TUBB2A/LRP8/TUBA1A/FLNA	GO:BP	NA	NA	GO:0021987	cerebral cortex development	0.0950618	4	TUBB2A;LRP8;TUBA1A;FLNA	382	18986	130
4/252	130/18986	0.0307692	2.31819	1.74911	0.280736	0.231586	CEMIP/JPH2/CHD7/FLNA	GO:BP	NA	NA	GO:0051283	negative regulation of sequestering of calcium ion	0.0950618	4	CEMIP;JPH2;CHD7;FLNA	382	18986	130
3/252	82/18986	0.0365854	2.75639	1.84859	0.281768	0.232437	MMP2/FN1/COL4A2	GO:BP	NA	NA	GO:0014823	response to activity	0.0956343	3	MMP2;FN1;COL4A2	382	18986	82
3/252	82/18986	0.0365854	2.75639	1.84859	0.281768	0.232437	SRF/WNT5A/FN1	GO:BP	NA	NA	GO:0030516	regulation of axon extension	0.0956343	3	SRF;WNT5A;FN1	382	18986	82
3/252	82/18986	0.0365854	2.75639	1.84859	0.281768	0.232437	GPC3/WNT4/COL4A1	GO:BP	NA	NA	GO:0061333	renal tubule morphogenesis	0.0956343	3	GPC3;WNT4;COL4A1	382	18986	82
7/252	293/18986	0.0238908	1.79996	1.60049	0.28248	0.233024	PLEKHG2/TUBGCP3/KIF21A/LMOD1/TUBA1A/CCDC57/MYADM	GO:BP	NA	NA	GO:0051258	protein polymerization	0.0964201	7	PLEKHG2;TUBGCP3;KIF21A;LMOD1;TUBA1A;CCDC57;MYADM	382	18986	293
5/252	183/18986	0.0273224	2.0585	1.66876	0.28248	0.233024	KMT2E/SRF/INHBA/HEATR3/PDE4B	GO:BP	NA	NA	GO:0002262	myeloid cell homeostasis	0.0972101	5	KMT2E;SRF;INHBA;HEATR3;PDE4B	382	18986	183
5/252	183/18986	0.0273224	2.0585	1.66876	0.28248	0.233024	DKK3/CDH3/THBS1/TGFB1I1/FBN1	GO:BP	NA	NA	GO:1903844	regulation of cellular response to transforming growth factor beta stimulus	0.0972101	5	DKK3;CDH3;THBS1;TGFB1I1;FBN1	382	18986	183
3/252	83/18986	0.0361446	2.72318	1.82471	0.28248	0.233024	CEMIP/JPH2/CHD7	GO:BP	NA	NA	GO:0051279	regulation of release of sequestered calcium ion into cytosol	0.0982971	3	CEMIP;JPH2;CHD7	382	18986	83
3/252	83/18986	0.0361446	2.72318	1.82471	0.28248	0.233024	WNT5A/SFRP2/WNT4	GO:BP	NA	NA	GO:0061053	somite development	0.0982971	3	WNT5A;SFRP2;WNT4	382	18986	83
3/252	83/18986	0.0361446	2.72318	1.82471	0.28248	0.233024	SRF/PATJ/ACTG1	GO:BP	NA	NA	GO:0120193	tight junction organization	0.0982971	3	SRF;PATJ;ACTG1	382	18986	83
2/252	40/18986	0.05	3.76706	2.0318	0.28248	0.233024	LRP1/TPM1	GO:BP	NA	NA	GO:0014912	negative regulation of smooth muscle cell migration	0.0985719	2	LRP1;TPM1	382	18986	40
2/252	40/18986	0.05	3.76706	2.0318	0.28248	0.233024	TPM1/UHRF1	GO:BP	NA	NA	GO:0032781	positive regulation of ATP-dependent activity	0.0985719	2	TPM1;UHRF1	382	18986	40
2/252	40/18986	0.05	3.76706	2.0318	0.28248	0.233024	COMP/SRF	GO:BP	NA	NA	GO:0035886	vascular associated smooth muscle cell differentiation	0.0985719	2	COMP;SRF	382	18986	40
2/252	40/18986	0.05	3.76706	2.0318	0.28248	0.233024	ACTB/SMARCD3	GO:BP	NA	NA	GO:0045023	G0 to G1 transition	0.0985719	2	ACTB;SMARCD3	382	18986	40
2/252	40/18986	0.05	3.76706	2.0318	0.28248	0.233024	SLC25A4/ANKH	GO:BP	NA	NA	GO:0051503	adenine nucleotide transport	0.0985719	2	SLC25A4;ANKH	382	18986	40
2/252	40/18986	0.05	3.76706	2.0318	0.28248	0.233024	NPPB/PDE4B	GO:BP	NA	NA	GO:0052652	cyclic purine nucleotide metabolic process	0.0985719	2	NPPB;PDE4B	382	18986	40
2/252	40/18986	0.05	3.76706	2.0318	0.28248	0.233024	INHBA/GDF6	GO:BP	NA	NA	GO:0060391	positive regulation of SMAD protein signal transduction	0.0985719	2	INHBA;GDF6	382	18986	40
2/252	40/18986	0.05	3.76706	2.0318	0.28248	0.233024	PHKA1/SORBS1	GO:BP	NA	NA	GO:0070873	regulation of glycogen metabolic process	0.0985719	2	PHKA1;SORBS1	382	18986	40
2/252	40/18986	0.05	3.76706	2.0318	0.28248	0.233024	EFNB2/NRG1	GO:BP	NA	NA	GO:0099590	neurotransmitter receptor internalization	0.0985719	2	EFNB2;NRG1	382	18986	40
7/252	295/18986	0.0237288	1.78776	1.58153	0.28248	0.233024	RAD51/MYH9/WNT5A/CDK2/TUBGCP3/WNT4/RAD51D	GO:BP	NA	NA	GO:0051321	meiotic cell cycle	0.0990323	7	RAD51;MYH9;WNT5A;CDK2;TUBGCP3;WNT4;RAD51D	382	18986	295
7/252	295/18986	0.0237288	1.78776	1.58153	0.28248	0.233024	ACTB/EZR/SORBS1/GBP1/LRP1/NSG1/FLNA	GO:BP	NA	NA	GO:0072659	protein localization to plasma membrane	0.0990323	7	ACTB;EZR;SORBS1;GBP1;LRP1;NSG1;FLNA	382	18986	295
4/252	132/18986	0.030303	2.28307	1.71564	0.28248	0.233024	PLTP/TMEM97/CLU/LRP1	GO:BP	NA	NA	GO:0015918	sterol transport	0.0991414	4	PLTP;TMEM97;CLU;LRP1	382	18986	132
4/252	132/18986	0.030303	2.28307	1.71564	0.28248	0.233024	SORBS1/IGF1R/CCN1/WNT4	GO:BP	NA	NA	GO:0045834	positive regulation of lipid metabolic process	0.0991414	4	SORBS1;IGF1R;CCN1;WNT4	382	18986	132
4/252	132/18986	0.030303	2.28307	1.71564	0.28248	0.233024	CEMIP/JPH2/CHD7/FLNA	GO:BP	NA	NA	GO:0051282	regulation of sequestering of calcium ion	0.0991414	4	CEMIP;JPH2;CHD7;FLNA	382	18986	132
8/252	354/18986	0.0225989	1.70263	1.5477	0.28248	0.233024	HEPH/CEMIP/KCNJ8/JPH2/GEM/CHD7/PDE4B/FLNA	GO:BP	NA	NA	GO:0034765	regulation of monoatomic ion transmembrane transport	0.10045	8	HEPH;CEMIP;KCNJ8;JPH2;GEM;CHD7;PDE4B;FLNA	382	18986	354
3/252	84/18986	0.0357143	2.69076	1.80118	0.28248	0.233024	CLU/CCN1/SPON1	GO:BP	NA	NA	GO:0034248	regulation of amide metabolic process	0.10099	3	CLU;CCN1;SPON1	382	18986	84
3/252	84/18986	0.0357143	2.69076	1.80118	0.28248	0.233024	JAK3/WNT5A/TNFRSF21	GO:BP	NA	NA	GO:0070227	lymphocyte apoptotic process	0.10099	3	JAK3;WNT5A;TNFRSF21	382	18986	84
6/252	240/18986	0.025	1.88353	1.59758	0.28248	0.233024	MMP2/WNT5A/THBS1/ITGB2/S1PR1/PDE4B	GO:BP	NA	NA	GO:0030595	leukocyte chemotaxis	0.101077	6	MMP2;WNT5A;THBS1;ITGB2;S1PR1;PDE4B	382	18986	240
4/252	133/18986	0.0300752	2.2659	1.69913	0.28248	0.233024	ADGRA2/WNT5A/NRP2/THBS1	GO:BP	NA	NA	GO:0010595	positive regulation of endothelial cell migration	0.101211	4	ADGRA2;WNT5A;NRP2;THBS1	382	18986	133
1/252	8/18986	0.125	9.41766	2.76186	0.28248	0.233024	ACE	GO:BP	NA	NA	GO:0002003	angiotensin maturation	0.101397	1	ACE	382	18986	8
1/252	8/18986	0.125	9.41766	2.76186	0.28248	0.233024	PER2	GO:BP	NA	NA	GO:0002036	regulation of L-glutamate import across plasma membrane	0.101397	1	PER2	382	18986	8
1/252	8/18986	0.125	9.41766	2.76186	0.28248	0.233024	JAK3	GO:BP	NA	NA	GO:0002826	negative regulation of T-helper 1 type immune response	0.101397	1	JAK3	382	18986	8
1/252	8/18986	0.125	9.41766	2.76186	0.28248	0.233024	SMARCD3	GO:BP	NA	NA	GO:0003211	cardiac ventricle formation	0.101397	1	SMARCD3	382	18986	8
1/252	8/18986	0.125	9.41766	2.76186	0.28248	0.233024	CHD7	GO:BP	NA	NA	GO:0003223	ventricular compact myocardium morphogenesis	0.101397	1	CHD7	382	18986	8
1/252	8/18986	0.125	9.41766	2.76186	0.28248	0.233024	MGAM	GO:BP	NA	NA	GO:0005984	disaccharide metabolic process	0.101397	1	MGAM	382	18986	8
1/252	8/18986	0.125	9.41766	2.76186	0.28248	0.233024	FLNA	GO:BP	NA	NA	GO:0007597	blood coagulation, intrinsic pathway	0.101397	1	FLNA	382	18986	8
1/252	8/18986	0.125	9.41766	2.76186	0.28248	0.233024	THBS1	GO:BP	NA	NA	GO:0010757	negative regulation of plasminogen activation	0.101397	1	THBS1	382	18986	8
1/252	8/18986	0.125	9.41766	2.76186	0.28248	0.233024	CTPS1	GO:BP	NA	NA	GO:0019856	pyrimidine nucleobase biosynthetic process	0.101397	1	CTPS1	382	18986	8
1/252	8/18986	0.125	9.41766	2.76186	0.28248	0.233024	NRP2	GO:BP	NA	NA	GO:0021886	hypothalamus gonadotrophin-releasing hormone neuron differentiation	0.101397	1	NRP2	382	18986	8
1/252	8/18986	0.125	9.41766	2.76186	0.28248	0.233024	NRP2	GO:BP	NA	NA	GO:0021888	hypothalamus gonadotrophin-releasing hormone neuron development	0.101397	1	NRP2	382	18986	8
1/252	8/18986	0.125	9.41766	2.76186	0.28248	0.233024	CLU	GO:BP	NA	NA	GO:0023041	neuronal signal transduction	0.101397	1	CLU	382	18986	8
1/252	8/18986	0.125	9.41766	2.76186	0.28248	0.233024	LAMA2	GO:BP	NA	NA	GO:0032222	regulation of synaptic transmission, cholinergic	0.101397	1	LAMA2	382	18986	8
1/252	8/18986	0.125	9.41766	2.76186	0.28248	0.233024	TNFRSF21	GO:BP	NA	NA	GO:0032714	negative regulation of interleukin-5 production	0.101397	1	TNFRSF21	382	18986	8
1/252	8/18986	0.125	9.41766	2.76186	0.28248	0.233024	WNT5A	GO:BP	NA	NA	GO:0033278	cell proliferation in midbrain	0.101397	1	WNT5A	382	18986	8
1/252	8/18986	0.125	9.41766	2.76186	0.28248	0.233024	KCNJ8	GO:BP	NA	NA	GO:0035634	response to stilbenoid	0.101397	1	KCNJ8	382	18986	8
1/252	8/18986	0.125	9.41766	2.76186	0.28248	0.233024	NPPB	GO:BP	NA	NA	GO:0035813	regulation of renal sodium excretion	0.101397	1	NPPB	382	18986	8
1/252	8/18986	0.125	9.41766	2.76186	0.28248	0.233024	SRF	GO:BP	NA	NA	GO:0035912	dorsal aorta morphogenesis	0.101397	1	SRF	382	18986	8
1/252	8/18986	0.125	9.41766	2.76186	0.28248	0.233024	JAK3	GO:BP	NA	NA	GO:0038111	interleukin-7-mediated signaling pathway	0.101397	1	JAK3	382	18986	8
1/252	8/18986	0.125	9.41766	2.76186	0.28248	0.233024	JAK3	GO:BP	NA	NA	GO:0038113	interleukin-9-mediated signaling pathway	0.101397	1	JAK3	382	18986	8
1/252	8/18986	0.125	9.41766	2.76186	0.28248	0.233024	ITGB2	GO:BP	NA	NA	GO:0043313	regulation of neutrophil degranulation	0.101397	1	ITGB2	382	18986	8
1/252	8/18986	0.125	9.41766	2.76186	0.28248	0.233024	PFAS	GO:BP	NA	NA	GO:0044208	'de novo' AMP biosynthetic process	0.101397	1	PFAS	382	18986	8
1/252	8/18986	0.125	9.41766	2.76186	0.28248	0.233024	RAD51	GO:BP	NA	NA	GO:0045003	double-strand break repair via synthesis-dependent strand annealing	0.101397	1	RAD51	382	18986	8
1/252	8/18986	0.125	9.41766	2.76186	0.28248	0.233024	WNT5A	GO:BP	NA	NA	GO:0048570	notochord morphogenesis	0.101397	1	WNT5A	382	18986	8
1/252	8/18986	0.125	9.41766	2.76186	0.28248	0.233024	CHD7	GO:BP	NA	NA	GO:0048752	semicircular canal morphogenesis	0.101397	1	CHD7	382	18986	8
1/252	8/18986	0.125	9.41766	2.76186	0.28248	0.233024	LRIG2	GO:BP	NA	NA	GO:0051045	negative regulation of membrane protein ectodomain proteolysis	0.101397	1	LRIG2	382	18986	8
1/252	8/18986	0.125	9.41766	2.76186	0.28248	0.233024	NRG1	GO:BP	NA	NA	GO:0051238	sequestering of metal ion	0.101397	1	NRG1	382	18986	8
1/252	8/18986	0.125	9.41766	2.76186	0.28248	0.233024	JPH2	GO:BP	NA	NA	GO:0060316	positive regulation of ryanodine-sensitive calcium-release channel activity	0.101397	1	JPH2	382	18986	8
1/252	8/18986	0.125	9.41766	2.76186	0.28248	0.233024	FLNA	GO:BP	NA	NA	GO:0060372	regulation of atrial cardiac muscle cell membrane repolarization	0.101397	1	FLNA	382	18986	8
1/252	8/18986	0.125	9.41766	2.76186	0.28248	0.233024	WNT5A	GO:BP	NA	NA	GO:0060513	prostatic bud formation	0.101397	1	WNT5A	382	18986	8
1/252	8/18986	0.125	9.41766	2.76186	0.28248	0.233024	KCNJ8	GO:BP	NA	NA	GO:0061535	glutamate secretion, neurotransmission	0.101397	1	KCNJ8	382	18986	8
1/252	8/18986	0.125	9.41766	2.76186	0.28248	0.233024	OXTR	GO:BP	NA	NA	GO:0070474	positive regulation of uterine smooth muscle contraction	0.101397	1	OXTR	382	18986	8
1/252	8/18986	0.125	9.41766	2.76186	0.28248	0.233024	JAK3	GO:BP	NA	NA	GO:0071355	cellular response to interleukin-9	0.101397	1	JAK3	382	18986	8
1/252	8/18986	0.125	9.41766	2.76186	0.28248	0.233024	FBN1	GO:BP	NA	NA	GO:0071694	maintenance of protein location in extracellular region	0.101397	1	FBN1	382	18986	8
1/252	8/18986	0.125	9.41766	2.76186	0.28248	0.233024	WNT4	GO:BP	NA	NA	GO:0072033	renal vesicle formation	0.101397	1	WNT4	382	18986	8
1/252	8/18986	0.125	9.41766	2.76186	0.28248	0.233024	UNC13A	GO:BP	NA	NA	GO:0099525	presynaptic dense core vesicle exocytosis	0.101397	1	UNC13A	382	18986	8
1/252	8/18986	0.125	9.41766	2.76186	0.28248	0.233024	THBS1	GO:BP	NA	NA	GO:0140212	regulation of long-chain fatty acid import into cell	0.101397	1	THBS1	382	18986	8
1/252	8/18986	0.125	9.41766	2.76186	0.28248	0.233024	WNT5A	GO:BP	NA	NA	GO:0150012	positive regulation of neuron projection arborization	0.101397	1	WNT5A	382	18986	8
1/252	8/18986	0.125	9.41766	2.76186	0.28248	0.233024	LRP1	GO:BP	NA	NA	GO:1900223	positive regulation of amyloid-beta clearance	0.101397	1	LRP1	382	18986	8
1/252	8/18986	0.125	9.41766	2.76186	0.28248	0.233024	COMP	GO:BP	NA	NA	GO:1902732	positive regulation of chondrocyte proliferation	0.101397	1	COMP	382	18986	8
1/252	8/18986	0.125	9.41766	2.76186	0.28248	0.233024	ARPIN	GO:BP	NA	NA	GO:1902744	negative regulation of lamellipodium organization	0.101397	1	ARPIN	382	18986	8
1/252	8/18986	0.125	9.41766	2.76186	0.28248	0.233024	EZR	GO:BP	NA	NA	GO:1903753	negative regulation of p38MAPK cascade	0.101397	1	EZR	382	18986	8
1/252	8/18986	0.125	9.41766	2.76186	0.28248	0.233024	FLNA	GO:BP	NA	NA	GO:1905031	regulation of membrane repolarization during cardiac muscle cell action potential	0.101397	1	FLNA	382	18986	8
1/252	8/18986	0.125	9.41766	2.76186	0.28248	0.233024	TIAM1	GO:BP	NA	NA	GO:1905274	regulation of modification of postsynaptic actin cytoskeleton	0.101397	1	TIAM1	382	18986	8
1/252	8/18986	0.125	9.41766	2.76186	0.28248	0.233024	WNT5A	GO:BP	NA	NA	GO:1905331	negative regulation of morphogenesis of an epithelium	0.101397	1	WNT5A	382	18986	8
1/252	8/18986	0.125	9.41766	2.76186	0.28248	0.233024	GPSM2	GO:BP	NA	NA	GO:1905832	positive regulation of spindle assembly	0.101397	1	GPSM2	382	18986	8
1/252	8/18986	0.125	9.41766	2.76186	0.28248	0.233024	SLC25A4	GO:BP	NA	NA	GO:1990544	mitochondrial ATP transmembrane transport	0.101397	1	SLC25A4	382	18986	8
1/252	8/18986	0.125	9.41766	2.76186	0.28248	0.233024	THBS1	GO:BP	NA	NA	GO:2000192	negative regulation of fatty acid transport	0.101397	1	THBS1	382	18986	8
1/252	8/18986	0.125	9.41766	2.76186	0.28248	0.233024	LRP1	GO:BP	NA	NA	GO:2000586	regulation of platelet-derived growth factor receptor-beta signaling pathway	0.101397	1	LRP1	382	18986	8
2/252	41/18986	0.0487805	3.67518	1.98879	0.285423	0.235452	NPPB/PDE4B	GO:BP	NA	NA	GO:0009187	cyclic nucleotide metabolic process	0.102755	2	NPPB;PDE4B	382	18986	41
2/252	41/18986	0.0487805	3.67518	1.98879	0.285423	0.235452	CCN1/GPC3	GO:BP	NA	NA	GO:0030513	positive regulation of BMP signaling pathway	0.102755	2	CCN1;GPC3	382	18986	41
2/252	41/18986	0.0487805	3.67518	1.98879	0.285423	0.235452	INHBA/INHBB	GO:BP	NA	NA	GO:0044060	regulation of endocrine process	0.102755	2	INHBA;INHBB	382	18986	41
2/252	41/18986	0.0487805	3.67518	1.98879	0.285423	0.235452	ACTA2/PDE4B	GO:BP	NA	NA	GO:1903115	regulation of actin filament-based movement	0.102755	2	ACTA2;PDE4B	382	18986	41
4/252	134/18986	0.0298507	2.24899	1.68277	0.286519	0.236356	JAK3/GPNMB/TNFRSF21/PAWR	GO:BP	NA	NA	GO:0050868	negative regulation of T cell activation	0.103301	4	JAK3;GPNMB;TNFRSF21;PAWR	382	18986	134
4/252	134/18986	0.0298507	2.24899	1.68277	0.286519	0.236356	IGF1R/ACE/PCSK1/A2M	GO:BP	NA	NA	GO:0051384	response to glucocorticoid	0.103301	4	IGF1R;ACE;PCSK1;A2M	382	18986	134
3/252	85/18986	0.0352941	2.6591	1.778	0.287447	0.237121	KCNJ8/PDE4B/FLNA	GO:BP	NA	NA	GO:0086003	cardiac muscle cell contraction	0.103712	3	KCNJ8;PDE4B;FLNA	382	18986	85
8/252	358/18986	0.0223464	1.6836	1.51444	0.291516	0.240478	MMP2/SRF/KCNJ8/INHBA/THBS1/ACE/OXTR/MALAT1	GO:BP	NA	NA	GO:0070482	response to oxygen levels	0.105331	8	MMP2;SRF;KCNJ8;INHBA;THBS1;ACE;OXTR;MALAT1	382	18986	358
4/252	135/18986	0.0296296	2.23233	1.66655	0.291516	0.240478	FSTL3/SRF/INHBA/ACE	GO:BP	NA	NA	GO:0002244	hematopoietic progenitor cell differentiation	0.105411	4	FSTL3;SRF;INHBA;ACE	382	18986	135
4/252	135/18986	0.0296296	2.23233	1.66655	0.291516	0.240478	EZR/KCNJ8/INHBB/PER1	GO:BP	NA	NA	GO:0046683	response to organophosphorus	0.105411	4	EZR;KCNJ8;INHBB;PER1	382	18986	135
7/252	300/18986	0.0233333	1.75796	1.53476	0.291872	0.240772	COL11A1/HOXA3/SRF/WNT5A/LRIG3/FBN1/CHD7	GO:BP	NA	NA	GO:0048562	embryonic organ morphogenesis	0.105731	7	COL11A1;HOXA3;SRF;WNT5A;LRIG3;FBN1;CHD7	382	18986	300
5/252	188/18986	0.0265957	2.00376	1.60414	0.291872	0.240772	WNT5A/CLU/GPNMB/THBS1/TMEM106A	GO:BP	NA	NA	GO:0032640	tumor necrosis factor production	0.105848	5	WNT5A;CLU;GPNMB;THBS1;TMEM106A	382	18986	188
5/252	188/18986	0.0265957	2.00376	1.60414	0.291872	0.240772	WNT5A/CLU/GPNMB/THBS1/TMEM106A	GO:BP	NA	NA	GO:0032680	regulation of tumor necrosis factor production	0.105848	5	WNT5A;CLU;GPNMB;THBS1;TMEM106A	382	18986	188
5/252	188/18986	0.0265957	2.00376	1.60414	0.291872	0.240772	PLTP/TMEM97/LRP1/THBS1/NMB	GO:BP	NA	NA	GO:1905952	regulation of lipid localization	0.105848	5	PLTP;TMEM97;LRP1;THBS1;NMB	382	18986	188
3/252	86/18986	0.0348837	2.62818	1.75514	0.292034	0.240906	FN1/NRP2/NRG1	GO:BP	NA	NA	GO:0048864	stem cell development	0.106463	3	FN1;NRP2;NRG1	382	18986	86
3/252	86/18986	0.0348837	2.62818	1.75514	0.292034	0.240906	DKK3/IGF1R/WNT4	GO:BP	NA	NA	GO:0050810	regulation of steroid biosynthetic process	0.106463	3	DKK3;IGF1R;WNT4	382	18986	86
2/252	42/18986	0.047619	3.58768	1.94711	0.292034	0.240906	LRP4/GPHN	GO:BP	NA	NA	GO:0001941	postsynaptic membrane organization	0.106987	2	LRP4;GPHN	382	18986	42
2/252	42/18986	0.047619	3.58768	1.94711	0.292034	0.240906	PRPS1/PFAS	GO:BP	NA	NA	GO:0009124	nucleoside monophosphate biosynthetic process	0.106987	2	PRPS1;PFAS	382	18986	42
2/252	42/18986	0.047619	3.58768	1.94711	0.292034	0.240906	SLC25A4/ANKH	GO:BP	NA	NA	GO:0015865	purine nucleotide transport	0.106987	2	SLC25A4;ANKH	382	18986	42
2/252	42/18986	0.047619	3.58768	1.94711	0.292034	0.240906	RAD51/RAD51D	GO:BP	NA	NA	GO:0036297	interstrand cross-link repair	0.106987	2	RAD51;RAD51D	382	18986	42
2/252	42/18986	0.047619	3.58768	1.94711	0.292034	0.240906	CCN1/FLNA	GO:BP	NA	NA	GO:0044319	wound healing, spreading of cells	0.106987	2	CCN1;FLNA	382	18986	42
2/252	42/18986	0.047619	3.58768	1.94711	0.292034	0.240906	MMP2/THBS1	GO:BP	NA	NA	GO:0048246	macrophage chemotaxis	0.106987	2	MMP2;THBS1	382	18986	42
2/252	42/18986	0.047619	3.58768	1.94711	0.292034	0.240906	TIAM1/LRP8	GO:BP	NA	NA	GO:0060999	positive regulation of dendritic spine development	0.106987	2	TIAM1;LRP8	382	18986	42
2/252	42/18986	0.047619	3.58768	1.94711	0.292034	0.240906	JAK3/WNT5A	GO:BP	NA	NA	GO:0070232	regulation of T cell apoptotic process	0.106987	2	JAK3;WNT5A	382	18986	42
2/252	42/18986	0.047619	3.58768	1.94711	0.292034	0.240906	PRPS1/CTPS1	GO:BP	NA	NA	GO:0072528	pyrimidine-containing compound biosynthetic process	0.106987	2	PRPS1;CTPS1	382	18986	42
2/252	42/18986	0.047619	3.58768	1.94711	0.292034	0.240906	CCN1/FLNA	GO:BP	NA	NA	GO:0090505	epiboly involved in wound healing	0.106987	2	CCN1;FLNA	382	18986	42
2/252	42/18986	0.047619	3.58768	1.94711	0.292034	0.240906	KCNJ8/FLNA	GO:BP	NA	NA	GO:0099622	cardiac muscle cell membrane repolarization	0.106987	2	KCNJ8;FLNA	382	18986	42
2/252	42/18986	0.047619	3.58768	1.94711	0.292034	0.240906	CNN1/TPM1	GO:BP	NA	NA	GO:1904706	negative regulation of vascular associated smooth muscle cell proliferation	0.106987	2	CNN1;TPM1	382	18986	42
4/252	136/18986	0.0294118	2.21592	1.65048	0.292701	0.241455	CLU/LRP1/TSPAN2/ID4	GO:BP	NA	NA	GO:0021782	glial cell development	0.10754	4	CLU;LRP1;TSPAN2;ID4	382	18986	136
4/252	136/18986	0.0294118	2.21592	1.65048	0.292701	0.241455	KMT2E/SMARCD3/ADAMTS1/CCDC57	GO:BP	NA	NA	GO:0045931	positive regulation of mitotic cell cycle	0.10754	4	KMT2E;SMARCD3;ADAMTS1;CCDC57	382	18986	136
4/252	136/18986	0.0294118	2.21592	1.65048	0.292701	0.241455	WNT5A/MEIS1/COL8A2/SAMD11	GO:BP	NA	NA	GO:0048593	camera-type eye morphogenesis	0.10754	4	WNT5A;MEIS1;COL8A2;SAMD11	382	18986	136
4/252	136/18986	0.0294118	2.21592	1.65048	0.292701	0.241455	CEMIP/JPH2/CHD7/FLNA	GO:BP	NA	NA	GO:0051208	sequestering of calcium ion	0.10754	4	CEMIP;JPH2;CHD7;FLNA	382	18986	136
10/252	480/18986	0.0208333	1.56961	1.46599	0.29275	0.241496	HEPH/CEMIP/KCNJ8/JPH2/ACE/GEM/CHD7/PER1/PDE4B/FLNA	GO:BP	NA	NA	GO:0043269	regulation of monoatomic ion transport	0.107636	10	HEPH;CEMIP;KCNJ8;JPH2;ACE;GEM;CHD7;PER1;PDE4B;FLNA	382	18986	480
3/252	87/18986	0.0344828	2.59797	1.73261	0.29648	0.244573	PHKA1/SORBS1/PER2	GO:BP	NA	NA	GO:0005977	glycogen metabolic process	0.109242	3	PHKA1;SORBS1;PER2	382	18986	87
3/252	87/18986	0.0344828	2.59797	1.73261	0.29648	0.244573	BRCA1/THBS1/SFRP2	GO:BP	NA	NA	GO:0008625	extrinsic apoptotic signaling pathway via death domain receptors	0.109242	3	BRCA1;THBS1;SFRP2	382	18986	87
3/252	87/18986	0.0344828	2.59797	1.73261	0.29648	0.244573	BRCA1/CDK2/MUC1	GO:BP	NA	NA	GO:0044773	mitotic DNA damage checkpoint signaling	0.109242	3	BRCA1;CDK2;MUC1	382	18986	87
5/252	190/18986	0.0263158	1.98266	1.57885	0.296521	0.244607	HNRNPA1/IGF1R/CTSK/WNT4/INHBB	GO:BP	NA	NA	GO:0009267	cellular response to starvation	0.109406	5	HNRNPA1;IGF1R;CTSK;WNT4;INHBB	382	18986	190
4/252	137/18986	0.0291971	2.19975	1.63454	0.296521	0.244607	OPN3/SORBS1/GPC3/ACE	GO:BP	NA	NA	GO:0034219	carbohydrate transmembrane transport	0.109689	4	OPN3;SORBS1;GPC3;ACE	382	18986	137
7/252	304/18986	0.0230263	1.73483	1.49797	0.296521	0.244607	CEMIP/WNT5A/SYPL2/JPH2/CHD7/SLC24A3/FLNA	GO:BP	NA	NA	GO:0006874	intracellular calcium ion homeostasis	0.111263	7	CEMIP;WNT5A;SYPL2;JPH2;CHD7;SLC24A3;FLNA	382	18986	304
2/252	43/18986	0.0465116	3.50425	1.90668	0.296521	0.244607	EZR/KCNC3	GO:BP	NA	NA	GO:0030866	cortical actin cytoskeleton organization	0.111264	2	EZR;KCNC3	382	18986	43
2/252	43/18986	0.0465116	3.50425	1.90668	0.296521	0.244607	EZR/FLNA	GO:BP	NA	NA	GO:0045022	early endosome to late endosome transport	0.111264	2	EZR;FLNA	382	18986	43
2/252	43/18986	0.0465116	3.50425	1.90668	0.296521	0.244607	S1PR1/TMEM119	GO:BP	NA	NA	GO:0045124	regulation of bone resorption	0.111264	2	S1PR1;TMEM119	382	18986	43
2/252	43/18986	0.0465116	3.50425	1.90668	0.296521	0.244607	GLI2/CDK2	GO:BP	NA	NA	GO:0045740	positive regulation of DNA replication	0.111264	2	GLI2;CDK2	382	18986	43
2/252	43/18986	0.0465116	3.50425	1.90668	0.296521	0.244607	CEMIP/JPH2	GO:BP	NA	NA	GO:0051281	positive regulation of release of sequestered calcium ion into cytosol	0.111264	2	CEMIP;JPH2	382	18986	43
2/252	43/18986	0.0465116	3.50425	1.90668	0.296521	0.244607	KCNJ8/PER2	GO:BP	NA	NA	GO:0051938	L-glutamate import	0.111264	2	KCNJ8;PER2	382	18986	43
2/252	43/18986	0.0465116	3.50425	1.90668	0.296521	0.244607	CCN1/FLNA	GO:BP	NA	NA	GO:0090504	epiboly	0.111264	2	CCN1;FLNA	382	18986	43
2/252	43/18986	0.0465116	3.50425	1.90668	0.296521	0.244607	MYADM/FLNA	GO:BP	NA	NA	GO:1900026	positive regulation of substrate adhesion-dependent cell spreading	0.111264	2	MYADM;FLNA	382	18986	43
2/252	43/18986	0.0465116	3.50425	1.90668	0.296521	0.244607	CLU/TMEM106A	GO:BP	NA	NA	GO:1904407	positive regulation of nitric oxide metabolic process	0.111264	2	CLU;TMEM106A	382	18986	43
6/252	247/18986	0.0242915	1.83015	1.52308	0.296521	0.244607	FSTL3/MYH9/INHBA/TSPAN2/GPC3/FBN1	GO:BP	NA	NA	GO:0002573	myeloid leukocyte differentiation	0.111819	6	FSTL3;MYH9;INHBA;TSPAN2;GPC3;FBN1	382	18986	247
3/252	88/18986	0.0340909	2.56845	1.71039	0.296521	0.244607	PLTP/LRP1/NMB	GO:BP	NA	NA	GO:0032370	positive regulation of lipid transport	0.112049	3	PLTP;LRP1;NMB	382	18986	88
3/252	88/18986	0.0340909	2.56845	1.71039	0.296521	0.244607	GPNMB/S1PR1/TMEM119	GO:BP	NA	NA	GO:0034103	regulation of tissue remodeling	0.112049	3	GPNMB;S1PR1;TMEM119	382	18986	88
3/252	88/18986	0.0340909	2.56845	1.71039	0.296521	0.244607	SRF/MEIS1/ACTC1	GO:BP	NA	NA	GO:0055013	cardiac muscle cell development	0.112049	3	SRF;MEIS1;ACTC1	382	18986	88
7/252	305/18986	0.0229508	1.72914	1.48886	0.296521	0.244607	TRAF5/WNT5A/SLC20A1/PER1/TMEM106A/FLNA/TRIM59	GO:BP	NA	NA	GO:0043122	regulation of canonical NF-kappaB signal transduction	0.112669	7	TRAF5;WNT5A;SLC20A1;PER1;TMEM106A;FLNA;TRIM59	382	18986	305
1/252	9/18986	0.111111	8.37125	2.56531	0.296521	0.244607	THBS1	GO:BP	NA	NA	GO:0002578	negative regulation of antigen processing and presentation	0.113329	1	THBS1	382	18986	9
1/252	9/18986	0.111111	8.37125	2.56531	0.296521	0.244607	KCNJ8	GO:BP	NA	NA	GO:0003162	atrioventricular node development	0.113329	1	KCNJ8	382	18986	9
1/252	9/18986	0.111111	8.37125	2.56531	0.296521	0.244607	PDE4B	GO:BP	NA	NA	GO:0006198	cAMP catabolic process	0.113329	1	PDE4B	382	18986	9
1/252	9/18986	0.111111	8.37125	2.56531	0.296521	0.244607	PRPS1	GO:BP	NA	NA	GO:0009113	purine nucleobase biosynthetic process	0.113329	1	PRPS1	382	18986	9
1/252	9/18986	0.111111	8.37125	2.56531	0.296521	0.244607	THBS1	GO:BP	NA	NA	GO:0010749	regulation of nitric oxide mediated signal transduction	0.113329	1	THBS1	382	18986	9
1/252	9/18986	0.111111	8.37125	2.56531	0.296521	0.244607	NEAT1	GO:BP	NA	NA	GO:0010793	regulation of mRNA export from nucleus	0.113329	1	NEAT1	382	18986	9
1/252	9/18986	0.111111	8.37125	2.56531	0.296521	0.244607	NRP2	GO:BP	NA	NA	GO:0021612	facial nerve structural organization	0.113329	1	NRP2	382	18986	9
1/252	9/18986	0.111111	8.37125	2.56531	0.296521	0.244607	FLNA	GO:BP	NA	NA	GO:0021932	hindbrain radial glia guided cell migration	0.113329	1	FLNA	382	18986	9
1/252	9/18986	0.111111	8.37125	2.56531	0.296521	0.244607	TNFRSF21	GO:BP	NA	NA	GO:0031642	negative regulation of myelination	0.113329	1	TNFRSF21	382	18986	9
1/252	9/18986	0.111111	8.37125	2.56531	0.296521	0.244607	IGF1R	GO:BP	NA	NA	GO:0033197	response to vitamin E	0.113329	1	IGF1R	382	18986	9
1/252	9/18986	0.111111	8.37125	2.56531	0.296521	0.244607	HEPH	GO:BP	NA	NA	GO:0034756	regulation of iron ion transport	0.113329	1	HEPH	382	18986	9
1/252	9/18986	0.111111	8.37125	2.56531	0.296521	0.244607	ACTA2	GO:BP	NA	NA	GO:0035733	hepatic stellate cell activation	0.113329	1	ACTA2	382	18986	9
1/252	9/18986	0.111111	8.37125	2.56531	0.296521	0.244607	JAK3	GO:BP	NA	NA	GO:0038110	interleukin-2-mediated signaling pathway	0.113329	1	JAK3	382	18986	9
1/252	9/18986	0.111111	8.37125	2.56531	0.296521	0.244607	NRG1	GO:BP	NA	NA	GO:0038133	ERBB2-ERBB3 signaling pathway	0.113329	1	NRG1	382	18986	9
1/252	9/18986	0.111111	8.37125	2.56531	0.296521	0.244607	INHBA	GO:BP	NA	NA	GO:0045650	negative regulation of macrophage differentiation	0.113329	1	INHBA	382	18986	9
1/252	9/18986	0.111111	8.37125	2.56531	0.296521	0.244607	SRF	GO:BP	NA	NA	GO:0046015	regulation of transcription by glucose	0.113329	1	SRF	382	18986	9
1/252	9/18986	0.111111	8.37125	2.56531	0.296521	0.244607	EFNB2	GO:BP	NA	NA	GO:0048845	venous blood vessel morphogenesis	0.113329	1	EFNB2	382	18986	9
1/252	9/18986	0.111111	8.37125	2.56531	0.296521	0.244607	ARPIN	GO:BP	NA	NA	GO:0051126	negative regulation of actin nucleation	0.113329	1	ARPIN	382	18986	9
1/252	9/18986	0.111111	8.37125	2.56531	0.296521	0.244607	MYH9	GO:BP	NA	NA	GO:0051295	establishment of meiotic spindle localization	0.113329	1	MYH9	382	18986	9
1/252	9/18986	0.111111	8.37125	2.56531	0.296521	0.244607	ACTB	GO:BP	NA	NA	GO:0051620	norepinephrine uptake	0.113329	1	ACTB	382	18986	9
1/252	9/18986	0.111111	8.37125	2.56531	0.296521	0.244607	ACTN1	GO:BP	NA	NA	GO:0051639	actin filament network formation	0.113329	1	ACTN1	382	18986	9
1/252	9/18986	0.111111	8.37125	2.56531	0.296521	0.244607	CLU	GO:BP	NA	NA	GO:0061518	microglial cell proliferation	0.113329	1	CLU	382	18986	9
1/252	9/18986	0.111111	8.37125	2.56531	0.296521	0.244607	NRP2	GO:BP	NA	NA	GO:0061549	sympathetic ganglion development	0.113329	1	NRP2	382	18986	9
1/252	9/18986	0.111111	8.37125	2.56531	0.296521	0.244607	JAK3	GO:BP	NA	NA	GO:0071104	response to interleukin-9	0.113329	1	JAK3	382	18986	9
1/252	9/18986	0.111111	8.37125	2.56531	0.296521	0.244607	JAK3	GO:BP	NA	NA	GO:0071352	cellular response to interleukin-2	0.113329	1	JAK3	382	18986	9
1/252	9/18986	0.111111	8.37125	2.56531	0.296521	0.244607	GPC3	GO:BP	NA	NA	GO:0072177	mesonephric duct development	0.113329	1	GPC3	382	18986	9
1/252	9/18986	0.111111	8.37125	2.56531	0.296521	0.244607	INHBA	GO:BP	NA	NA	GO:0090649	response to oxygen-glucose deprivation	0.113329	1	INHBA	382	18986	9
1/252	9/18986	0.111111	8.37125	2.56531	0.296521	0.244607	UNC13A	GO:BP	NA	NA	GO:0099011	neuronal dense core vesicle exocytosis	0.113329	1	UNC13A	382	18986	9
1/252	9/18986	0.111111	8.37125	2.56531	0.296521	0.244607	WNT5A	GO:BP	NA	NA	GO:1902035	positive regulation of hematopoietic stem cell proliferation	0.113329	1	WNT5A	382	18986	9
1/252	9/18986	0.111111	8.37125	2.56531	0.296521	0.244607	IGF1R	GO:BP	NA	NA	GO:1903943	regulation of hepatocyte apoptotic process	0.113329	1	IGF1R	382	18986	9
1/252	9/18986	0.111111	8.37125	2.56531	0.296521	0.244607	GPSM2	GO:BP	NA	NA	GO:1904776	regulation of protein localization to cell cortex	0.113329	1	GPSM2	382	18986	9
1/252	9/18986	0.111111	8.37125	2.56531	0.296521	0.244607	WNT4	GO:BP	NA	NA	GO:2000018	regulation of male gonad development	0.113329	1	WNT4	382	18986	9
1/252	9/18986	0.111111	8.37125	2.56531	0.296521	0.244607	GPC3	GO:BP	NA	NA	GO:2000096	positive regulation of Wnt signaling pathway, planar cell polarity pathway	0.113329	1	GPC3	382	18986	9
1/252	9/18986	0.111111	8.37125	2.56531	0.296521	0.244607	EZR	GO:BP	NA	NA	GO:2000643	positive regulation of early endosome to late endosome transport	0.113329	1	EZR	382	18986	9
1/252	9/18986	0.111111	8.37125	2.56531	0.296521	0.244607	PER2	GO:BP	NA	NA	GO:2000678	negative regulation of transcription regulatory region DNA binding	0.113329	1	PER2	382	18986	9
4/252	139/18986	0.028777	2.16809	1.60308	0.298182	0.245977	KMT2E/SRF/INHBA/HEATR3	GO:BP	NA	NA	GO:0030218	erythrocyte differentiation	0.114043	4	KMT2E;SRF;INHBA;HEATR3	382	18986	139
5/252	193/18986	0.0259067	1.95185	1.54148	0.299345	0.246937	RAD51/CDK2/NAT10/HNRNPA1/RAD51D	GO:BP	NA	NA	GO:0032200	telomere organization	0.114851	5	RAD51;CDK2;NAT10;HNRNPA1;RAD51D	382	18986	193
5/252	193/18986	0.0259067	1.95185	1.54148	0.299345	0.246937	DOCK9/WNT5A/TIAM1/WNT4/EPHB3	GO:BP	NA	NA	GO:0043087	regulation of GTPase activity	0.114851	5	DOCK9;WNT5A;TIAM1;WNT4;EPHB3	382	18986	193
5/252	193/18986	0.0259067	1.95185	1.54148	0.299345	0.246937	WNT5A/CLU/GPNMB/THBS1/TMEM106A	GO:BP	NA	NA	GO:0071706	tumor necrosis factor superfamily cytokine production	0.114851	5	WNT5A;CLU;GPNMB;THBS1;TMEM106A	382	18986	193
5/252	193/18986	0.0259067	1.95185	1.54148	0.299345	0.246937	WNT5A/CLU/GPNMB/THBS1/TMEM106A	GO:BP	NA	NA	GO:1903555	regulation of tumor necrosis factor superfamily cytokine production	0.114851	5	WNT5A;CLU;GPNMB;THBS1;TMEM106A	382	18986	193
3/252	89/18986	0.0337079	2.53959	1.68848	0.299345	0.246937	GLI2/SRF/WNT4	GO:BP	NA	NA	GO:0033077	T cell differentiation in thymus	0.114883	3	GLI2;SRF;WNT4	382	18986	89
9/252	426/18986	0.0211268	1.59172	1.43258	0.299936	0.247424	GLI2/ACTB/SMARCD3/IL11/JAK3/SRF/INHBA/WNT4/CHD7	GO:BP	NA	NA	GO:0030098	lymphocyte differentiation	0.115338	9	GLI2;ACTB;SMARCD3;IL11;JAK3;SRF;INHBA;WNT4;CHD7	382	18986	426
2/252	44/18986	0.0454545	3.4246	1.86743	0.299936	0.247424	LRP1/TSPAN2	GO:BP	NA	NA	GO:0014002	astrocyte development	0.115586	2	LRP1;TSPAN2	382	18986	44
2/252	44/18986	0.0454545	3.4246	1.86743	0.299936	0.247424	KMT2E/ITGB2	GO:BP	NA	NA	GO:0042119	neutrophil activation	0.115586	2	KMT2E;ITGB2	382	18986	44
2/252	44/18986	0.0454545	3.4246	1.86743	0.299936	0.247424	SRF/HEATR3	GO:BP	NA	NA	GO:0048821	erythrocyte development	0.115586	2	SRF;HEATR3	382	18986	44
2/252	44/18986	0.0454545	3.4246	1.86743	0.299936	0.247424	HEPH/EZR	GO:BP	NA	NA	GO:0050892	intestinal absorption	0.115586	2	HEPH;EZR	382	18986	44
2/252	44/18986	0.0454545	3.4246	1.86743	0.299936	0.247424	WNT4/TUBB	GO:BP	NA	NA	GO:0060563	neuroepithelial cell differentiation	0.115586	2	WNT4;TUBB	382	18986	44
4/252	140/18986	0.0285714	2.15261	1.58755	0.301244	0.248503	SRF/WNT5A/INHBA/SFRP2	GO:BP	NA	NA	GO:0007498	mesoderm development	0.116249	4	SRF;WNT5A;INHBA;SFRP2	382	18986	140
4/252	140/18986	0.0285714	2.15261	1.58755	0.301244	0.248503	DOCK9/WNT5A/TIAM1/WNT4	GO:BP	NA	NA	GO:0043547	positive regulation of GTPase activity	0.116249	4	DOCK9;WNT5A;TIAM1;WNT4	382	18986	140
6/252	250/18986	0.024	1.80819	1.49189	0.301933	0.249071	DKK3/CDH3/LTBP2/THBS1/TGFB1I1/FBN1	GO:BP	NA	NA	GO:0007179	transforming growth factor beta receptor signaling pathway	0.116594	6	DKK3;CDH3;LTBP2;THBS1;TGFB1I1;FBN1	382	18986	250
3/252	90/18986	0.0333333	2.51138	1.66686	0.304081	0.250843	GLI2/LRP4/INTU	GO:BP	NA	NA	GO:0009953	dorsal/ventral pattern formation	0.117745	3	GLI2;LRP4;INTU	382	18986	90
3/252	90/18986	0.0333333	2.51138	1.66686	0.304081	0.250843	CTSK/S1PR1/TMEM119	GO:BP	NA	NA	GO:0046849	bone remodeling	0.117745	3	CTSK;S1PR1;TMEM119	382	18986	90
3/252	90/18986	0.0333333	2.51138	1.66686	0.304081	0.250843	LRP1/TSPAN2/ID4	GO:BP	NA	NA	GO:0048708	astrocyte differentiation	0.117745	3	LRP1;TSPAN2;ID4	382	18986	90
3/252	90/18986	0.0333333	2.51138	1.66686	0.304081	0.250843	GPNMB/TNFRSF21/PAWR	GO:BP	NA	NA	GO:0050672	negative regulation of lymphocyte proliferation	0.117745	3	GPNMB;TNFRSF21;PAWR	382	18986	90
2/252	45/18986	0.0444444	3.3485	1.8293	0.305947	0.252383	SRF/TEAD4	GO:BP	NA	NA	GO:0001825	blastocyst formation	0.119949	2	SRF;TEAD4	382	18986	45
2/252	45/18986	0.0444444	3.3485	1.8293	0.305947	0.252383	WNT5A/GPC3	GO:BP	NA	NA	GO:0010463	mesenchymal cell proliferation	0.119949	2	WNT5A;GPC3	382	18986	45
2/252	45/18986	0.0444444	3.3485	1.8293	0.305947	0.252383	NRP2/INHBA	GO:BP	NA	NA	GO:0021879	forebrain neuron differentiation	0.119949	2	NRP2;INHBA	382	18986	45
2/252	45/18986	0.0444444	3.3485	1.8293	0.305947	0.252383	MMP2/CTSK	GO:BP	NA	NA	GO:0030574	collagen catabolic process	0.119949	2	MMP2;CTSK	382	18986	45
2/252	45/18986	0.0444444	3.3485	1.8293	0.305947	0.252383	THBS1/IGF1R	GO:BP	NA	NA	GO:0033574	response to testosterone	0.119949	2	THBS1;IGF1R	382	18986	45
2/252	45/18986	0.0444444	3.3485	1.8293	0.305947	0.252383	LRP1/THBS1	GO:BP	NA	NA	GO:0043277	apoptotic cell clearance	0.119949	2	LRP1;THBS1	382	18986	45
2/252	45/18986	0.0444444	3.3485	1.8293	0.305947	0.252383	TIAM1/LRP8	GO:BP	NA	NA	GO:0061001	regulation of dendritic spine morphogenesis	0.119949	2	TIAM1;LRP8	382	18986	45
2/252	45/18986	0.0444444	3.3485	1.8293	0.305947	0.252383	IGF1R/ACE	GO:BP	NA	NA	GO:0071548	response to dexamethasone	0.119949	2	IGF1R;ACE	382	18986	45
2/252	45/18986	0.0444444	3.3485	1.8293	0.305947	0.252383	DKK3/WNT4	GO:BP	NA	NA	GO:0120178	steroid hormone biosynthetic process	0.119949	2	DKK3;WNT4	382	18986	45
2/252	45/18986	0.0444444	3.3485	1.8293	0.305947	0.252383	LRP1/IGF1R	GO:BP	NA	NA	GO:1904646	cellular response to amyloid-beta	0.119949	2	LRP1;IGF1R	382	18986	45
2/252	45/18986	0.0444444	3.3485	1.8293	0.305947	0.252383	INHBA/NRG1	GO:BP	NA	NA	GO:2001239	regulation of extrinsic apoptotic signaling pathway in absence of ligand	0.119949	2	INHBA;NRG1	382	18986	45
5/252	196/18986	0.0255102	1.92197	1.50478	0.305947	0.252383	ADGRA2/SRF/EFNB2/CEMIP2/THBS1	GO:BP	NA	NA	GO:0002040	sprouting angiogenesis	0.120423	5	ADGRA2;SRF;EFNB2;CEMIP2;THBS1	382	18986	196
3/252	91/18986	0.032967	2.48378	1.64553	0.305947	0.252383	BRCA1/CDK2/MUC1	GO:BP	NA	NA	GO:0044774	mitotic DNA integrity checkpoint signaling	0.120633	3	BRCA1;CDK2;MUC1	382	18986	91
3/252	91/18986	0.032967	2.48378	1.64553	0.305947	0.252383	EZR/INHBB/PER1	GO:BP	NA	NA	GO:0051591	response to cAMP	0.120633	3	EZR;INHBB;PER1	382	18986	91
3/252	91/18986	0.032967	2.48378	1.64553	0.305947	0.252383	CEMIP/HAS1/CEMIP2	GO:BP	NA	NA	GO:1903510	mucopolysaccharide metabolic process	0.120633	3	CEMIP;HAS1;CEMIP2	382	18986	91
4/252	142/18986	0.028169	2.12229	1.55687	0.305947	0.252383	OPN3/SORBS1/GPC3/ACE	GO:BP	NA	NA	GO:0008643	carbohydrate transport	0.120716	4	OPN3;SORBS1;GPC3;ACE	382	18986	142
4/252	142/18986	0.028169	2.12229	1.55687	0.305947	0.252383	TUBGCP3/KIF21A/TUBA1A/CCDC57	GO:BP	NA	NA	GO:0031109	microtubule polymerization or depolymerization	0.120716	4	TUBGCP3;KIF21A;TUBA1A;CCDC57	382	18986	142
4/252	143/18986	0.027972	2.10745	1.54172	0.305947	0.252383	BRCA1/RAD51/SFRP2/TLK2	GO:BP	NA	NA	GO:0010212	response to ionizing radiation	0.122977	4	BRCA1;RAD51;SFRP2;TLK2	382	18986	143
4/252	143/18986	0.027972	2.10745	1.54172	0.305947	0.252383	LRP4/TIAM1/LRP8/EPHB3	GO:BP	NA	NA	GO:0048813	dendrite morphogenesis	0.122977	4	LRP4;TIAM1;LRP8;EPHB3	382	18986	143
3/252	92/18986	0.0326087	2.45678	1.62449	0.305947	0.252383	GPNMB/TNFRSF21/PAWR	GO:BP	NA	NA	GO:0032945	negative regulation of mononuclear cell proliferation	0.123547	3	GPNMB;TNFRSF21;PAWR	382	18986	92
3/252	92/18986	0.0326087	2.45678	1.62449	0.305947	0.252383	TNFRSF21/CTPS1/PAWR	GO:BP	NA	NA	GO:0042100	B cell proliferation	0.123547	3	TNFRSF21;CTPS1;PAWR	382	18986	92
3/252	92/18986	0.0326087	2.45678	1.62449	0.305947	0.252383	MEIS1/NRG1/S1PR1	GO:BP	NA	NA	GO:0055017	cardiac muscle tissue growth	0.123547	3	MEIS1;NRG1;S1PR1	382	18986	92
2/252	46/18986	0.0434783	3.27571	1.79224	0.305947	0.252383	SORBS1/PER2	GO:BP	NA	NA	GO:0005978	glycogen biosynthetic process	0.124353	2	SORBS1;PER2	382	18986	46
2/252	46/18986	0.0434783	3.27571	1.79224	0.305947	0.252383	TNFRSF21/EPHB3	GO:BP	NA	NA	GO:0008038	neuron recognition	0.124353	2	TNFRSF21;EPHB3	382	18986	46
2/252	46/18986	0.0434783	3.27571	1.79224	0.305947	0.252383	SORBS1/PER2	GO:BP	NA	NA	GO:0009250	glucan biosynthetic process	0.124353	2	SORBS1;PER2	382	18986	46
2/252	46/18986	0.0434783	3.27571	1.79224	0.305947	0.252383	GLI2/LRP8	GO:BP	NA	NA	GO:0021517	ventral spinal cord development	0.124353	2	GLI2;LRP8	382	18986	46
2/252	46/18986	0.0434783	3.27571	1.79224	0.305947	0.252383	GLI2/TUBA1A	GO:BP	NA	NA	GO:0021587	cerebellum morphogenesis	0.124353	2	GLI2;TUBA1A	382	18986	46
2/252	46/18986	0.0434783	3.27571	1.79224	0.305947	0.252383	ACTB/SMARCD3	GO:BP	NA	NA	GO:0045663	positive regulation of myoblast differentiation	0.124353	2	ACTB;SMARCD3	382	18986	46
2/252	46/18986	0.0434783	3.27571	1.79224	0.305947	0.252383	FN1/NRP2	GO:BP	NA	NA	GO:0048483	autonomic nervous system development	0.124353	2	FN1;NRP2	382	18986	46
2/252	46/18986	0.0434783	3.27571	1.79224	0.305947	0.252383	TNFRSF21/ID4	GO:BP	NA	NA	GO:0048713	regulation of oligodendrocyte differentiation	0.124353	2	TNFRSF21;ID4	382	18986	46
2/252	46/18986	0.0434783	3.27571	1.79224	0.305947	0.252383	WNT5A/WNT4	GO:BP	NA	NA	GO:0060443	mammary gland morphogenesis	0.124353	2	WNT5A;WNT4	382	18986	46
2/252	46/18986	0.0434783	3.27571	1.79224	0.305947	0.252383	THBS1/EMILIN1	GO:BP	NA	NA	GO:1905521	regulation of macrophage migration	0.124353	2	THBS1;EMILIN1	382	18986	46
1/252	10/18986	0.1	7.53413	2.39704	0.305947	0.252383	ACE	GO:BP	NA	NA	GO:0002002	regulation of angiotensin levels in blood	0.125104	1	ACE	382	18986	10
1/252	10/18986	0.1	7.53413	2.39704	0.305947	0.252383	WNT4	GO:BP	NA	NA	GO:0006702	androgen biosynthetic process	0.125104	1	WNT4	382	18986	10
1/252	10/18986	0.1	7.53413	2.39704	0.305947	0.252383	ACTC1	GO:BP	NA	NA	GO:0014866	skeletal myofibril assembly	0.125104	1	ACTC1	382	18986	10
1/252	10/18986	0.1	7.53413	2.39704	0.305947	0.252383	THBS1	GO:BP	NA	NA	GO:0015911	long-chain fatty acid import across plasma membrane	0.125104	1	THBS1	382	18986	10
1/252	10/18986	0.1	7.53413	2.39704	0.305947	0.252383	GBP1	GO:BP	NA	NA	GO:0019835	cytolysis	0.125104	1	GBP1	382	18986	10
1/252	10/18986	0.1	7.53413	2.39704	0.305947	0.252383	SRF	GO:BP	NA	NA	GO:0035907	dorsal aorta development	0.125104	1	SRF	382	18986	10
1/252	10/18986	0.1	7.53413	2.39704	0.305947	0.252383	THBS1	GO:BP	NA	NA	GO:0038060	nitric oxide-cGMP-mediated signaling	0.125104	1	THBS1	382	18986	10
1/252	10/18986	0.1	7.53413	2.39704	0.305947	0.252383	NRG1	GO:BP	NA	NA	GO:0038129	ERBB3 signaling pathway	0.125104	1	NRG1	382	18986	10
1/252	10/18986	0.1	7.53413	2.39704	0.305947	0.252383	INTU	GO:BP	NA	NA	GO:0043587	tongue morphogenesis	0.125104	1	INTU	382	18986	10
1/252	10/18986	0.1	7.53413	2.39704	0.305947	0.252383	INHBB	GO:BP	NA	NA	GO:0044650	adhesion of symbiont to host cell	0.125104	1	INHBB	382	18986	10
1/252	10/18986	0.1	7.53413	2.39704	0.305947	0.252383	WNT5A	GO:BP	NA	NA	GO:0045136	development of secondary sexual characteristics	0.125104	1	WNT5A	382	18986	10
1/252	10/18986	0.1	7.53413	2.39704	0.305947	0.252383	SAMD11	GO:BP	NA	NA	GO:0046548	retinal rod cell development	0.125104	1	SAMD11	382	18986	10
1/252	10/18986	0.1	7.53413	2.39704	0.305947	0.252383	WNT5A	GO:BP	NA	NA	GO:0048340	paraxial mesoderm morphogenesis	0.125104	1	WNT5A	382	18986	10
1/252	10/18986	0.1	7.53413	2.39704	0.305947	0.252383	LRIG3	GO:BP	NA	NA	GO:0048840	otolith development	0.125104	1	LRIG3	382	18986	10
1/252	10/18986	0.1	7.53413	2.39704	0.305947	0.252383	WNT5A	GO:BP	NA	NA	GO:0048843	negative regulation of axon extension involved in axon guidance	0.125104	1	WNT5A	382	18986	10
1/252	10/18986	0.1	7.53413	2.39704	0.305947	0.252383	SFRP2	GO:BP	NA	NA	GO:0048865	stem cell fate commitment	0.125104	1	SFRP2	382	18986	10
1/252	10/18986	0.1	7.53413	2.39704	0.305947	0.252383	EZR	GO:BP	NA	NA	GO:0051660	establishment of centrosome localization	0.125104	1	EZR	382	18986	10
1/252	10/18986	0.1	7.53413	2.39704	0.305947	0.252383	PER2	GO:BP	NA	NA	GO:0051933	amino acid neurotransmitter reuptake	0.125104	1	PER2	382	18986	10
1/252	10/18986	0.1	7.53413	2.39704	0.305947	0.252383	WNT5A	GO:BP	NA	NA	GO:0051964	negative regulation of synapse assembly	0.125104	1	WNT5A	382	18986	10
1/252	10/18986	0.1	7.53413	2.39704	0.305947	0.252383	WNT5A	GO:BP	NA	NA	GO:0060068	vagina development	0.125104	1	WNT5A	382	18986	10
1/252	10/18986	0.1	7.53413	2.39704	0.305947	0.252383	CHD7	GO:BP	NA	NA	GO:0060872	semicircular canal development	0.125104	1	CHD7	382	18986	10
1/252	10/18986	0.1	7.53413	2.39704	0.305947	0.252383	SRF	GO:BP	NA	NA	GO:0060947	cardiac vascular smooth muscle cell differentiation	0.125104	1	SRF	382	18986	10
1/252	10/18986	0.1	7.53413	2.39704	0.305947	0.252383	KCNJ8	GO:BP	NA	NA	GO:0061762	CAMKK-AMPK signaling cascade	0.125104	1	KCNJ8	382	18986	10
1/252	10/18986	0.1	7.53413	2.39704	0.305947	0.252383	JAK3	GO:BP	NA	NA	GO:0070244	negative regulation of thymocyte apoptotic process	0.125104	1	JAK3	382	18986	10
1/252	10/18986	0.1	7.53413	2.39704	0.305947	0.252383	PER2	GO:BP	NA	NA	GO:0070344	regulation of fat cell proliferation	0.125104	1	PER2	382	18986	10
1/252	10/18986	0.1	7.53413	2.39704	0.305947	0.252383	OXTR	GO:BP	NA	NA	GO:0070471	uterine smooth muscle contraction	0.125104	1	OXTR	382	18986	10
1/252	10/18986	0.1	7.53413	2.39704	0.305947	0.252383	OXTR	GO:BP	NA	NA	GO:0070472	regulation of uterine smooth muscle contraction	0.125104	1	OXTR	382	18986	10
1/252	10/18986	0.1	7.53413	2.39704	0.305947	0.252383	INHBA	GO:BP	NA	NA	GO:0071372	cellular response to follicle-stimulating hormone stimulus	0.125104	1	INHBA	382	18986	10
1/252	10/18986	0.1	7.53413	2.39704	0.305947	0.252383	ACE	GO:BP	NA	NA	GO:0071838	cell proliferation in bone marrow	0.125104	1	ACE	382	18986	10
1/252	10/18986	0.1	7.53413	2.39704	0.305947	0.252383	WNT4	GO:BP	NA	NA	GO:0072173	metanephric tubule morphogenesis	0.125104	1	WNT4	382	18986	10
1/252	10/18986	0.1	7.53413	2.39704	0.305947	0.252383	GPC3	GO:BP	NA	NA	GO:0072203	cell proliferation involved in metanephros development	0.125104	1	GPC3	382	18986	10
1/252	10/18986	0.1	7.53413	2.39704	0.305947	0.252383	WNT4	GO:BP	NA	NA	GO:0090184	positive regulation of kidney development	0.125104	1	WNT4	382	18986	10
1/252	10/18986	0.1	7.53413	2.39704	0.305947	0.252383	LRP4	GO:BP	NA	NA	GO:0097104	postsynaptic membrane assembly	0.125104	1	LRP4	382	18986	10
1/252	10/18986	0.1	7.53413	2.39704	0.305947	0.252383	LRP4	GO:BP	NA	NA	GO:0097105	presynaptic membrane assembly	0.125104	1	LRP4	382	18986	10
1/252	10/18986	0.1	7.53413	2.39704	0.305947	0.252383	NSG1	GO:BP	NA	NA	GO:0098814	spontaneous synaptic transmission	0.125104	1	NSG1	382	18986	10
1/252	10/18986	0.1	7.53413	2.39704	0.305947	0.252383	WNT5A	GO:BP	NA	NA	GO:0099566	regulation of postsynaptic cytosolic calcium ion concentration	0.125104	1	WNT5A	382	18986	10
1/252	10/18986	0.1	7.53413	2.39704	0.305947	0.252383	BRCA1	GO:BP	NA	NA	GO:0110025	DNA strand resection involved in replication fork processing	0.125104	1	BRCA1	382	18986	10
1/252	10/18986	0.1	7.53413	2.39704	0.305947	0.252383	CHI3L1	GO:BP	NA	NA	GO:1901072	glucosamine-containing compound catabolic process	0.125104	1	CHI3L1	382	18986	10
1/252	10/18986	0.1	7.53413	2.39704	0.305947	0.252383	GGT5	GO:BP	NA	NA	GO:1901750	leukotriene D4 biosynthetic process	0.125104	1	GGT5	382	18986	10
1/252	10/18986	0.1	7.53413	2.39704	0.305947	0.252383	EZR	GO:BP	NA	NA	GO:1902965	regulation of protein localization to early endosome	0.125104	1	EZR	382	18986	10
1/252	10/18986	0.1	7.53413	2.39704	0.305947	0.252383	EZR	GO:BP	NA	NA	GO:1902966	positive regulation of protein localization to early endosome	0.125104	1	EZR	382	18986	10
1/252	10/18986	0.1	7.53413	2.39704	0.305947	0.252383	TMEM119	GO:BP	NA	NA	GO:1903010	regulation of bone development	0.125104	1	TMEM119	382	18986	10
1/252	10/18986	0.1	7.53413	2.39704	0.305947	0.252383	MYADM	GO:BP	NA	NA	GO:1903044	protein localization to membrane raft	0.125104	1	MYADM	382	18986	10
1/252	10/18986	0.1	7.53413	2.39704	0.305947	0.252383	ACE	GO:BP	NA	NA	GO:1903596	regulation of gap junction assembly	0.125104	1	ACE	382	18986	10
1/252	10/18986	0.1	7.53413	2.39704	0.305947	0.252383	LRP4	GO:BP	NA	NA	GO:1903911	positive regulation of receptor clustering	0.125104	1	LRP4	382	18986	10
1/252	10/18986	0.1	7.53413	2.39704	0.305947	0.252383	ANKH	GO:BP	NA	NA	GO:1904383	response to sodium phosphate	0.125104	1	ANKH	382	18986	10
1/252	10/18986	0.1	7.53413	2.39704	0.305947	0.252383	ANKH	GO:BP	NA	NA	GO:1904669	ATP export	0.125104	1	ANKH	382	18986	10
1/252	10/18986	0.1	7.53413	2.39704	0.305947	0.252383	LRP1	GO:BP	NA	NA	GO:1905049	negative regulation of metallopeptidase activity	0.125104	1	LRP1	382	18986	10
1/252	10/18986	0.1	7.53413	2.39704	0.305947	0.252383	SFRP2	GO:BP	NA	NA	GO:1905770	regulation of mesodermal cell differentiation	0.125104	1	SFRP2	382	18986	10
1/252	10/18986	0.1	7.53413	2.39704	0.305947	0.252383	INHBA	GO:BP	NA	NA	GO:2001241	positive regulation of extrinsic apoptotic signaling pathway in absence of ligand	0.125104	1	INHBA	382	18986	10
4/252	144/18986	0.0277778	2.09281	1.5267	0.305947	0.252383	MMP2/IGF1R/TUBA1A/COL4A1	GO:BP	NA	NA	GO:0001101	response to acid chemical	0.125256	4	MMP2;IGF1R;TUBA1A;COL4A1	382	18986	144
4/252	144/18986	0.0277778	2.09281	1.5267	0.305947	0.252383	HEPH/CEMIP/JPH2/FLNA	GO:BP	NA	NA	GO:1904064	positive regulation of cation transmembrane transport	0.125256	4	HEPH;CEMIP;JPH2;FLNA	382	18986	144
3/252	93/18986	0.0322581	2.43036	1.60372	0.308754	0.254698	FN1/NRP2/NRG1	GO:BP	NA	NA	GO:0014033	neural crest cell differentiation	0.126486	3	FN1;NRP2;NRG1	382	18986	93
4/252	145/18986	0.0275862	2.07838	1.5118	0.310955	0.256514	WNT5A/THBS1/TIAM1/S1PR1	GO:BP	NA	NA	GO:0050921	positive regulation of chemotaxis	0.127552	4	WNT5A;THBS1;TIAM1;S1PR1	382	18986	145
4/252	145/18986	0.0275862	2.07838	1.5118	0.310955	0.256514	RAD51/ACTB/SMARCD3/ATRIP	GO:BP	NA	NA	GO:2000779	regulation of double-strand break repair	0.127552	4	RAD51;ACTB;SMARCD3;ATRIP	382	18986	145
2/252	47/18986	0.0425532	3.20601	1.75618	0.313179	0.258349	TUBGCP3/CCDC57	GO:BP	NA	NA	GO:0007020	microtubule nucleation	0.128795	2	TUBGCP3;CCDC57	382	18986	47
2/252	47/18986	0.0425532	3.20601	1.75618	0.313179	0.258349	BRCA1/NAT10	GO:BP	NA	NA	GO:0010824	regulation of centrosome duplication	0.128795	2	BRCA1;NAT10	382	18986	47
2/252	47/18986	0.0425532	3.20601	1.75618	0.313179	0.258349	ACE/NMB	GO:BP	NA	NA	GO:0032309	icosanoid secretion	0.128795	2	ACE;NMB	382	18986	47
2/252	47/18986	0.0425532	3.20601	1.75618	0.313179	0.258349	NSG1/MME	GO:BP	NA	NA	GO:1900271	regulation of long-term synaptic potentiation	0.128795	2	NSG1;MME	382	18986	47
3/252	94/18986	0.0319149	2.40451	1.58321	0.314571	0.259497	TNC/GLI2/LRP4	GO:BP	NA	NA	GO:0042475	odontogenesis of dentin-containing tooth	0.129451	3	TNC;GLI2;LRP4	382	18986	94
6/252	258/18986	0.0232558	1.75212	1.41073	0.31506	0.2599	CEMIP/JPH2/ACE/GEM/CHD7/PDE4B	GO:BP	NA	NA	GO:0051924	regulation of calcium ion transport	0.129819	6	CEMIP;JPH2;ACE;GEM;CHD7;PDE4B	382	18986	258
6/252	258/18986	0.0232558	1.75212	1.41073	0.31506	0.2599	ACTB/EFNB2/UNC13A/NRG1/NSG1/ACTG1	GO:BP	NA	NA	GO:0099003	vesicle-mediated transport in synapse	0.129819	6	ACTB;EFNB2;UNC13A;NRG1;NSG1;ACTG1	382	18986	258
7/252	317/18986	0.022082	1.66369	1.38205	0.315958	0.260641	MMP2/SRF/KCNJ8/INHBA/THBS1/ACE/MALAT1	GO:BP	NA	NA	GO:0001666	response to hypoxia	0.130272	7	MMP2;SRF;KCNJ8;INHBA;THBS1;ACE;MALAT1	382	18986	317
7/252	318/18986	0.0220126	1.65846	1.37335	0.317176	0.261645	HEPH/CEMIP/JPH2/GEM/CHD7/PDE4B/FLNA	GO:BP	NA	NA	GO:1904062	regulation of monoatomic cation transmembrane transport	0.131798	7	HEPH;CEMIP;JPH2;GEM;CHD7;PDE4B;FLNA	382	18986	318
4/252	147/18986	0.0272109	2.0501	1.48235	0.317176	0.261645	WNT5A/TGFB1I1/SFRP2/ID4	GO:BP	NA	NA	GO:0045598	regulation of fat cell differentiation	0.132199	4	WNT5A;TGFB1I1;SFRP2;ID4	382	18986	147
3/252	95/18986	0.0315789	2.3792	1.56297	0.317176	0.261645	IGF1R/SFRP2/NRG1	GO:BP	NA	NA	GO:0010660	regulation of muscle cell apoptotic process	0.13244	3	IGF1R;SFRP2;NRG1	382	18986	95
2/252	48/18986	0.0416667	3.13922	1.72107	0.317176	0.261645	SLC25A4/ANKH	GO:BP	NA	NA	GO:0006862	nucleotide transport	0.133274	2	SLC25A4;ANKH	382	18986	48
2/252	48/18986	0.0416667	3.13922	1.72107	0.317176	0.261645	FN1/A2M	GO:BP	NA	NA	GO:0006953	acute-phase response	0.133274	2	FN1;A2M	382	18986	48
2/252	48/18986	0.0416667	3.13922	1.72107	0.317176	0.261645	JAK3/SFRP2	GO:BP	NA	NA	GO:0010453	regulation of cell fate commitment	0.133274	2	JAK3;SFRP2	382	18986	48
2/252	48/18986	0.0416667	3.13922	1.72107	0.317176	0.261645	NAT10/HNRNPA1	GO:BP	NA	NA	GO:0032210	regulation of telomere maintenance via telomerase	0.133274	2	NAT10;HNRNPA1	382	18986	48
2/252	48/18986	0.0416667	3.13922	1.72107	0.317176	0.261645	PHKA1/SORBS1	GO:BP	NA	NA	GO:0032881	regulation of polysaccharide metabolic process	0.133274	2	PHKA1;SORBS1	382	18986	48
2/252	48/18986	0.0416667	3.13922	1.72107	0.317176	0.261645	WNT5A/CHD7	GO:BP	NA	NA	GO:0048806	genitalia development	0.133274	2	WNT5A;CHD7	382	18986	48
2/252	48/18986	0.0416667	3.13922	1.72107	0.317176	0.261645	NRP2/FLNA	GO:BP	NA	NA	GO:0071526	semaphorin-plexin signaling pathway	0.133274	2	NRP2;FLNA	382	18986	48
2/252	48/18986	0.0416667	3.13922	1.72107	0.317176	0.261645	BRCA1/RAD51	GO:BP	NA	NA	GO:1901976	regulation of cell cycle checkpoint	0.133274	2	BRCA1;RAD51	382	18986	48
2/252	48/18986	0.0416667	3.13922	1.72107	0.317176	0.261645	CLU/SPON1	GO:BP	NA	NA	GO:1902003	regulation of amyloid-beta formation	0.133274	2	CLU;SPON1	382	18986	48
2/252	48/18986	0.0416667	3.13922	1.72107	0.317176	0.261645	BRCA1/LIMK2	GO:BP	NA	NA	GO:1902116	negative regulation of organelle assembly	0.133274	2	BRCA1;LIMK2	382	18986	48
2/252	48/18986	0.0416667	3.13922	1.72107	0.317176	0.261645	MMP2/SFPQ	GO:BP	NA	NA	GO:1902175	regulation of oxidative stress-induced intrinsic apoptotic signaling pathway	0.133274	2	MMP2;SFPQ	382	18986	48
5/252	203/18986	0.0246305	1.8557	1.42159	0.317176	0.261645	BRCA1/RAD51/CDK2/ATRIP/MUC1	GO:BP	NA	NA	GO:0000075	cell cycle checkpoint signaling	0.133906	5	BRCA1;RAD51;CDK2;ATRIP;MUC1	382	18986	203
4/252	148/18986	0.027027	2.03625	1.46781	0.317176	0.261645	SRF/IGF1R/TIAM1/ACE	GO:BP	NA	NA	GO:0071333	cellular response to glucose stimulus	0.134548	4	SRF;IGF1R;TIAM1;ACE	382	18986	148
7/252	320/18986	0.021875	1.64809	1.35605	0.317176	0.261645	GLI2/ACTB/SMARCD3/JAK3/SRF/WNT4/CHD7	GO:BP	NA	NA	GO:0030217	T cell differentiation	0.134877	7	GLI2;ACTB;SMARCD3;JAK3;SRF;WNT4;CHD7	382	18986	320
3/252	96/18986	0.03125	2.35441	1.54298	0.317176	0.261645	SRF/EFNB2/THBS1	GO:BP	NA	NA	GO:0002042	cell migration involved in sprouting angiogenesis	0.135453	3	SRF;EFNB2;THBS1	382	18986	96
7/252	321/18986	0.0218069	1.64296	1.34744	0.317176	0.261645	SORBS1/JAK3/INHBA/IGF1R/ACE/INHBB/FBN1	GO:BP	NA	NA	GO:0071375	cellular response to peptide hormone stimulus	0.13643	7	SORBS1;JAK3;INHBA;IGF1R;ACE;INHBB;FBN1	382	18986	321
1/252	11/18986	0.0909091	6.84921	2.25057	0.317176	0.261645	BLMH	GO:BP	NA	NA	GO:0000098	sulfur amino acid catabolic process	0.136722	1	BLMH	382	18986	11
1/252	11/18986	0.0909091	6.84921	2.25057	0.317176	0.261645	A2M	GO:BP	NA	NA	GO:0001867	complement activation, lectin pathway	0.136722	1	A2M	382	18986	11
1/252	11/18986	0.0909091	6.84921	2.25057	0.317176	0.261645	NMB	GO:BP	NA	NA	GO:0002158	osteoclast proliferation	0.136722	1	NMB	382	18986	11
1/252	11/18986	0.0909091	6.84921	2.25057	0.317176	0.261645	THBS1	GO:BP	NA	NA	GO:0002604	regulation of dendritic cell antigen processing and presentation	0.136722	1	THBS1	382	18986	11
1/252	11/18986	0.0909091	6.84921	2.25057	0.317176	0.261645	NPPB	GO:BP	NA	NA	GO:0006182	cGMP biosynthetic process	0.136722	1	NPPB	382	18986	11
1/252	11/18986	0.0909091	6.84921	2.25057	0.317176	0.261645	PFAS	GO:BP	NA	NA	GO:0006188	IMP biosynthetic process	0.136722	1	PFAS	382	18986	11
1/252	11/18986	0.0909091	6.84921	2.25057	0.317176	0.261645	GGT5	GO:BP	NA	NA	GO:0006751	glutathione catabolic process	0.136722	1	GGT5	382	18986	11
1/252	11/18986	0.0909091	6.84921	2.25057	0.317176	0.261645	NPPB	GO:BP	NA	NA	GO:0007168	receptor guanylyl cyclase signaling pathway	0.136722	1	NPPB	382	18986	11
1/252	11/18986	0.0909091	6.84921	2.25057	0.317176	0.261645	MYH9	GO:BP	NA	NA	GO:0007343	egg activation	0.136722	1	MYH9	382	18986	11
1/252	11/18986	0.0909091	6.84921	2.25057	0.317176	0.261645	FLNA	GO:BP	NA	NA	GO:0016479	negative regulation of transcription by RNA polymerase I	0.136722	1	FLNA	382	18986	11
1/252	11/18986	0.0909091	6.84921	2.25057	0.317176	0.261645	NRP2	GO:BP	NA	NA	GO:0021561	facial nerve development	0.136722	1	NRP2	382	18986	11
1/252	11/18986	0.0909091	6.84921	2.25057	0.317176	0.261645	NRP2	GO:BP	NA	NA	GO:0021562	vestibulocochlear nerve development	0.136722	1	NRP2	382	18986	11
1/252	11/18986	0.0909091	6.84921	2.25057	0.317176	0.261645	NRP2	GO:BP	NA	NA	GO:0021604	cranial nerve structural organization	0.136722	1	NRP2	382	18986	11
1/252	11/18986	0.0909091	6.84921	2.25057	0.317176	0.261645	NRP2	GO:BP	NA	NA	GO:0021610	facial nerve morphogenesis	0.136722	1	NRP2	382	18986	11
1/252	11/18986	0.0909091	6.84921	2.25057	0.317176	0.261645	WNT5A	GO:BP	NA	NA	GO:0021889	olfactory bulb interneuron differentiation	0.136722	1	WNT5A	382	18986	11
1/252	11/18986	0.0909091	6.84921	2.25057	0.317176	0.261645	EMILIN1	GO:BP	NA	NA	GO:0030948	negative regulation of vascular endothelial growth factor receptor signaling pathway	0.136722	1	EMILIN1	382	18986	11
1/252	11/18986	0.0909091	6.84921	2.25057	0.317176	0.261645	SSC5D	GO:BP	NA	NA	GO:0032493	response to bacterial lipoprotein	0.136722	1	SSC5D	382	18986	11
1/252	11/18986	0.0909091	6.84921	2.25057	0.317176	0.261645	GLI2	GO:BP	NA	NA	GO:0033089	positive regulation of T cell differentiation in thymus	0.136722	1	GLI2	382	18986	11
1/252	11/18986	0.0909091	6.84921	2.25057	0.317176	0.261645	MYADM	GO:BP	NA	NA	GO:0034115	negative regulation of heterotypic cell-cell adhesion	0.136722	1	MYADM	382	18986	11
1/252	11/18986	0.0909091	6.84921	2.25057	0.317176	0.261645	FBN1	GO:BP	NA	NA	GO:0035581	sequestering of extracellular ligand from receptor	0.136722	1	FBN1	382	18986	11
1/252	11/18986	0.0909091	6.84921	2.25057	0.317176	0.261645	JAK3	GO:BP	NA	NA	GO:0035723	interleukin-15-mediated signaling pathway	0.136722	1	JAK3	382	18986	11
1/252	11/18986	0.0909091	6.84921	2.25057	0.317176	0.261645	USP37	GO:BP	NA	NA	GO:0035871	protein K11-linked deubiquitination	0.136722	1	USP37	382	18986	11
1/252	11/18986	0.0909091	6.84921	2.25057	0.317176	0.261645	NRG1	GO:BP	NA	NA	GO:0038130	ERBB4 signaling pathway	0.136722	1	NRG1	382	18986	11
1/252	11/18986	0.0909091	6.84921	2.25057	0.317176	0.261645	CHD7	GO:BP	NA	NA	GO:0042048	olfactory behavior	0.136722	1	CHD7	382	18986	11
1/252	11/18986	0.0909091	6.84921	2.25057	0.317176	0.261645	NPPB	GO:BP	NA	NA	GO:0044062	regulation of excretion	0.136722	1	NPPB	382	18986	11
1/252	11/18986	0.0909091	6.84921	2.25057	0.317176	0.261645	JAK3	GO:BP	NA	NA	GO:0045625	regulation of T-helper 1 cell differentiation	0.136722	1	JAK3	382	18986	11
1/252	11/18986	0.0909091	6.84921	2.25057	0.317176	0.261645	KIF23	GO:BP	NA	NA	GO:0051256	mitotic spindle midzone assembly	0.136722	1	KIF23	382	18986	11
1/252	11/18986	0.0909091	6.84921	2.25057	0.317176	0.261645	GPSM2	GO:BP	NA	NA	GO:0051657	maintenance of organelle location	0.136722	1	GPSM2	382	18986	11
1/252	11/18986	0.0909091	6.84921	2.25057	0.317176	0.261645	JAK3	GO:BP	NA	NA	GO:0060397	growth hormone receptor signaling pathway via JAK-STAT	0.136722	1	JAK3	382	18986	11
1/252	11/18986	0.0909091	6.84921	2.25057	0.317176	0.261645	SRF	GO:BP	NA	NA	GO:0060433	bronchus development	0.136722	1	SRF	382	18986	11
1/252	11/18986	0.0909091	6.84921	2.25057	0.317176	0.261645	GLI2	GO:BP	NA	NA	GO:0060579	ventral spinal cord interneuron fate commitment	0.136722	1	GLI2	382	18986	11
1/252	11/18986	0.0909091	6.84921	2.25057	0.317176	0.261645	GLI2	GO:BP	NA	NA	GO:0060581	cell fate commitment involved in pattern specification	0.136722	1	GLI2	382	18986	11
1/252	11/18986	0.0909091	6.84921	2.25057	0.317176	0.261645	WNT5A	GO:BP	NA	NA	GO:0060601	lateral sprouting from an epithelium	0.136722	1	WNT5A	382	18986	11
1/252	11/18986	0.0909091	6.84921	2.25057	0.317176	0.261645	WNT5A	GO:BP	NA	NA	GO:0060900	embryonic camera-type eye formation	0.136722	1	WNT5A	382	18986	11
1/252	11/18986	0.0909091	6.84921	2.25057	0.317176	0.261645	KCNJ8	GO:BP	NA	NA	GO:0060920	cardiac pacemaker cell differentiation	0.136722	1	KCNJ8	382	18986	11
1/252	11/18986	0.0909091	6.84921	2.25057	0.317176	0.261645	MYADM	GO:BP	NA	NA	GO:0070587	regulation of cell-cell adhesion involved in gastrulation	0.136722	1	MYADM	382	18986	11
1/252	11/18986	0.0909091	6.84921	2.25057	0.317176	0.261645	JAK3	GO:BP	NA	NA	GO:0070669	response to interleukin-2	0.136722	1	JAK3	382	18986	11
1/252	11/18986	0.0909091	6.84921	2.25057	0.317176	0.261645	JAK3	GO:BP	NA	NA	GO:0071350	cellular response to interleukin-15	0.136722	1	JAK3	382	18986	11
1/252	11/18986	0.0909091	6.84921	2.25057	0.317176	0.261645	SFRP2	GO:BP	NA	NA	GO:0071481	cellular response to X-ray	0.136722	1	SFRP2	382	18986	11
1/252	11/18986	0.0909091	6.84921	2.25057	0.317176	0.261645	RAD51	GO:BP	NA	NA	GO:0072711	cellular response to hydroxyurea	0.136722	1	RAD51	382	18986	11
1/252	11/18986	0.0909091	6.84921	2.25057	0.317176	0.261645	NSG1	GO:BP	NA	NA	GO:0098887	neurotransmitter receptor transport, endosome to postsynaptic membrane	0.136722	1	NSG1	382	18986	11
1/252	11/18986	0.0909091	6.84921	2.25057	0.317176	0.261645	FLNA	GO:BP	NA	NA	GO:0098903	regulation of membrane repolarization during action potential	0.136722	1	FLNA	382	18986	11
1/252	11/18986	0.0909091	6.84921	2.25057	0.317176	0.261645	FLNA	GO:BP	NA	NA	GO:0099624	atrial cardiac muscle cell membrane repolarization	0.136722	1	FLNA	382	18986	11
1/252	11/18986	0.0909091	6.84921	2.25057	0.317176	0.261645	NSG1	GO:BP	NA	NA	GO:0099639	neurotransmitter receptor transport, endosome to plasma membrane	0.136722	1	NSG1	382	18986	11
1/252	11/18986	0.0909091	6.84921	2.25057	0.317176	0.261645	SRF	GO:BP	NA	NA	GO:1900222	negative regulation of amyloid-beta clearance	0.136722	1	SRF	382	18986	11
1/252	11/18986	0.0909091	6.84921	2.25057	0.317176	0.261645	RAD51	GO:BP	NA	NA	GO:1990918	double-strand break repair involved in meiotic recombination	0.136722	1	RAD51	382	18986	11
1/252	11/18986	0.0909091	6.84921	2.25057	0.317176	0.261645	WNT5A	GO:BP	NA	NA	GO:2000049	positive regulation of cell-cell adhesion mediated by cadherin	0.136722	1	WNT5A	382	18986	11
1/252	11/18986	0.0909091	6.84921	2.25057	0.317176	0.261645	ACE	GO:BP	NA	NA	GO:2000169	regulation of peptidyl-cysteine S-nitrosylation	0.136722	1	ACE	382	18986	11
1/252	11/18986	0.0909091	6.84921	2.25057	0.317176	0.261645	NEAT1	GO:BP	NA	NA	GO:2000197	regulation of ribonucleoprotein complex localization	0.136722	1	NEAT1	382	18986	11
1/252	11/18986	0.0909091	6.84921	2.25057	0.317176	0.261645	ARPIN	GO:BP	NA	NA	GO:2000392	regulation of lamellipodium morphogenesis	0.136722	1	ARPIN	382	18986	11
1/252	11/18986	0.0909091	6.84921	2.25057	0.317176	0.261645	EFNB2	GO:BP	NA	NA	GO:2000727	positive regulation of cardiac muscle cell differentiation	0.136722	1	EFNB2	382	18986	11
1/252	11/18986	0.0909091	6.84921	2.25057	0.317176	0.261645	FBN1	GO:BP	NA	NA	GO:2001204	regulation of osteoclast development	0.136722	1	FBN1	382	18986	11
2/252	49/18986	0.0408163	3.07515	1.68688	0.318672	0.26288	GLI2/TUBA1A	GO:BP	NA	NA	GO:0021575	hindbrain morphogenesis	0.137788	2	GLI2;TUBA1A	382	18986	49
2/252	49/18986	0.0408163	3.07515	1.68688	0.318672	0.26288	LRP1/TIAM1	GO:BP	NA	NA	GO:0032092	positive regulation of protein binding	0.137788	2	LRP1;TIAM1	382	18986	49
2/252	49/18986	0.0408163	3.07515	1.68688	0.318672	0.26288	SFRP2/MUC1	GO:BP	NA	NA	GO:0033628	regulation of cell adhesion mediated by integrin	0.137788	2	SFRP2;MUC1	382	18986	49
2/252	49/18986	0.0408163	3.07515	1.68688	0.318672	0.26288	GGT5/BLMH	GO:BP	NA	NA	GO:0044273	sulfur compound catabolic process	0.137788	2	GGT5;BLMH	382	18986	49
2/252	49/18986	0.0408163	3.07515	1.68688	0.318672	0.26288	EZR/FLNA	GO:BP	NA	NA	GO:0098927	vesicle-mediated transport between endosomal compartments	0.137788	2	EZR;FLNA	382	18986	49
5/252	205/18986	0.0243902	1.83759	1.39843	0.318686	0.262891	BRCA1/INHBA/CDK2/GPNMB/MUC1	GO:BP	NA	NA	GO:1901991	negative regulation of mitotic cell cycle phase transition	0.137878	5	BRCA1;INHBA;CDK2;GPNMB;MUC1	382	18986	205
3/252	97/18986	0.0309278	2.33014	1.52325	0.319708	0.263735	GADD45B/WNT5A/CCN2	GO:BP	NA	NA	GO:0046330	positive regulation of JNK cascade	0.13849	3	GADD45B;WNT5A;CCN2	382	18986	97
3/252	97/18986	0.0309278	2.33014	1.52325	0.319708	0.263735	EFNB2/NRG1/TMEM119	GO:BP	NA	NA	GO:0051153	regulation of striated muscle cell differentiation	0.13849	3	EFNB2;NRG1;TMEM119	382	18986	97
4/252	150/18986	0.0266667	2.0091	1.43905	0.321097	0.26488	EZR/KCNJ8/INHBB/PER1	GO:BP	NA	NA	GO:0014074	response to purine-containing compound	0.139297	4	EZR;KCNJ8;INHBB;PER1	382	18986	150
4/252	150/18986	0.0266667	2.0091	1.43905	0.321097	0.26488	KMT2E/SRF/INHBA/HEATR3	GO:BP	NA	NA	GO:0034101	erythrocyte homeostasis	0.139297	4	KMT2E;SRF;INHBA;HEATR3	382	18986	150
9/252	445/18986	0.0202247	1.52376	1.29668	0.321097	0.26488	CEMIP/KCNJ8/JPH2/ACE/GEM/CHD7/PDE4B/SLC24A3/FLNA	GO:BP	NA	NA	GO:0006816	calcium ion transport	0.139346	9	CEMIP;KCNJ8;JPH2;ACE;GEM;CHD7;PDE4B;SLC24A3;FLNA	382	18986	445
7/252	324/18986	0.0216049	1.62774	1.3218	0.323924	0.267213	ACTB/SMARCD3/CCDC61/KIF23/GEM/FLNA/UHRF1	GO:BP	NA	NA	GO:0098813	nuclear chromosome segregation	0.141141	7	ACTB;SMARCD3;CCDC61;KIF23;GEM;FLNA;UHRF1	382	18986	324
3/252	98/18986	0.0306122	2.30637	1.50375	0.323924	0.267213	WNT5A/GBP1/ACTG1	GO:BP	NA	NA	GO:0071346	cellular response to type II interferon	0.141549	3	WNT5A;GBP1;ACTG1	382	18986	98
4/252	151/18986	0.0264901	1.9958	1.42484	0.323924	0.267213	SRF/IGF1R/TIAM1/ACE	GO:BP	NA	NA	GO:0071331	cellular response to hexose stimulus	0.141697	4	SRF;IGF1R;TIAM1;ACE	382	18986	151
4/252	151/18986	0.0264901	1.9958	1.42484	0.323924	0.267213	LAMA4/PER2/IGF1R/OXTR	GO:BP	NA	NA	GO:0120161	regulation of cold-induced thermogenesis	0.141697	4	LAMA4;PER2;IGF1R;OXTR	382	18986	151
5/252	207/18986	0.0241546	1.81984	1.37552	0.323924	0.267213	JAK3/GPNMB/TNFRSF21/PAWR/MYADM	GO:BP	NA	NA	GO:0022408	negative regulation of cell-cell adhesion	0.141902	5	JAK3;GPNMB;TNFRSF21;PAWR;MYADM	382	18986	207
2/252	50/18986	0.04	3.01365	1.65354	0.323924	0.267213	PHKA1/SORBS1	GO:BP	NA	NA	GO:0010907	positive regulation of glucose metabolic process	0.142335	2	PHKA1;SORBS1	382	18986	50
2/252	50/18986	0.04	3.01365	1.65354	0.323924	0.267213	CLU/ID4	GO:BP	NA	NA	GO:0014003	oligodendrocyte development	0.142335	2	CLU;ID4	382	18986	50
2/252	50/18986	0.04	3.01365	1.65354	0.323924	0.267213	TNC/SRF	GO:BP	NA	NA	GO:0031670	cellular response to nutrient	0.142335	2	TNC;SRF	382	18986	50
2/252	50/18986	0.04	3.01365	1.65354	0.323924	0.267213	JAK3/SRF	GO:BP	NA	NA	GO:0043368	positive T cell selection	0.142335	2	JAK3;SRF	382	18986	50
2/252	50/18986	0.04	3.01365	1.65354	0.323924	0.267213	CDH3/WNT5A	GO:BP	NA	NA	GO:0044331	cell-cell adhesion mediated by cadherin	0.142335	2	CDH3;WNT5A	382	18986	50
2/252	50/18986	0.04	3.01365	1.65354	0.323924	0.267213	SMARCD3/SRF	GO:BP	NA	NA	GO:0051150	regulation of smooth muscle cell differentiation	0.142335	2	SMARCD3;SRF	382	18986	50
2/252	50/18986	0.04	3.01365	1.65354	0.323924	0.267213	PLTP/PLAGL2	GO:BP	NA	NA	GO:0071827	plasma lipoprotein particle organization	0.142335	2	PLTP;PLAGL2	382	18986	50
7/252	325/18986	0.0215385	1.62274	1.31331	0.323924	0.267213	EZR/SRF/WNT5A/FN1/UNC13A/NRG1/CHD7	GO:BP	NA	NA	GO:0048638	regulation of developmental growth	0.142729	7	EZR;SRF;WNT5A;FN1;UNC13A;NRG1;CHD7	382	18986	325
3/252	99/18986	0.030303	2.28307	1.48449	0.323924	0.267213	SRF/WNT5A/GPC3	GO:BP	NA	NA	GO:0009798	axis specification	0.144631	3	SRF;WNT5A;GPC3	382	18986	99
3/252	99/18986	0.030303	2.28307	1.48449	0.323924	0.267213	KIF23/IGF1R/LBH	GO:BP	NA	NA	GO:0051781	positive regulation of cell division	0.144631	3	KIF23;IGF1R;LBH	382	18986	99
3/252	99/18986	0.030303	2.28307	1.48449	0.323924	0.267213	FRAS1/GPC3/WNT4	GO:BP	NA	NA	GO:0060993	kidney morphogenesis	0.144631	3	FRAS1;GPC3;WNT4	382	18986	99
3/252	99/18986	0.030303	2.28307	1.48449	0.323924	0.267213	TIAM1/LRP8/EPHB3	GO:BP	NA	NA	GO:0060996	dendritic spine development	0.144631	3	TIAM1;LRP8;EPHB3	382	18986	99
3/252	99/18986	0.030303	2.28307	1.48449	0.323924	0.267213	SRF/WNT5A/FN1	GO:BP	NA	NA	GO:0061387	regulation of extent of cell growth	0.144631	3	SRF;WNT5A;FN1	382	18986	99
3/252	99/18986	0.030303	2.28307	1.48449	0.323924	0.267213	GPNMB/TNFRSF21/PAWR	GO:BP	NA	NA	GO:0070664	negative regulation of leukocyte proliferation	0.144631	3	GPNMB;TNFRSF21;PAWR	382	18986	99
7/252	327/18986	0.0214067	1.61281	1.29642	0.323924	0.267213	TRAF5/WNT5A/SLC20A1/PER1/TMEM106A/FLNA/TRIM59	GO:BP	NA	NA	GO:0007249	canonical NF-kappaB signal transduction	0.145931	7	TRAF5;WNT5A;SLC20A1;PER1;TMEM106A;FLNA;TRIM59	382	18986	327
7/252	327/18986	0.0214067	1.61281	1.29642	0.323924	0.267213	MYOM1/CEMIP/TMEM97/ANKRD1/ITGB2/PCSK1/FLNA	GO:BP	NA	NA	GO:1904951	positive regulation of establishment of protein localization	0.145931	7	MYOM1;CEMIP;TMEM97;ANKRD1;ITGB2;PCSK1;FLNA	382	18986	327
4/252	153/18986	0.0261438	1.96971	1.39674	0.323924	0.267213	SRF/IGF1R/TIAM1/ACE	GO:BP	NA	NA	GO:0071326	cellular response to monosaccharide stimulus	0.146546	4	SRF;IGF1R;TIAM1;ACE	382	18986	153
4/252	153/18986	0.0261438	1.96971	1.39674	0.323924	0.267213	LAMA4/PER2/IGF1R/OXTR	GO:BP	NA	NA	GO:0106106	cold-induced thermogenesis	0.146546	4	LAMA4;PER2;IGF1R;OXTR	382	18986	153
4/252	153/18986	0.0261438	1.96971	1.39674	0.323924	0.267213	JAK3/GPNMB/TNFRSF21/PAWR	GO:BP	NA	NA	GO:1903038	negative regulation of leukocyte cell-cell adhesion	0.146546	4	JAK3;GPNMB;TNFRSF21;PAWR	382	18986	153
2/252	51/18986	0.0392157	2.95456	1.62103	0.323924	0.267213	BRCA1/RAD51	GO:BP	NA	NA	GO:0031297	replication fork processing	0.146914	2	BRCA1;RAD51	382	18986	51
2/252	51/18986	0.0392157	2.95456	1.62103	0.323924	0.267213	KIF23/IGF1R	GO:BP	NA	NA	GO:0032467	positive regulation of cytokinesis	0.146914	2	KIF23;IGF1R	382	18986	51
2/252	51/18986	0.0392157	2.95456	1.62103	0.323924	0.267213	NPPB/KCNJ8	GO:BP	NA	NA	GO:0042311	vasodilation	0.146914	2	NPPB;KCNJ8	382	18986	51
2/252	51/18986	0.0392157	2.95456	1.62103	0.323924	0.267213	SRF/OXTR	GO:BP	NA	NA	GO:0045933	positive regulation of muscle contraction	0.146914	2	SRF;OXTR	382	18986	51
2/252	51/18986	0.0392157	2.95456	1.62103	0.323924	0.267213	S1PR1/TMEM119	GO:BP	NA	NA	GO:0046850	regulation of bone remodeling	0.146914	2	S1PR1;TMEM119	382	18986	51
2/252	51/18986	0.0392157	2.95456	1.62103	0.323924	0.267213	EFNB2/NRG1	GO:BP	NA	NA	GO:0051155	positive regulation of striated muscle cell differentiation	0.146914	2	EFNB2;NRG1	382	18986	51
2/252	51/18986	0.0392157	2.95456	1.62103	0.323924	0.267213	COMP/THBS1	GO:BP	NA	NA	GO:1900047	negative regulation of hemostasis	0.146914	2	COMP;THBS1	382	18986	51
9/252	451/18986	0.0199557	1.50348	1.25507	0.323924	0.267213	RAD51/CCDC61/WNT5A/KIF23/WNT4/NFIA/RAD51D/FLNA/UHRF1	GO:BP	NA	NA	GO:0000280	nuclear division	0.147427	9	RAD51;CCDC61;WNT5A;KIF23;WNT4;NFIA;RAD51D;FLNA;UHRF1	382	18986	451
7/252	328/18986	0.0213415	1.60789	1.28802	0.323924	0.267213	MMP2/WNT5A/THBS1/TIAM1/ITGB2/S1PR1/PDE4B	GO:BP	NA	NA	GO:0060326	cell chemotaxis	0.147544	7	MMP2;WNT5A;THBS1;TIAM1;ITGB2;S1PR1;PDE4B	382	18986	328
3/252	100/18986	0.03	2.26024	1.46546	0.323924	0.267213	GLI2/LRP8/INTU	GO:BP	NA	NA	GO:0021510	spinal cord development	0.147736	3	GLI2;LRP8;INTU	382	18986	100
3/252	100/18986	0.03	2.26024	1.46546	0.323924	0.267213	COMP/THBS3/TMEM119	GO:BP	NA	NA	GO:0060349	bone morphogenesis	0.147736	3	COMP;THBS3;TMEM119	382	18986	100
3/252	100/18986	0.03	2.26024	1.46546	0.323924	0.267213	MEIS1/NRG1/S1PR1	GO:BP	NA	NA	GO:0060419	heart growth	0.147736	3	MEIS1;NRG1;S1PR1	382	18986	100
1/252	12/18986	0.0833333	6.27844	2.12132	0.323924	0.267213	KIF23	GO:BP	NA	NA	GO:0000022	mitotic spindle elongation	0.148187	1	KIF23	382	18986	12
1/252	12/18986	0.0833333	6.27844	2.12132	0.323924	0.267213	OXTR	GO:BP	NA	NA	GO:0001967	suckling behavior	0.148187	1	OXTR	382	18986	12
1/252	12/18986	0.0833333	6.27844	2.12132	0.323924	0.267213	NRG1	GO:BP	NA	NA	GO:0003157	endocardium development	0.148187	1	NRG1	382	18986	12
1/252	12/18986	0.0833333	6.27844	2.12132	0.323924	0.267213	SMARCD3	GO:BP	NA	NA	GO:0003207	cardiac chamber formation	0.148187	1	SMARCD3	382	18986	12
1/252	12/18986	0.0833333	6.27844	2.12132	0.323924	0.267213	SLC25A4	GO:BP	NA	NA	GO:0006863	purine nucleobase transport	0.148187	1	SLC25A4	382	18986	12
1/252	12/18986	0.0833333	6.27844	2.12132	0.323924	0.267213	CHI3L1	GO:BP	NA	NA	GO:0007250	activation of NF-kappaB-inducing kinase activity	0.148187	1	CHI3L1	382	18986	12
1/252	12/18986	0.0833333	6.27844	2.12132	0.323924	0.267213	WNT5A	GO:BP	NA	NA	GO:0007494	midgut development	0.148187	1	WNT5A	382	18986	12
1/252	12/18986	0.0833333	6.27844	2.12132	0.323924	0.267213	MFAP4	GO:BP	NA	NA	GO:0009650	UV protection	0.148187	1	MFAP4	382	18986	12
1/252	12/18986	0.0833333	6.27844	2.12132	0.323924	0.267213	THBS1	GO:BP	NA	NA	GO:0010752	regulation of cGMP-mediated signaling	0.148187	1	THBS1	382	18986	12
1/252	12/18986	0.0833333	6.27844	2.12132	0.323924	0.267213	BRCA1	GO:BP	NA	NA	GO:0010826	negative regulation of centrosome duplication	0.148187	1	BRCA1	382	18986	12
1/252	12/18986	0.0833333	6.27844	2.12132	0.323924	0.267213	SLC25A4	GO:BP	NA	NA	GO:0015866	ADP transport	0.148187	1	SLC25A4	382	18986	12
1/252	12/18986	0.0833333	6.27844	2.12132	0.323924	0.267213	CLU	GO:BP	NA	NA	GO:0017038	protein import	0.148187	1	CLU	382	18986	12
1/252	12/18986	0.0833333	6.27844	2.12132	0.323924	0.267213	TMEM97	GO:BP	NA	NA	GO:0032380	regulation of intracellular sterol transport	0.148187	1	TMEM97	382	18986	12
1/252	12/18986	0.0833333	6.27844	2.12132	0.323924	0.267213	TMEM97	GO:BP	NA	NA	GO:0032383	regulation of intracellular cholesterol transport	0.148187	1	TMEM97	382	18986	12
1/252	12/18986	0.0833333	6.27844	2.12132	0.323924	0.267213	THBS1	GO:BP	NA	NA	GO:0032908	regulation of transforming growth factor beta1 production	0.148187	1	THBS1	382	18986	12
1/252	12/18986	0.0833333	6.27844	2.12132	0.323924	0.267213	EMILIN1	GO:BP	NA	NA	GO:0032966	negative regulation of collagen biosynthetic process	0.148187	1	EMILIN1	382	18986	12
1/252	12/18986	0.0833333	6.27844	2.12132	0.323924	0.267213	ACOX3	GO:BP	NA	NA	GO:0033540	fatty acid beta-oxidation using acyl-CoA oxidase	0.148187	1	ACOX3	382	18986	12
1/252	12/18986	0.0833333	6.27844	2.12132	0.323924	0.267213	OXTR	GO:BP	NA	NA	GO:0033605	positive regulation of catecholamine secretion	0.148187	1	OXTR	382	18986	12
1/252	12/18986	0.0833333	6.27844	2.12132	0.323924	0.267213	MUC1	GO:BP	NA	NA	GO:0033629	negative regulation of cell adhesion mediated by integrin	0.148187	1	MUC1	382	18986	12
1/252	12/18986	0.0833333	6.27844	2.12132	0.323924	0.267213	JAK3	GO:BP	NA	NA	GO:0035771	interleukin-4-mediated signaling pathway	0.148187	1	JAK3	382	18986	12
1/252	12/18986	0.0833333	6.27844	2.12132	0.323924	0.267213	NPPB	GO:BP	NA	NA	GO:0035812	renal sodium excretion	0.148187	1	NPPB	382	18986	12
1/252	12/18986	0.0833333	6.27844	2.12132	0.323924	0.267213	LRP8	GO:BP	NA	NA	GO:0038026	reelin-mediated signaling pathway	0.148187	1	LRP8	382	18986	12
1/252	12/18986	0.0833333	6.27844	2.12132	0.323924	0.267213	FN1	GO:BP	NA	NA	GO:0042117	monocyte activation	0.148187	1	FN1	382	18986	12
1/252	12/18986	0.0833333	6.27844	2.12132	0.323924	0.267213	PER1	GO:BP	NA	NA	GO:0042921	nuclear receptor-mediated glucocorticoid signaling pathway	0.148187	1	PER1	382	18986	12
1/252	12/18986	0.0833333	6.27844	2.12132	0.323924	0.267213	ITGB2	GO:BP	NA	NA	GO:0043312	neutrophil degranulation	0.148187	1	ITGB2	382	18986	12
1/252	12/18986	0.0833333	6.27844	2.12132	0.323924	0.267213	SRF	GO:BP	NA	NA	GO:0043589	skin morphogenesis	0.148187	1	SRF	382	18986	12
1/252	12/18986	0.0833333	6.27844	2.12132	0.323924	0.267213	MMP2	GO:BP	NA	NA	GO:0045906	negative regulation of vasoconstriction	0.148187	1	MMP2	382	18986	12
1/252	12/18986	0.0833333	6.27844	2.12132	0.323924	0.267213	PRPS1	GO:BP	NA	NA	GO:0046415	urate metabolic process	0.148187	1	PRPS1	382	18986	12
1/252	12/18986	0.0833333	6.27844	2.12132	0.323924	0.267213	BRCA1	GO:BP	NA	NA	GO:0046606	negative regulation of centrosome cycle	0.148187	1	BRCA1	382	18986	12
1/252	12/18986	0.0833333	6.27844	2.12132	0.323924	0.267213	WNT5A	GO:BP	NA	NA	GO:0051798	positive regulation of hair follicle development	0.148187	1	WNT5A	382	18986	12
1/252	12/18986	0.0833333	6.27844	2.12132	0.323924	0.267213	CHD7	GO:BP	NA	NA	GO:0060123	regulation of growth hormone secretion	0.148187	1	CHD7	382	18986	12
1/252	12/18986	0.0833333	6.27844	2.12132	0.323924	0.267213	ANKRD1	GO:BP	NA	NA	GO:0070528	protein kinase C signaling	0.148187	1	ANKRD1	382	18986	12
1/252	12/18986	0.0833333	6.27844	2.12132	0.323924	0.267213	MYADM	GO:BP	NA	NA	GO:0070586	cell-cell adhesion involved in gastrulation	0.148187	1	MYADM	382	18986	12
1/252	12/18986	0.0833333	6.27844	2.12132	0.323924	0.267213	JAK3	GO:BP	NA	NA	GO:0070672	response to interleukin-15	0.148187	1	JAK3	382	18986	12
1/252	12/18986	0.0833333	6.27844	2.12132	0.323924	0.267213	NEAT1	GO:BP	NA	NA	GO:0071166	ribonucleoprotein complex localization	0.148187	1	NEAT1	382	18986	12
1/252	12/18986	0.0833333	6.27844	2.12132	0.323924	0.267213	IGF1R	GO:BP	NA	NA	GO:0071394	cellular response to testosterone stimulus	0.148187	1	IGF1R	382	18986	12
1/252	12/18986	0.0833333	6.27844	2.12132	0.323924	0.267213	PDE4B	GO:BP	NA	NA	GO:0071872	cellular response to epinephrine stimulus	0.148187	1	PDE4B	382	18986	12
1/252	12/18986	0.0833333	6.27844	2.12132	0.323924	0.267213	RAD51	GO:BP	NA	NA	GO:0072710	response to hydroxyurea	0.148187	1	RAD51	382	18986	12
1/252	12/18986	0.0833333	6.27844	2.12132	0.323924	0.267213	INHBB	GO:BP	NA	NA	GO:0097067	cellular response to thyroid hormone stimulus	0.148187	1	INHBB	382	18986	12
1/252	12/18986	0.0833333	6.27844	2.12132	0.323924	0.267213	COMP	GO:BP	NA	NA	GO:0097084	vascular associated smooth muscle cell development	0.148187	1	COMP	382	18986	12
1/252	12/18986	0.0833333	6.27844	2.12132	0.323924	0.267213	LRP4	GO:BP	NA	NA	GO:0097090	presynaptic membrane organization	0.148187	1	LRP4	382	18986	12
1/252	12/18986	0.0833333	6.27844	2.12132	0.323924	0.267213	TRAF5	GO:BP	NA	NA	GO:0097400	interleukin-17-mediated signaling pathway	0.148187	1	TRAF5	382	18986	12
1/252	12/18986	0.0833333	6.27844	2.12132	0.323924	0.267213	GPHN	GO:BP	NA	NA	GO:0098953	receptor diffusion trapping	0.148187	1	GPHN	382	18986	12
1/252	12/18986	0.0833333	6.27844	2.12132	0.323924	0.267213	GPHN	GO:BP	NA	NA	GO:0098970	postsynaptic neurotransmitter receptor diffusion trapping	0.148187	1	GPHN	382	18986	12
1/252	12/18986	0.0833333	6.27844	2.12132	0.323924	0.267213	GPHN	GO:BP	NA	NA	GO:0099628	neurotransmitter receptor diffusion trapping	0.148187	1	GPHN	382	18986	12
1/252	12/18986	0.0833333	6.27844	2.12132	0.323924	0.267213	TNRC6C	GO:BP	NA	NA	GO:1900153	positive regulation of nuclear-transcribed mRNA catabolic process, deadenylation-dependent decay	0.148187	1	TNRC6C	382	18986	12
1/252	12/18986	0.0833333	6.27844	2.12132	0.323924	0.267213	GGT5	GO:BP	NA	NA	GO:1901748	leukotriene D4 metabolic process	0.148187	1	GGT5	382	18986	12
1/252	12/18986	0.0833333	6.27844	2.12132	0.323924	0.267213	GEM	GO:BP	NA	NA	GO:1901841	regulation of high voltage-gated calcium channel activity	0.148187	1	GEM	382	18986	12
1/252	12/18986	0.0833333	6.27844	2.12132	0.323924	0.267213	THBS1	GO:BP	NA	NA	GO:1902043	positive regulation of extrinsic apoptotic signaling pathway via death domain receptors	0.148187	1	THBS1	382	18986	12
1/252	12/18986	0.0833333	6.27844	2.12132	0.323924	0.267213	KIF21A	GO:BP	NA	NA	GO:1902667	regulation of axon guidance	0.148187	1	KIF21A	382	18986	12
1/252	12/18986	0.0833333	6.27844	2.12132	0.323924	0.267213	LBH	GO:BP	NA	NA	GO:1904672	regulation of somatic stem cell population maintenance	0.148187	1	LBH	382	18986	12
1/252	12/18986	0.0833333	6.27844	2.12132	0.323924	0.267213	LRP1	GO:BP	NA	NA	GO:1905165	regulation of lysosomal protein catabolic process	0.148187	1	LRP1	382	18986	12
1/252	12/18986	0.0833333	6.27844	2.12132	0.323924	0.267213	UNC13A	GO:BP	NA	NA	GO:1990504	dense core granule exocytosis	0.148187	1	UNC13A	382	18986	12
4/252	154/18986	0.025974	1.95692	1.38285	0.325499	0.268512	IL11/INHBA/INHBB/NMB	GO:BP	NA	NA	GO:1903531	negative regulation of secretion by cell	0.148994	4	IL11;INHBA;INHBB;NMB	382	18986	154
8/252	391/18986	0.0204604	1.54151	1.25483	0.328437	0.270935	GLI2/ACTB/SMARCD3/ACTA2/WNT5A/EFNB2/THBS1/FLNA	GO:BP	NA	NA	GO:0050867	positive regulation of cell activation	0.150425	8	GLI2;ACTB;SMARCD3;ACTA2;WNT5A;EFNB2;THBS1;FLNA	382	18986	391
3/252	101/18986	0.029703	2.23786	1.44665	0.328821	0.271252	IGF1R/SFRP2/NRG1	GO:BP	NA	NA	GO:0010657	muscle cell apoptotic process	0.150862	3	IGF1R;SFRP2;NRG1	382	18986	101
3/252	101/18986	0.029703	2.23786	1.44665	0.328821	0.271252	PER2/IGF1R/OXTR	GO:BP	NA	NA	GO:0120162	positive regulation of cold-induced thermogenesis	0.150862	3	PER2;IGF1R;OXTR	382	18986	101
3/252	101/18986	0.029703	2.23786	1.44665	0.328821	0.271252	THBS1/WNT4/LRIG2	GO:BP	NA	NA	GO:1903035	negative regulation of response to wounding	0.150862	3	THBS1;WNT4;LRIG2	382	18986	101
2/252	52/18986	0.0384615	2.89774	1.58931	0.329503	0.271815	MMP2/GPC3	GO:BP	NA	NA	GO:0010171	body morphogenesis	0.151523	2	MMP2;GPC3	382	18986	52
2/252	52/18986	0.0384615	2.89774	1.58931	0.329503	0.271815	KMT2E/ITGB2	GO:BP	NA	NA	GO:0036230	granulocyte activation	0.151523	2	KMT2E;ITGB2	382	18986	52
2/252	52/18986	0.0384615	2.89774	1.58931	0.329503	0.271815	WNT5A/THBS1	GO:BP	NA	NA	GO:0050922	negative regulation of chemotaxis	0.151523	2	WNT5A;THBS1	382	18986	52
2/252	52/18986	0.0384615	2.89774	1.58931	0.329503	0.271815	INHBA/NMB	GO:BP	NA	NA	GO:0140353	lipid export from cell	0.151523	2	INHBA;NMB	382	18986	52
5/252	212/18986	0.0235849	1.77692	1.31933	0.330748	0.272841	EZR/GBP1/TNFRSF21/PAWR/PDE4B	GO:BP	NA	NA	GO:0050851	antigen receptor-mediated signaling pathway	0.152182	5	EZR;GBP1;TNFRSF21;PAWR;PDE4B	382	18986	212
8/252	393/18986	0.0203562	1.53366	1.23988	0.333252	0.274907	GLI2/ACTB/SMARCD3/JAK3/EFNB2/GPNMB/TNFRSF21/PAWR	GO:BP	NA	NA	GO:0050863	regulation of T cell activation	0.153423	8	GLI2;ACTB;SMARCD3;JAK3;EFNB2;GPNMB;TNFRSF21;PAWR	382	18986	393
4/252	156/18986	0.025641	1.93183	1.35539	0.333445	0.275066	CCN1/SFRP2/WNT4/TMEM119	GO:BP	NA	NA	GO:0045667	regulation of osteoblast differentiation	0.153937	4	CCN1;SFRP2;WNT4;TMEM119	382	18986	156
3/252	102/18986	0.0294118	2.21592	1.42807	0.333445	0.275066	PHKA1/SORBS1/PER2	GO:BP	NA	NA	GO:0006112	energy reserve metabolic process	0.154009	3	PHKA1;SORBS1;PER2	382	18986	102
3/252	102/18986	0.0294118	2.21592	1.42807	0.333445	0.275066	WNT5A/NRP2/SFRP2	GO:BP	NA	NA	GO:0035282	segmentation	0.154009	3	WNT5A;NRP2;SFRP2	382	18986	102
3/252	102/18986	0.0294118	2.21592	1.42807	0.333445	0.275066	HOXA3/SRF/EPHB3	GO:BP	NA	NA	GO:0048534	hematopoietic or lymphoid organ development	0.154009	3	HOXA3;SRF;EPHB3	382	18986	102
5/252	213/18986	0.0234742	1.76857	1.30828	0.333445	0.275066	APBA1/MEIS1/ANKH/TUBA1A/CHD7	GO:BP	NA	NA	GO:0007626	locomotory behavior	0.154275	5	APBA1;MEIS1;ANKH;TUBA1A;CHD7	382	18986	213
5/252	213/18986	0.0234742	1.76857	1.30828	0.333445	0.275066	KCNJ8/TPM1/ACE/PDE4B/FLNA	GO:BP	NA	NA	GO:0008016	regulation of heart contraction	0.154275	5	KCNJ8;TPM1;ACE;PDE4B;FLNA	382	18986	213
5/252	213/18986	0.0234742	1.76857	1.30828	0.333445	0.275066	EZR/WNT5A/CLU/LRP1/GPC3	GO:BP	NA	NA	GO:0045732	positive regulation of protein catabolic process	0.154275	5	EZR;WNT5A;CLU;LRP1;GPC3	382	18986	213
5/252	213/18986	0.0234742	1.76857	1.30828	0.333445	0.275066	BRCA1/IGF1R/ACE/PER1/LBH	GO:BP	NA	NA	GO:0071383	cellular response to steroid hormone stimulus	0.154275	5	BRCA1;IGF1R;ACE;PER1;LBH	382	18986	213
6/252	272/18986	0.0220588	1.66194	1.27529	0.333445	0.275066	MYOM1/PER2/ANKRD1/TIAM1/INHBB/PCSK1	GO:BP	NA	NA	GO:0050708	regulation of protein secretion	0.154599	6	MYOM1;PER2;ANKRD1;TIAM1;INHBB;PCSK1	382	18986	272
2/252	53/18986	0.0377358	2.84307	1.55833	0.333445	0.275066	PRPS1/CTPS1	GO:BP	NA	NA	GO:0006220	pyrimidine nucleotide metabolic process	0.15616	2	PRPS1;CTPS1	382	18986	53
2/252	53/18986	0.0377358	2.84307	1.55833	0.333445	0.275066	GLI2/TUBA1A	GO:BP	NA	NA	GO:0021695	cerebellar cortex development	0.15616	2	GLI2;TUBA1A	382	18986	53
2/252	53/18986	0.0377358	2.84307	1.55833	0.333445	0.275066	BRCA1/LBH	GO:BP	NA	NA	GO:0030520	estrogen receptor signaling pathway	0.15616	2	BRCA1;LBH	382	18986	53
2/252	53/18986	0.0377358	2.84307	1.55833	0.333445	0.275066	CCN2/GDF6	GO:BP	NA	NA	GO:0032330	regulation of chondrocyte differentiation	0.15616	2	CCN2;GDF6	382	18986	53
2/252	53/18986	0.0377358	2.84307	1.55833	0.333445	0.275066	MMP2/IGF1R	GO:BP	NA	NA	GO:0035094	response to nicotine	0.15616	2	MMP2;IGF1R	382	18986	53
2/252	53/18986	0.0377358	2.84307	1.55833	0.333445	0.275066	CDH3/IGF1R	GO:BP	NA	NA	GO:0048009	insulin-like growth factor receptor signaling pathway	0.15616	2	CDH3;IGF1R	382	18986	53
2/252	53/18986	0.0377358	2.84307	1.55833	0.333445	0.275066	GGT5/HACD1	GO:BP	NA	NA	GO:1901570	fatty acid derivative biosynthetic process	0.15616	2	GGT5;HACD1	382	18986	53
2/252	53/18986	0.0377358	2.84307	1.55833	0.333445	0.275066	AUTS2/ARPIN	GO:BP	NA	NA	GO:1902743	regulation of lamellipodium organization	0.15616	2	AUTS2;ARPIN	382	18986	53
2/252	53/18986	0.0377358	2.84307	1.55833	0.333445	0.275066	MMP2/ADAMTS1	GO:BP	NA	NA	GO:1904707	positive regulation of vascular associated smooth muscle cell proliferation	0.15616	2	MMP2;ADAMTS1	382	18986	53
4/252	157/18986	0.0254777	1.91952	1.3418	0.333445	0.275066	HEPH/CEMIP/JPH2/FLNA	GO:BP	NA	NA	GO:0034767	positive regulation of monoatomic ion transmembrane transport	0.156432	4	HEPH;CEMIP;JPH2;FLNA	382	18986	157
3/252	103/18986	0.0291262	2.19441	1.4097	0.333445	0.275066	DKK3/ALDH1B1/WNT4	GO:BP	NA	NA	GO:0034308	primary alcohol metabolic process	0.157176	3	DKK3;ALDH1B1;WNT4	382	18986	103
5/252	215/18986	0.0232558	1.75212	1.28634	0.333445	0.275066	GPNMB/TNFRSF21/WNT4/CTPS1/PAWR	GO:BP	NA	NA	GO:0042098	T cell proliferation	0.158497	5	GPNMB;TNFRSF21;WNT4;CTPS1;PAWR	382	18986	215
4/252	158/18986	0.0253165	1.90737	1.32832	0.333445	0.275066	CLU/TSPAN2/TNFRSF21/ID4	GO:BP	NA	NA	GO:0042552	myelination	0.158942	4	CLU;TSPAN2;TNFRSF21;ID4	382	18986	158
1/252	13/18986	0.0769231	5.79548	2.00598	0.333445	0.275066	PFAS	GO:BP	NA	NA	GO:0006167	AMP biosynthetic process	0.1595	1	PFAS	382	18986	13
1/252	13/18986	0.0769231	5.79548	2.00598	0.333445	0.275066	POLG2	GO:BP	NA	NA	GO:0006264	mitochondrial DNA replication	0.1595	1	POLG2	382	18986	13
1/252	13/18986	0.0769231	5.79548	2.00598	0.333445	0.275066	OXTR	GO:BP	NA	NA	GO:0007320	insemination	0.1595	1	OXTR	382	18986	13
1/252	13/18986	0.0769231	5.79548	2.00598	0.333445	0.275066	SFRP2	GO:BP	NA	NA	GO:0007501	mesodermal cell fate specification	0.1595	1	SFRP2	382	18986	13
1/252	13/18986	0.0769231	5.79548	2.00598	0.333445	0.275066	FLNA	GO:BP	NA	NA	GO:0010572	positive regulation of platelet activation	0.1595	1	FLNA	382	18986	13
1/252	13/18986	0.0769231	5.79548	2.00598	0.333445	0.275066	LRP1	GO:BP	NA	NA	GO:0010642	negative regulation of platelet-derived growth factor receptor signaling pathway	0.1595	1	LRP1	382	18986	13
1/252	13/18986	0.0769231	5.79548	2.00598	0.333445	0.275066	EMILIN1	GO:BP	NA	NA	GO:0010713	negative regulation of collagen metabolic process	0.1595	1	EMILIN1	382	18986	13
1/252	13/18986	0.0769231	5.79548	2.00598	0.333445	0.275066	HAS1	GO:BP	NA	NA	GO:0010764	negative regulation of fibroblast migration	0.1595	1	HAS1	382	18986	13
1/252	13/18986	0.0769231	5.79548	2.00598	0.333445	0.275066	MUC1	GO:BP	NA	NA	GO:0010944	negative regulation of transcription by competitive promoter binding	0.1595	1	MUC1	382	18986	13
1/252	13/18986	0.0769231	5.79548	2.00598	0.333445	0.275066	APBA1	GO:BP	NA	NA	GO:0014051	gamma-aminobutyric acid secretion	0.1595	1	APBA1	382	18986	13
1/252	13/18986	0.0769231	5.79548	2.00598	0.333445	0.275066	OXTR	GO:BP	NA	NA	GO:0014061	regulation of norepinephrine secretion	0.1595	1	OXTR	382	18986	13
1/252	13/18986	0.0769231	5.79548	2.00598	0.333445	0.275066	SLC22A15	GO:BP	NA	NA	GO:0015838	amino-acid betaine transport	0.1595	1	SLC22A15	382	18986	13
1/252	13/18986	0.0769231	5.79548	2.00598	0.333445	0.275066	SLC25A4	GO:BP	NA	NA	GO:0015851	nucleobase transport	0.1595	1	SLC25A4	382	18986	13
1/252	13/18986	0.0769231	5.79548	2.00598	0.333445	0.275066	UNC13A	GO:BP	NA	NA	GO:0016081	synaptic vesicle docking	0.1595	1	UNC13A	382	18986	13
1/252	13/18986	0.0769231	5.79548	2.00598	0.333445	0.275066	GLI2	GO:BP	NA	NA	GO:0021514	ventral spinal cord interneuron differentiation	0.1595	1	GLI2	382	18986	13
1/252	13/18986	0.0769231	5.79548	2.00598	0.333445	0.275066	NRP2	GO:BP	NA	NA	GO:0021559	trigeminal nerve development	0.1595	1	NRP2	382	18986	13
1/252	13/18986	0.0769231	5.79548	2.00598	0.333445	0.275066	NFIA	GO:BP	NA	NA	GO:0021781	glial cell fate commitment	0.1595	1	NFIA	382	18986	13
1/252	13/18986	0.0769231	5.79548	2.00598	0.333445	0.275066	NRP2	GO:BP	NA	NA	GO:0021979	hypothalamus cell differentiation	0.1595	1	NRP2	382	18986	13
1/252	13/18986	0.0769231	5.79548	2.00598	0.333445	0.275066	CDK2	GO:BP	NA	NA	GO:0031453	positive regulation of heterochromatin formation	0.1595	1	CDK2	382	18986	13
1/252	13/18986	0.0769231	5.79548	2.00598	0.333445	0.275066	PER1	GO:BP	NA	NA	GO:0031958	nuclear receptor-mediated corticosteroid signaling pathway	0.1595	1	PER1	382	18986	13
1/252	13/18986	0.0769231	5.79548	2.00598	0.333445	0.275066	TMEM97	GO:BP	NA	NA	GO:0032377	regulation of intracellular lipid transport	0.1595	1	TMEM97	382	18986	13
1/252	13/18986	0.0769231	5.79548	2.00598	0.333445	0.275066	SSC5D	GO:BP	NA	NA	GO:0032490	detection of molecule of bacterial origin	0.1595	1	SSC5D	382	18986	13
1/252	13/18986	0.0769231	5.79548	2.00598	0.333445	0.275066	EZR	GO:BP	NA	NA	GO:0032530	regulation of microvillus organization	0.1595	1	EZR	382	18986	13
1/252	13/18986	0.0769231	5.79548	2.00598	0.333445	0.275066	THBS1	GO:BP	NA	NA	GO:0032905	transforming growth factor beta1 production	0.1595	1	THBS1	382	18986	13
1/252	13/18986	0.0769231	5.79548	2.00598	0.333445	0.275066	NPPB	GO:BP	NA	NA	GO:0035810	positive regulation of urine volume	0.1595	1	NPPB	382	18986	13
1/252	13/18986	0.0769231	5.79548	2.00598	0.333445	0.275066	CHD7	GO:BP	NA	NA	GO:0036302	atrioventricular canal development	0.1595	1	CHD7	382	18986	13
1/252	13/18986	0.0769231	5.79548	2.00598	0.333445	0.275066	GPC3	GO:BP	NA	NA	GO:0042074	cell migration involved in gastrulation	0.1595	1	GPC3	382	18986	13
1/252	13/18986	0.0769231	5.79548	2.00598	0.333445	0.275066	PLTP	GO:BP	NA	NA	GO:0042362	fat-soluble vitamin biosynthetic process	0.1595	1	PLTP	382	18986	13
1/252	13/18986	0.0769231	5.79548	2.00598	0.333445	0.275066	OXTR	GO:BP	NA	NA	GO:0042711	maternal behavior	0.1595	1	OXTR	382	18986	13
1/252	13/18986	0.0769231	5.79548	2.00598	0.333445	0.275066	HACD1	GO:BP	NA	NA	GO:0042761	very long-chain fatty acid biosynthetic process	0.1595	1	HACD1	382	18986	13
1/252	13/18986	0.0769231	5.79548	2.00598	0.333445	0.275066	CDH3	GO:BP	NA	NA	GO:0043568	positive regulation of insulin-like growth factor receptor signaling pathway	0.1595	1	CDH3	382	18986	13
1/252	13/18986	0.0769231	5.79548	2.00598	0.333445	0.275066	THBS1	GO:BP	NA	NA	GO:0043652	engulfment of apoptotic cell	0.1595	1	THBS1	382	18986	13
1/252	13/18986	0.0769231	5.79548	2.00598	0.333445	0.275066	TET2	GO:BP	NA	NA	GO:0044029	positive regulation of gene expression via chromosomal CpG island demethylation	0.1595	1	TET2	382	18986	13
1/252	13/18986	0.0769231	5.79548	2.00598	0.333445	0.275066	INHBB	GO:BP	NA	NA	GO:0044406	adhesion of symbiont to host	0.1595	1	INHBB	382	18986	13
1/252	13/18986	0.0769231	5.79548	2.00598	0.333445	0.275066	LBH	GO:BP	NA	NA	GO:0048103	somatic stem cell division	0.1595	1	LBH	382	18986	13
1/252	13/18986	0.0769231	5.79548	2.00598	0.333445	0.275066	THBS1	GO:BP	NA	NA	GO:0051918	negative regulation of fibrinolysis	0.1595	1	THBS1	382	18986	13
1/252	13/18986	0.0769231	5.79548	2.00598	0.333445	0.275066	TNRC6C	GO:BP	NA	NA	GO:0060213	positive regulation of nuclear-transcribed mRNA poly(A) tail shortening	0.1595	1	TNRC6C	382	18986	13
1/252	13/18986	0.0769231	5.79548	2.00598	0.333445	0.275066	LIMK2	GO:BP	NA	NA	GO:0061303	cornea development in camera-type eye	0.1595	1	LIMK2	382	18986	13
1/252	13/18986	0.0769231	5.79548	2.00598	0.333445	0.275066	CLU	GO:BP	NA	NA	GO:0061517	macrophage proliferation	0.1595	1	CLU	382	18986	13
1/252	13/18986	0.0769231	5.79548	2.00598	0.333445	0.275066	LRP4	GO:BP	NA	NA	GO:0071340	skeletal muscle acetylcholine-gated channel clustering	0.1595	1	LRP4	382	18986	13
1/252	13/18986	0.0769231	5.79548	2.00598	0.333445	0.275066	FBN1	GO:BP	NA	NA	GO:1900115	extracellular regulation of signal transduction	0.1595	1	FBN1	382	18986	13
1/252	13/18986	0.0769231	5.79548	2.00598	0.333445	0.275066	FBN1	GO:BP	NA	NA	GO:1900116	extracellular negative regulation of signal transduction	0.1595	1	FBN1	382	18986	13
1/252	13/18986	0.0769231	5.79548	2.00598	0.333445	0.275066	EMILIN1	GO:BP	NA	NA	GO:1901731	positive regulation of platelet aggregation	0.1595	1	EMILIN1	382	18986	13
1/252	13/18986	0.0769231	5.79548	2.00598	0.333445	0.275066	TIAM1	GO:BP	NA	NA	GO:1903977	positive regulation of glial cell migration	0.1595	1	TIAM1	382	18986	13
1/252	13/18986	0.0769231	5.79548	2.00598	0.333445	0.275066	EZR	GO:BP	NA	NA	GO:1905668	positive regulation of protein localization to endosome	0.1595	1	EZR	382	18986	13
1/252	13/18986	0.0769231	5.79548	2.00598	0.333445	0.275066	WNT4	GO:BP	NA	NA	GO:1905939	regulation of gonad development	0.1595	1	WNT4	382	18986	13
6/252	275/18986	0.0218182	1.64381	1.24728	0.33418	0.275673	EZR/CLU/LRP1/EFNB2/NRG1/ITGB2	GO:BP	NA	NA	GO:0006898	receptor-mediated endocytosis	0.160166	6	EZR;CLU;LRP1;EFNB2;NRG1;ITGB2	382	18986	275
2/252	54/18986	0.037037	2.79042	1.52807	0.33418	0.275673	EMILIN1/FLNA	GO:BP	NA	NA	GO:0010543	regulation of platelet activation	0.160823	2	EMILIN1;FLNA	382	18986	54
2/252	54/18986	0.037037	2.79042	1.52807	0.33418	0.275673	JAK3/PAWR	GO:BP	NA	NA	GO:0010559	regulation of glycoprotein biosynthetic process	0.160823	2	JAK3;PAWR	382	18986	54
2/252	54/18986	0.037037	2.79042	1.52807	0.33418	0.275673	SFRP2/NRG1	GO:BP	NA	NA	GO:0010665	regulation of cardiac muscle cell apoptotic process	0.160823	2	SFRP2;NRG1	382	18986	54
2/252	54/18986	0.037037	2.79042	1.52807	0.33418	0.275673	PLTP/LRP1	GO:BP	NA	NA	GO:0010874	regulation of cholesterol efflux	0.160823	2	PLTP;LRP1	382	18986	54
2/252	54/18986	0.037037	2.79042	1.52807	0.33418	0.275673	IL11/SFRP2	GO:BP	NA	NA	GO:0033138	positive regulation of peptidyl-serine phosphorylation	0.160823	2	IL11;SFRP2	382	18986	54
2/252	54/18986	0.037037	2.79042	1.52807	0.33418	0.275673	ACE/FBN1	GO:BP	NA	NA	GO:0048286	lung alveolus development	0.160823	2	ACE;FBN1	382	18986	54
2/252	54/18986	0.037037	2.79042	1.52807	0.33418	0.275673	WNT5A/LRP4	GO:BP	NA	NA	GO:0050771	negative regulation of axonogenesis	0.160823	2	WNT5A;LRP4	382	18986	54
2/252	54/18986	0.037037	2.79042	1.52807	0.33418	0.275673	SMARCD3/ID4	GO:BP	NA	NA	GO:1902692	regulation of neuroblast proliferation	0.160823	2	SMARCD3;ID4	382	18986	54
2/252	54/18986	0.037037	2.79042	1.52807	0.33418	0.275673	TPM1/ADAMTS1	GO:BP	NA	NA	GO:1904752	regulation of vascular associated smooth muscle cell migration	0.160823	2	TPM1;ADAMTS1	382	18986	54
2/252	54/18986	0.037037	2.79042	1.52807	0.33418	0.275673	NUAK1/PAWR	GO:BP	NA	NA	GO:2000772	regulation of cellular senescence	0.160823	2	NUAK1;PAWR	382	18986	54
4/252	159/18986	0.0251572	1.89538	1.31494	0.33515	0.276473	IL11/CDK2/SFRP2/TLK2	GO:BP	NA	NA	GO:0018105	peptidyl-serine phosphorylation	0.161467	4	IL11;CDK2;SFRP2;TLK2	382	18986	159
4/252	159/18986	0.0251572	1.89538	1.31494	0.33515	0.276473	WNT5A/CLU/LRP1/GPC3	GO:BP	NA	NA	GO:0045807	positive regulation of endocytosis	0.161467	4	WNT5A;CLU;LRP1;GPC3	382	18986	159
6/252	276/18986	0.0217391	1.63785	1.23802	0.336157	0.277303	CDH3/MMP2/WNT5A/HEATR3/THBS3/S1PR1	GO:BP	NA	NA	GO:0071695	anatomical structure maturation	0.162041	6	CDH3;MMP2;WNT5A;HEATR3;THBS3;S1PR1	382	18986	276
7/252	337/18986	0.0207715	1.56495	1.21364	0.336804	0.277837	FSTL3/GLI2/ACTB/SMARCD3/JAK3/INHBA/FBN1	GO:BP	NA	NA	GO:1902105	regulation of leukocyte differentiation	0.162441	7	FSTL3;GLI2;ACTB;SMARCD3;JAK3;INHBA;FBN1	382	18986	337
5/252	217/18986	0.0230415	1.73597	1.26463	0.337256	0.27821	COMP/FBN1/THBS3/BGN/TMEM119	GO:BP	NA	NA	GO:0060348	bone development	0.162765	5	COMP;FBN1;THBS3;BGN;TMEM119	382	18986	217
9/252	462/18986	0.0194805	1.46769	1.18032	0.337256	0.27821	APBA1/ABCC3/KCNJ8/PER2/THBS1/SLC25A4/ANKH/ACE/NMB	GO:BP	NA	NA	GO:0015711	organic anion transport	0.162838	9	APBA1;ABCC3;KCNJ8;PER2;THBS1;SLC25A4;ANKH;ACE;NMB	382	18986	462
3/252	105/18986	0.0285714	2.15261	1.37358	0.337851	0.278701	KCNJ8/TPM1/ACE	GO:BP	NA	NA	GO:0002027	regulation of heart rate	0.163571	3	KCNJ8;TPM1;ACE	382	18986	105
3/252	105/18986	0.0285714	2.15261	1.37358	0.337851	0.278701	WNT5A/CHI3L1/SSC5D	GO:BP	NA	NA	GO:0032637	interleukin-8 production	0.163571	3	WNT5A;CHI3L1;SSC5D	382	18986	105
3/252	105/18986	0.0285714	2.15261	1.37358	0.337851	0.278701	WNT5A/CHI3L1/SSC5D	GO:BP	NA	NA	GO:0032677	regulation of interleukin-8 production	0.163571	3	WNT5A;CHI3L1;SSC5D	382	18986	105
3/252	105/18986	0.0285714	2.15261	1.37358	0.337851	0.278701	GPC3/WNT4/COL4A1	GO:BP	NA	NA	GO:0061326	renal tubule development	0.163571	3	GPC3;WNT4;COL4A1	382	18986	105
3/252	105/18986	0.0285714	2.15261	1.37358	0.337851	0.278701	KMT2E/SMARCD3/ADAMTS1	GO:BP	NA	NA	GO:1901992	positive regulation of mitotic cell cycle phase transition	0.163571	3	KMT2E;SMARCD3;ADAMTS1	382	18986	105
4/252	160/18986	0.025	1.88353	1.30165	0.338381	0.279138	CLU/TSPAN2/TNFRSF21/ID4	GO:BP	NA	NA	GO:0007272	ensheathment of neurons	0.164007	4	CLU;TSPAN2;TNFRSF21;ID4	382	18986	160
4/252	160/18986	0.025	1.88353	1.30165	0.338381	0.279138	CLU/TSPAN2/TNFRSF21/ID4	GO:BP	NA	NA	GO:0008366	axon ensheathment	0.164007	4	CLU;TSPAN2;TNFRSF21;ID4	382	18986	160
2/252	55/18986	0.0363636	2.73968	1.49849	0.341115	0.281394	NRP2/INHBA	GO:BP	NA	NA	GO:0021872	forebrain generation of neurons	0.165512	2	NRP2;INHBA	382	18986	55
2/252	55/18986	0.0363636	2.73968	1.49849	0.341115	0.281394	EZR/INHBB	GO:BP	NA	NA	GO:0071320	cellular response to cAMP	0.165512	2	EZR;INHBB	382	18986	55
7/252	339/18986	0.020649	1.55572	1.19741	0.341328	0.281569	KMT2E/JAK3/SRF/INHBA/HEATR3/TUBA1A/PDE4B	GO:BP	NA	NA	GO:0048872	homeostasis of number of cells	0.165842	7	KMT2E;JAK3;SRF;INHBA;HEATR3;TUBA1A;PDE4B	382	18986	339
3/252	106/18986	0.0283019	2.1323	1.35583	0.341328	0.281569	APBA1/KCNJ8/PER2	GO:BP	NA	NA	GO:0006835	dicarboxylic acid transport	0.166798	3	APBA1;KCNJ8;PER2	382	18986	106
4/252	162/18986	0.0246914	1.86028	1.27535	0.341328	0.281569	GLI2/IGF1R/TUBA1A/FLNA	GO:BP	NA	NA	GO:0030902	hindbrain development	0.169129	4	GLI2;IGF1R;TUBA1A;FLNA	382	18986	162
5/252	220/18986	0.0227273	1.7123	1.23248	0.341328	0.281569	HOXA3/SRF/WNT5A/SFRP2/GPC3	GO:BP	NA	NA	GO:0009952	anterior/posterior pattern specification	0.169254	5	HOXA3;SRF;WNT5A;SFRP2;GPC3	382	18986	220
3/252	107/18986	0.0280374	2.11237	1.33827	0.341328	0.281569	BRCA1/SMARCD3/CDK2	GO:BP	NA	NA	GO:0010389	regulation of G2/M transition of mitotic cell cycle	0.170043	3	BRCA1;SMARCD3;CDK2	382	18986	107
3/252	107/18986	0.0280374	2.11237	1.33827	0.341328	0.281569	TNC/MMP2/WNT5A	GO:BP	NA	NA	GO:0032526	response to retinoic acid	0.170043	3	TNC;MMP2;WNT5A	382	18986	107
2/252	56/18986	0.0357143	2.69076	1.46957	0.341328	0.281569	CLU/SPON1	GO:BP	NA	NA	GO:0034205	amyloid-beta formation	0.170225	2	CLU;SPON1	382	18986	56
2/252	56/18986	0.0357143	2.69076	1.46957	0.341328	0.281569	BRCA1/NAT10	GO:BP	NA	NA	GO:0046605	regulation of centrosome cycle	0.170225	2	BRCA1;NAT10	382	18986	56
2/252	56/18986	0.0357143	2.69076	1.46957	0.341328	0.281569	KMT2E/ADAMTS1	GO:BP	NA	NA	GO:1900087	positive regulation of G1/S transition of mitotic cell cycle	0.170225	2	KMT2E;ADAMTS1	382	18986	56
2/252	56/18986	0.0357143	2.69076	1.46957	0.341328	0.281569	CLU/SPON1	GO:BP	NA	NA	GO:1902991	regulation of amyloid precursor protein catabolic process	0.170225	2	CLU;SPON1	382	18986	56
2/252	56/18986	0.0357143	2.69076	1.46957	0.341328	0.281569	TPM1/ADAMTS1	GO:BP	NA	NA	GO:1904738	vascular associated smooth muscle cell migration	0.170225	2	TPM1;ADAMTS1	382	18986	56
2/252	56/18986	0.0357143	2.69076	1.46957	0.341328	0.281569	HOXA3/WNT5A	GO:BP	NA	NA	GO:2000648	positive regulation of stem cell proliferation	0.170225	2	HOXA3;WNT5A	382	18986	56
8/252	404/18986	0.019802	1.49191	1.15909	0.341328	0.281569	MMP2/MYH9/WNT5A/THBS1/EMILIN1/ITGB2/S1PR1/PDE4B	GO:BP	NA	NA	GO:0050900	leukocyte migration	0.170415	8	MMP2;MYH9;WNT5A;THBS1;EMILIN1;ITGB2;S1PR1;PDE4B	382	18986	404
1/252	14/18986	0.0714286	5.38152	1.90205	0.341328	0.281569	NSG1	GO:BP	NA	NA	GO:0001921	positive regulation of receptor recycling	0.170664	1	NSG1	382	18986	14
1/252	14/18986	0.0714286	5.38152	1.90205	0.341328	0.281569	ACE	GO:BP	NA	NA	GO:0003084	positive regulation of systemic arterial blood pressure	0.170664	1	ACE	382	18986	14
1/252	14/18986	0.0714286	5.38152	1.90205	0.341328	0.281569	ALDH1B1	GO:BP	NA	NA	GO:0006068	ethanol catabolic process	0.170664	1	ALDH1B1	382	18986	14
1/252	14/18986	0.0714286	5.38152	1.90205	0.341328	0.281569	PFAS	GO:BP	NA	NA	GO:0006177	GMP biosynthetic process	0.170664	1	PFAS	382	18986	14
1/252	14/18986	0.0714286	5.38152	1.90205	0.341328	0.281569	CTPS1	GO:BP	NA	NA	GO:0006241	CTP biosynthetic process	0.170664	1	CTPS1	382	18986	14
1/252	14/18986	0.0714286	5.38152	1.90205	0.341328	0.281569	CHD7	GO:BP	NA	NA	GO:0007512	adult heart development	0.170664	1	CHD7	382	18986	14
1/252	14/18986	0.0714286	5.38152	1.90205	0.341328	0.281569	CTPS1	GO:BP	NA	NA	GO:0009209	pyrimidine ribonucleoside triphosphate biosynthetic process	0.170664	1	CTPS1	382	18986	14
1/252	14/18986	0.0714286	5.38152	1.90205	0.341328	0.281569	PDE4B	GO:BP	NA	NA	GO:0009214	cyclic nucleotide catabolic process	0.170664	1	PDE4B	382	18986	14
1/252	14/18986	0.0714286	5.38152	1.90205	0.341328	0.281569	WNT5A	GO:BP	NA	NA	GO:0010820	positive regulation of T cell chemotaxis	0.170664	1	WNT5A	382	18986	14
1/252	14/18986	0.0714286	5.38152	1.90205	0.341328	0.281569	TPM1	GO:BP	NA	NA	GO:0030049	muscle filament sliding	0.170664	1	TPM1	382	18986	14
1/252	14/18986	0.0714286	5.38152	1.90205	0.341328	0.281569	CHD7	GO:BP	NA	NA	GO:0030252	growth hormone secretion	0.170664	1	CHD7	382	18986	14
1/252	14/18986	0.0714286	5.38152	1.90205	0.341328	0.281569	HACD1	GO:BP	NA	NA	GO:0030497	fatty acid elongation	0.170664	1	HACD1	382	18986	14
1/252	14/18986	0.0714286	5.38152	1.90205	0.341328	0.281569	EZR	GO:BP	NA	NA	GO:0032536	regulation of cell projection size	0.170664	1	EZR	382	18986	14
1/252	14/18986	0.0714286	5.38152	1.90205	0.341328	0.281569	WNT4	GO:BP	NA	NA	GO:0033079	immature T cell proliferation	0.170664	1	WNT4	382	18986	14
1/252	14/18986	0.0714286	5.38152	1.90205	0.341328	0.281569	WNT4	GO:BP	NA	NA	GO:0033080	immature T cell proliferation in thymus	0.170664	1	WNT4	382	18986	14
1/252	14/18986	0.0714286	5.38152	1.90205	0.341328	0.281569	INHBA	GO:BP	NA	NA	GO:0042541	hemoglobin biosynthetic process	0.170664	1	INHBA	382	18986	14
1/252	14/18986	0.0714286	5.38152	1.90205	0.341328	0.281569	A2M	GO:BP	NA	NA	GO:0045916	negative regulation of complement activation	0.170664	1	A2M	382	18986	14
1/252	14/18986	0.0714286	5.38152	1.90205	0.341328	0.281569	OXTR	GO:BP	NA	NA	GO:0048243	norepinephrine secretion	0.170664	1	OXTR	382	18986	14
1/252	14/18986	0.0714286	5.38152	1.90205	0.341328	0.281569	ID4	GO:BP	NA	NA	GO:0048715	negative regulation of oligodendrocyte differentiation	0.170664	1	ID4	382	18986	14
1/252	14/18986	0.0714286	5.38152	1.90205	0.341328	0.281569	BLMH	GO:BP	NA	NA	GO:0050667	homocysteine metabolic process	0.170664	1	BLMH	382	18986	14
1/252	14/18986	0.0714286	5.38152	1.90205	0.341328	0.281569	KIF23	GO:BP	NA	NA	GO:0051231	spindle elongation	0.170664	1	KIF23	382	18986	14
1/252	14/18986	0.0714286	5.38152	1.90205	0.341328	0.281569	KIF23	GO:BP	NA	NA	GO:0051255	spindle midzone assembly	0.170664	1	KIF23	382	18986	14
1/252	14/18986	0.0714286	5.38152	1.90205	0.341328	0.281569	FLNA	GO:BP	NA	NA	GO:0051764	actin crosslink formation	0.170664	1	FLNA	382	18986	14
1/252	14/18986	0.0714286	5.38152	1.90205	0.341328	0.281569	WNT5A	GO:BP	NA	NA	GO:0060572	morphogenesis of an epithelial bud	0.170664	1	WNT5A	382	18986	14
1/252	14/18986	0.0714286	5.38152	1.90205	0.341328	0.281569	OXTR	GO:BP	NA	NA	GO:0060746	parental behavior	0.170664	1	OXTR	382	18986	14
1/252	14/18986	0.0714286	5.38152	1.90205	0.341328	0.281569	BRCA1	GO:BP	NA	NA	GO:0060816	random inactivation of X chromosome	0.170664	1	BRCA1	382	18986	14
1/252	14/18986	0.0714286	5.38152	1.90205	0.341328	0.281569	WNT4	GO:BP	NA	NA	GO:0072075	metanephric mesenchyme development	0.170664	1	WNT4	382	18986	14
1/252	14/18986	0.0714286	5.38152	1.90205	0.341328	0.281569	CCN1	GO:BP	NA	NA	GO:0090153	regulation of sphingolipid biosynthetic process	0.170664	1	CCN1	382	18986	14
1/252	14/18986	0.0714286	5.38152	1.90205	0.341328	0.281569	EMILIN1	GO:BP	NA	NA	GO:1900426	positive regulation of defense response to bacterium	0.170664	1	EMILIN1	382	18986	14
1/252	14/18986	0.0714286	5.38152	1.90205	0.341328	0.281569	PDE4B	GO:BP	NA	NA	GO:1901077	regulation of relaxation of muscle	0.170664	1	PDE4B	382	18986	14
1/252	14/18986	0.0714286	5.38152	1.90205	0.341328	0.281569	LRP1	GO:BP	NA	NA	GO:1904350	regulation of protein catabolic process in the vacuole	0.170664	1	LRP1	382	18986	14
1/252	14/18986	0.0714286	5.38152	1.90205	0.341328	0.281569	CDK2	GO:BP	NA	NA	GO:1905269	positive regulation of chromatin organization	0.170664	1	CDK2	382	18986	14
1/252	14/18986	0.0714286	5.38152	1.90205	0.341328	0.281569	EMILIN1	GO:BP	NA	NA	GO:1905522	negative regulation of macrophage migration	0.170664	1	EMILIN1	382	18986	14
1/252	14/18986	0.0714286	5.38152	1.90205	0.341328	0.281569	EFNB2	GO:BP	NA	NA	GO:1905651	regulation of artery morphogenesis	0.170664	1	EFNB2	382	18986	14
1/252	14/18986	0.0714286	5.38152	1.90205	0.341328	0.281569	EZR	GO:BP	NA	NA	GO:1905666	regulation of protein localization to endosome	0.170664	1	EZR	382	18986	14
1/252	14/18986	0.0714286	5.38152	1.90205	0.341328	0.281569	WNT5A	GO:BP	NA	NA	GO:1905809	negative regulation of synapse organization	0.170664	1	WNT5A	382	18986	14
1/252	14/18986	0.0714286	5.38152	1.90205	0.341328	0.281569	CLU	GO:BP	NA	NA	GO:1905907	negative regulation of amyloid fibril formation	0.170664	1	CLU	382	18986	14
1/252	14/18986	0.0714286	5.38152	1.90205	0.341328	0.281569	GPC3	GO:BP	NA	NA	GO:2000095	regulation of Wnt signaling pathway, planar cell polarity pathway	0.170664	1	GPC3	382	18986	14
1/252	14/18986	0.0714286	5.38152	1.90205	0.341328	0.281569	CDK2	GO:BP	NA	NA	GO:2000105	positive regulation of DNA-templated DNA replication	0.170664	1	CDK2	382	18986	14
1/252	14/18986	0.0714286	5.38152	1.90205	0.341328	0.281569	MALAT1	GO:BP	NA	NA	GO:2000288	positive regulation of myoblast proliferation	0.170664	1	MALAT1	382	18986	14
1/252	14/18986	0.0714286	5.38152	1.90205	0.341328	0.281569	CCN1	GO:BP	NA	NA	GO:2000303	regulation of ceramide biosynthetic process	0.170664	1	CCN1	382	18986	14
1/252	14/18986	0.0714286	5.38152	1.90205	0.341328	0.281569	JAK3	GO:BP	NA	NA	GO:2000320	negative regulation of T-helper 17 cell differentiation	0.170664	1	JAK3	382	18986	14
1/252	14/18986	0.0714286	5.38152	1.90205	0.341328	0.281569	JAK3	GO:BP	NA	NA	GO:2000328	regulation of T-helper 17 cell lineage commitment	0.170664	1	JAK3	382	18986	14
4/252	163/18986	0.0245399	1.84887	1.26235	0.34324	0.283147	SRF/IGF1R/TIAM1/ACE	GO:BP	NA	NA	GO:0071322	cellular response to carbohydrate stimulus	0.171711	4	SRF;IGF1R;TIAM1;ACE	382	18986	163
5/252	222/18986	0.0225225	1.69688	1.21132	0.346904	0.286169	RAD51/MYH9/WNT5A/WNT4/RAD51D	GO:BP	NA	NA	GO:1903046	meiotic cell cycle process	0.173635	5	RAD51;MYH9;WNT5A;WNT4;RAD51D	382	18986	222
2/252	57/18986	0.0350877	2.64355	1.44128	0.348447	0.287442	HNRNPA1/RBMX	GO:BP	NA	NA	GO:0000381	regulation of alternative mRNA splicing, via spliceosome	0.17496	2	HNRNPA1;RBMX	382	18986	57
2/252	57/18986	0.0350877	2.64355	1.44128	0.348447	0.287442	FN1/NRP2	GO:BP	NA	NA	GO:0001755	neural crest cell migration	0.17496	2	FN1;NRP2	382	18986	57
2/252	57/18986	0.0350877	2.64355	1.44128	0.348447	0.287442	SFRP2/NRG1	GO:BP	NA	NA	GO:0010659	cardiac muscle cell apoptotic process	0.17496	2	SFRP2;NRG1	382	18986	57
2/252	57/18986	0.0350877	2.64355	1.44128	0.348447	0.287442	SFRP2/NRG1	GO:BP	NA	NA	GO:0010662	regulation of striated muscle cell apoptotic process	0.17496	2	SFRP2;NRG1	382	18986	57
2/252	57/18986	0.0350877	2.64355	1.44128	0.348447	0.287442	TEAD4/IQCJ-SCHIP1	GO:BP	NA	NA	GO:0035329	hippo signaling	0.17496	2	TEAD4;IQCJ-SCHIP1	382	18986	57
2/252	57/18986	0.0350877	2.64355	1.44128	0.348447	0.287442	NAT10/HNRNPA1	GO:BP	NA	NA	GO:1904356	regulation of telomere maintenance via telomere lengthening	0.17496	2	NAT10;HNRNPA1	382	18986	57
5/252	223/18986	0.0224215	1.68927	1.20082	0.350021	0.28874	GLI2/ACTB/SMARCD3/JAK3/INHBA	GO:BP	NA	NA	GO:0045619	regulation of lymphocyte differentiation	0.175843	5	GLI2;ACTB;SMARCD3;JAK3;INHBA	382	18986	223
7/252	345/18986	0.0202899	1.52866	1.14933	0.350608	0.289225	CEMIP/GPSM2/JPH2/NRG1/FBN1/CHD7/FLNA	GO:BP	NA	NA	GO:0051235	maintenance of location	0.17623	7	CEMIP;GPSM2;JPH2;NRG1;FBN1;CHD7;FLNA	382	18986	345
3/252	109/18986	0.0275229	2.07361	1.30372	0.351135	0.289659	GLI2/IGF1R/TUBA1A	GO:BP	NA	NA	GO:0021549	cerebellum development	0.176588	3	GLI2;IGF1R;TUBA1A	382	18986	109
4/252	165/18986	0.0242424	1.82646	1.2366	0.351603	0.290046	APBA1/KCNJ8/PER2/SLC22A15	GO:BP	NA	NA	GO:0006865	amino acid transport	0.176916	4	APBA1;KCNJ8;PER2;SLC22A15	382	18986	165
6/252	284/18986	0.0211268	1.59172	1.16525	0.352197	0.290535	IL11/JAK3/INHBA/TNFRSF21/CTPS1/PAWR	GO:BP	NA	NA	GO:0042113	B cell activation	0.177374	6	IL11;JAK3;INHBA;TNFRSF21;CTPS1;PAWR	382	18986	284
9/252	472/18986	0.0190678	1.43659	1.114	0.352197	0.290535	GGT5/CPE/CLU/CCN1/ACE/HACD1/PCSK1/MME/SPON1	GO:BP	NA	NA	GO:0043603	amide metabolic process	0.177491	9	GGT5;CPE;CLU;CCN1;ACE;HACD1;PCSK1;MME;SPON1	382	18986	472
5/252	224/18986	0.0223214	1.68172	1.19038	0.352197	0.290535	CEMIP/GPSM2/JPH2/CHD7/FLNA	GO:BP	NA	NA	GO:0051651	maintenance of location in cell	0.17806	5	CEMIP;GPSM2;JPH2;CHD7;FLNA	382	18986	224
2/252	58/18986	0.0344828	2.59797	1.41358	0.352197	0.290535	THBS1/C1R	GO:BP	NA	NA	GO:0031638	zymogen activation	0.179716	2	THBS1;C1R	382	18986	58
2/252	58/18986	0.0344828	2.59797	1.41358	0.352197	0.290535	LMOD1/ARPIN	GO:BP	NA	NA	GO:0045010	actin nucleation	0.179716	2	LMOD1;ARPIN	382	18986	58
2/252	58/18986	0.0344828	2.59797	1.41358	0.352197	0.290535	INHBA/INHBB	GO:BP	NA	NA	GO:0060986	endocrine hormone secretion	0.179716	2	INHBA;INHBB	382	18986	58
2/252	58/18986	0.0344828	2.59797	1.41358	0.352197	0.290535	ACTA2/WNT4	GO:BP	NA	NA	GO:0061005	cell differentiation involved in kidney development	0.179716	2	ACTA2;WNT4	382	18986	58
2/252	58/18986	0.0344828	2.59797	1.41358	0.352197	0.290535	KCNJ8/FLNA	GO:BP	NA	NA	GO:0086009	membrane repolarization	0.179716	2	KCNJ8;FLNA	382	18986	58
2/252	58/18986	0.0344828	2.59797	1.41358	0.352197	0.290535	DKK3/WNT4	GO:BP	NA	NA	GO:1902930	regulation of alcohol biosynthetic process	0.179716	2	DKK3;WNT4	382	18986	58
2/252	58/18986	0.0344828	2.59797	1.41358	0.352197	0.290535	INHBA/THBS1	GO:BP	NA	NA	GO:2001238	positive regulation of extrinsic apoptotic signaling pathway	0.179716	2	INHBA;THBS1	382	18986	58
3/252	110/18986	0.0272727	2.05476	1.28673	0.352197	0.290535	DKK3/IGF1R/WNT4	GO:BP	NA	NA	GO:0019218	regulation of steroid metabolic process	0.179886	3	DKK3;IGF1R;WNT4	382	18986	110
3/252	110/18986	0.0272727	2.05476	1.28673	0.352197	0.290535	TNC/IGF1R/ACE	GO:BP	NA	NA	GO:1901655	cellular response to ketone	0.179886	3	TNC;IGF1R;ACE	382	18986	110
3/252	110/18986	0.0272727	2.05476	1.28673	0.352197	0.290535	NUAK1/ANKRD1/MUC1	GO:BP	NA	NA	GO:1901796	regulation of signal transduction by p53 class mediator	0.179886	3	NUAK1;ANKRD1;MUC1	382	18986	110
1/252	15/18986	0.0666667	5.02275	1.80765	0.352197	0.290535	MYH9	GO:BP	NA	NA	GO:0001768	establishment of T cell polarity	0.18168	1	MYH9	382	18986	15
1/252	15/18986	0.0666667	5.02275	1.80765	0.352197	0.290535	ALDH1B1	GO:BP	NA	NA	GO:0006067	ethanol metabolic process	0.18168	1	ALDH1B1	382	18986	15
1/252	15/18986	0.0666667	5.02275	1.80765	0.352197	0.290535	RFC4	GO:BP	NA	NA	GO:0006271	DNA strand elongation involved in DNA replication	0.18168	1	RFC4	382	18986	15
1/252	15/18986	0.0666667	5.02275	1.80765	0.352197	0.290535	WNT5A	GO:BP	NA	NA	GO:0010819	regulation of T cell chemotaxis	0.18168	1	WNT5A	382	18986	15
1/252	15/18986	0.0666667	5.02275	1.80765	0.352197	0.290535	TSPAN2	GO:BP	NA	NA	GO:0014004	microglia differentiation	0.18168	1	TSPAN2	382	18986	15
1/252	15/18986	0.0666667	5.02275	1.80765	0.352197	0.290535	ACE	GO:BP	NA	NA	GO:0017014	protein nitrosylation	0.18168	1	ACE	382	18986	15
1/252	15/18986	0.0666667	5.02275	1.80765	0.352197	0.290535	ACE	GO:BP	NA	NA	GO:0018119	peptidyl-cysteine S-nitrosylation	0.18168	1	ACE	382	18986	15
1/252	15/18986	0.0666667	5.02275	1.80765	0.352197	0.290535	TUBA1A	GO:BP	NA	NA	GO:0021859	pyramidal neuron differentiation	0.18168	1	TUBA1A	382	18986	15
1/252	15/18986	0.0666667	5.02275	1.80765	0.352197	0.290535	IQCJ-SCHIP1	GO:BP	NA	NA	GO:0035332	positive regulation of hippo signaling	0.18168	1	IQCJ-SCHIP1	382	18986	15
1/252	15/18986	0.0666667	5.02275	1.80765	0.352197	0.290535	LRP1	GO:BP	NA	NA	GO:0035791	platelet-derived growth factor receptor-beta signaling pathway	0.18168	1	LRP1	382	18986	15
1/252	15/18986	0.0666667	5.02275	1.80765	0.352197	0.290535	SRF	GO:BP	NA	NA	GO:0045059	positive thymic T cell selection	0.18168	1	SRF	382	18986	15
1/252	15/18986	0.0666667	5.02275	1.80765	0.352197	0.290535	ACTB	GO:BP	NA	NA	GO:0045176	apical protein localization	0.18168	1	ACTB	382	18986	15
1/252	15/18986	0.0666667	5.02275	1.80765	0.352197	0.290535	TMEM106A	GO:BP	NA	NA	GO:0045348	positive regulation of MHC class II biosynthetic process	0.18168	1	TMEM106A	382	18986	15
1/252	15/18986	0.0666667	5.02275	1.80765	0.352197	0.290535	CHI3L1	GO:BP	NA	NA	GO:0046348	amino sugar catabolic process	0.18168	1	CHI3L1	382	18986	15
1/252	15/18986	0.0666667	5.02275	1.80765	0.352197	0.290535	LRIG2	GO:BP	NA	NA	GO:0048681	negative regulation of axon regeneration	0.18168	1	LRIG2	382	18986	15
1/252	15/18986	0.0666667	5.02275	1.80765	0.352197	0.290535	UNC13A	GO:BP	NA	NA	GO:0048791	calcium ion-regulated exocytosis of neurotransmitter	0.18168	1	UNC13A	382	18986	15
1/252	15/18986	0.0666667	5.02275	1.80765	0.352197	0.290535	NRG1	GO:BP	NA	NA	GO:0055012	ventricular cardiac muscle cell differentiation	0.18168	1	NRG1	382	18986	15
1/252	15/18986	0.0666667	5.02275	1.80765	0.352197	0.290535	FLNA	GO:BP	NA	NA	GO:0060009	Sertoli cell development	0.18168	1	FLNA	382	18986	15
1/252	15/18986	0.0666667	5.02275	1.80765	0.352197	0.290535	TNRC6C	GO:BP	NA	NA	GO:0060211	regulation of nuclear-transcribed mRNA poly(A) tail shortening	0.18168	1	TNRC6C	382	18986	15
1/252	15/18986	0.0666667	5.02275	1.80765	0.352197	0.290535	CCN1	GO:BP	NA	NA	GO:0060413	atrial septum morphogenesis	0.18168	1	CCN1	382	18986	15
1/252	15/18986	0.0666667	5.02275	1.80765	0.352197	0.290535	CLU	GO:BP	NA	NA	GO:0061684	chaperone-mediated autophagy	0.18168	1	CLU	382	18986	15
1/252	15/18986	0.0666667	5.02275	1.80765	0.352197	0.290535	WNT5A	GO:BP	NA	NA	GO:0070234	positive regulation of T cell apoptotic process	0.18168	1	WNT5A	382	18986	15
1/252	15/18986	0.0666667	5.02275	1.80765	0.352197	0.290535	PER2	GO:BP	NA	NA	GO:0070341	fat cell proliferation	0.18168	1	PER2	382	18986	15
1/252	15/18986	0.0666667	5.02275	1.80765	0.352197	0.290535	PPME1	GO:BP	NA	NA	GO:0070988	demethylation	0.18168	1	PPME1	382	18986	15
1/252	15/18986	0.0666667	5.02275	1.80765	0.352197	0.290535	PDE4B	GO:BP	NA	NA	GO:0071871	response to epinephrine	0.18168	1	PDE4B	382	18986	15
1/252	15/18986	0.0666667	5.02275	1.80765	0.352197	0.290535	ACTA2	GO:BP	NA	NA	GO:0072537	fibroblast activation	0.18168	1	ACTA2	382	18986	15
1/252	15/18986	0.0666667	5.02275	1.80765	0.352197	0.290535	NSG1	GO:BP	NA	NA	GO:0098969	neurotransmitter receptor transport to postsynaptic membrane	0.18168	1	NSG1	382	18986	15
1/252	15/18986	0.0666667	5.02275	1.80765	0.352197	0.290535	PDE4B	GO:BP	NA	NA	GO:0106072	negative regulation of adenylate cyclase-activating G protein-coupled receptor signaling pathway	0.18168	1	PDE4B	382	18986	15
1/252	15/18986	0.0666667	5.02275	1.80765	0.352197	0.290535	WNT5A	GO:BP	NA	NA	GO:0150011	regulation of neuron projection arborization	0.18168	1	WNT5A	382	18986	15
1/252	15/18986	0.0666667	5.02275	1.80765	0.352197	0.290535	SLC25A4	GO:BP	NA	NA	GO:1901029	negative regulation of mitochondrial outer membrane permeabilization involved in apoptotic signaling pathway	0.18168	1	SLC25A4	382	18986	15
1/252	15/18986	0.0666667	5.02275	1.80765	0.352197	0.290535	EMILIN1	GO:BP	NA	NA	GO:1901203	positive regulation of extracellular matrix assembly	0.18168	1	EMILIN1	382	18986	15
1/252	15/18986	0.0666667	5.02275	1.80765	0.352197	0.290535	PAWR	GO:BP	NA	NA	GO:1901298	regulation of hydrogen peroxide-mediated programmed cell death	0.18168	1	PAWR	382	18986	15
1/252	15/18986	0.0666667	5.02275	1.80765	0.352197	0.290535	OPN3	GO:BP	NA	NA	GO:1901857	positive regulation of cellular respiration	0.18168	1	OPN3	382	18986	15
1/252	15/18986	0.0666667	5.02275	1.80765	0.352197	0.290535	MUC1	GO:BP	NA	NA	GO:1902166	negative regulation of intrinsic apoptotic signaling pathway in response to DNA damage by p53 class mediator	0.18168	1	MUC1	382	18986	15
1/252	15/18986	0.0666667	5.02275	1.80765	0.352197	0.290535	JAK3	GO:BP	NA	NA	GO:2000317	negative regulation of T-helper 17 type immune response	0.18168	1	JAK3	382	18986	15
3/252	111/18986	0.027027	2.03625	1.26991	0.354782	0.292668	CEMIP/HAS1/CEMIP2	GO:BP	NA	NA	GO:0030203	glycosaminoglycan metabolic process	0.183201	3	CEMIP;HAS1;CEMIP2	382	18986	111
3/252	111/18986	0.027027	2.03625	1.26991	0.354782	0.292668	KCNJ8/UNC13A/OXTR	GO:BP	NA	NA	GO:0035249	synaptic transmission, glutamatergic	0.183201	3	KCNJ8;UNC13A;OXTR	382	18986	111
2/252	59/18986	0.0338983	2.55394	1.38647	0.356551	0.294127	PRPS1/PFAS	GO:BP	NA	NA	GO:0009161	ribonucleoside monophosphate metabolic process	0.184491	2	PRPS1;PFAS	382	18986	59
2/252	59/18986	0.0338983	2.55394	1.38647	0.356551	0.294127	BRCA1/RAD51	GO:BP	NA	NA	GO:0045005	DNA-templated DNA replication maintenance of fidelity	0.184491	2	BRCA1;RAD51	382	18986	59
2/252	59/18986	0.0338983	2.55394	1.38647	0.356551	0.294127	LRP1/LRIG2	GO:BP	NA	NA	GO:0048008	platelet-derived growth factor receptor signaling pathway	0.184491	2	LRP1;LRIG2	382	18986	59
2/252	59/18986	0.0338983	2.55394	1.38647	0.356551	0.294127	FN1/NRP2	GO:BP	NA	NA	GO:0090497	mesenchymal cell migration	0.184491	2	FN1;NRP2	382	18986	59
5/252	227/18986	0.0220264	1.6595	1.15935	0.356921	0.294433	BRCA1/RAD51/ACTB/SMARCD3/ATRIP	GO:BP	NA	NA	GO:0006282	regulation of DNA repair	0.184777	5	BRCA1;RAD51;ACTB;SMARCD3;ATRIP	382	18986	227
7/252	350/18986	0.02	1.50683	1.10996	0.357355	0.29479	CDH3/MMP2/WNT5A/HEATR3/NFIA/THBS3/S1PR1	GO:BP	NA	NA	GO:0021700	developmental maturation	0.185096	7	CDH3;MMP2;WNT5A;HEATR3;NFIA;THBS3;S1PR1	382	18986	350
3/252	112/18986	0.0267857	2.01807	1.25327	0.359945	0.296927	FSTL3/GPC3/FBN1	GO:BP	NA	NA	GO:0030316	osteoclast differentiation	0.186532	3	FSTL3;GPC3;FBN1	382	18986	112
4/252	169/18986	0.0236686	1.78323	1.18617	0.361598	0.29829	COL11A1/CEMIP/CHD7/LRIG2	GO:BP	NA	NA	GO:0007605	sensory perception of sound	0.187485	4	COL11A1;CEMIP;CHD7;LRIG2	382	18986	169
2/252	60/18986	0.0333333	2.51138	1.35991	0.361604	0.298296	RAD51/RAD51D	GO:BP	NA	NA	GO:0007131	reciprocal meiotic recombination	0.189285	2	RAD51;RAD51D	382	18986	60
2/252	60/18986	0.0333333	2.51138	1.35991	0.361604	0.298296	SFRP2/NRG1	GO:BP	NA	NA	GO:0010658	striated muscle cell apoptotic process	0.189285	2	SFRP2;NRG1	382	18986	60
2/252	60/18986	0.0333333	2.51138	1.35991	0.361604	0.298296	TGFB1I1/TIAM1	GO:BP	NA	NA	GO:0010718	positive regulation of epithelial to mesenchymal transition	0.189285	2	TGFB1I1;TIAM1	382	18986	60
2/252	60/18986	0.0333333	2.51138	1.35991	0.361604	0.298296	COMP/SYNM	GO:BP	NA	NA	GO:0050881	musculoskeletal movement	0.189285	2	COMP;SYNM	382	18986	60
2/252	60/18986	0.0333333	2.51138	1.35991	0.361604	0.298296	TIAM1/LRP8	GO:BP	NA	NA	GO:0060998	regulation of dendritic spine development	0.189285	2	TIAM1;LRP8	382	18986	60
2/252	60/18986	0.0333333	2.51138	1.35991	0.361604	0.298296	RAD51/RAD51D	GO:BP	NA	NA	GO:0140527	reciprocal homologous recombination	0.189285	2	RAD51;RAD51D	382	18986	60
2/252	60/18986	0.0333333	2.51138	1.35991	0.361604	0.298296	JAK3/PAWR	GO:BP	NA	NA	GO:1903018	regulation of glycoprotein metabolic process	0.189285	2	JAK3;PAWR	382	18986	60
3/252	113/18986	0.0265487	2.00021	1.2368	0.361604	0.298296	PLTP/LRP1/NMB	GO:BP	NA	NA	GO:1905954	positive regulation of lipid localization	0.18988	3	PLTP;LRP1;NMB	382	18986	113
4/252	170/18986	0.0235294	1.77274	1.17377	0.361604	0.298296	SRF/IGF1R/TIAM1/ACE	GO:BP	NA	NA	GO:0001678	intracellular glucose homeostasis	0.190158	4	SRF;IGF1R;TIAM1;ACE	382	18986	170
5/252	230/18986	0.0217391	1.63785	1.12877	0.361604	0.298296	HNRNPA1/IGF1R/CTSK/WNT4/INHBB	GO:BP	NA	NA	GO:0042594	response to starvation	0.191585	5	HNRNPA1;IGF1R;CTSK;WNT4;INHBB	382	18986	230
1/252	16/18986	0.0625	4.70883	1.72129	0.361604	0.298296	MYH9	GO:BP	NA	NA	GO:0001767	establishment of lymphocyte polarity	0.19255	1	MYH9	382	18986	16
1/252	16/18986	0.0625	4.70883	1.72129	0.361604	0.298296	JAK3	GO:BP	NA	NA	GO:0002371	dendritic cell cytokine production	0.19255	1	JAK3	382	18986	16
1/252	16/18986	0.0625	4.70883	1.72129	0.361604	0.298296	THBS1	GO:BP	NA	NA	GO:0002468	dendritic cell antigen processing and presentation	0.19255	1	THBS1	382	18986	16
1/252	16/18986	0.0625	4.70883	1.72129	0.361604	0.298296	JAK3	GO:BP	NA	NA	GO:0002730	regulation of dendritic cell cytokine production	0.19255	1	JAK3	382	18986	16
1/252	16/18986	0.0625	4.70883	1.72129	0.361604	0.298296	CTPS1	GO:BP	NA	NA	GO:0006206	pyrimidine nucleobase metabolic process	0.19255	1	CTPS1	382	18986	16
1/252	16/18986	0.0625	4.70883	1.72129	0.361604	0.298296	RAD51	GO:BP	NA	NA	GO:0006266	DNA ligation	0.19255	1	RAD51	382	18986	16
1/252	16/18986	0.0625	4.70883	1.72129	0.361604	0.298296	GGT5	GO:BP	NA	NA	GO:0006750	glutathione biosynthetic process	0.19255	1	GGT5	382	18986	16
1/252	16/18986	0.0625	4.70883	1.72129	0.361604	0.298296	MGAM	GO:BP	NA	NA	GO:0009313	oligosaccharide catabolic process	0.19255	1	MGAM	382	18986	16
1/252	16/18986	0.0625	4.70883	1.72129	0.361604	0.298296	TMEM119	GO:BP	NA	NA	GO:0010832	negative regulation of myotube differentiation	0.19255	1	TMEM119	382	18986	16
1/252	16/18986	0.0625	4.70883	1.72129	0.361604	0.298296	CDH3	GO:BP	NA	NA	GO:0010838	positive regulation of keratinocyte proliferation	0.19255	1	CDH3	382	18986	16
1/252	16/18986	0.0625	4.70883	1.72129	0.361604	0.298296	PER2	GO:BP	NA	NA	GO:0010958	regulation of amino acid import across plasma membrane	0.19255	1	PER2	382	18986	16
1/252	16/18986	0.0625	4.70883	1.72129	0.361604	0.298296	SSC5D	GO:BP	NA	NA	GO:0016045	detection of bacterium	0.19255	1	SSC5D	382	18986	16
1/252	16/18986	0.0625	4.70883	1.72129	0.361604	0.298296	LRP8	GO:BP	NA	NA	GO:0021819	layer formation in cerebral cortex	0.19255	1	LRP8	382	18986	16
1/252	16/18986	0.0625	4.70883	1.72129	0.361604	0.298296	WNT4	GO:BP	NA	NA	GO:0021984	adenohypophysis development	0.19255	1	WNT4	382	18986	16
1/252	16/18986	0.0625	4.70883	1.72129	0.361604	0.298296	TRAF5	GO:BP	NA	NA	GO:0023035	CD40 signaling pathway	0.19255	1	TRAF5	382	18986	16
1/252	16/18986	0.0625	4.70883	1.72129	0.361604	0.298296	EZR	GO:BP	NA	NA	GO:0030033	microvillus assembly	0.19255	1	EZR	382	18986	16
1/252	16/18986	0.0625	4.70883	1.72129	0.361604	0.298296	CDK2	GO:BP	NA	NA	GO:0030174	regulation of DNA-templated DNA replication initiation	0.19255	1	CDK2	382	18986	16
1/252	16/18986	0.0625	4.70883	1.72129	0.361604	0.298296	OXTR	GO:BP	NA	NA	GO:0032230	positive regulation of synaptic transmission, GABAergic	0.19255	1	OXTR	382	18986	16
1/252	16/18986	0.0625	4.70883	1.72129	0.361604	0.298296	INHBA	GO:BP	NA	NA	GO:0032354	response to follicle-stimulating hormone	0.19255	1	INHBA	382	18986	16
1/252	16/18986	0.0625	4.70883	1.72129	0.361604	0.298296	ACE	GO:BP	NA	NA	GO:0034616	response to laminar fluid shear stress	0.19255	1	ACE	382	18986	16
1/252	16/18986	0.0625	4.70883	1.72129	0.361604	0.298296	PLTP	GO:BP	NA	NA	GO:0035627	ceramide transport	0.19255	1	PLTP	382	18986	16
1/252	16/18986	0.0625	4.70883	1.72129	0.361604	0.298296	TUBA1A	GO:BP	NA	NA	GO:0035641	locomotory exploration behavior	0.19255	1	TUBA1A	382	18986	16
1/252	16/18986	0.0625	4.70883	1.72129	0.361604	0.298296	CHD7	GO:BP	NA	NA	GO:0043584	nose development	0.19255	1	CHD7	382	18986	16
1/252	16/18986	0.0625	4.70883	1.72129	0.361604	0.298296	TMEM119	GO:BP	NA	NA	GO:0045779	negative regulation of bone resorption	0.19255	1	TMEM119	382	18986	16
1/252	16/18986	0.0625	4.70883	1.72129	0.361604	0.298296	CTPS1	GO:BP	NA	NA	GO:0046036	CTP metabolic process	0.19255	1	CTPS1	382	18986	16
1/252	16/18986	0.0625	4.70883	1.72129	0.361604	0.298296	ACE	GO:BP	NA	NA	GO:0046325	negative regulation of D-glucose import	0.19255	1	ACE	382	18986	16
[truncated: 1,787 more rows]
